# Supplementary material for: Genome-wide identification of long non-coding RNAs reveals potential association with Phytophthora infestans asexual and sexual development
Source: Microbiol Spectr. 2025 Mar 26;13(5):e01998-24. doi: 10.1128/spectrum.01998-24 (PMC12054190; doi:10.1128/spectrum.01998-24)
Supplement: Table S1 — The details of all samples obtained from NCBI. [file spectrum.01998-24-s0002.xlsx]

## Sheet: Sheet1
Table S1. The details of all samples obtained from NCBI
Run	BioProject	Experiment	Name	Ssample type	SRA Study	Strain	Replicate	Sample name	Group
SRR5179163	PRJNA361417	SRX2495341	APB1	Cleaving sporangia with APB	SRP096826	88069	replicate 1	88069_CS	asexual development
SRR5179162	PRJNA361417	SRX2495340	APB2	Cleaving sporangia with APB	SRP096826	88069	replicate 2	88069_CS	asexual development
SRR5179167	PRJNA361417	SRX2495345	Cleaving1	Cleaving sporangia	SRP096826	88069	replicate 1	88069_CS	asexual development
SRR5179166	PRJNA361417	SRX2495344	Cleaving2	Cleaving sporangia	SRP096826	88069	replicate 2	88069_CS	asexual development
SRR5179153	PRJNA361417	SRX2495331	Cleaving3	Cleaving sporangia	SRP096826	1306	replicate 1	1306_CS	asexual development
SRR5179152	PRJNA361417	SRX2495330	Cleaving4	Cleaving sporangia	SRP096826	1306	replicate 2	1306_CS	asexual development
SRR5179149	PRJNA361417	SRX2495327	GermCyst1	Germinating cysts	SRP096826	1306	replicate 1	1306_GC	asexual development
SRR5179148	PRJNA361417	SRX2495326	GermCyst2	Germinating cysts	SRP096826	1306	replicate 2	1306_GC	asexual development
SRR5179173	PRJNA361417	SRX2495351	Mycelia	mycelia	SRP096826	88069	replicate 1	88069_MY	asexual development
SRR5179172	PRJNA361417	SRX2495350	Mycelia2	mycelia	SRP096826	88069	replicate 2	88069_MY	asexual development
SRR5179171	PRJNA361417	SRX2495349	Mycelia3	mycelia	SRP096826	88069	replicate 3	88069_MY	asexual development
SRR5179170	PRJNA361417	SRX2495348	Mycelia4	mycelia	SRP096826	88069	replicate 4	88069_MY	asexual development
SRR5179157	PRJNA361417	SRX2495335	Mycelia5	mycelia	SRP096826	1306	replicate 1	1306_MY	asexual development
SRR5179156	PRJNA361417	SRX2495334	Mycelia6	mycelia	SRP096826	1306	replicate 2	1306_MY	asexual development
SRR8326967	PRJNA361417	SRX5138684	SPL36A	sporangia	SRP096826	1306	replicate 1	1306_SP	asexual development
SRR8326966	PRJNA361417	SRX5138685	SPL36B	sporangia	SRP096826	1306	replicate 2	1306_SP	asexual development
SRR8326961	PRJNA361417	SRX5138690	SPL36C	sporangia	SRP096826	1306	replicate 3	1306_SP	asexual development
SRR8326960	PRJNA361417	SRX5138691	SPL60A	sporangia	SRP096826	1306	replicate 1	1306_SP	asexual development
SRR8326963	PRJNA361417	SRX5138688	SPL60B	sporangia	SRP096826	1306	replicate 2	1306_SP	asexual development
SRR8326962	PRJNA361417	SRX5138689	SPL60C	sporangia	SRP096826	1306	replicate 3	1306_SP	asexual development
SRR5179169	PRJNA361417	SRX2495347	Sporangia1	Sporangia	SRP096826	88069	replicate 1	88069_SP	asexual development
SRR5179168	PRJNA361417	SRX2495346	Sporangia2	Sporangia	SRP096826	88069	replicate 2	88069_SP	asexual development
SRR5179155	PRJNA361417	SRX2495333	Sporangia3	Sporangia	SRP096826	1306	replicate 1	1306_SP	asexual development
SRR5179154	PRJNA361417	SRX2495332	Sporangia4	Sporangia	SRP096826	1306	replicate 2	1306_SP	asexual development
SRR8326959	PRJNA361417	SRX5138692	SPT36A	sporangia	SRP096826	1306	replicate 1	1306_SP	asexual development
SRR8326958	PRJNA361417	SRX5138693	SPT36B	sporangia	SRP096826	1306	replicate 2	1306_SP	asexual development
SRR8326968	PRJNA361417	SRX5138683	SPT36C	sporangia	SRP096826	1306	replicate 3	1306_SP	asexual development
SRR8326969	PRJNA361417	SRX5138682	SPT60A	sporangia	SRP096826	1306	replicate 1	1306_SP	asexual development
SRR8326970	PRJNA361417	SRX5138681	SPT60B	sporangia	SRP096826	1306	replicate 2	1306_SP	asexual development
SRR8326971	PRJNA361417	SRX5138680	SPT60C	sporangia	SRP096826	1306	replicate 3	1306_SP	asexual development
SRR8326979	PRJNA361417	SRX5138672	SR36A	sporangia	SRP096826	1306	replicate 1	1306_SP	asexual development
SRR8326978	PRJNA361417	SRX5138673	SR36B	sporangia	SRP096826	1306	replicate 2	1306_SP	asexual development
SRR8326977	PRJNA361417	SRX5138674	SR36C	sporangia	SRP096826	1306	replicate 3	1306_SP	asexual development
SRR8326976	PRJNA361417	SRX5138675	SR60A	sporangia	SRP096826	1306	replicate 1	1306_SP	asexual development
SRR8326975	PRJNA361417	SRX5138676	SR60B	sporangia	SRP096826	1306	replicate 2	1306_SP	asexual development
SRR8326974	PRJNA361417	SRX5138677	SR60C	sporangia	SRP096826	1306	replicate 3	1306_SP	asexual development
SRR5179159	PRJNA361417	SRX2495337	TFP1	Cleaving sporangia with trifluoroperazine	SRP096826	88069	replicate 1	88069_CS	asexual development
SRR5179158	PRJNA361417	SRX2495336	TFP2	Cleaving sporangia with trifluoroperazine	SRP096826	88069	replicate 2	88069_CS	asexual development
SRR5179161	PRJNA361417	SRX2495339	Verapamil1	Cleaving sporangia with Verapamil	SRP096826	88069	replicate 1	88069_CS	asexual development
SRR5179160	PRJNA361417	SRX2495338	Verapamil2	Cleaving sporangia with Verapamil	SRP096826	88069	replicate 2	88069_CS	asexual development
SRR5179165	PRJNA361417	SRX2495343	Zoospores1	Zoospores	SRP096826	88069	replicate 1	88069_ZO	asexual development
SRR5179164	PRJNA361417	SRX2495342	Zoospores2	Zoospores	SRP096826	88069	replicate 2	88069_ZO	asexual development
SRR5179151	PRJNA361417	SRX2495329	Zoospores3	Zoospores	SRP096826	1306	replicate 1	1306_ZO	asexual development
SRR5179150	PRJNA361417	SRX2495328	Zoospores4	Zoospores	SRP096826	1306	replicate 2	1306_ZO	asexual development
SRR6890826	PRJNA445478	SRX3841317	self-fertile repB	single culture	SRP136368	6.11	replicate 2	self-fertile	sexual reproduction
SRR6890827	PRJNA445478	SRX3841316	self-fertile repA	single culture	SRP136368	6.11	replicate 1	self-fertile	sexual reproduction
SRR6890828	PRJNA445478	SRX3841315	8811 repB	single culture	SRP136368	8811	replicate 2	8811	sexual reproduction
SRR6890829	PRJNA445478	SRX3841314	8811 repA	single culture	SRP136368	8811	replicate 1	8811	sexual reproduction
SRR6890830	PRJNA445478	SRX3841313	E13a repB	single culture	SRP136368	E13a	replicate 2	E13a	sexual reproduction
SRR6890831	PRJNA445478	SRX3841312	E13a repA	single culture	SRP136368	E13a	replicate 1	E13a	sexual reproduction
SRR6890832	PRJNA445478	SRX3841311	88069 repB	single culture	SRP136368	88069	replicate 2	88069	sexual reproduction
SRR6890833	PRJNA445478	SRX3841310	88069 repA	single culture	SRP136368	88069	replicate 1	88070	sexual reproduction
SRR6890834	PRJNA445478	SRX3841309	6636 repB	single culture	SRP136368	6636	replicate 2	6636	sexual reproduction
SRR6890835	PRJNA445478	SRX3841308	6636 repA	single culture	SRP136368	6636	replicate 1	6636	sexual reproduction
SRR6890836	PRJNA445478	SRX3841307	88069xE13a repB	mixed (mating) culture	SRP136368	88069xE13a	replicate 2	88069_E13a	sexual reproduction
SRR6890837	PRJNA445478	SRX3841306	88069x6636 repA	mixed (mating) culture	SRP136368	88069x6636	replicate 1	88069_6636	sexual reproduction
SRR6890838	PRJNA445478	SRX3841305	8811xE13a repC	mixed (mating) culture	SRP136368	8811xE13a	replicate 3	8811_E13a	sexual reproduction
SRR6890839	PRJNA445478	SRX3841304	8811xE13a repB	mixed (mating) culture	SRP136368	8811xE13a	replicate 2	8811_E13a	sexual reproduction
SRR6890840	PRJNA445478	SRX3841303	8811xE13a repA	mixed (mating) culture	SRP136368	8811xE13a	replicate 1	8811_E13a	sexual reproduction
SRR6890841	PRJNA445478	SRX3841302	88069xE13a repA	mixed (mating) culture	SRP136368	88069xE13a	replicate 1	88069_E13a	sexual reproduction
SRR6890844	PRJNA445478	SRX3841299	88069x6636 repB	mixed (mating) culture	SRP136368	88069x6636	replicate 2	88069_6636	sexual reproduction
