# Supplementary material for: Genome-wide identification of long non-coding RNAs reveals potential association with Phytophthora infestans asexual and sexual development
Source: Microbiol Spectr. 2025 Mar 26;13(5):e01998-24. doi: 10.1128/spectrum.01998-24 (PMC12054190; doi:10.1128/spectrum.01998-24)
Supplement: Table S2 — Identification of P. infestans lncRNAs. [file spectrum.01998-24-s0003.xlsx]

## Sheet: Sheet1
Table S2. Identification of P. infestans lncRNAs
lncRNA_transcript	partnerRNA_transcript	direction	type	location
MSTRG.5009.1	PITG_09181	antisense	intergenic	downstream
MSTRG.13740.1	PITG_13503	sense	intergenic	upstream
MSTRG.23718.1	PITG_17554	sense	intergenic	upstream
MSTRG.19834.4	EPrPIN0000005779	sense	intergenic	downstream
MSTRG.22804.1	PITG_17837	antisense	intergenic	downstream
MSTRG.5152.3	PITG_09281	sense	intergenic	upstream
MSTRG.25381.1	PITG_05433	sense	intergenic	upstream
MSTRG.22146.2	PITG_16649	antisense	intergenic	upstream
MSTRG.22694.1	PITG_21828	antisense	genic	exonic
MSTRG.23392.10	PITG_04746	antisense	genic	exonic
MSTRG.27557.1	PITG_05876	sense	intergenic	downstream
MSTRG.25353.1	PITG_05412	sense	intergenic	upstream
MSTRG.22817.1	PITG_17846	antisense	intergenic	upstream
MSTRG.3021.31	PITG_07758	sense	genic	exonic
MSTRG.1103.2	PITG_00919	antisense	intergenic	upstream
MSTRG.20303.3	PITG_16463	antisense	intergenic	upstream
MSTRG.21021.2	PITG_23079	antisense	intergenic	upstream
MSTRG.5930.1	EPrPIN0000003606	sense	intergenic	downstream
MSTRG.2092.1	PITG_07336	antisense	genic	exonic
MSTRG.16252.1	PITG_14898	antisense	intergenic	downstream
MSTRG.9224.1	PITG_01569	sense	intergenic	upstream
MSTRG.18001.1	PITG_21288	sense	intergenic	upstream
MSTRG.933.1	PITG_00793	antisense	genic	exonic
MSTRG.9249.1	PITG_01608	antisense	intergenic	upstream
MSTRG.10546.1	PITG_11948	antisense	intergenic	downstream
MSTRG.6318.2	PITG_08748	sense	genic	exonic
MSTRG.23356.45	PITG_04725	antisense	intergenic	upstream
MSTRG.8557.1	PITG_11300	antisense	intergenic	downstream
MSTRG.25497.7	PITG_05577	sense	genic	exonic
MSTRG.1235.1	PITG_01017	sense	intergenic	upstream
MSTRG.18334.1	PITG_03048	sense	intergenic	downstream
MSTRG.1149.4	PITG_00948	sense	genic	exonic
MSTRG.18956.1	PITG_03629	antisense	genic	exonic
MSTRG.15606.2	PITG_12650	antisense	intergenic	downstream
MSTRG.19726.6	PITG_16115	antisense	intergenic	downstream
MSTRG.2655.1	PITG_07548	antisense	intergenic	upstream
MSTRG.21939.1	PITG_04476	sense	intergenic	downstream
MSTRG.5542.1	PITG_20330	sense	intergenic	upstream
MSTRG.21299.3	PITG_04050	sense	intergenic	downstream
MSTRG.782.1	PITG_00691	antisense	intergenic	upstream
MSTRG.27204.1	PITG_19231	antisense	intergenic	downstream
MSTRG.28245.1	PITG_19606	antisense	intergenic	upstream
MSTRG.19316.1	EPrPIN0000000437	sense	intergenic	downstream
MSTRG.2542.29	PITG_07421	sense	intergenic	downstream
MSTRG.23554.1	PITG_04928	antisense	intergenic	upstream
MSTRG.18351.1	PITG_03069	sense	intergenic	downstream
MSTRG.5348.1	PITG_19942	sense	intergenic	upstream
MSTRG.26976.1	EPrPIN0000005162	antisense	intergenic	downstream
MSTRG.3449.1	PITG_07978	sense	intergenic	downstream
MSTRG.21372.1	PITG_04098	antisense	intergenic	downstream
MSTRG.6525.1	PITG_08926	sense	intergenic	upstream
MSTRG.5229.1	EPrPIN0000002699	sense	intergenic	upstream
MSTRG.11148.1	PITG_20708	antisense	genic	intronic
MSTRG.7826.4	PITG_10460	antisense	intergenic	downstream
MSTRG.22924.5	PITG_17541	sense	genic	exonic
MSTRG.9708.1	PITG_01970	antisense	intergenic	upstream
MSTRG.20251.1	PITG_16409	sense	genic	exonic
MSTRG.2826.1	PITG_07625	sense	intergenic	downstream
MSTRG.9913.1	PITG_10720	antisense	intergenic	upstream
MSTRG.21040.1	PITG_16617	antisense	intergenic	upstream
MSTRG.15473.3	PITG_21384	antisense	genic	exonic
MSTRG.13139.1	PITG_12808	antisense	intergenic	upstream
MSTRG.23595.2	PITG_04956	antisense	intergenic	upstream
MSTRG.5416.1	PITG_20163	sense	intergenic	upstream
MSTRG.6433.1	PITG_08860	antisense	genic	exonic
MSTRG.12414.7	PITG_13146	sense	intergenic	upstream
MSTRG.10188.1	EPrPIN0000004057	antisense	intergenic	upstream
MSTRG.6730.1	PITG_09047	sense	intergenic	downstream
MSTRG.27285.5	PITG_19293	antisense	intergenic	upstream
MSTRG.4486.3	PITG_08616	sense	intergenic	upstream
MSTRG.5110.1	PITG_09240	antisense	intergenic	downstream
MSTRG.7276.1	PITG_22906	sense	intergenic	downstream
MSTRG.13157.3	PITG_12813	antisense	intergenic	downstream
MSTRG.7826.1	PITG_10460	antisense	intergenic	downstream
MSTRG.4641.1	PITG_19728	antisense	genic	exonic
MSTRG.12966.5	PITG_12676	antisense	intergenic	downstream
MSTRG.1799.1	PITG_07070	antisense	genic	exonic
MSTRG.2439.1	PITG_07377	sense	intergenic	downstream
MSTRG.8602.1	PITG_23228	sense	intergenic	upstream
MSTRG.15700.1	PITG_23012	antisense	intergenic	downstream
MSTRG.22725.1	PITG_17777	sense	intergenic	downstream
MSTRG.14671.1	PITG_02640	antisense	intergenic	upstream
MSTRG.20885.1	PITG_16999	antisense	intergenic	upstream
MSTRG.23005.1	PITG_17682	sense	intergenic	upstream
MSTRG.6974.1	PITG_09888	antisense	genic	exonic
MSTRG.26340.1	PITG_06276	antisense	genic	exonic
MSTRG.458.1	PITG_00423	sense	intergenic	upstream
MSTRG.14445.1	PITG_02400	antisense	intergenic	upstream
MSTRG.9831.1	PITG_10639	antisense	intergenic	upstream
MSTRG.15590.1	PITG_12620	antisense	genic	exonic
MSTRG.7451.1	PITG_20839	sense	intergenic	downstream
MSTRG.4342.1	PITG_08492	antisense	genic	exonic
MSTRG.11600.1	PITG_21186	antisense	intergenic	downstream
MSTRG.17279.1	PITG_14680	antisense	intergenic	downstream
MSTRG.19349.1	PITG_15637	antisense	intergenic	downstream
MSTRG.1895.1	PITG_07183	sense	intergenic	downstream
MSTRG.14139.12	PITG_02128	sense	intergenic	downstream
MSTRG.10302.1	PITG_22272	antisense	intergenic	upstream
MSTRG.19871.2	PITG_15545	antisense	genic	exonic
PITG_02653T0	PITG_02653	sense	genic	exonic
MSTRG.8480.1	PITG_11239	antisense	intergenic	downstream
MSTRG.8999.2	PITG_01395	antisense	intergenic	upstream
MSTRG.21561.1	PITG_04217	antisense	intergenic	upstream
MSTRG.23432.1	PITG_04781	antisense	intergenic	upstream
MSTRG.3793.11	PITG_20305	sense	intergenic	downstream
MSTRG.19741.1	PITG_16121	antisense	intergenic	upstream
MSTRG.652.1	PITG_00603	sense	intergenic	downstream
MSTRG.5990.1	PITG_09733	antisense	intergenic	downstream
MSTRG.8920.1	PITG_01337	sense	intergenic	upstream
MSTRG.13745.1	EPrPIN0000005386	antisense	intergenic	upstream
MSTRG.22885.2	PITG_17481	antisense	intergenic	downstream
MSTRG.6724.7	PITG_09052	antisense	intergenic	downstream
MSTRG.18477.3	PITG_03172	sense	genic	exonic
MSTRG.12208.1	PITG_13001	antisense	intergenic	upstream
MSTRG.19559.1	PITG_21748	sense	intergenic	upstream
MSTRG.25048.1	PITG_05202	sense	intergenic	upstream
MSTRG.19952.4	PITG_15611	antisense	intergenic	upstream
MSTRG.12966.3	PITG_12676	antisense	genic	exonic
MSTRG.17754.1	PITG_15021	sense	intergenic	downstream
MSTRG.16136.1	PITG_14789	antisense	intergenic	downstream
MSTRG.27517.1	PITG_05847	antisense	intergenic	upstream
MSTRG.2999.2	PITG_07749	sense	genic	intronic
MSTRG.24852.1	PITG_18517	antisense	genic	exonic
MSTRG.14799.1	PITG_02772	antisense	intergenic	upstream
MSTRG.22833.1	PITG_17840	antisense	genic	exonic
MSTRG.23715.3	PITG_17549	sense	intergenic	downstream
MSTRG.11099.1	PITG_11748	antisense	genic	exonic
MSTRG.27405.1	PITG_05765	sense	intergenic	downstream
MSTRG.13303.6	PITG_21103	sense	intergenic	downstream
MSTRG.12481.1	PITG_20992	antisense	intergenic	upstream
MSTRG.5280.1	PITG_09370	antisense	intergenic	downstream
MSTRG.5294.5	PITG_09375	antisense	genic	exonic
MSTRG.6908.1	PITG_09826	antisense	intergenic	downstream
MSTRG.9750.1	EPrPIN0000001679	sense	intergenic	downstream
MSTRG.13779.2	PITG_13521	sense	intergenic	downstream
MSTRG.18147.4	PITG_15910	antisense	intergenic	upstream
MSTRG.26253.3	PITG_06212	antisense	genic	exonic
MSTRG.14172.1	PITG_02155	sense	intergenic	upstream
MSTRG.22651.1	PITG_17445	sense	intergenic	downstream
MSTRG.22461.1	EPrPIN0000005286	sense	intergenic	upstream
MSTRG.13352.2	PITG_13206	sense	intergenic	downstream
MSTRG.23659.1	PITG_05016	sense	intergenic	upstream
MSTRG.6160.5	PITG_20434	sense	genic	exonic
MSTRG.844.1	PITG_00733	antisense	intergenic	upstream
MSTRG.18200.1	PITG_15959	sense	intergenic	downstream
MSTRG.27384.2	PITG_05747	sense	genic	exonic
MSTRG.17521.1	EPrPIN0000007193	sense	intergenic	downstream
MSTRG.2181.1	PITG_19659	sense	intergenic	downstream
MSTRG.5107.4	PITG_09268	sense	intergenic	upstream
MSTRG.1044.1	PITG_00872	sense	intergenic	downstream
MSTRG.1149.3	PITG_00948	sense	genic	exonic
MSTRG.3943.1	PITG_19678	antisense	intergenic	downstream
MSTRG.17328.1	PITG_14725	sense	intergenic	downstream
MSTRG.26902.2	PITG_18859	antisense	genic	exonic
MSTRG.3583.1	PITG_08101	sense	intergenic	upstream
MSTRG.3712.1	EPrPIN0000003615	sense	genic	intronic
MSTRG.26537.13	PITG_06432	antisense	intergenic	upstream
MSTRG.21985.4	PITG_17097	sense	intergenic	upstream
MSTRG.22104.1	PITG_17207	antisense	intergenic	downstream
MSTRG.12508.1	PITG_21040	antisense	intergenic	downstream
MSTRG.22645.1	PITG_17442	antisense	intergenic	downstream
MSTRG.13383.1	PITG_13245	antisense	intergenic	upstream
MSTRG.600.1	PITG_00559	antisense	intergenic	upstream
MSTRG.20858.1	PITG_16981	sense	intergenic	downstream
MSTRG.19508.1	PITG_15761	antisense	intergenic	upstream
MSTRG.10317.1	PITG_11798	sense	intergenic	downstream
MSTRG.14156.3	PITG_02149	sense	intergenic	upstream
MSTRG.1055.2	EPrPIN0000006688	antisense	intergenic	upstream
MSTRG.22017.1	PITG_17124	antisense	genic	exonic
MSTRG.14222.3	PITG_02199	sense	intergenic	upstream
MSTRG.23207.1	PITG_04634	sense	intergenic	upstream
MSTRG.26289.1	PITG_06244	antisense	genic	exonic
MSTRG.21985.1	PITG_17097	sense	intergenic	upstream
MSTRG.25627.2	PITG_05705	antisense	intergenic	downstream
MSTRG.21275.1	PITG_04033	antisense	genic	exonic
MSTRG.6724.5	PITG_09052	antisense	intergenic	downstream
MSTRG.3042.4	PITG_07780	antisense	intergenic	upstream
MSTRG.15850.1	PITG_14127	antisense	genic	intronic
MSTRG.4848.2	PITG_09085	sense	genic	exonic
MSTRG.21134.1	PITG_21310	antisense	intergenic	downstream
MSTRG.18426.2	PITG_03125	antisense	intergenic	downstream
MSTRG.13917.1	PITG_13576	antisense	intergenic	upstream
MSTRG.25901.2	EPrPIN0000001030	antisense	intergenic	downstream
MSTRG.16206.3	PITG_14845	antisense	intergenic	upstream
MSTRG.1117.2	PITG_00913	antisense	genic	exonic
MSTRG.2149.1	PITG_19623	antisense	intergenic	downstream
MSTRG.25613.9	PITG_05698	antisense	intergenic	upstream
MSTRG.1117.3	PITG_00913	antisense	genic	exonic
MSTRG.2576.1	PITG_07459	sense	intergenic	downstream
MSTRG.16009.2	PITG_14267	antisense	intergenic	upstream
MSTRG.3641.3	PITG_08148	sense	intergenic	downstream
MSTRG.11836.1	PITG_12196	antisense	intergenic	upstream
MSTRG.25618.1	PITG_05698	antisense	genic	exonic
MSTRG.28141.1	EPrPIN0000006502	sense	intergenic	upstream
MSTRG.27591.6	PITG_22791	sense	intergenic	upstream
MSTRG.6724.6	PITG_09052	antisense	intergenic	downstream
MSTRG.25672.2	PITG_17711	antisense	intergenic	downstream
MSTRG.23047.3	PITG_04501	antisense	intergenic	upstream
MSTRG.2630.15	PITG_07531	antisense	genic	exonic
MSTRG.7242.1	PITG_10131	antisense	intergenic	downstream
MSTRG.20167.3	PITG_16243	antisense	intergenic	downstream
MSTRG.19484.1	PITG_15738	antisense	intergenic	upstream
MSTRG.15895.2	PITG_14177	sense	intergenic	downstream
MSTRG.21720.1	PITG_04321	antisense	intergenic	upstream
MSTRG.21946.2	PITG_04479	antisense	genic	exonic
MSTRG.4156.1	PITG_08357	antisense	intergenic	upstream
MSTRG.3780.1	PITG_19761	antisense	intergenic	upstream
MSTRG.46.3	PITG_00067	antisense	intergenic	upstream
MSTRG.10978.1	PITG_11648	antisense	intergenic	downstream
MSTRG.13406.1	PITG_13281	antisense	genic	exonic
MSTRG.26735.2	PITG_06568	antisense	intergenic	downstream
MSTRG.5861.11	PITG_09647	antisense	intergenic	downstream
MSTRG.11850.1	PITG_12205	antisense	genic	exonic
MSTRG.2827.12	PITG_07626	sense	genic	exonic
MSTRG.8946.1	PITG_01358	sense	intergenic	upstream
MSTRG.18796.3	PITG_03506	antisense	intergenic	downstream
MSTRG.8029.1	PITG_20913	antisense	intergenic	upstream
MSTRG.8484.1	PITG_11243	antisense	genic	exonic
MSTRG.20732.1	PITG_16894	antisense	intergenic	downstream
MSTRG.27017.1	PITG_18842	sense	genic	exonic
MSTRG.20300.1	PITG_16464	sense	intergenic	upstream
MSTRG.9331.4	PITG_01669	antisense	intergenic	downstream
MSTRG.5660.1	PITG_09493	sense	intergenic	upstream
MSTRG.11859.2	PITG_12216	antisense	intergenic	downstream
MSTRG.22051.1	PITG_17153	sense	intergenic	upstream
MSTRG.336.5	PITG_00339	sense	intergenic	downstream
MSTRG.4067.1	PITG_08285	sense	intergenic	downstream
MSTRG.13302.3	PITG_21106	sense	intergenic	upstream
MSTRG.21113.1	PITG_16646	antisense	intergenic	upstream
MSTRG.25972.3	PITG_19146	antisense	intergenic	upstream
MSTRG.2520.1	PITG_07424	antisense	intergenic	downstream
MSTRG.5919.1	PITG_22894	antisense	intergenic	downstream
MSTRG.8776.2	PITG_01219	sense	intergenic	upstream
MSTRG.21719.4	PITG_04321	sense	intergenic	upstream
MSTRG.3542.1	PITG_08058	sense	intergenic	downstream
MSTRG.3748.1	PITG_08237	antisense	intergenic	downstream
MSTRG.11009.1	PITG_11662	antisense	intergenic	downstream
MSTRG.6662.1	PITG_09039	sense	intergenic	upstream
MSTRG.8450.1	PITG_11214	antisense	intergenic	downstream
MSTRG.4392.30	PITG_08513	sense	genic	exonic
MSTRG.5174.1	PITG_09295	sense	intergenic	upstream
MSTRG.7182.6	PITG_10085	sense	genic	exonic
MSTRG.22298.1	PITG_23351	sense	intergenic	upstream
MSTRG.2804.1	PITG_07591	antisense	intergenic	upstream
MSTRG.7678.2	PITG_10339	sense	intergenic	downstream
MSTRG.23320.1	EPrPIN0000001115	sense	intergenic	upstream
MSTRG.28018.1	PITG_18943	sense	intergenic	downstream
MSTRG.3257.1	PITG_07813	sense	intergenic	downstream
MSTRG.7429.1	PITG_20866	antisense	intergenic	downstream
MSTRG.13493.2	PITG_13358	antisense	intergenic	upstream
MSTRG.25154.1	PITG_05267	sense	intergenic	downstream
MSTRG.21112.1	PITG_16646	sense	intergenic	upstream
MSTRG.19824.1	EPrPIN0000005275	sense	intergenic	upstream
MSTRG.881.1	PITG_00758	antisense	intergenic	downstream
MSTRG.5749.1	PITG_09555	antisense	genic	exonic
MSTRG.7538.1	PITG_10236	sense	intergenic	upstream
MSTRG.15719.3	PITG_14048	sense	intergenic	downstream
MSTRG.4760.2	PITG_20365	sense	intergenic	upstream
MSTRG.5660.2	PITG_09493	sense	intergenic	upstream
MSTRG.18722.1	PITG_03417	antisense	intergenic	upstream
MSTRG.20789.1	PITG_16939	sense	intergenic	upstream
MSTRG.5982.1	PITG_09729	antisense	intergenic	downstream
MSTRG.16897.3	PITG_15223	antisense	intergenic	upstream
MSTRG.20410.1	PITG_16537	antisense	genic	exonic
MSTRG.27230.1	PITG_19242	antisense	genic	exonic
MSTRG.27923.1	PITG_06160	antisense	genic	exonic
MSTRG.17006.1	PITG_15305	antisense	intergenic	upstream
MSTRG.15719.4	PITG_14048	sense	intergenic	downstream
MSTRG.5482.1	PITG_20503	antisense	intergenic	downstream
MSTRG.26849.2	PITG_06673	antisense	intergenic	upstream
MSTRG.5812.1	PITG_09613	sense	intergenic	upstream
MSTRG.26184.1	PITG_21970	antisense	intergenic	upstream
MSTRG.923.1	PITG_00786	antisense	intergenic	downstream
MSTRG.2037.1	PITG_07301	antisense	genic	exonic
MSTRG.8639.1	PITG_20949	antisense	intergenic	upstream
MSTRG.8669.1	PITG_20819	antisense	genic	exonic
MSTRG.4771.1	PITG_20373	antisense	intergenic	upstream
MSTRG.9742.5	PITG_01992	antisense	genic	exonic
MSTRG.13133.1	PITG_12803	sense	intergenic	upstream
MSTRG.3128.1	PITG_19514	antisense	intergenic	downstream
MSTRG.24967.1	PITG_05143	antisense	intergenic	downstream
MSTRG.23351.1	PITG_04731	antisense	genic	exonic
MSTRG.18917.2	PITG_03618	antisense	genic	exonic
MSTRG.2301.7	PITG_19868	antisense	intergenic	downstream
MSTRG.9226.2	PITG_01568	antisense	genic	exonic
MSTRG.24476.1	PITG_18284	sense	intergenic	upstream
MSTRG.5720.1	PITG_09533	antisense	intergenic	upstream
MSTRG.18593.1	PITG_03296	antisense	genic	exonic
MSTRG.26243.1	PITG_06212	sense	intergenic	upstream
MSTRG.23378.1	EPrPIN0000003116	antisense	intergenic	upstream
MSTRG.12318.1	PITG_13081	antisense	intergenic	downstream
MSTRG.17597.4	PITG_15444	sense	genic	intronic
MSTRG.24980.10	PITG_05148	sense	genic	exonic
MSTRG.3678.1	PITG_08190	sense	intergenic	downstream
MSTRG.7522.1	PITG_10227	sense	intergenic	downstream
MSTRG.20785.1	PITG_16935	antisense	intergenic	downstream
MSTRG.17075.1	PITG_15353	antisense	intergenic	downstream
MSTRG.27349.1	PITG_05724	antisense	intergenic	upstream
MSTRG.10337.1	PITG_11818	antisense	intergenic	upstream
MSTRG.9743.1	PITG_01992	sense	genic	exonic
MSTRG.970.1	EPrPIN0000002160	antisense	intergenic	downstream
MSTRG.20358.1	PITG_16507	antisense	intergenic	upstream
MSTRG.9580.1	PITG_01849	antisense	intergenic	downstream
MSTRG.3460.2	PITG_07986	antisense	intergenic	downstream
MSTRG.7650.5	PITG_10311	sense	genic	exonic
MSTRG.5182.1	PITG_09298	antisense	intergenic	downstream
MSTRG.27406.1	PITG_05768	antisense	intergenic	upstream
MSTRG.5967.1	PITG_09719	sense	intergenic	downstream
MSTRG.20157.1	PITG_16271	antisense	intergenic	upstream
MSTRG.14364.1	EPrPIN0000006305	antisense	intergenic	downstream
MSTRG.23824.1	PITG_17625	antisense	intergenic	upstream
MSTRG.6437.1	PITG_08864	sense	intergenic	downstream
MSTRG.14885.3	PITG_02826	sense	intergenic	downstream
MSTRG.24574.1	PITG_18342	antisense	intergenic	downstream
MSTRG.12765.1	PITG_12511	antisense	genic	exonic
MSTRG.17051.7	PITG_15337	antisense	intergenic	downstream
MSTRG.19910.1	PITG_15582	sense	intergenic	upstream
MSTRG.24744.1	PITG_18497	antisense	intergenic	upstream
MSTRG.6590.1	PITG_08965	sense	intergenic	upstream
MSTRG.23346.1	PITG_04731	sense	intergenic	upstream
MSTRG.17897.2	PITG_15129	antisense	intergenic	upstream
MSTRG.26105.1	EPrPIN0000000861	sense	intergenic	upstream
MSTRG.8411.5	PITG_11173	antisense	intergenic	downstream
MSTRG.18374.2	PITG_03092	antisense	intergenic	upstream
MSTRG.3793.8	PITG_20305	sense	intergenic	downstream
MSTRG.26264.1	PITG_06225	antisense	intergenic	downstream
MSTRG.26191.1	EPrPIN0000001155	sense	intergenic	upstream
MSTRG.20758.1	PITG_16903	antisense	intergenic	downstream
MSTRG.4392.8	PITG_08513	sense	genic	exonic
MSTRG.25192.1	PITG_05285	antisense	intergenic	upstream
MSTRG.5921.1	PITG_09692	sense	intergenic	upstream
MSTRG.26232.1	PITG_06198	antisense	intergenic	upstream
MSTRG.19347.7	PITG_04013	sense	intergenic	downstream
MSTRG.19370.1	PITG_15658	antisense	intergenic	upstream
MSTRG.8044.1	PITG_20590	antisense	intergenic	upstream
MSTRG.17192.1	PITG_14616	sense	intergenic	upstream
MSTRG.11548.1	PITG_11511	sense	intergenic	downstream
MSTRG.2124.2	PITG_19667	antisense	genic	intronic
MSTRG.8060.1	PITG_22089	antisense	intergenic	downstream
MSTRG.6050.2	PITG_09774	antisense	genic	exonic
MSTRG.12055.1	PITG_22343	sense	intergenic	downstream
MSTRG.1108.1	PITG_00921	antisense	intergenic	downstream
MSTRG.10251.6	PITG_20905	sense	genic	exonic
MSTRG.7725.2	PITG_10391	sense	genic	exonic
MSTRG.2915.4	PITG_07695	sense	intergenic	upstream
MSTRG.10311.1	PITG_11792	sense	intergenic	upstream
MSTRG.14020.1	PITG_22413	antisense	intergenic	downstream
MSTRG.14763.6	PITG_02724	sense	intergenic	upstream
MSTRG.25233.1	PITG_05313	antisense	intergenic	upstream
MSTRG.7494.3	PITG_20647	antisense	intergenic	upstream
MSTRG.12973.1	PITG_12682	antisense	intergenic	downstream
MSTRG.16889.1	PITG_15218	antisense	intergenic	upstream
MSTRG.10892.1	PITG_11587	sense	intergenic	upstream
MSTRG.22461.2	EPrPIN0000005286	sense	intergenic	upstream
MSTRG.10224.1	EPrPIN0000006888	sense	intergenic	downstream
MSTRG.11437.1	PITG_11437	sense	intergenic	downstream
MSTRG.4392.16	PITG_08513	sense	genic	exonic
MSTRG.4606.1	PITG_20051	antisense	intergenic	upstream
MSTRG.3293.1	PITG_07843	antisense	intergenic	upstream
MSTRG.11508.1	PITG_11486	sense	genic	exonic
MSTRG.13190.1	PITG_12839	antisense	genic	exonic
MSTRG.10898.1	PITG_11592	sense	intergenic	downstream
MSTRG.24149.1	PITG_17908	antisense	genic	exonic
MSTRG.23465.1	PITG_04855	sense	genic	exonic
MSTRG.20469.1	PITG_16299	antisense	intergenic	downstream
MSTRG.5640.1	PITG_09468	antisense	intergenic	downstream
MSTRG.7859.1	PITG_10495	sense	intergenic	upstream
MSTRG.23403.1	PITG_04754	antisense	genic	exonic
MSTRG.22875.1	PITG_21816	sense	intergenic	upstream
MSTRG.15208.1	PITG_13819	antisense	intergenic	upstream
MSTRG.1857.1	PITG_07137	sense	intergenic	downstream
MSTRG.14330.2	PITG_02297	sense	genic	exonic
MSTRG.19853.1	PITG_15530	antisense	intergenic	downstream
MSTRG.24864.7	PITG_18526	antisense	intergenic	downstream
MSTRG.22564.1	PITG_17382	sense	intergenic	downstream
MSTRG.24563.1	PITG_18335	antisense	intergenic	upstream
MSTRG.5440.2	PITG_20118	sense	intergenic	upstream
MSTRG.592.1	PITG_00542	antisense	intergenic	upstream
MSTRG.1613.4	PITG_06919	sense	intergenic	upstream
MSTRG.12764.1	PITG_12511	sense	intergenic	upstream
MSTRG.9304.1	PITG_01661	sense	intergenic	downstream
MSTRG.9155.1	PITG_01520	antisense	intergenic	upstream
MSTRG.14540.1	PITG_02510	sense	intergenic	downstream
MSTRG.4446.1	PITG_08571	antisense	intergenic	upstream
MSTRG.19952.2	PITG_15611	antisense	intergenic	upstream
MSTRG.20654.1	PITG_16836	antisense	intergenic	upstream
MSTRG.7957.1	PITG_10570	antisense	genic	exonic
MSTRG.17775.1	PITG_15033	antisense	intergenic	upstream
MSTRG.6643.1	PITG_09001	antisense	intergenic	downstream
MSTRG.3900.4	PITG_20296	sense	intergenic	upstream
MSTRG.336.7	PITG_00339	sense	intergenic	downstream
MSTRG.17007.5	PITG_15305	sense	intergenic	upstream
MSTRG.25367.1	PITG_05419	antisense	intergenic	upstream
MSTRG.16736.1	PITG_21593	antisense	intergenic	upstream
MSTRG.4120.5	PITG_08337	sense	intergenic	downstream
MSTRG.27835.1	PITG_06091	sense	intergenic	upstream
MSTRG.12904.1	PITG_22374	sense	intergenic	upstream
MSTRG.15566.1	PITG_12608	sense	intergenic	upstream
MSTRG.11242.1	PITG_21245	sense	genic	exonic
MSTRG.24183.2	PITG_17949	antisense	intergenic	upstream
MSTRG.18940.1	PITG_03649	sense	intergenic	downstream
MSTRG.4221.1	EPrPIN0000006041	sense	intergenic	upstream
MSTRG.12014.1	PITG_21029	antisense	intergenic	downstream
MSTRG.10982.2	PITG_11653	antisense	intergenic	downstream
MSTRG.26956.1	PITG_18785	antisense	genic	exonic
MSTRG.3149.1	PITG_19766	sense	genic	intronic
MSTRG.22592.1	PITG_17416	antisense	intergenic	upstream
MSTRG.28079.1	EPrPIN0000006128	sense	intergenic	downstream
MSTRG.6863.1	PITG_20624	antisense	intergenic	downstream
MSTRG.27635.1	EPrPIN0000002375	sense	intergenic	downstream
MSTRG.2526.2	PITG_07424	sense	intergenic	downstream
MSTRG.6086.2	PITG_09800	sense	intergenic	upstream
MSTRG.27645.2	PITG_05956	sense	intergenic	downstream
MSTRG.13336.1	PITG_13191	sense	intergenic	upstream
MSTRG.12177.1	PITG_12958	sense	intergenic	downstream
MSTRG.21451.1	PITG_04161	antisense	intergenic	downstream
MSTRG.13790.1	PITG_13529	antisense	intergenic	upstream
MSTRG.22.1	PITG_00019	antisense	genic	exonic
MSTRG.20502.1	PITG_16331	antisense	intergenic	downstream
MSTRG.552.1	EPrPIN0000006810	antisense	intergenic	upstream
MSTRG.763.1	PITG_00676	antisense	intergenic	upstream
MSTRG.1574.1	PITG_06871	antisense	intergenic	downstream
MSTRG.21717.2	PITG_04325	antisense	intergenic	downstream
MSTRG.25294.1	PITG_05372	antisense	intergenic	upstream
MSTRG.27848.1	PITG_06104	antisense	intergenic	upstream
MSTRG.23011.1	PITG_17683	antisense	intergenic	downstream
MSTRG.3752.1	EPrPIN0000000752	sense	intergenic	upstream
MSTRG.9746.4	PITG_01996	sense	intergenic	downstream
MSTRG.3083.2	PITG_19705	sense	genic	intronic
MSTRG.15084.1	PITG_02992	sense	intergenic	downstream
MSTRG.22685.1	EPrPIN0000000002	sense	intergenic	downstream
MSTRG.221.1	PITG_00217	antisense	genic	exonic
MSTRG.3950.1	PITG_19680	antisense	intergenic	downstream
MSTRG.15309.1	PITG_13917	sense	intergenic	downstream
MSTRG.2683.1	PITG_22826	antisense	intergenic	downstream
MSTRG.12907.1	PITG_21271	sense	intergenic	downstream
MSTRG.2322.1	PITG_22000	antisense	intergenic	downstream
MSTRG.20464.1	PITG_16290	antisense	intergenic	downstream
MSTRG.11861.4	PITG_12216	antisense	intergenic	downstream
MSTRG.16913.1	PITG_15240	sense	intergenic	upstream
MSTRG.14019.2	PITG_22413	antisense	genic	exonic
MSTRG.22295.1	PITG_21640	antisense	intergenic	downstream
MSTRG.5469.1	PITG_22162	sense	intergenic	upstream
MSTRG.6149.1	PITG_20888	antisense	intergenic	downstream
MSTRG.23357.1	PITG_04726	sense	intergenic	downstream
MSTRG.4588.1	PITG_20211	antisense	genic	exonic
MSTRG.23555.1	PITG_04928	antisense	intergenic	upstream
MSTRG.12845.1	PITG_12584	sense	intergenic	upstream
MSTRG.12703.1	PITG_22963	sense	intergenic	downstream
MSTRG.10363.1	PITG_11823	sense	intergenic	upstream
MSTRG.188.2	PITG_00175	antisense	genic	exonic
MSTRG.14996.2	PITG_02921	sense	intergenic	upstream
MSTRG.4987.1	PITG_09169	antisense	intergenic	upstream
MSTRG.3440.1	PITG_07968	sense	intergenic	upstream
MSTRG.8950.29	PITG_01354	antisense	intergenic	downstream
MSTRG.10110.1	PITG_10874	sense	intergenic	downstream
MSTRG.28200.4	PITG_19543	sense	genic	exonic
MSTRG.25972.2	PITG_19146	antisense	intergenic	upstream
MSTRG.17473.1	PITG_15375	antisense	intergenic	downstream
MSTRG.13576.1	PITG_13419	sense	intergenic	upstream
MSTRG.14601.2	PITG_02557	sense	intergenic	downstream
MSTRG.16359.7	PITG_14994	sense	intergenic	downstream
MSTRG.24801.1	PITG_05092	sense	intergenic	downstream
MSTRG.10552.1	PITG_11955	sense	intergenic	downstream
MSTRG.10279.1	PITG_20722	sense	intergenic	upstream
MSTRG.5395.1	PITG_19791	antisense	intergenic	upstream
MSTRG.10190.1	PITG_20927	antisense	intergenic	upstream
MSTRG.23464.11	PITG_04854	sense	genic	exonic
MSTRG.18374.1	PITG_03092	antisense	intergenic	upstream
MSTRG.4516.4	PITG_08642	antisense	genic	exonic
MSTRG.21762.1	PITG_22741	antisense	intergenic	upstream
MSTRG.27766.4	PITG_06029	antisense	intergenic	downstream
MSTRG.9916.1	PITG_10727	sense	intergenic	upstream
MSTRG.3227.1	EPrPIN0000000073	sense	intergenic	downstream
MSTRG.27820.1	PITG_06080	sense	intergenic	upstream
MSTRG.4363.1	PITG_08517	sense	intergenic	upstream
MSTRG.5492.1	PITG_20512	antisense	intergenic	downstream
MSTRG.27501.2	PITG_05834	sense	intergenic	downstream
MSTRG.15767.1	PITG_14081	antisense	intergenic	downstream
MSTRG.1103.3	PITG_00919	antisense	intergenic	upstream
MSTRG.7869.1	PITG_10507	antisense	intergenic	downstream
MSTRG.2417.1	PITG_19590	antisense	intergenic	downstream
MSTRG.15626.1	EPrPIN0000005176	antisense	intergenic	upstream
MSTRG.23456.4	PITG_04802	sense	intergenic	upstream
MSTRG.5077.4	PITG_09227	antisense	genic	exonic
MSTRG.16491.1	PITG_14366	antisense	intergenic	upstream
MSTRG.7421.2	PITG_20555	antisense	genic	exonic
MSTRG.22243.1	PITG_16737	antisense	intergenic	upstream
MSTRG.21330.8	PITG_04071	antisense	intergenic	downstream
MSTRG.20971.1	PITG_17058	antisense	intergenic	upstream
MSTRG.26525.1	PITG_06423	antisense	intergenic	upstream
MSTRG.2804.2	PITG_07591	antisense	intergenic	upstream
MSTRG.14011.1	PITG_21482	sense	intergenic	upstream
MSTRG.10623.1	PITG_11996	sense	intergenic	upstream
MSTRG.23631.2	PITG_04985	sense	intergenic	upstream
MSTRG.15226.1	PITG_13833	antisense	genic	exonic
MSTRG.17513.1	PITG_15396	antisense	intergenic	upstream
MSTRG.20833.1	PITG_16952	sense	intergenic	upstream
MSTRG.27140.3	PITG_18882	sense	intergenic	downstream
MSTRG.9674.1	PITG_01938	sense	intergenic	upstream
MSTRG.983.1	PITG_00820	sense	intergenic	downstream
MSTRG.13259.1	PITG_12894	sense	intergenic	upstream
MSTRG.21352.1	PITG_04089	sense	intergenic	downstream
MSTRG.9598.1	PITG_01855	sense	intergenic	upstream
MSTRG.12270.4	PITG_13035	antisense	intergenic	downstream
MSTRG.4260.1	PITG_08425	antisense	genic	exonic
MSTRG.13025.1	PITG_12725	sense	intergenic	upstream
MSTRG.6736.1	PITG_09048	sense	intergenic	downstream
MSTRG.17236.4	PITG_14652	antisense	intergenic	downstream
MSTRG.3077.3	EPrPIN0000000104	antisense	intergenic	upstream
MSTRG.18152.1	PITG_15912	sense	intergenic	downstream
MSTRG.1775.1	PITG_07051	sense	intergenic	downstream
MSTRG.12393.1	PITG_13103	antisense	intergenic	upstream
MSTRG.2032.1	PITG_07303	antisense	intergenic	downstream
MSTRG.21314.31	PITG_04050	antisense	intergenic	downstream
MSTRG.22277.2	PITG_21802	sense	intergenic	downstream
MSTRG.11102.1	PITG_11750	antisense	intergenic	upstream
MSTRG.21737.1	PITG_04341	sense	intergenic	upstream
MSTRG.5221.1	PITG_09321	antisense	intergenic	upstream
MSTRG.27180.1	PITG_18897	sense	intergenic	upstream
MSTRG.9092.1	PITG_01480	antisense	intergenic	downstream
MSTRG.739.1	PITG_00659	antisense	genic	exonic
MSTRG.10388.1	PITG_11832	antisense	genic	exonic
MSTRG.344.17	PITG_00313	sense	genic	exonic
MSTRG.4179.1	PITG_08362	sense	intergenic	upstream
MSTRG.13874.1	PITG_13633	sense	intergenic	downstream
MSTRG.18422.1	PITG_03123	antisense	intergenic	upstream
MSTRG.15724.1	PITG_14054	sense	intergenic	upstream
MSTRG.6177.1	EPrPIN0000001045	sense	intergenic	upstream
MSTRG.5656.1	PITG_09490	antisense	intergenic	upstream
MSTRG.19398.1	PITG_15674	antisense	genic	exonic
MSTRG.5726.1	PITG_09544	antisense	intergenic	upstream
MSTRG.27980.1	EPrPIN0000003289	antisense	intergenic	downstream
MSTRG.17005.7	PITG_15305	antisense	intergenic	upstream
MSTRG.3831.2	PITG_20140	antisense	intergenic	downstream
MSTRG.17071.3	PITG_15351	sense	intergenic	downstream
MSTRG.8724.1	PITG_01182	sense	intergenic	upstream
MSTRG.13827.53	PITG_13540	sense	genic	exonic
MSTRG.3059.65	PITG_07772	sense	genic	exonic
MSTRG.25070.1	PITG_05219	antisense	intergenic	downstream
MSTRG.27647.1	PITG_05957	sense	intergenic	downstream
MSTRG.10771.2	PITG_20571	antisense	intergenic	upstream
MSTRG.23354.2	PITG_04731	antisense	intergenic	downstream
MSTRG.8884.1	PITG_01322	antisense	intergenic	upstream
MSTRG.27839.1	PITG_06093	sense	intergenic	upstream
MSTRG.15821.178	PITG_12600	antisense	intergenic	downstream
MSTRG.5861.16	PITG_09647	antisense	intergenic	downstream
MSTRG.15938.1	PITG_14207	antisense	intergenic	downstream
MSTRG.9201.1	PITG_01553	sense	intergenic	downstream
MSTRG.5680.1	PITG_09508	sense	intergenic	upstream
MSTRG.10865.2	PITG_11568	sense	genic	exonic
MSTRG.15101.1	PITG_13713	sense	intergenic	upstream
MSTRG.21890.1	PITG_04458	antisense	intergenic	downstream
MSTRG.24659.1	PITG_18063	antisense	genic	exonic
MSTRG.27713.3	PITG_05983	antisense	intergenic	downstream
MSTRG.2137.2	PITG_22040	sense	genic	exonic
MSTRG.3053.1	PITG_19849	sense	intergenic	downstream
MSTRG.7388.1	PITG_10221	sense	intergenic	upstream
MSTRG.6864.1	PITG_20624	sense	intergenic	downstream
MSTRG.22598.1	PITG_17416	antisense	intergenic	downstream
MSTRG.2772.1	PITG_07567	sense	intergenic	upstream
MSTRG.13911.13	PITG_13572	antisense	genic	exonic
MSTRG.6668.1	PITG_09042	sense	intergenic	upstream
PITG_23080T0	PITG_23080	sense	genic	exonic
PITG_04798T0	PITG_04798	sense	genic	exonic
MSTRG.19272.1	PITG_03977	antisense	intergenic	upstream
MSTRG.4207.1	PITG_08382	sense	intergenic	downstream
MSTRG.11276.3	PITG_11343	sense	genic	exonic
MSTRG.14917.2	PITG_02867	sense	intergenic	downstream
MSTRG.2766.7	EPrPIN0000000777	antisense	intergenic	upstream
MSTRG.12549.1	EPrPIN0000006696	antisense	intergenic	downstream
MSTRG.5481.1	PITG_23189	sense	intergenic	upstream
MSTRG.1613.2	PITG_06919	sense	intergenic	upstream
MSTRG.27714.1	PITG_05996	sense	intergenic	downstream
MSTRG.7274.1	PITG_22906	antisense	intergenic	downstream
MSTRG.16771.1	PITG_21423	sense	intergenic	upstream
MSTRG.17277.1	PITG_14680	sense	intergenic	downstream
MSTRG.15601.1	PITG_12632	sense	intergenic	downstream
MSTRG.9326.1	PITG_01666	antisense	genic	exonic
MSTRG.21921.1	PITG_04462	sense	intergenic	upstream
MSTRG.14141.1	PITG_02128	antisense	intergenic	downstream
MSTRG.22067.2	PITG_17168	antisense	intergenic	upstream
MSTRG.7201.5	PITG_10093	antisense	genic	exonic
MSTRG.11689.1	PITG_12077	antisense	intergenic	downstream
MSTRG.19470.2	PITG_15727	sense	genic	intronic
MSTRG.2204.1	PITG_23156	antisense	intergenic	upstream
MSTRG.18299.1	PITG_03023	antisense	intergenic	upstream
MSTRG.9907.1	PITG_10710	sense	intergenic	upstream
MSTRG.20299.1	PITG_16463	sense	intergenic	upstream
MSTRG.22007.3	PITG_17117	sense	intergenic	upstream
MSTRG.24461.1	PITG_18270	sense	intergenic	upstream
MSTRG.10716.1	PITG_12057	sense	intergenic	downstream
MSTRG.21631.1	PITG_04267	sense	intergenic	upstream
MSTRG.558.2	PITG_00510	sense	genic	exonic
MSTRG.2269.1	PITG_19570	sense	intergenic	upstream
MSTRG.24776.1	PITG_05075	antisense	intergenic	upstream
MSTRG.8754.1	PITG_01196	sense	intergenic	downstream
MSTRG.8401.2	PITG_11155	antisense	genic	exonic
MSTRG.21158.3	PITG_16766	antisense	genic	exonic
MSTRG.6819.1	PITG_20628	antisense	genic	exonic
MSTRG.12953.1	PITG_12676	antisense	intergenic	upstream
MSTRG.6083.1	PITG_09800	sense	intergenic	upstream
MSTRG.750.3	PITG_00668	antisense	intergenic	upstream
MSTRG.17866.1	PITG_15102	antisense	intergenic	downstream
MSTRG.13794.1	PITG_13532	antisense	intergenic	downstream
MSTRG.26285.1	PITG_06244	antisense	intergenic	downstream
MSTRG.25243.1	PITG_05320	sense	intergenic	upstream
MSTRG.18427.1	PITG_03131	sense	intergenic	downstream
MSTRG.16760.1	PITG_21643	antisense	intergenic	downstream
MSTRG.11962.1	PITG_12301	antisense	genic	exonic
MSTRG.25672.1	PITG_17711	antisense	intergenic	downstream
MSTRG.22999.1	PITG_17676	sense	intergenic	upstream
MSTRG.6023.1	PITG_22897	antisense	intergenic	upstream
MSTRG.25997.1	PITG_18695	antisense	intergenic	downstream
MSTRG.13774.3	PITG_13521	sense	intergenic	downstream
MSTRG.1160.1	PITG_00960	sense	intergenic	upstream
MSTRG.3687.2	PITG_08195	antisense	intergenic	upstream
MSTRG.17814.1	PITG_15063	sense	intergenic	upstream
MSTRG.1670.2	PITG_06962	antisense	intergenic	upstream
MSTRG.4112.1	PITG_08338	antisense	intergenic	downstream
MSTRG.11149.1	PITG_20709	sense	intergenic	downstream
MSTRG.2517.4	PITG_07422	antisense	genic	exonic
MSTRG.3577.1	EPrPIN0000001522	antisense	intergenic	upstream
MSTRG.6409.1	PITG_08849	sense	intergenic	upstream
MSTRG.32.3	PITG_00044	antisense	intergenic	upstream
MSTRG.20968.2	PITG_17055	antisense	genic	exonic
MSTRG.3088.1	PITG_19709	antisense	intergenic	upstream
MSTRG.2014.1	PITG_07284	antisense	intergenic	upstream
MSTRG.2617.1	PITG_07523	sense	intergenic	upstream
MSTRG.14472.5	PITG_02434	antisense	intergenic	upstream
MSTRG.23271.1	PITG_04681	antisense	intergenic	downstream
MSTRG.9808.5	PITG_02063	antisense	genic	exonic
MSTRG.27616.1	PITG_05912	antisense	genic	exonic
MSTRG.7223.3	PITG_10110	sense	genic	intronic
MSTRG.2291.2	PITG_19858	sense	genic	exonic
MSTRG.26728.1	PITG_06564	antisense	genic	exonic
MSTRG.7549.1	PITG_10252	antisense	intergenic	downstream
MSTRG.24995.1	PITG_22758	antisense	intergenic	downstream
MSTRG.19329.4	PITG_04012	antisense	intergenic	upstream
MSTRG.8146.1	PITG_10940	antisense	intergenic	upstream
MSTRG.23958.1	PITG_18414	antisense	intergenic	upstream
MSTRG.9248.1	PITG_01608	antisense	intergenic	upstream
MSTRG.168.1	PITG_00155	antisense	genic	exonic
MSTRG.11442.1	PITG_11443	antisense	intergenic	downstream
MSTRG.22930.1	PITG_21813	antisense	intergenic	upstream
MSTRG.19174.2	PITG_03866	antisense	genic	exonic
MSTRG.11044.1	PITG_11695	sense	intergenic	downstream
MSTRG.26004.3	PITG_18712	antisense	intergenic	upstream
MSTRG.10545.1	PITG_11948	antisense	intergenic	downstream
MSTRG.5321.1	PITG_19924	antisense	intergenic	downstream
MSTRG.14358.1	PITG_02319	sense	intergenic	downstream
MSTRG.26639.2	PITG_06499	antisense	intergenic	upstream
MSTRG.19098.1	PITG_03804	sense	intergenic	upstream
MSTRG.4050.1	PITG_08272	sense	intergenic	downstream
MSTRG.336.6	PITG_00339	sense	intergenic	downstream
MSTRG.4782.1	PITG_20379	antisense	genic	exonic
MSTRG.3754.9	PITG_08241	sense	intergenic	downstream
MSTRG.18073.1	PITG_15845	sense	intergenic	downstream
MSTRG.7286.2	PITG_10158	antisense	intergenic	downstream
MSTRG.26748.20	PITG_06568	antisense	intergenic	downstream
MSTRG.10803.1	PITG_21154	sense	intergenic	upstream
MSTRG.11590.1	PITG_20755	antisense	intergenic	upstream
MSTRG.4247.1	PITG_08408	antisense	genic	exonic
MSTRG.9130.1	PITG_01498	sense	intergenic	downstream
MSTRG.2566.3	PITG_07453	antisense	genic	intronic
MSTRG.3021.30	PITG_07758	sense	genic	exonic
MSTRG.15165.5	PITG_13803	sense	intergenic	upstream
PITG_22827T0	PITG_22827	sense	genic	exonic
MSTRG.21891.1	PITG_04458	antisense	intergenic	downstream
MSTRG.5027.1	PITG_09195	sense	genic	intronic
MSTRG.10104.1	PITG_10868	antisense	intergenic	upstream
MSTRG.11000.2	PITG_11668	sense	intergenic	downstream
MSTRG.23639.6	PITG_04994	antisense	genic	intronic
MSTRG.19351.1	PITG_15637	sense	intergenic	downstream
MSTRG.4628.1	EPrPIN0000002916	sense	intergenic	downstream
MSTRG.16036.2	PITG_14280	sense	intergenic	downstream
MSTRG.4347.1	PITG_08510	sense	intergenic	upstream
MSTRG.2340.1	PITG_20096	antisense	genic	exonic
MSTRG.21981.1	PITG_17099	antisense	intergenic	downstream
MSTRG.7956.4	PITG_10570	sense	genic	exonic
MSTRG.4539.1	PITG_19804	antisense	intergenic	downstream
MSTRG.27029.1	PITG_19178	sense	intergenic	downstream
MSTRG.10542.2	PITG_11946	antisense	intergenic	upstream
MSTRG.16817.1	PITG_15176	antisense	intergenic	upstream
MSTRG.5179.1	PITG_09295	antisense	intergenic	downstream
MSTRG.24174.5	PITG_17931	sense	intergenic	upstream
PITG_15380T0	PITG_15380	sense	genic	exonic
MSTRG.13077.1	PITG_12763	sense	intergenic	downstream
MSTRG.14045.1	PITG_21473	antisense	intergenic	upstream
MSTRG.18822.1	PITG_03519	antisense	intergenic	downstream
MSTRG.6267.1	PITG_08706	antisense	intergenic	upstream
MSTRG.27518.9	PITG_05843	antisense	intergenic	downstream
MSTRG.5541.3	PITG_20330	antisense	intergenic	upstream
MSTRG.3753.1	PITG_20281	antisense	intergenic	downstream
MSTRG.19770.1	PITG_16145	antisense	intergenic	upstream
MSTRG.3248.1	PITG_07794	antisense	intergenic	upstream
MSTRG.7254.4	PITG_10130	sense	genic	exonic
MSTRG.17783.1	PITG_15037	antisense	intergenic	upstream
MSTRG.27335.2	PITG_05714	antisense	intergenic	upstream
MSTRG.26492.6	PITG_06392	sense	genic	exonic
MSTRG.27645.1	PITG_05956	sense	intergenic	downstream
MSTRG.1501.1	PITG_06803	antisense	genic	exonic
MSTRG.16654.1	PITG_14487	sense	intergenic	upstream
MSTRG.12328.1	PITG_13085	antisense	genic	exonic
MSTRG.4916.2	PITG_09127	sense	intergenic	upstream
MSTRG.7351.1	PITG_10204	antisense	intergenic	upstream
MSTRG.9674.2	PITG_01938	sense	intergenic	upstream
MSTRG.11360.3	PITG_11388	sense	intergenic	downstream
MSTRG.2731.2	PITG_07486	antisense	intergenic	upstream
MSTRG.27752.4	PITG_06010	sense	genic	exonic
MSTRG.18680.1	PITG_03396	sense	intergenic	upstream
MSTRG.4088.8	PITG_08303	sense	genic	exonic
MSTRG.24081.1	PITG_18150	antisense	intergenic	upstream
MSTRG.19048.1	PITG_03746	antisense	intergenic	upstream
MSTRG.17166.1	PITG_14605	antisense	intergenic	upstream
MSTRG.12625.1	PITG_12437	sense	intergenic	downstream
MSTRG.5881.1	PITG_09651	antisense	intergenic	upstream
MSTRG.878.1	PITG_00755	antisense	genic	exonic
MSTRG.18241.1	PITG_22549	antisense	intergenic	upstream
MSTRG.10362.1	EPrPIN0000006347	sense	intergenic	upstream
MSTRG.6724.1	PITG_09046	antisense	genic	intronic
MSTRG.6435.3	PITG_08864	antisense	intergenic	downstream
MSTRG.22562.1	PITG_17380	sense	intergenic	downstream
MSTRG.2412.8	PITG_22070	antisense	intergenic	upstream
MSTRG.635.10	PITG_00581	sense	genic	exonic
MSTRG.1937.1	PITG_07190	antisense	genic	exonic
MSTRG.11505.2	PITG_11485	antisense	intergenic	downstream
MSTRG.2023.1	PITG_07293	antisense	intergenic	upstream
MSTRG.7257.1	PITG_10140	antisense	intergenic	downstream
MSTRG.6744.1	PITG_20530	antisense	intergenic	downstream
MSTRG.770.1	PITG_00685	antisense	intergenic	upstream
MSTRG.16522.1	PITG_23016	antisense	intergenic	upstream
MSTRG.10688.1	PITG_12038	antisense	genic	exonic
MSTRG.26427.1	PITG_06344	antisense	intergenic	upstream
MSTRG.13218.2	PITG_12863	sense	genic	intronic
MSTRG.24082.5	PITG_18150	antisense	intergenic	upstream
MSTRG.14646.2	PITG_02608	antisense	intergenic	upstream
MSTRG.6359.1	PITG_08798	sense	intergenic	upstream
MSTRG.8476.1	PITG_11238	antisense	intergenic	upstream
MSTRG.18045.2	PITG_15811	antisense	intergenic	upstream
MSTRG.11319.1	PITG_11371	antisense	intergenic	upstream
MSTRG.17560.1	PITG_15428	sense	intergenic	upstream
MSTRG.18553.1	PITG_03250	sense	intergenic	downstream
MSTRG.9675.3	PITG_01921	antisense	genic	exonic
MSTRG.11379.21	PITG_11395	antisense	intergenic	upstream
MSTRG.7589.1	PITG_10275	antisense	intergenic	upstream
MSTRG.1567.1	PITG_06873	antisense	intergenic	downstream
MSTRG.9129.1	PITG_01501	antisense	intergenic	downstream
MSTRG.8504.2	PITG_11250	sense	intergenic	upstream
MSTRG.25351.5	PITG_05408	sense	intergenic	downstream
MSTRG.14584.1	PITG_02532	antisense	genic	exonic
MSTRG.6019.1	PITG_09752	antisense	genic	exonic
MSTRG.16525.81	PITG_14325	sense	intergenic	downstream
MSTRG.12304.2	PITG_13066	antisense	intergenic	downstream
MSTRG.21495.1	EPrPIN0000004100	sense	intergenic	downstream
MSTRG.25575.1	PITG_05660	antisense	intergenic	downstream
MSTRG.28164.1	PITG_19423	sense	intergenic	upstream
MSTRG.28144.1	PITG_19450	antisense	intergenic	upstream
MSTRG.12249.1	PITG_13019	antisense	intergenic	downstream
MSTRG.15480.3	PITG_21387	antisense	intergenic	upstream
MSTRG.18586.1	PITG_03292	antisense	genic	exonic
MSTRG.1726.1	PITG_07013	sense	intergenic	upstream
MSTRG.636.1	PITG_00581	sense	intergenic	downstream
MSTRG.704.1	PITG_00631	antisense	genic	exonic
MSTRG.10797.1	PITG_20889	sense	intergenic	upstream
MSTRG.18376.1	PITG_03092	antisense	intergenic	upstream
MSTRG.27366.3	PITG_05732	sense	genic	exonic
MSTRG.27844.7	PITG_06090	antisense	intergenic	upstream
MSTRG.20450.1	EPrPIN0000004380	antisense	intergenic	downstream
MSTRG.21488.1	PITG_04146	sense	intergenic	upstream
MSTRG.13215.1	PITG_12860	sense	intergenic	upstream
MSTRG.5638.1	PITG_09470	antisense	intergenic	downstream
MSTRG.1223.1	PITG_01009	antisense	intergenic	downstream
MSTRG.23999.1	PITG_18449	antisense	genic	exonic
MSTRG.7305.1	PITG_10169	antisense	intergenic	upstream
MSTRG.13187.1	PITG_12837	antisense	genic	exonic
MSTRG.27562.5	PITG_05879	sense	intergenic	downstream
MSTRG.4392.32	PITG_08513	sense	genic	exonic
MSTRG.6015.2	PITG_09753	sense	intergenic	upstream
MSTRG.14360.1	PITG_02323	sense	genic	exonic
MSTRG.14363.1	PITG_02327	sense	intergenic	upstream
MSTRG.9387.2	PITG_01726	antisense	intergenic	upstream
MSTRG.8008.1	PITG_10622	sense	intergenic	upstream
MSTRG.2886.1	PITG_07680	sense	intergenic	upstream
MSTRG.129.5	PITG_00119	sense	intergenic	downstream
MSTRG.12239.1	PITG_13008	antisense	intergenic	upstream
MSTRG.6917.1	PITG_09829	antisense	intergenic	downstream
MSTRG.6367.3	PITG_08812	antisense	genic	exonic
MSTRG.8793.2	PITG_01232	antisense	genic	exonic
MSTRG.8180.3	PITG_10961	antisense	intergenic	upstream
MSTRG.17434.1	PITG_22510	antisense	intergenic	upstream
MSTRG.20849.2	PITG_16959	antisense	intergenic	upstream
MSTRG.25463.1	PITG_05524	antisense	genic	exonic
MSTRG.10596.4	PITG_11975	antisense	genic	exonic
MSTRG.16206.1	PITG_14845	antisense	intergenic	upstream
MSTRG.16362.1	PITG_14995	sense	intergenic	upstream
MSTRG.6282.1	PITG_08728	sense	intergenic	downstream
MSTRG.27569.4	PITG_05887	sense	intergenic	downstream
MSTRG.27676.2	PITG_05961	sense	intergenic	upstream
MSTRG.23615.1	PITG_04971	antisense	intergenic	downstream
MSTRG.27559.3	PITG_05879	sense	intergenic	downstream
MSTRG.5924.2	EPrPIN0000003606	sense	intergenic	downstream
MSTRG.16332.2	PITG_14975	antisense	intergenic	upstream
MSTRG.24504.1	PITG_18302	antisense	intergenic	downstream
MSTRG.6004.1	PITG_09747	sense	intergenic	downstream
MSTRG.7281.1	PITG_10151	antisense	genic	exonic
MSTRG.13713.1	PITG_13486	sense	intergenic	upstream
MSTRG.15010.1	PITG_02935	antisense	intergenic	upstream
MSTRG.20960.1	PITG_17043	antisense	intergenic	upstream
MSTRG.26791.1	PITG_22804	sense	intergenic	upstream
MSTRG.10540.1	PITG_11944	antisense	intergenic	downstream
MSTRG.15254.1	PITG_13865	sense	intergenic	downstream
MSTRG.21859.1	PITG_04439	sense	intergenic	upstream
MSTRG.22261.1	PITG_16749	antisense	intergenic	downstream
MSTRG.19893.1	PITG_15574	sense	intergenic	downstream
MSTRG.4950.1	PITG_09138	antisense	genic	exonic
MSTRG.1230.1	PITG_01012	sense	intergenic	upstream
MSTRG.24018.1	PITG_18464	antisense	intergenic	upstream
MSTRG.15382.1	PITG_13975	antisense	genic	exonic
MSTRG.28073.1	PITG_19475	antisense	intergenic	upstream
MSTRG.23705.9	PITG_05060	sense	intergenic	downstream
MSTRG.4770.1	PITG_20373	antisense	intergenic	upstream
MSTRG.25612.1	PITG_05698	sense	intergenic	upstream
MSTRG.7059.1	PITG_09967	sense	intergenic	upstream
MSTRG.27227.1	PITG_19239	antisense	genic	exonic
MSTRG.1457.1	PITG_06740	sense	intergenic	upstream
MSTRG.9919.1	PITG_22925	sense	intergenic	downstream
MSTRG.18316.1	PITG_03032	sense	intergenic	upstream
MSTRG.17287.1	PITG_14691	antisense	intergenic	downstream
MSTRG.6437.2	PITG_08864	sense	intergenic	downstream
MSTRG.27235.2	PITG_19248	antisense	genic	exonic
MSTRG.21360.3	PITG_04091	antisense	intergenic	downstream
MSTRG.24070.1	PITG_18144	antisense	intergenic	downstream
MSTRG.3021.28	PITG_07758	sense	genic	exonic
MSTRG.18434.6	PITG_03131	antisense	genic	exonic
MSTRG.22314.1	PITG_17249	antisense	intergenic	upstream
MSTRG.13099.4	PITG_12790	sense	intergenic	upstream
MSTRG.21161.1	PITG_16765	antisense	intergenic	downstream
MSTRG.5507.1	PITG_19907	antisense	intergenic	upstream
MSTRG.12471.1	PITG_21299	sense	intergenic	downstream
MSTRG.22994.1	PITG_17675	antisense	intergenic	downstream
MSTRG.2348.1	PITG_20092	antisense	genic	exonic
MSTRG.9331.2	PITG_01669	antisense	intergenic	downstream
MSTRG.24865.1	PITG_18526	sense	intergenic	downstream
MSTRG.3883.1	PITG_20291	sense	intergenic	upstream
MSTRG.21832.1	PITG_04410	sense	intergenic	upstream
MSTRG.10690.1	PITG_12039	antisense	intergenic	downstream
MSTRG.13361.2	PITG_13218	antisense	intergenic	upstream
MSTRG.16121.1	PITG_14780	sense	intergenic	downstream
MSTRG.20494.1	PITG_16329	antisense	intergenic	upstream
MSTRG.19147.1	PITG_22719	antisense	genic	exonic
MSTRG.756.1	PITG_00676	sense	intergenic	upstream
MSTRG.16624.1	PITG_14454	sense	intergenic	upstream
MSTRG.13148.1	PITG_12809	antisense	intergenic	upstream
MSTRG.4989.1	PITG_09169	antisense	intergenic	upstream
MSTRG.10265.1	PITG_20775	sense	intergenic	downstream
MSTRG.829.1	PITG_00722	sense	intergenic	upstream
MSTRG.12831.1	PITG_12563	sense	intergenic	upstream
MSTRG.15771.1	PITG_14081	antisense	intergenic	downstream
MSTRG.915.3	PITG_00778	antisense	intergenic	downstream
MSTRG.21667.1	PITG_04289	sense	intergenic	downstream
MSTRG.7889.1	PITG_10520	antisense	intergenic	downstream
MSTRG.16598.1	PITG_14437	sense	intergenic	upstream
MSTRG.17652.1	PITG_15490	sense	intergenic	upstream
MSTRG.22659.4	PITG_21779	antisense	intergenic	upstream
MSTRG.17913.1	PITG_15123	sense	intergenic	downstream
MSTRG.11290.5	PITG_11348	sense	genic	exonic
MSTRG.3580.1	PITG_08099	antisense	intergenic	upstream
MSTRG.2915.3	PITG_07695	sense	intergenic	upstream
MSTRG.11334.1	PITG_22933	sense	intergenic	downstream
MSTRG.15409.1	PITG_13988	antisense	intergenic	upstream
MSTRG.7690.1	PITG_10343	antisense	intergenic	downstream
MSTRG.27328.1	PITG_05713	antisense	intergenic	downstream
MSTRG.8344.1	PITG_11121	sense	intergenic	downstream
MSTRG.7782.1	PITG_10429	sense	intergenic	upstream
MSTRG.13291.1	EPrPIN0000005960	antisense	intergenic	downstream
MSTRG.16525.82	PITG_14325	sense	intergenic	downstream
MSTRG.8711.1	PITG_22252	antisense	intergenic	upstream
MSTRG.12709.1	PITG_12466	antisense	intergenic	upstream
MSTRG.25886.9	PITG_19028	antisense	intergenic	upstream
MSTRG.4734.2	PITG_20356	antisense	intergenic	downstream
MSTRG.5158.1	PITG_09282	antisense	intergenic	upstream
MSTRG.6574.1	PITG_08963	sense	intergenic	upstream
MSTRG.16241.1	PITG_14890	antisense	genic	exonic
MSTRG.12241.1	PITG_13013	sense	intergenic	downstream
MSTRG.20617.1	PITG_21740	antisense	intergenic	upstream
MSTRG.23224.1	PITG_04648	sense	intergenic	upstream
MSTRG.21487.1	PITG_04146	antisense	intergenic	upstream
MSTRG.17911.1	PITG_15120	antisense	genic	exonic
MSTRG.17241.1	PITG_14658	sense	intergenic	downstream
MSTRG.17400.1	PITG_22502	antisense	intergenic	downstream
MSTRG.4524.2	PITG_08645	sense	intergenic	downstream
MSTRG.11849.9	PITG_12206	sense	genic	exonic
MSTRG.12348.1	PITG_13103	sense	intergenic	upstream
MSTRG.4172.1	PITG_08362	sense	intergenic	upstream
MSTRG.21326.1	EPrPIN0000001378	sense	intergenic	downstream
MSTRG.11633.1	PITG_21362	antisense	intergenic	downstream
MSTRG.20239.1	PITG_16401	antisense	intergenic	upstream
MSTRG.26015.2	PITG_18725	antisense	intergenic	upstream
MSTRG.19846.1	PITG_15530	sense	intergenic	downstream
MSTRG.4290.1	PITG_08456	sense	intergenic	upstream
MSTRG.1671.6	PITG_06962	sense	genic	exonic
MSTRG.4392.22	PITG_08513	sense	genic	exonic
MSTRG.17265.12	PITG_23024	antisense	intergenic	upstream
MSTRG.6711.1	PITG_09053	sense	intergenic	downstream
MSTRG.9357.1	PITG_01693	antisense	intergenic	upstream
MSTRG.14431.8	PITG_02392	antisense	intergenic	upstream
MSTRG.8901.1	PITG_01325	sense	intergenic	upstream
MSTRG.19726.2	PITG_16115	antisense	intergenic	downstream
MSTRG.20148.2	PITG_16264	antisense	genic	exonic
MSTRG.853.7	PITG_00739	sense	intergenic	downstream
MSTRG.3729.6	PITG_08226	antisense	intergenic	downstream
MSTRG.4497.2	PITG_08624	sense	intergenic	upstream
MSTRG.21810.1	PITG_04405	antisense	genic	exonic
MSTRG.5428.1	PITG_22155	sense	intergenic	upstream
MSTRG.9574.1	PITG_01842	sense	intergenic	downstream
MSTRG.21179.1	PITG_16781	antisense	intergenic	downstream
MSTRG.24505.3	PITG_18303	antisense	intergenic	downstream
MSTRG.13752.1	PITG_13505	sense	intergenic	downstream
MSTRG.5252.14	PITG_09350	sense	intergenic	upstream
MSTRG.26439.1	PITG_06356	sense	intergenic	downstream
MSTRG.5564.1	EPrPIN0000002282	sense	intergenic	upstream
MSTRG.2481.1	PITG_07405	antisense	intergenic	upstream
MSTRG.19915.1	PITG_15587	antisense	intergenic	upstream
MSTRG.20599.1	PITG_21641	antisense	genic	exonic
MSTRG.23285.1	PITG_04687	sense	intergenic	upstream
MSTRG.27734.1	PITG_06000	antisense	intergenic	downstream
MSTRG.4063.5	PITG_08311	sense	intergenic	upstream
MSTRG.7631.2	PITG_10293	antisense	genic	exonic
MSTRG.11288.10	PITG_11340	antisense	intergenic	downstream
MSTRG.20613.1	PITG_23290	antisense	intergenic	downstream
MSTRG.21840.1	PITG_04430	sense	genic	exonic
MSTRG.17424.2	PITG_21268	antisense	intergenic	upstream
MSTRG.19908.1	PITG_15582	antisense	intergenic	upstream
MSTRG.12514.1	PITG_21042	sense	intergenic	upstream
MSTRG.22043.1	PITG_17145	antisense	intergenic	upstream
MSTRG.9599.1	PITG_01855	antisense	intergenic	upstream
MSTRG.14955.57	EPrPIN0000006176	sense	intergenic	downstream
MSTRG.26632.1	PITG_06491	antisense	intergenic	downstream
MSTRG.25598.1	PITG_05665	antisense	genic	exonic
MSTRG.2766.4	PITG_07516	antisense	intergenic	downstream
MSTRG.4081.1	PITG_08296	sense	intergenic	upstream
MSTRG.6773.1	PITG_19949	antisense	intergenic	upstream
MSTRG.24627.2	PITG_18387	sense	intergenic	upstream
MSTRG.15969.1	PITG_14224	antisense	genic	exonic
MSTRG.3280.2	PITG_07831	antisense	intergenic	downstream
MSTRG.19212.1	PITG_03923	antisense	genic	exonic
MSTRG.24011.14	PITG_18459	sense	intergenic	upstream
MSTRG.13154.1	PITG_12816	sense	intergenic	downstream
MSTRG.25844.1	PITG_19002	antisense	intergenic	upstream
MSTRG.16349.1	EPrPIN0000006036	antisense	intergenic	downstream
MSTRG.19932.1	PITG_15588	antisense	intergenic	upstream
MSTRG.7247.1	PITG_10126	antisense	intergenic	upstream
MSTRG.5074.2	PITG_09227	antisense	intergenic	downstream
MSTRG.20102.1	PITG_16203	antisense	intergenic	upstream
MSTRG.23967.1	PITG_18418	antisense	genic	exonic
MSTRG.19380.2	PITG_15661	antisense	intergenic	downstream
MSTRG.15107.2	PITG_13724	sense	genic	exonic
MSTRG.5924.6	EPrPIN0000003606	sense	intergenic	downstream
MSTRG.2424.2	PITG_19595	antisense	genic	exonic
MSTRG.2211.1	PITG_19373	antisense	intergenic	upstream
MSTRG.6046.1	PITG_09769	sense	intergenic	downstream
MSTRG.16585.1	PITG_14428	sense	intergenic	downstream
MSTRG.16113.1	PITG_21316	antisense	genic	exonic
MSTRG.44.1	PITG_00066	sense	genic	exonic
MSTRG.902.1	PITG_00772	sense	intergenic	downstream
MSTRG.11451.2	PITG_11447	antisense	intergenic	upstream
MSTRG.27470.1	PITG_05820	antisense	intergenic	upstream
MSTRG.11860.1	PITG_12216	sense	intergenic	downstream
MSTRG.10631.1	PITG_11997	sense	intergenic	upstream
MSTRG.5052.6	PITG_09201	antisense	genic	intronic
MSTRG.17625.1	PITG_15473	sense	intergenic	upstream
MSTRG.12520.1	PITG_20981	sense	intergenic	upstream
MSTRG.16349.4	EPrPIN0000006036	antisense	intergenic	downstream
MSTRG.27522.1	EPrPIN0000002679	sense	intergenic	downstream
MSTRG.5205.3	PITG_09318	sense	intergenic	downstream
MSTRG.2899.1	PITG_07677	antisense	intergenic	downstream
MSTRG.11368.1	PITG_11397	antisense	intergenic	downstream
MSTRG.10016.1	PITG_10791	sense	intergenic	upstream
MSTRG.7695.1	PITG_10344	antisense	genic	exonic
MSTRG.5833.1	PITG_09630	antisense	intergenic	upstream
MSTRG.13895.3	PITG_13636	antisense	intergenic	downstream
MSTRG.2253.1	PITG_19587	sense	intergenic	downstream
MSTRG.15390.1	PITG_13983	sense	intergenic	downstream
MSTRG.20790.1	PITG_16936	sense	intergenic	upstream
MSTRG.5587.1	PITG_22888	antisense	intergenic	upstream
MSTRG.15959.1	PITG_14232	antisense	intergenic	downstream
MSTRG.5095.1	PITG_09259	sense	genic	intronic
MSTRG.11169.1	PITG_21177	antisense	genic	exonic
MSTRG.17948.1	PITG_15154	sense	intergenic	upstream
MSTRG.20495.1	PITG_16329	sense	intergenic	upstream
MSTRG.5072.1	PITG_09224	sense	intergenic	upstream
MSTRG.26171.1	PITG_18681	antisense	genic	exonic
MSTRG.7709.1	PITG_10345	antisense	intergenic	downstream
MSTRG.23328.2	PITG_04700	sense	intergenic	downstream
MSTRG.18882.2	PITG_03596	antisense	genic	exonic
MSTRG.3059.58	PITG_07772	sense	genic	exonic
MSTRG.18098.3	PITG_15857	sense	intergenic	upstream
MSTRG.11812.3	PITG_12179	antisense	genic	exonic
MSTRG.19461.1	PITG_15714	antisense	intergenic	downstream
MSTRG.11379.18	PITG_11395	antisense	intergenic	upstream
MSTRG.13059.1	PITG_12747	antisense	genic	exonic
MSTRG.11927.1	PITG_22960	antisense	intergenic	downstream
MSTRG.693.2	PITG_00622	antisense	genic	exonic
MSTRG.3006.1	PITG_22833	antisense	intergenic	upstream
MSTRG.9112.1	PITG_01490	antisense	genic	exonic
MSTRG.14629.2	PITG_02586	antisense	intergenic	upstream
MSTRG.27677.1	PITG_05962	antisense	intergenic	downstream
MSTRG.2657.1	PITG_07548	sense	intergenic	upstream
MSTRG.24729.1	PITG_18477	sense	intergenic	downstream
MSTRG.10251.77	PITG_20905	sense	genic	exonic
MSTRG.13126.1	PITG_12801	sense	genic	exonic
MSTRG.4508.1	PITG_08636	antisense	intergenic	upstream
MSTRG.15007.1	PITG_02935	sense	intergenic	upstream
MSTRG.19952.3	PITG_15611	antisense	intergenic	upstream
MSTRG.17916.1	PITG_15124	antisense	genic	exonic
MSTRG.24519.1	PITG_18305	antisense	intergenic	upstream
MSTRG.120.1	PITG_00077	sense	intergenic	upstream
MSTRG.15853.3	PITG_14129	sense	genic	exonic
MSTRG.3911.1	PITG_20227	antisense	intergenic	upstream
MSTRG.24672.5	PITG_18076	antisense	genic	exonic
MSTRG.1683.1	PITG_06976	sense	intergenic	upstream
MSTRG.2412.2	PITG_22070	antisense	intergenic	upstream
MSTRG.23886.1	PITG_17856	antisense	intergenic	upstream
MSTRG.11887.7	PITG_12254	antisense	intergenic	downstream
MSTRG.8409.1	PITG_11173	sense	intergenic	downstream
MSTRG.7297.1	PITG_10160	antisense	intergenic	upstream
MSTRG.19270.1	PITG_03961	antisense	intergenic	upstream
MSTRG.27832.1	PITG_06088	sense	intergenic	upstream
MSTRG.15441.1	PITG_14012	antisense	intergenic	upstream
MSTRG.5359.1	PITG_22148	antisense	intergenic	downstream
MSTRG.23914.1	PITG_17881	antisense	intergenic	upstream
MSTRG.24044.1	PITG_18129	sense	intergenic	upstream
MSTRG.18288.1	PITG_03023	sense	intergenic	downstream
MSTRG.9386.4	PITG_01724	sense	intergenic	upstream
MSTRG.13959.2	PITG_13657	sense	intergenic	upstream
MSTRG.21364.1	PITG_04093	sense	intergenic	upstream
MSTRG.7641.1	PITG_10305	antisense	intergenic	downstream
MSTRG.27335.1	PITG_05714	antisense	intergenic	upstream
MSTRG.23356.87	PITG_04725	antisense	intergenic	upstream
MSTRG.14124.1	PITG_02119	antisense	intergenic	downstream
MSTRG.9941.2	PITG_10736	sense	intergenic	upstream
MSTRG.4334.1	PITG_08500	sense	intergenic	downstream
MSTRG.3850.1	PITG_20152	sense	intergenic	downstream
MSTRG.2239.1	PITG_19561	sense	intergenic	downstream
MSTRG.10651.1	PITG_12009	sense	intergenic	downstream
MSTRG.6724.8	PITG_09052	antisense	intergenic	downstream
MSTRG.5001.1	PITG_22881	antisense	intergenic	downstream
MSTRG.9917.1	PITG_10727	sense	intergenic	upstream
MSTRG.21230.1	EPrPIN0000003476	antisense	intergenic	upstream
MSTRG.24762.1	PITG_18571	sense	intergenic	downstream
MSTRG.5863.1	PITG_09655	sense	intergenic	upstream
MSTRG.958.1	EPrPIN0000004914	sense	intergenic	upstream
MSTRG.10493.1	PITG_11911	antisense	genic	exonic
MSTRG.9939.1	PITG_10738	antisense	intergenic	upstream
MSTRG.18025.3	EPrPIN0000002330	sense	genic	intronic
MSTRG.16506.11	PITG_14379	antisense	intergenic	upstream
MSTRG.26319.2	PITG_06271	antisense	intergenic	upstream
MSTRG.21986.1	PITG_17097	antisense	intergenic	upstream
MSTRG.7806.1	PITG_10443	antisense	intergenic	downstream
MSTRG.11698.9	PITG_12077	sense	intergenic	upstream
MSTRG.17236.3	PITG_14650	antisense	genic	exonic
MSTRG.27010.1	PITG_18844	antisense	intergenic	upstream
MSTRG.212.1	PITG_00196	sense	genic	exonic
MSTRG.3083.1	PITG_19705	sense	genic	intronic
MSTRG.13157.2	PITG_12813	antisense	intergenic	downstream
MSTRG.17598.14	PITG_15444	antisense	genic	exonic
MSTRG.8495.5	PITG_11247	sense	genic	exonic
MSTRG.23181.1	PITG_04615	antisense	intergenic	upstream
MSTRG.21618.3	PITG_22733	antisense	genic	exonic
MSTRG.26726.1	PITG_06565	sense	intergenic	upstream
MSTRG.13096.1	PITG_12788	antisense	intergenic	upstream
MSTRG.14428.1	PITG_02391	antisense	intergenic	upstream
MSTRG.26786.1	PITG_22804	sense	intergenic	upstream
MSTRG.5206.1	PITG_09318	antisense	intergenic	downstream
MSTRG.2632.1	PITG_07530	antisense	intergenic	downstream
MSTRG.1659.1	PITG_06958	antisense	intergenic	downstream
MSTRG.26396.1	PITG_06325	sense	intergenic	upstream
MSTRG.4351.3	PITG_08481	sense	intergenic	upstream
MSTRG.11366.1	PITG_11395	antisense	intergenic	upstream
MSTRG.27295.1	PITG_19302	sense	intergenic	upstream
MSTRG.4392.6	PITG_08513	sense	genic	exonic
MSTRG.15566.2	PITG_12608	sense	intergenic	upstream
MSTRG.9603.1	PITG_01859	antisense	genic	exonic
MSTRG.12815.1	PITG_12552	antisense	intergenic	downstream
MSTRG.12453.1	PITG_13170	sense	intergenic	downstream
MSTRG.2931.1	PITG_07708	antisense	intergenic	upstream
MSTRG.12603.2	PITG_22961	sense	intergenic	upstream
MSTRG.12415.3	PITG_13146	antisense	genic	exonic
MSTRG.20467.1	PITG_16294	antisense	intergenic	downstream
MSTRG.3059.9	PITG_07772	sense	genic	exonic
MSTRG.11079.1	PITG_11723	antisense	genic	exonic
MSTRG.14515.1	PITG_02489	antisense	intergenic	upstream
MSTRG.8485.1	PITG_11243	sense	genic	exonic
MSTRG.7494.2	PITG_20647	antisense	intergenic	upstream
MSTRG.22288.1	PITG_21820	sense	intergenic	upstream
MSTRG.26491.3	PITG_06392	antisense	genic	exonic
MSTRG.22124.1	PITG_21620	antisense	genic	exonic
MSTRG.22269.1	PITG_16748	antisense	intergenic	upstream
MSTRG.15157.1	PITG_13783	antisense	intergenic	upstream
MSTRG.13079.2	PITG_12763	sense	intergenic	downstream
MSTRG.3634.3	PITG_08148	sense	genic	exonic
MSTRG.12414.6	PITG_13146	sense	intergenic	upstream
MSTRG.16152.5	PITG_14794	sense	intergenic	downstream
MSTRG.27691.1	PITG_05979	antisense	intergenic	upstream
MSTRG.28034.1	PITG_18953	sense	intergenic	downstream
MSTRG.10723.1	PITG_12058	antisense	intergenic	downstream
MSTRG.12489.3	PITG_13189	sense	intergenic	upstream
MSTRG.11991.1	PITG_12327	antisense	intergenic	downstream
MSTRG.22633.1	PITG_17433	antisense	intergenic	upstream
MSTRG.22761.1	PITG_17801	sense	intergenic	downstream
MSTRG.16349.3	EPrPIN0000006036	antisense	intergenic	downstream
MSTRG.27489.1	PITG_05832	sense	intergenic	upstream
MSTRG.6468.3	PITG_08884	sense	genic	exonic
MSTRG.15961.1	PITG_14243	sense	intergenic	downstream
MSTRG.19790.1	PITG_21724	antisense	intergenic	upstream
MSTRG.21361.1	PITG_04091	antisense	intergenic	downstream
MSTRG.1057.1	PITG_00881	antisense	intergenic	upstream
MSTRG.16403.1	PITG_22475	sense	intergenic	downstream
MSTRG.16181.8	PITG_14819	antisense	intergenic	downstream
MSTRG.13018.1	PITG_12720	antisense	intergenic	downstream
MSTRG.4736.3	PITG_20357	sense	genic	exonic
MSTRG.2110.1	PITG_19660	sense	intergenic	downstream
MSTRG.18345.1	PITG_03057	sense	genic	exonic
MSTRG.16905.1	PITG_15225	sense	intergenic	downstream
MSTRG.28200.6	PITG_19543	sense	genic	exonic
MSTRG.1317.1	PITG_01088	antisense	genic	exonic
MSTRG.5493.2	PITG_20512	sense	intergenic	downstream
MSTRG.8808.7	PITG_01247	antisense	genic	exonic
MSTRG.12044.1	EPrPIN0000000638	antisense	intergenic	upstream
MSTRG.10888.1	PITG_11587	sense	intergenic	upstream
MSTRG.7948.1	PITG_10566	antisense	intergenic	upstream
MSTRG.14453.1	EPrPIN0000007028	antisense	intergenic	downstream
MSTRG.10887.1	PITG_11586	sense	intergenic	downstream
MSTRG.1830.9	PITG_07105	antisense	intergenic	upstream
MSTRG.25444.1	PITG_05503	antisense	intergenic	downstream
MSTRG.3622.3	PITG_08130	antisense	genic	exonic
MSTRG.20909.1	PITG_17018	sense	intergenic	downstream
MSTRG.6810.1	PITG_20632	antisense	intergenic	upstream
MSTRG.28135.1	PITG_19445	antisense	intergenic	upstream
MSTRG.4850.1	PITG_09086	antisense	intergenic	downstream
MSTRG.27688.1	PITG_05972	sense	intergenic	downstream
MSTRG.96.1	PITG_00104	sense	intergenic	downstream
MSTRG.19732.1	PITG_16120	antisense	intergenic	upstream
MSTRG.1611.1	PITG_06916	antisense	genic	exonic
MSTRG.5108.3	PITG_09268	antisense	intergenic	upstream
MSTRG.17938.1	PITG_15151	sense	intergenic	downstream
MSTRG.8791.1	PITG_01239	sense	intergenic	upstream
MSTRG.17498.1	PITG_15388	sense	intergenic	upstream
MSTRG.14019.1	PITG_22413	antisense	genic	exonic
MSTRG.5339.1	PITG_19939	sense	intergenic	upstream
MSTRG.8510.1	PITG_11263	antisense	intergenic	downstream
MSTRG.11413.1	PITG_11423	antisense	intergenic	upstream
MSTRG.16143.1	PITG_14794	antisense	intergenic	upstream
MSTRG.4062.2	PITG_08310	antisense	intergenic	downstream
MSTRG.9213.1	PITG_01562	sense	intergenic	upstream
MSTRG.12322.1	PITG_22990	antisense	intergenic	downstream
MSTRG.15959.2	PITG_14232	antisense	intergenic	downstream
MSTRG.20145.1	PITG_16266	sense	intergenic	downstream
MSTRG.1434.2	PITG_06758	antisense	genic	exonic
MSTRG.1773.1	PITG_07047	antisense	genic	exonic
MSTRG.26106.1	EPrPIN0000001462	antisense	intergenic	downstream
MSTRG.25134.1	PITG_05256	sense	intergenic	downstream
MSTRG.4761.1	PITG_20365	antisense	intergenic	upstream
MSTRG.16783.1	EPrPIN0000002709	antisense	intergenic	upstream
MSTRG.21766.2	PITG_04365	antisense	intergenic	downstream
MSTRG.6114.1	PITG_20920	sense	intergenic	upstream
MSTRG.22926.1	PITG_21812	antisense	intergenic	downstream
MSTRG.3071.1	PITG_19705	antisense	intergenic	upstream
MSTRG.6163.1	PITG_20435	antisense	genic	intronic
MSTRG.7239.1	PITG_10130	antisense	intergenic	downstream
MSTRG.8208.4	PITG_10984	sense	intergenic	upstream
MSTRG.3754.8	PITG_08241	sense	intergenic	downstream
MSTRG.18954.2	PITG_03625	antisense	genic	exonic
MSTRG.16151.1	PITG_14792	antisense	intergenic	upstream
MSTRG.21766.1	PITG_04365	antisense	intergenic	downstream
MSTRG.12851.1	EPrPIN0000001946	antisense	intergenic	downstream
MSTRG.5309.1	PITG_09402	antisense	intergenic	upstream
MSTRG.28116.1	EPrPIN0000002166	antisense	intergenic	downstream
MSTRG.25115.1	PITG_05235	antisense	intergenic	upstream
MSTRG.5709.1	PITG_09500	antisense	genic	exonic
MSTRG.3437.2	PITG_07967	antisense	intergenic	upstream
MSTRG.1221.1	PITG_01009	antisense	intergenic	downstream
MSTRG.6319.1	PITG_08748	antisense	genic	exonic
MSTRG.7435.1	PITG_20870	sense	intergenic	downstream
MSTRG.12832.4	PITG_12563	sense	intergenic	upstream
MSTRG.12753.1	PITG_12504	antisense	intergenic	upstream
MSTRG.7676.4	PITG_10337	sense	genic	exonic
MSTRG.22166.1	PITG_16667	sense	intergenic	upstream
MSTRG.19968.1	PITG_15622	sense	intergenic	upstream
MSTRG.20448.1	PITG_21545	antisense	intergenic	downstream
MSTRG.23595.1	PITG_04956	antisense	intergenic	upstream
MSTRG.16525.105	PITG_14326	antisense	intergenic	downstream
MSTRG.7684.5	PITG_10340	sense	genic	exonic
MSTRG.20140.2	PITG_16257	antisense	intergenic	downstream
MSTRG.6600.2	PITG_08969	antisense	genic	exonic
MSTRG.14657.4	PITG_02614	sense	genic	exonic
MSTRG.6646.1	PITG_09002	sense	intergenic	downstream
MSTRG.14121.2	PITG_22692	antisense	genic	exonic
MSTRG.2274.1	PITG_19573	antisense	genic	exonic
MSTRG.27011.1	PITG_18844	sense	intergenic	upstream
MSTRG.7757.1	PITG_10398	antisense	genic	exonic
MSTRG.734.1	PITG_00654	antisense	genic	exonic
MSTRG.10052.1	PITG_10818	antisense	genic	exonic
MSTRG.6399.1	PITG_08830	antisense	genic	exonic
MSTRG.18267.1	PITG_21469	antisense	intergenic	downstream
MSTRG.14958.1	PITG_02897	sense	intergenic	upstream
MSTRG.19880.1	PITG_15552	antisense	genic	exonic
MSTRG.19112.2	PITG_03810	sense	intergenic	downstream
MSTRG.17292.1	PITG_14691	sense	intergenic	upstream
MSTRG.25894.1	PITG_21845	antisense	intergenic	upstream
MSTRG.21946.1	PITG_04479	antisense	genic	exonic
MSTRG.16628.1	PITG_14456	antisense	intergenic	upstream
MSTRG.13712.2	PITG_13486	antisense	intergenic	upstream
MSTRG.8222.1	PITG_10990	antisense	genic	exonic
MSTRG.6588.1	PITG_08964	sense	intergenic	downstream
MSTRG.6910.1	PITG_09827	antisense	intergenic	downstream
MSTRG.4938.5	PITG_09135	sense	genic	intronic
MSTRG.21314.30	PITG_04050	antisense	intergenic	downstream
MSTRG.19020.1	PITG_03711	antisense	intergenic	downstream
MSTRG.22387.1	PITG_17275	antisense	genic	exonic
MSTRG.15975.6	PITG_14231	antisense	intergenic	downstream
MSTRG.8572.3	PITG_11305	antisense	intergenic	upstream
MSTRG.22860.2	PITG_17759	antisense	intergenic	upstream
MSTRG.2976.1	PITG_07728	antisense	genic	exonic
MSTRG.20403.1	PITG_16543	antisense	intergenic	upstream
MSTRG.4750.1	PITG_22077	antisense	intergenic	downstream
MSTRG.9405.6	PITG_01740	sense	intergenic	upstream
MSTRG.26691.1	PITG_06552	antisense	intergenic	downstream
MSTRG.8885.1	PITG_01322	antisense	intergenic	upstream
MSTRG.27902.2	PITG_06147	antisense	intergenic	upstream
MSTRG.20392.3	PITG_16532	antisense	genic	exonic
MSTRG.24091.1	PITG_18155	antisense	intergenic	downstream
MSTRG.2801.1	PITG_07589	antisense	intergenic	upstream
MSTRG.27562.2	PITG_05879	sense	intergenic	downstream
MSTRG.24032.1	PITG_18473	antisense	genic	exonic
MSTRG.23003.1	PITG_17677	antisense	genic	exonic
MSTRG.20122.1	PITG_16230	antisense	intergenic	upstream
MSTRG.9693.7	PITG_01966	sense	intergenic	downstream
MSTRG.16247.1	PITG_14893	antisense	genic	exonic
MSTRG.15148.1	PITG_13760	antisense	genic	exonic
MSTRG.27183.1	PITG_18898	sense	intergenic	upstream
MSTRG.11584.1	PITG_21182	sense	intergenic	upstream
MSTRG.13316.2	PITG_22389	antisense	intergenic	upstream
MSTRG.4316.2	PITG_08475	antisense	genic	exonic
MSTRG.3083.5	PITG_19705	sense	genic	intronic
MSTRG.6109.4	PITG_22178	antisense	intergenic	upstream
MSTRG.16916.4	PITG_15238	antisense	intergenic	upstream
MSTRG.15394.11	PITG_13983	antisense	intergenic	downstream
MSTRG.10785.11	PITG_20856	sense	genic	exonic
MSTRG.14085.4	PITG_02071	antisense	genic	exonic
MSTRG.21077.1	PITG_16605	antisense	intergenic	downstream
MSTRG.14067.1	PITG_21371	antisense	intergenic	downstream
MSTRG.2171.16	PITG_19644	sense	genic	exonic
MSTRG.11521.1	PITG_11490	antisense	intergenic	upstream
MSTRG.3217.2	PITG_20038	sense	intergenic	upstream
MSTRG.6724.10	PITG_09053	antisense	intergenic	downstream
MSTRG.6717.2	PITG_09046	antisense	genic	intronic
MSTRG.13903.12	PITG_13561	antisense	intergenic	upstream
MSTRG.22658.2	PITG_21779	sense	intergenic	upstream
MSTRG.7780.1	PITG_10429	antisense	intergenic	upstream
MSTRG.22512.2	PITG_17342	antisense	intergenic	downstream
MSTRG.19847.1	PITG_15531	sense	intergenic	downstream
MSTRG.14508.1	PITG_02484	sense	intergenic	upstream
MSTRG.9826.1	PITG_10639	antisense	intergenic	upstream
MSTRG.25544.1	PITG_05615	antisense	intergenic	downstream
MSTRG.8570.1	PITG_11305	sense	intergenic	downstream
MSTRG.9109.1	PITG_01490	antisense	intergenic	upstream
MSTRG.24050.1	PITG_18135	antisense	intergenic	upstream
MSTRG.19473.1	PITG_15732	antisense	intergenic	upstream
MSTRG.17007.4	PITG_15305	sense	intergenic	upstream
MSTRG.3011.1	PITG_22836	antisense	intergenic	upstream
MSTRG.13670.1	PITG_13449	antisense	intergenic	upstream
MSTRG.27373.1	PITG_05740	sense	intergenic	upstream
MSTRG.10328.1	PITG_11803	antisense	genic	exonic
MSTRG.214.1	PITG_00198	antisense	intergenic	downstream
MSTRG.17336.1	PITG_14718	antisense	genic	exonic
MSTRG.15480.5	PITG_21387	antisense	intergenic	upstream
MSTRG.5194.1	PITG_09302	antisense	intergenic	downstream
MSTRG.18729.1	PITG_03425	antisense	intergenic	upstream
MSTRG.17150.1	PITG_14572	antisense	intergenic	upstream
MSTRG.25059.1	PITG_05209	antisense	intergenic	downstream
MSTRG.12224.1	PITG_13002	antisense	intergenic	downstream
MSTRG.7962.2	PITG_10573	antisense	intergenic	upstream
MSTRG.23763.1	PITG_17567	sense	intergenic	upstream
MSTRG.10071.2	PITG_10836	antisense	intergenic	upstream
MSTRG.4436.1	PITG_08579	antisense	intergenic	upstream
MSTRG.24555.3	PITG_18327	sense	intergenic	upstream
MSTRG.14147.2	PITG_02143	antisense	intergenic	downstream
MSTRG.15810.1	PITG_14104	sense	intergenic	upstream
MSTRG.26308.1	PITG_06251	sense	intergenic	downstream
MSTRG.18675.3	PITG_03372	sense	intergenic	upstream
MSTRG.4841.2	PITG_09083	sense	intergenic	downstream
MSTRG.24479.2	PITG_18283	sense	genic	exonic
MSTRG.27562.1	PITG_05879	sense	intergenic	downstream
MSTRG.23621.1	PITG_04981	sense	intergenic	upstream
MSTRG.27145.1	PITG_18892	antisense	genic	exonic
MSTRG.26399.3	PITG_06327	antisense	intergenic	downstream
MSTRG.17458.1	EPrPIN0000001828	antisense	intergenic	upstream
MSTRG.27593.1	PITG_22791	antisense	genic	exonic
MSTRG.10911.1	PITG_11603	sense	intergenic	downstream
MSTRG.3177.1	PITG_20244	antisense	intergenic	upstream
MSTRG.20102.2	PITG_16203	antisense	intergenic	upstream
MSTRG.22379.1	PITG_17285	antisense	intergenic	upstream
MSTRG.17101.1	PITG_22491	sense	intergenic	upstream
MSTRG.2209.1	PITG_19373	antisense	intergenic	downstream
MSTRG.18944.1	PITG_03650	antisense	intergenic	downstream
MSTRG.1106.1	PITG_00920	antisense	genic	exonic
MSTRG.7377.3	PITG_10211	sense	intergenic	upstream
MSTRG.10719.1	PITG_12058	sense	intergenic	downstream
MSTRG.10426.1	PITG_11864	antisense	genic	intronic
MSTRG.14934.1	PITG_02885	antisense	genic	exonic
MSTRG.23609.2	PITG_04963	sense	intergenic	downstream
MSTRG.4922.1	PITG_09127	sense	intergenic	downstream
MSTRG.15.4	PITG_00016	antisense	intergenic	downstream
MSTRG.17489.1	EPrPIN0000003938	sense	intergenic	downstream
MSTRG.11485.2	PITG_11471	antisense	intergenic	upstream
MSTRG.5463.6	PITG_20186	sense	intergenic	upstream
MSTRG.18196.8	PITG_15951	sense	intergenic	downstream
MSTRG.2930.1	PITG_07705	antisense	intergenic	upstream
MSTRG.26492.13	PITG_06392	sense	genic	exonic
MSTRG.15563.1	PITG_12609	sense	intergenic	downstream
MSTRG.12018.6	PITG_21029	antisense	intergenic	downstream
MSTRG.22931.1	PITG_21813	antisense	intergenic	downstream
MSTRG.18303.1	PITG_03025	antisense	genic	exonic
MSTRG.4431.1	EPrPIN0000005997	antisense	intergenic	upstream
MSTRG.4966.1	PITG_09149	sense	intergenic	upstream
MSTRG.8760.2	PITG_01202	sense	genic	exonic
MSTRG.22957.1	PITG_17651	sense	intergenic	downstream
MSTRG.14241.1	PITG_02210	antisense	genic	exonic
MSTRG.17035.28	PITG_15314	antisense	intergenic	upstream
MSTRG.13172.1	PITG_22982	antisense	intergenic	upstream
MSTRG.24837.2	PITG_18510	antisense	intergenic	downstream
MSTRG.10251.8	PITG_20905	sense	genic	exonic
MSTRG.7600.1	PITG_10275	antisense	intergenic	downstream
MSTRG.25886.15	PITG_19028	antisense	intergenic	upstream
MSTRG.15934.1	PITG_14203	antisense	intergenic	upstream
MSTRG.3694.1	PITG_08201	antisense	genic	exonic
MSTRG.18493.14	PITG_03185	sense	genic	exonic
MSTRG.3257.2	PITG_07813	sense	intergenic	downstream
MSTRG.11355.1	PITG_11388	sense	intergenic	downstream
MSTRG.8950.27	PITG_01354	antisense	intergenic	downstream
MSTRG.20247.1	PITG_16415	antisense	intergenic	downstream
MSTRG.7329.1	PITG_22909	antisense	intergenic	downstream
MSTRG.27434.1	PITG_05791	sense	intergenic	upstream
MSTRG.25373.1	PITG_05426	sense	intergenic	upstream
MSTRG.17323.1	PITG_14722	antisense	intergenic	downstream
MSTRG.26610.1	PITG_06483	antisense	intergenic	upstream
MSTRG.7210.1	EPrPIN0000003863	sense	intergenic	downstream
MSTRG.21743.1	PITG_04345	sense	genic	exonic
MSTRG.13492.2	PITG_13358	sense	genic	intronic
MSTRG.13827.36	PITG_13540	sense	genic	exonic
MSTRG.16060.1	PITG_21712	antisense	genic	exonic
MSTRG.9823.1	PITG_10636	sense	intergenic	upstream
MSTRG.4421.1	PITG_08563	sense	intergenic	upstream
MSTRG.8275.1	PITG_11010	antisense	genic	exonic
MSTRG.25177.1	PITG_05281	sense	intergenic	downstream
MSTRG.6891.1	PITG_09807	sense	intergenic	downstream
MSTRG.13193.1	PITG_22983	antisense	intergenic	downstream
MSTRG.2112.2	PITG_23169	antisense	intergenic	upstream
MSTRG.27499.4	PITG_05831	antisense	genic	exonic
MSTRG.13126.2	PITG_12801	sense	genic	exonic
MSTRG.26311.3	PITG_06251	sense	intergenic	downstream
MSTRG.1217.1	PITG_01006	antisense	intergenic	upstream
MSTRG.12872.2	PITG_12577	antisense	genic	exonic
MSTRG.7701.1	PITG_10347	antisense	intergenic	downstream
MSTRG.20289.1	PITG_16452	sense	intergenic	upstream
MSTRG.2640.1	PITG_07539	antisense	genic	exonic
MSTRG.19932.4	PITG_15588	antisense	intergenic	upstream
MSTRG.23870.1	PITG_17855	antisense	genic	exonic
MSTRG.934.1	PITG_00798	antisense	intergenic	downstream
MSTRG.6628.6	PITG_08977	sense	genic	exonic
MSTRG.10251.69	PITG_20905	sense	genic	exonic
MSTRG.15821.101	PITG_12600	antisense	intergenic	downstream
MSTRG.17259.1	EPrPIN0000003798	sense	intergenic	downstream
MSTRG.10209.1	PITG_20849	antisense	intergenic	upstream
MSTRG.13101.1	PITG_12790	antisense	intergenic	upstream
MSTRG.5253.2	PITG_09349	sense	intergenic	upstream
MSTRG.4515.1	PITG_08640	antisense	intergenic	upstream
MSTRG.14834.3	PITG_02795	sense	genic	exonic
MSTRG.22025.1	PITG_17133	antisense	intergenic	upstream
MSTRG.4833.1	PITG_09078	antisense	genic	exonic
MSTRG.22320.1	PITG_17253	antisense	genic	exonic
MSTRG.17103.1	PITG_22491	antisense	genic	exonic
MSTRG.26201.2	PITG_06172	sense	intergenic	downstream
MSTRG.15574.1	PITG_12615	antisense	intergenic	downstream
MSTRG.20781.1	PITG_16930	antisense	intergenic	downstream
MSTRG.21517.1	PITG_04194	sense	intergenic	upstream
MSTRG.10088.1	PITG_10855	antisense	intergenic	downstream
MSTRG.11869.1	PITG_12221	antisense	genic	exonic
MSTRG.5587.5	PITG_22888	antisense	intergenic	upstream
MSTRG.26065.4	PITG_18957	sense	intergenic	upstream
MSTRG.3920.1	PITG_20230	sense	intergenic	downstream
MSTRG.12486.1	PITG_20994	sense	intergenic	downstream
MSTRG.4749.1	PITG_20368	antisense	intergenic	downstream
MSTRG.10358.1	PITG_11821	sense	intergenic	upstream
MSTRG.25397.1	PITG_05451	antisense	genic	exonic
MSTRG.18951.3	PITG_03623	antisense	genic	exonic
MSTRG.19305.1	PITG_03991	antisense	genic	exonic
MSTRG.6447.14	PITG_08865	sense	genic	exonic
MSTRG.2846.1	PITG_07641	antisense	intergenic	upstream
MSTRG.16036.1	PITG_14280	sense	intergenic	downstream
MSTRG.5739.1	PITG_09548	antisense	intergenic	upstream
MSTRG.2041.1	PITG_07306	antisense	intergenic	upstream
MSTRG.15069.1	PITG_02982	sense	intergenic	upstream
MSTRG.20054.1	PITG_16170	sense	intergenic	downstream
MSTRG.10641.5	EPrPIN0000002962	sense	intergenic	upstream
MSTRG.14248.3	EPrPIN0000003939	antisense	intergenic	upstream
MSTRG.8646.1	EPrPIN0000000130	antisense	intergenic	upstream
MSTRG.28126.1	PITG_19438	antisense	intergenic	downstream
MSTRG.3059.60	PITG_07772	sense	genic	exonic
MSTRG.19645.3	PITG_16033	antisense	intergenic	upstream
MSTRG.16981.1	PITG_15297	sense	intergenic	upstream
MSTRG.5052.10	PITG_09200	antisense	intergenic	downstream
MSTRG.9363.1	PITG_01704	antisense	intergenic	downstream
MSTRG.2452.3	PITG_07382	antisense	intergenic	downstream
MSTRG.7332.2	PITG_10181	antisense	genic	exonic
MSTRG.22638.1	PITG_17437	antisense	intergenic	upstream
MSTRG.24479.3	PITG_18283	sense	genic	exonic
MSTRG.27600.1	PITG_05904	antisense	genic	intronic
MSTRG.12972.1	PITG_12681	antisense	intergenic	downstream
MSTRG.10213.1	EPrPIN0000003596	sense	intergenic	downstream
MSTRG.22462.1	PITG_17309	sense	intergenic	upstream
MSTRG.23203.1	PITG_04633	sense	intergenic	downstream
MSTRG.19496.1	PITG_23060	sense	intergenic	upstream
MSTRG.17966.1	EPrPIN0000001848	sense	intergenic	upstream
MSTRG.27670.2	PITG_05956	antisense	intergenic	upstream
MSTRG.27635.2	EPrPIN0000002375	sense	intergenic	downstream
MSTRG.1529.1	PITG_06843	antisense	intergenic	downstream
MSTRG.22568.2	PITG_17385	sense	intergenic	downstream
MSTRG.26113.1	EPrPIN0000002707	sense	intergenic	upstream
MSTRG.1034.2	PITG_00866	antisense	intergenic	downstream
MSTRG.24036.1	PITG_18133	antisense	intergenic	downstream
MSTRG.12832.2	PITG_12563	sense	intergenic	upstream
MSTRG.10785.18	PITG_20856	sense	genic	exonic
MSTRG.21392.1	EPrPIN0000004909	antisense	intergenic	upstream
MSTRG.9126.1	PITG_01501	sense	intergenic	downstream
MSTRG.13512.1	PITG_13377	antisense	intergenic	downstream
MSTRG.3699.2	PITG_08198	antisense	genic	exonic
MSTRG.5363.1	PITG_19984	antisense	genic	exonic
MSTRG.7747.1	PITG_10393	antisense	intergenic	downstream
MSTRG.24471.1	PITG_18278	antisense	genic	exonic
MSTRG.22766.1	PITG_17792	antisense	genic	exonic
MSTRG.22668.1	PITG_17453	antisense	genic	exonic
MSTRG.12409.1	PITG_13138	sense	intergenic	downstream
MSTRG.23054.3	PITG_04511	sense	intergenic	upstream
MSTRG.21542.1	PITG_04206	sense	intergenic	upstream
MSTRG.3017.1	PITG_07762	antisense	genic	exonic
MSTRG.8009.2	PITG_10622	sense	intergenic	upstream
MSTRG.20313.3	PITG_16473	antisense	intergenic	downstream
MSTRG.16430.1	PITG_14295	antisense	intergenic	downstream
MSTRG.20784.4	PITG_16935	sense	intergenic	downstream
MSTRG.14935.1	PITG_02887	antisense	intergenic	upstream
MSTRG.15017.2	PITG_02938	sense	genic	exonic
MSTRG.2876.1	PITG_07668	antisense	intergenic	upstream
MSTRG.3295.1	PITG_07843	sense	intergenic	upstream
MSTRG.13827.90	PITG_13540	sense	genic	intronic
MSTRG.12325.2	PITG_22990	antisense	intergenic	downstream
MSTRG.7585.3	PITG_10268	sense	genic	exonic
MSTRG.20292.1	PITG_16448	antisense	intergenic	upstream
MSTRG.3512.1	PITG_08048	sense	intergenic	downstream
MSTRG.23067.2	PITG_04521	antisense	intergenic	downstream
MSTRG.3117.1	PITG_19921	antisense	intergenic	downstream
MSTRG.17699.1	PITG_22517	antisense	genic	exonic
MSTRG.4684.1	PITG_19978	antisense	intergenic	upstream
MSTRG.18150.1	PITG_15912	antisense	intergenic	upstream
MSTRG.26634.1	PITG_06499	antisense	intergenic	upstream
MSTRG.11106.1	PITG_11759	antisense	intergenic	downstream
MSTRG.1612.2	PITG_06919	antisense	intergenic	upstream
MSTRG.7572.1	PITG_10256	antisense	intergenic	downstream
MSTRG.24584.4	EPrPIN0000003096	antisense	intergenic	upstream
MSTRG.72.1	PITG_00084	sense	intergenic	downstream
MSTRG.8907.2	PITG_01328	antisense	intergenic	upstream
MSTRG.4228.1	PITG_08399	antisense	intergenic	downstream
MSTRG.11751.1	PITG_12124	antisense	intergenic	upstream
MSTRG.18033.1	PITG_21447	antisense	intergenic	downstream
MSTRG.4213.1	PITG_22852	sense	intergenic	upstream
MSTRG.20983.1	PITG_21737	antisense	intergenic	downstream
MSTRG.19351.2	PITG_15637	sense	intergenic	downstream
MSTRG.4808.1	PITG_09066	antisense	intergenic	upstream
MSTRG.3913.1	PITG_20229	antisense	intergenic	upstream
MSTRG.20750.1	PITG_16916	antisense	intergenic	upstream
MSTRG.2172.1	PITG_19641	antisense	genic	exonic
MSTRG.17749.5	PITG_15015	antisense	intergenic	downstream
MSTRG.8730.1	PITG_01182	antisense	intergenic	upstream
MSTRG.16631.1	PITG_14463	sense	intergenic	downstream
MSTRG.10251.59	PITG_20905	sense	genic	exonic
MSTRG.12421.1	PITG_13157	sense	intergenic	upstream
MSTRG.15036.1	PITG_02956	antisense	intergenic	upstream
MSTRG.3962.1	PITG_19823	antisense	intergenic	upstream
MSTRG.7515.1	PITG_10223	antisense	intergenic	downstream
MSTRG.27510.2	PITG_05840	antisense	intergenic	downstream
MSTRG.10400.3	PITG_11842	antisense	intergenic	downstream
MSTRG.2790.3	PITG_07578	sense	intergenic	downstream
MSTRG.16184.1	PITG_14836	antisense	intergenic	downstream
MSTRG.8675.4	PITG_20825	antisense	intergenic	upstream
MSTRG.2282.2	PITG_22065	antisense	intergenic	upstream
MSTRG.27017.4	PITG_18842	sense	genic	exonic
MSTRG.10073.1	PITG_10840	sense	intergenic	upstream
MSTRG.25139.2	PITG_05258	sense	intergenic	upstream
MSTRG.821.12	PITG_00714	antisense	genic	exonic
MSTRG.15889.1	PITG_14171	antisense	intergenic	upstream
MSTRG.1498.1	PITG_06800	antisense	genic	exonic
MSTRG.16378.1	PITG_14999	antisense	intergenic	downstream
MSTRG.12064.1	PITG_20952	antisense	intergenic	upstream
MSTRG.11254.1	PITG_21248	sense	intergenic	downstream
MSTRG.18535.1	PITG_03231	antisense	genic	exonic
MSTRG.13658.2	PITG_22406	sense	genic	exonic
MSTRG.8995.1	PITG_01391	antisense	genic	exonic
MSTRG.12646.1	PITG_12410	sense	intergenic	upstream
MSTRG.10210.1	PITG_20849	sense	intergenic	upstream
MSTRG.16439.1	PITG_14310	sense	intergenic	downstream
MSTRG.14043.2	PITG_21473	antisense	genic	exonic
MSTRG.23793.1	PITG_17601	antisense	intergenic	upstream
MSTRG.24071.1	PITG_18144	sense	intergenic	downstream
MSTRG.12444.1	PITG_13170	antisense	intergenic	upstream
MSTRG.2269.2	PITG_19570	sense	intergenic	upstream
MSTRG.21651.1	PITG_04275	sense	intergenic	downstream
MSTRG.15960.1	PITG_14232	antisense	intergenic	downstream
MSTRG.8180.1	PITG_10961	antisense	intergenic	upstream
MSTRG.26695.1	PITG_06551	antisense	genic	exonic
MSTRG.21821.1	PITG_04414	antisense	intergenic	upstream
MSTRG.21946.3	PITG_04480	antisense	intergenic	upstream
MSTRG.6846.1	PITG_22201	sense	intergenic	upstream
MSTRG.11338.1	PITG_11375	sense	intergenic	downstream
MSTRG.20762.1	PITG_16919	antisense	intergenic	upstream
MSTRG.11304.1	PITG_11359	antisense	intergenic	upstream
MSTRG.12487.2	PITG_13189	sense	intergenic	upstream
MSTRG.23557.2	PITG_04926	sense	intergenic	downstream
MSTRG.5504.1	PITG_19905	antisense	intergenic	upstream
MSTRG.7643.1	PITG_10305	antisense	intergenic	upstream
MSTRG.1897.1	PITG_07184	antisense	intergenic	upstream
MSTRG.2909.3	PITG_07689	sense	intergenic	downstream
MSTRG.5980.1	PITG_09729	sense	intergenic	downstream
MSTRG.3624.1	PITG_08132	sense	intergenic	upstream
MSTRG.2219.1	PITG_19377	sense	intergenic	downstream
MSTRG.22467.1	PITG_17309	antisense	intergenic	upstream
MSTRG.17238.1	PITG_14652	antisense	intergenic	downstream
MSTRG.14362.1	PITG_02327	sense	intergenic	upstream
MSTRG.27620.1	PITG_05914	sense	intergenic	upstream
MSTRG.15092.1	PITG_13695	sense	intergenic	downstream
MSTRG.23157.5	PITG_04596	antisense	genic	exonic
MSTRG.7287.1	PITG_10158	sense	intergenic	downstream
MSTRG.11071.1	PITG_11719	sense	intergenic	upstream
MSTRG.6230.1	PITG_08667	antisense	genic	exonic
MSTRG.10057.1	PITG_10823	antisense	genic	exonic
MSTRG.397.1	PITG_00375	sense	intergenic	downstream
MSTRG.19220.1	PITG_03930	sense	intergenic	downstream
MSTRG.16985.1	PITG_15298	antisense	intergenic	upstream
MSTRG.4473.1	PITG_08614	sense	intergenic	downstream
MSTRG.3519.1	PITG_08049	antisense	intergenic	downstream
MSTRG.6465.2	PITG_08881	antisense	genic	intronic
MSTRG.23464.10	PITG_04854	sense	genic	exonic
MSTRG.18117.1	PITG_15884	antisense	intergenic	upstream
MSTRG.15244.2	PITG_13856	antisense	intergenic	downstream
MSTRG.8061.2	PITG_22089	antisense	genic	exonic
MSTRG.15685.3	PITG_22448	sense	intergenic	downstream
MSTRG.10946.1	PITG_11634	antisense	intergenic	upstream
MSTRG.18327.1	EPrPIN0000006645	sense	intergenic	upstream
MSTRG.343.10	PITG_00310	antisense	genic	exonic
MSTRG.28025.1	PITG_18951	antisense	intergenic	downstream
MSTRG.27052.1	PITG_19256	antisense	intergenic	downstream
MSTRG.3101.2	PITG_19712	antisense	genic	exonic
MSTRG.1202.1	PITG_00982	antisense	intergenic	upstream
MSTRG.26091.1	PITG_18981	antisense	intergenic	upstream
MSTRG.9484.2	PITG_01821	antisense	intergenic	upstream
MSTRG.18622.1	PITG_03339	antisense	intergenic	downstream
MSTRG.25934.1	PITG_19109	antisense	intergenic	upstream
MSTRG.1830.8	PITG_07105	antisense	intergenic	upstream
MSTRG.4617.1	EPrPIN0000000642	antisense	intergenic	downstream
MSTRG.23191.1	PITG_04624	antisense	intergenic	upstream
MSTRG.19141.1	PITG_03833	antisense	intergenic	upstream
MSTRG.3610.1	PITG_08125	antisense	intergenic	upstream
MSTRG.9349.3	PITG_01691	antisense	intergenic	downstream
MSTRG.23133.9	PITG_04567	sense	genic	exonic
MSTRG.7882.22	PITG_10512	antisense	intergenic	downstream
MSTRG.11693.2	PITG_12079	sense	intergenic	downstream
MSTRG.25237.1	PITG_05315	antisense	intergenic	downstream
MSTRG.11549.1	PITG_11518	sense	intergenic	upstream
MSTRG.2532.1	PITG_07428	sense	intergenic	downstream
MSTRG.27927.1	PITG_19205	strand_unknow	intergenic	upstream
MSTRG.6625.1	PITG_22872	antisense	intergenic	downstream
MSTRG.6139.3	PITG_20877	antisense	genic	exonic
MSTRG.6526.1	PITG_08924	sense	genic	exonic
MSTRG.10776.1	EPrPIN0000000842	sense	intergenic	upstream
MSTRG.7779.1	PITG_10429	sense	intergenic	upstream
MSTRG.18007.1	EPrPIN0000004456	sense	intergenic	downstream
MSTRG.22659.1	PITG_21779	antisense	intergenic	upstream
MSTRG.27547.5	PITG_05864	sense	genic	exonic
MSTRG.2889.1	PITG_22829	sense	intergenic	upstream
MSTRG.20906.1	PITG_17015	sense	intergenic	upstream
MSTRG.1246.1	PITG_01026	sense	intergenic	upstream
MSTRG.17601.1	PITG_15453	antisense	intergenic	downstream
MSTRG.3892.1	PITG_23184	antisense	intergenic	upstream
MSTRG.13789.1	PITG_13529	antisense	intergenic	upstream
MSTRG.13358.2	PITG_13213	antisense	genic	exonic
MSTRG.17618.1	PITG_15466	antisense	intergenic	downstream
MSTRG.7610.1	PITG_10279	antisense	intergenic	upstream
MSTRG.7924.1	PITG_10544	sense	genic	exonic
MSTRG.4008.1	EPrPIN0000000004	antisense	intergenic	upstream
MSTRG.18868.1	PITG_03553	sense	intergenic	upstream
MSTRG.3034.1	PITG_07774	sense	intergenic	upstream
MSTRG.4528.9	PITG_08645	sense	intergenic	upstream
MSTRG.24864.1	PITG_18526	antisense	intergenic	downstream
MSTRG.3808.1	PITG_20005	antisense	intergenic	downstream
MSTRG.15535.1	PITG_20977	antisense	genic	exonic
MSTRG.14149.1	PITG_02144	antisense	genic	exonic
MSTRG.21232.1	PITG_16815	antisense	intergenic	upstream
MSTRG.11511.1	PITG_11488	sense	intergenic	downstream
MSTRG.17749.3	PITG_15015	antisense	intergenic	downstream
MSTRG.25011.1	PITG_05172	antisense	intergenic	downstream
MSTRG.24869.2	PITG_18528	sense	genic	exonic
MSTRG.24584.3	EPrPIN0000003096	antisense	intergenic	upstream
MSTRG.17666.6	PITG_15497	antisense	genic	exonic
MSTRG.12171.1	PITG_12949	antisense	intergenic	downstream
MSTRG.1999.1	PITG_07272	sense	intergenic	downstream
MSTRG.28204.1	PITG_19556	antisense	intergenic	upstream
MSTRG.15913.4	PITG_14189	antisense	intergenic	upstream
MSTRG.28200.7	PITG_19543	sense	genic	exonic
MSTRG.14951.1	PITG_02858	antisense	genic	exonic
MSTRG.10836.1	EPrPIN0000001275	sense	intergenic	downstream
MSTRG.15304.1	PITG_13915	antisense	intergenic	downstream
MSTRG.10544.1	PITG_11948	sense	genic	exonic
MSTRG.168.2	PITG_00155	antisense	genic	exonic
MSTRG.7306.1	PITG_10173	antisense	intergenic	upstream
MSTRG.19114.2	PITG_03811	antisense	intergenic	upstream
MSTRG.25339.1	PITG_05397	antisense	genic	exonic
MSTRG.26492.12	PITG_06392	sense	genic	exonic
MSTRG.27132.1	PITG_18877	antisense	intergenic	upstream
MSTRG.21240.1	PITG_21709	antisense	intergenic	upstream
MSTRG.4829.1	PITG_09075	antisense	genic	exonic
MSTRG.14512.1	PITG_02488	antisense	genic	exonic
MSTRG.22637.1	EPrPIN0000005955	sense	intergenic	upstream
MSTRG.18307.23	PITG_03007	sense	genic	exonic
MSTRG.27785.1	PITG_06047	antisense	genic	exonic
MSTRG.8372.1	PITG_11128	antisense	intergenic	downstream
MSTRG.24068.1	PITG_18144	antisense	intergenic	downstream
MSTRG.10798.1	PITG_20889	sense	intergenic	upstream
MSTRG.10691.1	PITG_12039	antisense	intergenic	downstream
MSTRG.7979.1	PITG_10602	antisense	intergenic	upstream
MSTRG.17606.1	PITG_15457	antisense	intergenic	downstream
MSTRG.27447.1	PITG_05804	antisense	intergenic	upstream
MSTRG.26064.1	PITG_18959	antisense	intergenic	upstream
MSTRG.23321.1	EPrPIN0000001115	sense	intergenic	upstream
MSTRG.14036.1	PITG_21410	antisense	intergenic	downstream
MSTRG.12825.1	PITG_12555	antisense	intergenic	upstream
MSTRG.7286.1	PITG_10158	antisense	intergenic	downstream
MSTRG.14083.2	PITG_02072	sense	intergenic	downstream
MSTRG.22896.1	PITG_17500	antisense	genic	exonic
MSTRG.18792.1	PITG_03503	antisense	genic	exonic
MSTRG.25769.1	PITG_18405	antisense	intergenic	downstream
MSTRG.10042.1	PITG_10808	antisense	intergenic	upstream
MSTRG.24084.3	PITG_18150	sense	genic	exonic
MSTRG.6636.1	PITG_08996	antisense	genic	exonic
MSTRG.5039.1	PITG_09201	sense	intergenic	upstream
MSTRG.26253.11	PITG_06212	antisense	intergenic	downstream
MSTRG.1384.1	PITG_06703	sense	intergenic	upstream
MSTRG.7570.1	PITG_10262	antisense	intergenic	downstream
MSTRG.21435.1	PITG_04139	sense	intergenic	upstream
MSTRG.21344.1	PITG_04085	sense	intergenic	downstream
MSTRG.355.1	PITG_00342	antisense	genic	exonic
MSTRG.20477.1	PITG_16305	sense	intergenic	upstream
MSTRG.8883.2	PITG_01315	antisense	intergenic	downstream
MSTRG.19879.1	PITG_15563	sense	intergenic	upstream
MSTRG.19496.5	PITG_23060	sense	intergenic	upstream
MSTRG.21058.1	PITG_16592	sense	intergenic	upstream
MSTRG.15879.2	PITG_14162	sense	intergenic	upstream
MSTRG.13662.4	PITG_22409	sense	genic	exonic
MSTRG.15017.3	PITG_02938	sense	genic	exonic
MSTRG.11323.1	PITG_11373	sense	intergenic	downstream
MSTRG.1745.1	PITG_07027	antisense	intergenic	upstream
MSTRG.4478.1	PITG_08613	antisense	intergenic	upstream
MSTRG.4297.2	PITG_08458	antisense	intergenic	upstream
MSTRG.6024.3	PITG_22897	antisense	intergenic	downstream
MSTRG.17653.2	PITG_15490	antisense	intergenic	upstream
MSTRG.11501.1	PITG_11477	antisense	intergenic	downstream
MSTRG.10164.2	PITG_10900	antisense	intergenic	downstream
MSTRG.5125.1	PITG_09272	antisense	intergenic	downstream
MSTRG.10303.1	PITG_22272	sense	intergenic	upstream
MSTRG.641.2	PITG_22661	antisense	intergenic	upstream
MSTRG.22225.1	PITG_16726	sense	intergenic	downstream
MSTRG.12105.1	PITG_12907	sense	intergenic	upstream
MSTRG.26384.20	PITG_06300	sense	genic	exonic
MSTRG.21214.2	PITG_16808	sense	intergenic	upstream
MSTRG.2828.1	PITG_07626	antisense	genic	intronic
MSTRG.23556.1	PITG_04931	sense	intergenic	downstream
MSTRG.19292.1	PITG_03985	sense	genic	exonic
MSTRG.12897.1	EPrPIN0000006112	sense	intergenic	upstream
MSTRG.16125.1	PITG_14783	antisense	intergenic	downstream
MSTRG.18880.1	PITG_03594	antisense	intergenic	upstream
MSTRG.4519.5	PITG_08643	antisense	genic	exonic
MSTRG.16172.1	PITG_14825	antisense	genic	intronic
MSTRG.6501.1	PITG_08910	antisense	intergenic	downstream
MSTRG.25373.2	PITG_05426	sense	intergenic	upstream
MSTRG.17889.1	PITG_15114	antisense	intergenic	upstream
MSTRG.11504.1	PITG_11483	antisense	genic	exonic
MSTRG.12012.1	PITG_21029	antisense	intergenic	downstream
MSTRG.13472.1	PITG_13348	antisense	intergenic	upstream
MSTRG.17376.1	PITG_14759	antisense	intergenic	downstream
MSTRG.10711.1	PITG_12056	antisense	intergenic	downstream
MSTRG.24763.1	PITG_18571	antisense	intergenic	downstream
MSTRG.14472.4	PITG_02434	antisense	intergenic	upstream
MSTRG.5522.3	PITG_20316	antisense	intergenic	downstream
MSTRG.21268.1	PITG_04028	antisense	intergenic	downstream
MSTRG.3554.1	PITG_08070	antisense	intergenic	upstream
MSTRG.26036.1	EPrPIN0000000063	antisense	intergenic	downstream
MSTRG.13042.1	PITG_12725	sense	intergenic	downstream
MSTRG.25253.3	PITG_05327	sense	genic	exonic
MSTRG.3083.3	PITG_19705	sense	genic	intronic
MSTRG.2450.1	PITG_07381	antisense	intergenic	upstream
MSTRG.20273.1	PITG_16439	antisense	intergenic	upstream
MSTRG.13302.1	PITG_21106	sense	intergenic	upstream
MSTRG.24762.2	PITG_18571	sense	intergenic	downstream
MSTRG.22389.1	PITG_23107	antisense	intergenic	upstream
MSTRG.10244.1	PITG_20777	sense	intergenic	upstream
MSTRG.3733.1	PITG_08232	antisense	intergenic	downstream
MSTRG.2179.1	PITG_19659	sense	intergenic	downstream
MSTRG.8753.1	PITG_01197	antisense	intergenic	downstream
MSTRG.16485.1	PITG_14362	sense	intergenic	upstream
MSTRG.5403.1	PITG_19797	sense	intergenic	upstream
MSTRG.2644.3	PITG_07543	sense	intergenic	upstream
MSTRG.20854.1	PITG_16972	sense	intergenic	upstream
MSTRG.6473.1	PITG_08889	sense	intergenic	downstream
MSTRG.15028.1	PITG_02953	sense	intergenic	upstream
MSTRG.20152.5	PITG_16261	antisense	intergenic	downstream
MSTRG.21579.2	PITG_04222	antisense	intergenic	downstream
MSTRG.20076.1	PITG_16188	sense	intergenic	upstream
MSTRG.20335.2	PITG_16493	sense	genic	exonic
MSTRG.27071.3	PITG_19278	sense	intergenic	downstream
MSTRG.624.1	PITG_00581	sense	intergenic	upstream
MSTRG.14221.1	PITG_02193	antisense	intergenic	downstream
MSTRG.10945.1	PITG_11634	sense	intergenic	upstream
MSTRG.21789.1	PITG_04384	sense	intergenic	upstream
MSTRG.27240.1	PITG_19253	antisense	intergenic	upstream
MSTRG.12362.1	PITG_13116	antisense	intergenic	upstream
MSTRG.7920.1	PITG_10543	sense	intergenic	downstream
MSTRG.18933.1	PITG_03635	antisense	genic	exonic
MSTRG.19496.6	PITG_23060	sense	intergenic	upstream
MSTRG.12037.1	PITG_21275	antisense	genic	exonic
MSTRG.11286.1	PITG_11347	antisense	genic	exonic
MSTRG.7929.1	PITG_10557	sense	intergenic	downstream
MSTRG.23204.1	PITG_04631	sense	intergenic	downstream
MSTRG.21693.1	PITG_04305	antisense	intergenic	downstream
MSTRG.16755.1	PITG_21644	sense	intergenic	downstream
MSTRG.26943.1	PITG_18795	antisense	genic	exonic
MSTRG.11740.1	PITG_12123	sense	intergenic	upstream
MSTRG.20573.2	PITG_16387	sense	genic	intronic
MSTRG.16315.1	PITG_14951	sense	genic	exonic
MSTRG.273.1	PITG_00267	antisense	intergenic	downstream
MSTRG.23261.1	PITG_04673	sense	intergenic	upstream
MSTRG.21640.1	PITG_04265	sense	intergenic	upstream
MSTRG.27438.1	PITG_05794	antisense	genic	exonic
MSTRG.10083.1	PITG_10852	antisense	intergenic	downstream
MSTRG.16499.5	PITG_14371	antisense	intergenic	downstream
MSTRG.25116.2	PITG_05246	sense	intergenic	downstream
MSTRG.17243.1	PITG_14658	antisense	intergenic	upstream
MSTRG.21920.1	PITG_04462	antisense	intergenic	upstream
MSTRG.12348.2	PITG_13103	sense	intergenic	upstream
MSTRG.15815.1	PITG_14104	antisense	genic	exonic
MSTRG.15951.1	PITG_14232	antisense	intergenic	downstream
MSTRG.17545.1	PITG_15409	sense	intergenic	upstream
MSTRG.23724.1	PITG_17563	antisense	genic	exonic
MSTRG.454.1	PITG_00422	sense	intergenic	downstream
MSTRG.11045.1	PITG_11696	antisense	intergenic	downstream
MSTRG.15453.1	PITG_14014	antisense	intergenic	upstream
MSTRG.15262.2	PITG_13873	antisense	genic	exonic
MSTRG.6628.1	PITG_08977	sense	genic	exonic
MSTRG.4903.1	PITG_09114	antisense	intergenic	downstream
MSTRG.24167.4	PITG_17927	sense	genic	intronic
MSTRG.17823.1	PITG_15059	antisense	genic	exonic
MSTRG.5349.1	PITG_19944	sense	intergenic	upstream
MSTRG.21975.1	PITG_17097	antisense	intergenic	upstream
MSTRG.18684.1	PITG_03383	antisense	genic	exonic
MSTRG.12148.1	PITG_12933	antisense	intergenic	downstream
MSTRG.16563.1	PITG_14415	antisense	genic	exonic
MSTRG.22679.7	PITG_17460	sense	genic	exonic
MSTRG.20021.2	PITG_21569	sense	intergenic	upstream
MSTRG.3946.3	PITG_19677	antisense	genic	exonic
MSTRG.7467.2	PITG_20677	sense	intergenic	upstream
MSTRG.6010.1	PITG_09753	sense	intergenic	upstream
MSTRG.730.1	PITG_00651	antisense	genic	exonic
MSTRG.14804.7	PITG_02774	antisense	intergenic	downstream
MSTRG.6954.1	PITG_09872	antisense	intergenic	upstream
MSTRG.18091.1	PITG_15861	antisense	intergenic	upstream
MSTRG.2612.5	PITG_07523	sense	intergenic	downstream
MSTRG.5938.1	PITG_09684	sense	intergenic	downstream
MSTRG.15394.13	PITG_13983	antisense	intergenic	downstream
MSTRG.22546.1	PITG_17366	antisense	intergenic	upstream
MSTRG.25372.2	PITG_05426	antisense	intergenic	upstream
MSTRG.18493.8	PITG_03185	sense	genic	exonic
MSTRG.25010.1	PITG_05172	antisense	intergenic	downstream
MSTRG.20066.1	PITG_16178	antisense	genic	exonic
MSTRG.7393.2	PITG_23348	sense	genic	exonic
MSTRG.6447.15	PITG_08865	sense	genic	exonic
MSTRG.10301.3	PITG_20722	antisense	intergenic	upstream
MSTRG.18554.1	PITG_03250	sense	intergenic	downstream
MSTRG.15018.1	PITG_02947	sense	intergenic	upstream
MSTRG.10484.1	PITG_11906	sense	intergenic	downstream
MSTRG.22673.1	PITG_17471	sense	intergenic	upstream
MSTRG.26637.1	PITG_06499	antisense	intergenic	upstream
MSTRG.5411.1	EPrPIN0000002179	antisense	intergenic	upstream
MSTRG.11376.1	PITG_11400	antisense	intergenic	upstream
MSTRG.7238.1	PITG_10125	antisense	genic	exonic
MSTRG.13942.1	PITG_13650	antisense	intergenic	downstream
MSTRG.11848.1	PITG_12205	antisense	intergenic	upstream
MSTRG.18343.1	PITG_03061	sense	intergenic	upstream
MSTRG.19351.3	PITG_15637	sense	intergenic	downstream
MSTRG.5886.1	PITG_09666	antisense	intergenic	downstream
MSTRG.6854.1	PITG_20617	antisense	intergenic	downstream
MSTRG.16690.1	PITG_14515	antisense	intergenic	downstream
MSTRG.24061.1	PITG_18142	antisense	intergenic	upstream
MSTRG.23900.1	PITG_17869	sense	intergenic	downstream
MSTRG.15374.2	PITG_13969	antisense	genic	exonic
MSTRG.10615.2	PITG_11993	antisense	intergenic	upstream
MSTRG.18552.3	PITG_03250	sense	intergenic	downstream
MSTRG.20049.1	PITG_16168	antisense	intergenic	downstream
MSTRG.17201.3	PITG_14632	sense	intergenic	upstream
MSTRG.27207.1	PITG_19227	antisense	genic	exonic
MSTRG.27194.1	PITG_19224	antisense	intergenic	upstream
MSTRG.27072.2	PITG_19278	antisense	intergenic	downstream
MSTRG.27510.1	PITG_05840	antisense	intergenic	downstream
MSTRG.16892.1	PITG_15218	sense	intergenic	upstream
PITG_23234T0	PITG_23234	sense	genic	exonic
MSTRG.23018.1	PITG_17685	sense	intergenic	downstream
MSTRG.4004.1	PITG_22091	sense	genic	exonic
MSTRG.23734.2	PITG_05042	sense	genic	exonic
MSTRG.4173.1	PITG_08362	antisense	intergenic	upstream
MSTRG.7573.1	PITG_10256	sense	intergenic	downstream
MSTRG.1466.1	PITG_06783	sense	intergenic	downstream
MSTRG.26862.1	PITG_06667	antisense	intergenic	downstream
MSTRG.17071.4	PITG_15351	sense	intergenic	downstream
MSTRG.23232.1	PITG_04652	sense	intergenic	upstream
MSTRG.26672.8	PITG_06529	antisense	intergenic	downstream
MSTRG.23551.1	PITG_04922	sense	intergenic	upstream
MSTRG.27673.1	PITG_05956	sense	intergenic	downstream
MSTRG.8413.3	PITG_11170	antisense	intergenic	upstream
MSTRG.3497.3	PITG_08022	antisense	intergenic	upstream
MSTRG.7261.1	PITG_10142	antisense	genic	exonic
MSTRG.12527.3	PITG_20981	antisense	genic	exonic
MSTRG.4397.1	PITG_08542	antisense	intergenic	downstream
MSTRG.2526.1	PITG_07424	sense	intergenic	downstream
MSTRG.11502.3	PITG_11483	sense	genic	exonic
MSTRG.20982.1	PITG_21737	sense	intergenic	downstream
MSTRG.887.1	PITG_22666	antisense	genic	exonic
MSTRG.27297.1	PITG_19303	sense	genic	exonic
MSTRG.3027.2	PITG_07767	antisense	genic	exonic
MSTRG.21045.1	PITG_16624	sense	intergenic	downstream
MSTRG.22993.1	PITG_17672	sense	intergenic	downstream
MSTRG.25094.1	EPrPIN0000000924	sense	intergenic	downstream
MSTRG.17868.1	PITG_15104	sense	intergenic	upstream
MSTRG.25779.1	PITG_18578	antisense	intergenic	downstream
MSTRG.8047.1	PITG_20582	antisense	intergenic	upstream
MSTRG.26340.2	PITG_06276	antisense	genic	exonic
MSTRG.6568.6	PITG_08947	sense	intergenic	downstream
MSTRG.20937.2	PITG_17030	antisense	intergenic	upstream
MSTRG.26590.2	PITG_06463	antisense	intergenic	downstream
MSTRG.20038.1	PITG_16161	antisense	intergenic	upstream
MSTRG.21460.1	PITG_04169	sense	intergenic	downstream
MSTRG.9704.1	PITG_01974	antisense	intergenic	downstream
MSTRG.12623.1	PITG_12433	antisense	intergenic	upstream
MSTRG.15319.1	PITG_13930	sense	intergenic	downstream
MSTRG.24147.1	PITG_17905	antisense	genic	exonic
MSTRG.22993.4	PITG_17672	sense	intergenic	downstream
MSTRG.20597.1	PITG_21642	sense	intergenic	upstream
MSTRG.13176.1	EPrPIN0000003830	antisense	genic	intronic
MSTRG.2109.1	PITG_19660	antisense	intergenic	upstream
MSTRG.17720.1	PITG_21743	sense	intergenic	downstream
MSTRG.2729.1	PITG_07486	antisense	intergenic	downstream
MSTRG.8741.3	PITG_01185	antisense	genic	exonic
MSTRG.3810.1	PITG_20005	sense	intergenic	downstream
MSTRG.11741.1	PITG_12123	antisense	intergenic	upstream
MSTRG.6475.1	PITG_08889	antisense	intergenic	downstream
MSTRG.23187.1	PITG_04624	sense	intergenic	downstream
MSTRG.2697.1	PITG_07463	antisense	genic	exonic
MSTRG.15163.1	PITG_13802	sense	genic	exonic
MSTRG.8131.1	EPrPIN0000007012	antisense	intergenic	downstream
MSTRG.25554.2	PITG_05628	antisense	genic	exonic
MSTRG.8534.1	PITG_11282	sense	intergenic	upstream
MSTRG.10829.1	PITG_11546	antisense	genic	intronic
MSTRG.24812.1	PITG_05092	antisense	intergenic	downstream
MSTRG.2831.1	PITG_07633	sense	intergenic	upstream
MSTRG.17937.1	PITG_15148	antisense	genic	exonic
MSTRG.17915.1	PITG_15124	antisense	genic	exonic
MSTRG.4930.1	PITG_09133	antisense	intergenic	downstream
MSTRG.1360.1	PITG_01144	antisense	intergenic	upstream
MSTRG.21181.1	PITG_16783	sense	intergenic	upstream
MSTRG.11288.2	PITG_11338	antisense	genic	exonic
MSTRG.5991.1	PITG_09739	sense	intergenic	upstream
MSTRG.14595.3	PITG_02550	antisense	intergenic	upstream
MSTRG.26358.1	PITG_06292	antisense	intergenic	downstream
MSTRG.19782.1	PITG_16160	antisense	intergenic	downstream
MSTRG.1984.1	PITG_07269	antisense	intergenic	upstream
MSTRG.12955.4	PITG_12673	sense	intergenic	upstream
MSTRG.7304.2	PITG_10169	antisense	intergenic	upstream
MSTRG.10666.1	PITG_12031	sense	intergenic	upstream
MSTRG.16468.1	PITG_14348	antisense	intergenic	upstream
MSTRG.5246.1	PITG_09355	sense	intergenic	upstream
MSTRG.24207.1	PITG_17953	antisense	intergenic	upstream
MSTRG.24577.1	PITG_18343	antisense	intergenic	upstream
MSTRG.19861.1	PITG_15534	sense	intergenic	downstream
MSTRG.2338.1	PITG_20086	sense	intergenic	upstream
MSTRG.11849.16	PITG_12206	sense	genic	exonic
MSTRG.15742.2	PITG_14057	antisense	intergenic	downstream
MSTRG.7650.3	PITG_10311	sense	genic	exonic
MSTRG.19301.1	PITG_03989	antisense	genic	exonic
MSTRG.211.1	EPrPIN0000002712	sense	intergenic	upstream
MSTRG.20411.1	PITG_16538	antisense	genic	exonic
MSTRG.12147.1	PITG_12933	sense	intergenic	downstream
MSTRG.24958.1	PITG_05136	antisense	intergenic	downstream
MSTRG.20743.2	PITG_16907	antisense	intergenic	downstream
MSTRG.25587.1	PITG_05655	antisense	genic	exonic
MSTRG.11342.1	PITG_11380	antisense	intergenic	downstream
MSTRG.23532.7	PITG_04907	sense	intergenic	upstream
MSTRG.17046.1	PITG_15344	sense	intergenic	upstream
MSTRG.7126.1	PITG_10019	antisense	genic	exonic
MSTRG.20438.13	PITG_16548	antisense	intergenic	downstream
MSTRG.4818.1	PITG_09067	sense	intergenic	downstream
MSTRG.12442.1	PITG_13170	antisense	intergenic	upstream
MSTRG.26638.1	PITG_06499	sense	intergenic	upstream
MSTRG.23639.5	PITG_04994	antisense	genic	exonic
MSTRG.15020.1	PITG_02945	antisense	genic	exonic
MSTRG.9797.1	PITG_02059	antisense	intergenic	downstream
MSTRG.17718.1	PITG_23209	antisense	intergenic	upstream
MSTRG.7188.1	PITG_10082	antisense	intergenic	downstream
MSTRG.1214.1	PITG_01007	sense	intergenic	upstream
MSTRG.8513.1	PITG_11267	antisense	intergenic	upstream
MSTRG.19392.3	PITG_15666	sense	intergenic	upstream
MSTRG.26951.1	PITG_18806	antisense	intergenic	downstream
MSTRG.8229.1	PITG_10997	sense	intergenic	upstream
MSTRG.6330.1	PITG_08781	antisense	intergenic	upstream
MSTRG.27493.1	PITG_05828	antisense	intergenic	downstream
MSTRG.19595.1	PITG_23063	antisense	intergenic	upstream
MSTRG.14694.2	PITG_02650	antisense	intergenic	upstream
MSTRG.22142.1	PITG_16648	antisense	intergenic	downstream
MSTRG.25396.3	PITG_05451	sense	genic	exonic
MSTRG.13497.1	PITG_13368	antisense	genic	exonic
MSTRG.3254.2	PITG_07810	antisense	genic	exonic
MSTRG.22540.1	PITG_17365	sense	intergenic	upstream
MSTRG.13134.1	PITG_12803	sense	intergenic	upstream
MSTRG.21146.1	PITG_16757	antisense	intergenic	upstream
MSTRG.19726.8	PITG_16115	antisense	intergenic	downstream
MSTRG.2983.1	PITG_07741	sense	intergenic	downstream
MSTRG.21983.1	PITG_17101	sense	intergenic	upstream
MSTRG.6046.2	PITG_09770	sense	intergenic	upstream
MSTRG.19605.4	PITG_15992	sense	genic	exonic
MSTRG.8577.1	PITG_20549	antisense	intergenic	downstream
MSTRG.1075.1	PITG_00888	antisense	genic	exonic
MSTRG.17806.1	PITG_15056	sense	genic	exonic
MSTRG.26807.2	PITG_06605	antisense	genic	exonic
MSTRG.14287.1	PITG_02253	antisense	intergenic	downstream
MSTRG.11206.1	PITG_21054	sense	intergenic	upstream
MSTRG.20153.2	PITG_16262	sense	intergenic	upstream
MSTRG.27292.3	PITG_23154	antisense	intergenic	downstream
MSTRG.15606.1	PITG_12650	antisense	intergenic	downstream
MSTRG.8512.1	PITG_11267	sense	intergenic	upstream
MSTRG.2268.1	PITG_19570	antisense	intergenic	upstream
MSTRG.11379.14	PITG_11395	antisense	intergenic	upstream
MSTRG.20899.1	PITG_17013	sense	intergenic	downstream
MSTRG.4132.2	PITG_08330	sense	genic	exonic
MSTRG.2429.2	PITG_07361	antisense	genic	exonic
MSTRG.2858.2	PITG_07652	antisense	genic	exonic
MSTRG.11593.1	PITG_21189	antisense	intergenic	downstream
MSTRG.9041.1	PITG_01454	antisense	intergenic	upstream
MSTRG.21858.1	PITG_04439	antisense	intergenic	upstream
MSTRG.27584.1	PITG_05894	antisense	genic	exonic
MSTRG.1004.1	PITG_00848	sense	intergenic	upstream
MSTRG.2026.1	PITG_07293	sense	intergenic	upstream
MSTRG.6485.1	PITG_08894	antisense	intergenic	upstream
MSTRG.1325.1	PITG_01099	antisense	genic	exonic
MSTRG.1838.1	PITG_07108	antisense	genic	exonic
MSTRG.20780.1	PITG_16928	sense	intergenic	downstream
MSTRG.6345.1	PITG_22860	antisense	intergenic	upstream
MSTRG.3278.1	PITG_07828	antisense	intergenic	upstream
MSTRG.12281.1	PITG_13045	antisense	intergenic	downstream
MSTRG.23367.1	PITG_04822	antisense	genic	exonic
MSTRG.21099.2	PITG_16640	antisense	intergenic	upstream
MSTRG.12206.1	PITG_12985	antisense	genic	exonic
MSTRG.21695.1	PITG_04314	sense	intergenic	upstream
MSTRG.21011.1	PITG_16564	antisense	intergenic	upstream
MSTRG.3808.2	PITG_20005	antisense	intergenic	downstream
MSTRG.14383.5	PITG_02334	sense	genic	exonic
MSTRG.17456.1	EPrPIN0000001828	antisense	intergenic	upstream
MSTRG.20549.1	PITG_16379	antisense	intergenic	downstream
MSTRG.3392.1	PITG_07926	antisense	intergenic	upstream
PITG_04796T0	PITG_04796	sense	genic	exonic
MSTRG.23745.17	EPrPIN0000000843	sense	intergenic	downstream
MSTRG.6367.2	PITG_08812	antisense	genic	intronic
MSTRG.2479.1	PITG_07404	antisense	intergenic	downstream
MSTRG.7366.1	PITG_10214	antisense	intergenic	downstream
MSTRG.9018.1	PITG_01421	sense	intergenic	downstream
MSTRG.16004.1	PITG_14257	antisense	genic	exonic
MSTRG.27364.1	PITG_05736	antisense	intergenic	downstream
MSTRG.2723.1	PITG_07483	sense	intergenic	downstream
MSTRG.20361.1	PITG_23075	sense	intergenic	downstream
MSTRG.6672.1	EPrPIN0000005690	antisense	intergenic	downstream
MSTRG.21247.1	PITG_21505	antisense	intergenic	downstream
MSTRG.10379.1	PITG_11825	sense	intergenic	downstream
MSTRG.3161.1	PITG_19780	sense	intergenic	downstream
[truncated: 2,401 more rows]
