# Supplementary material for: Genome-wide identification of long non-coding RNAs reveals potential association with Phytophthora infestans asexual and sexual development
Source: Microbiol Spectr. 2025 Mar 26;13(5):e01998-24. doi: 10.1128/spectrum.01998-24 (PMC12054190; doi:10.1128/spectrum.01998-24)
Supplement: Table S3 — Transcripts per million of lncRNAs and mRNAs in each sample. [file spectrum.01998-24-s0004.xlsx]

## Sheet: Table S4
Table S3. Transcripts per million of lncRNAs and mRNAs in each sample
Transcript	6636_repA	6636_repB	88069_repA	88069_repB	88069x6636_repA	88069x6636_repB	88069xE13a_repA	88069xE13a_repB	8811_repA	8811_repB	8811xE13a_repA	8811xE13a_repB	8811xE13a_repC	APB1	APB2	Cleaving1	Cleaving2	Cleaving3	Cleaving4	E13a_repA	E13a_repB	GermCyst1	GermCyst2	Mycelia2	Mycelia3	Mycelia4	Mycelia5	Mycelia6	Mycelia	self_fertile_repA	self_fertile_repB	SPL36A	SPL36B	SPL36C	SPL60A	SPL60B	SPL60C	Sporangia1	Sporangia2	Sporangia3	Sporangia4	SPT36A	SPT36B	SPT36C	SPT60A	SPT60B	SPT60C	SR36A	SR36B
PITG_00002	0	0	2.47805	0.944617	0.158725	1.89085	2.74726	1.67006	6.00172	1.99254	3.86388	0.937063	1.44233	6.19841	1.23269	10.5111	4.46197	3.7591	4.16882	0	3.43296	2.60994	0	0.529722	0.410122	1.25688	1.3005	2.57016	0.575968	0	2.82973	0	0.510843	0	0.0261087	0	0	2.32427	1.11335	0	0	0	0	0.492542	0	0	0	0	0
PITG_00003	2.90425	3.88663	1.76588	0	3.19893	2.61646	3.40961	1.79911	1.79461	3.43523	0	1.79206	0	1.03317	2.96905	2.08871	1.36366	4.317	3.49796	1.94424	3.60146	1.6979	1.42696	0	2.38401	0.164981	0.244214	0	1.27235	2.29585	0	0	0	0.633836	1.517	0.656886	0.673691	1.59643	2.41487	1.37067	1.25192	1.86424	0	0.839533	1.4948	1.43393	0.805476	3.33537	0.894616
PITG_00004	0	0	0	0	0	0	0	0	0	0	0	0	0	0	0	0.291009	1.93498	0.040285	2.19e-09	0	0	3.10666	5.35728	0	0	0	0.0560247	0.211266	0	0	0	0	0	0	0	0	0	0	0	0	0	0	0	0.284168	0	0	0	0	0
PITG_00005	1.58891	0.845491	3.77959	3.27323	1.34311	2.72005	4.10732	3.77308	2.30072	1.40011	2.20265	2.31607	2.38001	9.50148	14.066	0	1.42164	0	0	3.72356	4.18303	5.86e-08	1.19307	2.69588	4.7153	3.39812	0.34116	0.672951	3.77862	2.59797	2.8449	1.60031	1.65949	1.83725	1.65854	1.98099	1.88692	4.42931	3.25512	0.952195	1.45215	1.35913	1.51003	1.96469	1.82607	2.39212	4.43649	5.23144	3.98662
PITG_00006	0.76997	1.33058	5.84945	5.4772	2.55082	4.27051	3.25411	3.38739	0.944348	1.71025	1.96502	2.55015	2.18074	4.12554	2.65562	10.21	11.0745	4.20731	4.37405	2.46769	3.93288	10.3734	10.3767	2.28369	5.02963	1.84682	4.67167	4.86795	1.92302	3.26083	2.08375	4.10922	2.16082	3.42091	5.25651	5.45165	4.06703	3.95271	2.42469	7.27613	7.68005	2.32189	2.8835	3.39497	3.80019	4.20645	3.73771	3.18185	2.80754
PITG_00014	157.674	164.643	132.029	132.252	111.824	121.877	101.724	97.5962	145.899	160.656	116.627	110.8	112.741	80.6104	82.9011	58.0947	59.1329	84.1906	71.0575	137.172	133.093	82.4391	76.8883	135.905	122.186	140.454	122.383	132.888	141.311	154.619	139.993	121.737	133.997	135.313	134.084	134.824	131.785	155.453	138.799	110.514	129.33	119.572	125.331	123.343	129.766	148.325	68.0543	158.988	156.151
MSTRG.13.1	0	0	7.45188	7.45523	18.1939	19.6219	23.9866	12.4372	0	0	0	15.0962	9.70647	8.24138	32.8341	0	6.38405	49.483	63.1527	10.443	16.5193	0	18.098	6.69749	0	6.37712	13.4561	0	0	0	7.61451	154.83	150.726	156.72	147.701	127.984	137.827	36.8488	3.49639	83.433	102.782	55.2288	106.234	38.2574	203.355	149.305	173.725	146.266	120.337
PITG_00016	19.6067	19.4094	26.4415	27.1044	26.2488	27.4319	22.9647	21.3977	22.2257	25.2502	20.1128	18.2644	19.2308	14.14	9.9724	5.71675	4.89724	11.8596	10.4105	26.9607	27.0343	15.1057	16.6495	36.1736	11.1064	8.98178	15.8122	18.0848	45.9444	28.2403	18.3924	21.0337	21.0433	20.0056	25.898	26.9301	23.025	22.8856	27.3364	20.3481	23.3474	24.4156	26.1225	33.6424	26.3527	27.0825	16.284	27.5065	30.0176
MSTRG.15.1	0.998536	0.549162	1.95695	2.60398	2.70677	1.91978	0.324723	1.16319	0.267192	1.01672	1.7202	1.21836	2.19965	2.86924	2.98515	2.68578	1.48706	0.754159	1.20415	0.701433	1.09564	2.95485	1.61806	1.6185	0.923414	0.507485	0.230336	0.330443	1.16093	2.00195	2.14824	0	0.912824	1.50737	1.25826	0	0.429684	0.282532	1.34638	0.984623	1.04556	1.04492	1.46332	0	0.745259	1.42507	1.35301	0.46393	0.975826
MSTRG.15.3	0	0	2.57538	4.33865	4.59786	0.308763	0.321427	1.9532	5.11291	2.70194	0	3.33631	2.48513	2.30126	0.296289	1.64987	0	1.00562	0	0	0.648487	0	0	0.0477139	1.21158	0	0	0	0	0	0	0	0.660954	0.219476	0	1.14429	4.38584	1.62368	0.980054	0.641724	0	1.24914	1.67029	3.42885	5.10837	0.775016	3.97268	0	0
MSTRG.15.4	0.801345	0	1.2945	0.242976	1.86196	3.13936	0	2.61838	3.72906	7.4124	3.09527	2.4424	3.50701	3.99938	5.69335	1.72758	1.16833	1.55292	0.784006	0.0296356	0	1.26894	1.39319	2.01972	0	0	0.729946	0.358374	0	3.70766	0	1.18594	1.87694	3.78844	0	3.35218	2.08351	3.67629	5.88674	1.69097	2.17291	1.20842	5.30251	1.17914	4.16975	5.77529	7.91066	3.11439	0
MSTRG.20.1	0.010533	0	1.57819	1.38051	2.60197	0.780731	2.56932	0.875414	2.43229	1.80546	1.27605	2.5154	1.99331	5.53742	5.84267	6.52406	4.93716	2.75549	2.05061	4.06996	4.58859	3.51158	1.31026	15.0563	4.10306	0	3.15391	1.09011	10.9173	3.44092	0.985413	4.3768	2.72486	3.05409	0.968539	0.821416	3.94299	7.18591	7.16009	2.37139	3.4746	0	3.79754	4.84981	6.25008	6.19904	3.39903	2.41586	0.975499
MSTRG.20.2	0	0.852947	3.25249	5.5637	0	2.01352	1.09787	1.12375	0	3.23e-07	2.66317	2.73e-08	1.13933	5.35041	6.24137	2.53e-07	1.02724	3.81104	4.60474	0	0.00478081	0	3.92954	1.61e-06	1.55391	0.655693	0	0	0.000647945	0	0.610259	3.3698	3.46406	5.50232	6.563	6.73975	0.910993	2.3357	3.65171	5.5054	0.340631	7.04519	4.39249	5.38474	5.07902	2.58878	16.3949	5.50614	5.48395
MSTRG.21.1	0.832604	0.00401917	0	0.486097	0	0	0	0.317424	0	0	0.812755	0	0	0	0	1.53485	1.97856	2.49909	0.819904	0	2.56844	0	0	0.630668	0.616093	0	1.30487	0	1.90347	0	0	2.45889	2.14956	0	5.81208	2.74484	3.54258	2.12667	1.7e-05	2.72346	1.5934	1.66346	1.37329	1.84934	0.721798	3.50405	4.71677	1.62806	2.42063
PITG_00019	0	0.41208	11.0171	16.0395	0	1.35579	1.0853	5.31318	14.823	5.12629	1.10277	6.47885	2.90914	3.9318	0.299534	2.72288	0	5.70433	0.00403392	9.09984	2.86817	3.70871	0.475143	0	0	0	2.43536	0	0	0	6.19895	13.07	18.7629	22.5327	11.3154	10.3825	6.6651	0.658035	5.23838	1.6637	2.37198	27.7866	19.3719	34.3189	18.715	17.5892	11.0162	11.5354	7.41611
MSTRG.22.1	3.57631	0	3.06758	1.12329	2.65612	2.42079	3.43206	3.40883	1.5162	3.20337	2.01285	2.60919	2.13062	24.4433	24.6671	3.85652	2.70301	5.71959	4.66278	1.34724	2.48691	4.94262	1.22528	1.65131	4.85505	0.973786	0.884811	0.655684	1.47591	1.02363	2.11492	0.555234	0.517258	0	0.607094	0.565756	0.812756	4.80973	1.68213	1.86243	0.994748	0	0	1.08647	2.11451	1.34777	3.4092	0	0
PITG_00020	34.3564	32.6038	54.5231	55.0817	27.3636	27.2335	24.3376	22.2727	42.487	39.1666	27.1279	25.6564	23.5832	41.5374	46.0107	26.3027	25.7221	39.648	41.6768	43.1197	43.2772	50.2887	51.5224	104.119	20.0488	15.3079	17.315	19.6875	104.485	57.3467	43.2478	78.2672	85.2112	84.4411	98.0666	100.466	87.464	119.775	108.33	74.8202	83.9466	69.1946	81.7653	66.244	78.9509	81.0643	55.9871	77.4374	74.8233
PITG_00021	67.4396	67.4542	6.05509	9.12491	22.2967	22.8646	7.92293	10.5065	20.1361	17.2335	13.1833	12.376	13.0168	3.87594	5.09589	12.4059	11.7012	5.5045	5.88373	14.9378	16.2719	7.69335	8.15572	30.0314	7.29336	10.0101	43.3313	59.9933	20.2639	15.0913	10.8727	0	1.38129	2.19696	0.97248	0.734307	1.80955	1.79345	2.50946	1.48151	1.44486	3.88964	4.04911	3.30237	1.1286	1.55037	1.56026	1.21517	1.79539
PITG_00022	7.20483	7.45351	7.83892	8.28483	2.37932	1.66745	2.35212	2.24121	1.59197	1.25902	4.0002	2.48279	2.07621	7.11783	4.49003	4.15187	3.09605	7.01266	4.04837	6.77501	6.57519	2.61705	2.45409	1.54139	5.29146	0.258263	1.24187	0.094385	0	7.87573	1.84751	4.11375	4.84036	6.30411	3.73127	5.04485	6.00575	3.56701	2.67932	9.83224	8.40378	5.35216	5.79627	5.00828	7.81034	5.40487	8.48808	3.13717	4.94089
PITG_00023	20.2155	22.9767	20.3335	17.2808	25.2734	24.7138	35.5072	27.2898	21.7208	21.5283	27.1572	26.9383	27.9551	8.95e-07	0	0	0	3.05187	0	28.0771	23.1908	20.2449	22.0672	17.4498	14.8915	24.8452	36.1193	28.2826	18.9818	33.165	29.2998	9.99283	11.6068	14.8435	15.544	15.5249	15.8195	35.8643	20.3882	8.71864	15.4016	12.9173	17.3018	6.78468	19.0955	16.8782	12.4059	17.3831	14.5331
PITG_00024	0.880746	0.076084	1.379	0	0	0	0.358452	1.03168	0.145625	0.0447247	0	0	0.62136	32.4586	35.9696	37.4095	37.5082	34.016	34.051	0.57125	1.30993	2.915	3.09667	0.36908	0.826867	0.0197307	0.0478026	0.705493	0.385396	0.96997	0	10.6379	14.1425	16.4253	11.6946	11.5848	12.537	0	0.784155	26.6656	20.1595	14.1991	14.9573	6.94112	12.3426	8.76368	2.36661	8.84811	12.1806
PITG_00025	10.6698	10.211	5.92676	6.86509	15.6615	16.1461	18.5837	15.6247	9.33812	7.95039	16.947	13.137	15.3419	12.0894	13.0604	12.2198	11.1528	23.812	21.1825	11.221	11.7771	10.8318	9.70133	12.929	12.5895	9.43426	11.3232	13.9104	13.8822	12.8251	13.6186	2.85025	2.62821	4.02234	1.91497	3.27112	1.88194	3.98318	3.01771	30.4128	14.6168	7.17528	3.09544	6.7949	5.1705	5.45763	1.95496	4.34766	4.66721
PITG_00026	3.43194	3.41528	3.06627	3.00066	3.66085	3.01129	1.86325	3.14671	1.19894	2.26258	3.29458	2.609	2.9717	1.60015	1.64916	1.55966	1.66696	1.42079	0.968964	4.4028	3.2264	0.403384	5.34e-06	0	0.508643	0	1.83183	0.373408	0	2.38974	1.92688	1.72285	2.47535	2.0278	2.97613	3.43278	1.77423	3.83782	3.48123	4.39025	4.72863	3.50401	2.38473	3.66982	2.61714	3.39266	1.79079	3.13396	1.9627
PITG_00027	2.3841	3.69502	1.62393	0.816673	4.97533	2.66746	3.22676	2.83432	2.62747	2.56667	3.60622	1.84265	2.84438	0.0489363	0.835758	0.876949	0	0	1.32581	4.73195	3.00692	2.85611	1.78234	2.56319	1.70185	1.60619	5.00058	3.66553	1.25946	0.291223	0.352322	0.275111	0.527036	0.367025	0	0.713426	0.254635	0	1.30007	0.266854	0.478581	1.65903	2.41895	2.6425	2.00976	1.99758	1.39232	1.02457	0
PITG_00028	0	0	4.10056	2.11618	20.8583	13.8652	15.5472	13.4227	6.85378	5.82834	15.3964	9.28542	11.7674	0	0	0	0	0	0	0	0.0544772	4.07723	0	3.29427	5.543	7.00056	14.5449	15.1482	4.48769	5.32116	10.7118	1.71572	0	0.33215	0	0.544177	0	0	0	6.71e-07	1.44258	0.41632	0	0	2.31819	0	0.76732	0.649436	0
PITG_00029	23.4653	24.3037	22.552	20.4478	10.209	10.3348	6.87669	13.9969	27.3183	28.9534	14.987	14.6326	16.2184	11.9762	13.4475	8.26603	8.82091	2.65254	3.40087	21.7071	14.9792	3.64976	1.50583	20.4487	19.8549	11.2314	0	0	14.9041	27.0836	22.5807	5.77868	5.52789	5.04192	4.44528	2.5734	4.06919	11.8124	13.928	2.0014	2.5741	12.7252	11.4851	11.4054	8.63229	8.39108	4.42177	8.81914	7.51552
PITG_00030	3.71657	3.97229	7.42941	6.33087	2.1401	3.17983	1.2091	2.23787	2.74459	1.64408	2.00315	1.1642	0.138014	12.0244	12.5242	9.83527	9.38693	12.0904	15.1722	6.77415	6.18207	5.64467	6.09672	0.533575	0.000876528	0.400012	1.62851	1.51513	0.259956	4.17477	3.29272	17.8174	16.3332	15.4468	15.2937	15.6595	14.1383	10.1815	10.2983	14.2489	13.7611	17.3695	19.762	20.0765	14.8187	14.599	12.5798	13.6062	13.7116
PITG_00031	5.19931	4.1501	0.765599	0.262637	1.39305	3.05702	0.837201	0.534277	0	1.78266	0	0	0	0	0	4.77865	4.19918	4.58667	7.51474	0	0	0	0	0	0	0.762537	5.37748	4.13294	0	3.26647	5.07521	0	0	0	0	0	0	0	0	0	1.23951	0	0	0	0	0	0	0	0
PITG_00033	8.75085	5.58269	7.78405	8.12355	7.07695	6.26565	5.61095	6.19915	5.38632	5.05136	6.38455	6.82777	3.56829	3.63076	6.82835	2.7261	5.34997	4.3274	3.94397	13.3327	9.30812	4.18066	2.56507	4.19024	4.92791	1.85325	1.01035	1.20789	3.18338	4.87029	6.43997	3.80408	4.5283	6.72859	3.46615	5.16822	3.40293	3.25461	5.54897	6.61634	7.19394	3.00923	4.7215	3.30833	5.63389	4.8735	2.96602	3.38752	4.2629
PITG_00035	5.99563	4.86697	8.24539	8.26084	8.69466	10.8244	10.44	9.95499	6.71261	6.89843	10.7011	13.6146	11.0498	4.6498	1.75174	8.99555	9.37043	3.77149	3.31771	5.83126	5.24115	4.75339	4.27183	2.9539	3.81824	5.41021	12.6101	8.19555	3.18221	6.11274	11.0527	1.79542	2.08265	1.6958	2.79985	2.45069	1.96912	8.38457	6.65179	6.02831	6.1503	3.15632	2.84159	1.72506	3.80096	6.24087	1.97878	1.17699	1.26412
PITG_00037	12.9806	13.0864	9.66129	9.69192	16.1955	15.876	13.641	10.4824	10.784	9.47191	13.5121	12.9337	13.9862	4.10174	3.13006	3.95675	3.83839	4.9183	3.86849	7.87082	8.78608	9.79903	10.5645	10.2809	14.72	25.4395	29.4987	23.317	13.8736	10.7741	12.1337	6.50492	6.54863	6.40325	6.23712	5.43759	8.05404	7.88519	4.77149	6.20038	7.02835	7.2907	10.678	8.96457	6.7786	7.9586	6.04902	9.0449	7.82963
PITG_00038	13.2396	13.7778	10.7273	11.855	11.3062	12.4318	14.9191	10.5277	11.5126	11.4713	14.7805	12.4312	13.0525	6.56034	10.5913	4.14982	2.96492	2.17992	3.02293	16.4543	16.491	10.8112	11.4679	9.66775	6.25059	2.32609	2.76127	4.32806	11.0589	12.2346	14.5458	4.68696	6.46061	5.63857	7.43745	9.56949	10.2817	22.4007	22.5972	10.4159	11.7764	3.65146	8.13501	3.69327	8.51411	9.17025	2.62018	9.98121	7.80239
PITG_00039	0	0	0	0	0	0	0	0	0	0	0	0	0	5.78092	7.48302	4.62395	4.02294	10.1693	9.53952	0	0.285957	0	0	0	0.0533557	0	0	0	0	0	0	10.7773	8.02438	9.48455	7.98995	7.64555	10.0402	0	0	12.5415	8.29224	7.14318	9.14761	6.65203	11.9447	10.8306	9.77562	1.64304	2.90009
PITG_00042	45.959	39.8723	23.7716	22.4814	57.4104	52.2993	52.2368	57.4463	26.962	26.0491	57.6006	66.8491	55.7226	16.6986	10.4344	20.4891	21.9613	26.6997	23.8877	19.1645	21.3429	26.7677	27.7979	36.3527	39.2098	54.2301	56.2814	62.6156	29.1589	33.1332	37.5536	26.1536	13.0307	11.9871	12.4398	15.3876	9.9197	0.5712	6.65466	13.7225	24.034	3.94201	13.5047	15.9792	16.9105	14.9236	70.8334	12.2533	11.9182
PITG_00043	0.279671	0.50526	4.17402	4.50583	1.70977	1.24291	0.342747	0.602184	1.7599	0	0	0	0.229782	0.985426	2.27531	0.0843393	0.241382	0.219765	0.238342	1.61779	4.00144	0.311496	0	1.04378	4.31192	1.25844	0.0793305	0	0.77822	0.24459	0.544334	0.80058	0.772813	0.812381	1.89724	2.74157	1.96607	6.5066	4.46904	0.359098	0	1.3477	3.16099	5.04926	1.02823	1.50023	0.322341	1.08763	0
MSTRG.32.2	1.66927	1.88e-07	0	2.06444	0.452503	4.64e-05	4.92468	3.30886	0.0685165	0	3.28633	0	0	10.0714	10.7503	12.0853	10.5381	5.43684	5.95715	0.367318	1.03541	7.09872	0	1.12403	7.4346	0	0	0	1.76539	0.0218909	0	11.0927	7.59347	4.82793	3.08584	5.92249	1.99164	2.40674	5.75735	6.1984	3.82772	8.47491	9.18194	5.89076	13.3266	1.30074	18.039	2.90566	2.63172
MSTRG.32.3	0	3.11688	2.73026	0	3.78638	4.56333	0.0561613	5.77452	1.16946	2.15664	0	1.07922	4.32534	0	2.92737	0.000925572	3.46691	0	0	0	0.345627	0	3.18896	0	1.18882	0.882529	0	0	0	1.65044	3.6801	0	0	2.07055	2.54927	0.786848	0	1.05536	0	0	0	0	0	2.95798	0	2.88406	0	0	0.615136
PITG_00045	54.888	55.6249	54.3238	54.4003	52.0916	52.433	47.0973	50.9761	75.1639	64.8005	57.6943	44.2733	45.6904	86.756	78.3528	231.195	225.107	140.557	201.446	89.6385	92.4036	111.684	108.987	59.1008	129.251	32.216	34.2677	30.9512	72.7004	92.5711	75.8625	25.299	29.3981	33.8031	31.6776	35.0267	34.0367	65.2157	70.9286	70.9855	68.4383	35.7095	41.6223	42.8445	35.486	45.1708	16.3125	41.3667	45.4693
PITG_00046	0	0	0	1.73988	0	0	0	0	0	0	0	0	0	1.45469	1.96364	4.24e-10	0.0390492	0	0	1.11e-07	4.8e-08	0	0	0	0	0	0	0	0	0.00103201	0.000332824	5.68399	12.1918	9.62934	1.32926	3.52685	6.34482	13.1872	2.80898	2.07663	2.8452	7.65647	4.84615	11.5362	10.22	2.44668	7.15878	5.24691	9.51748
PITG_00047	0.672368	2.74212	1.77943	0.0427528	4.85e-08	0.618365	1.8e-07	1.08923	1.32444	3.32634	2.28e-05	1.04278	1.21764	6.22191	9.71525	5.97382	5.85864	4.73707	5.01169	2.25328	3.2468	2.31077	2.69989	2.26e-08	0.803466	3.73e-06	0	0	0	1.49765	0.294591	6.45248	4.11933	5.83108	3.23445	5.01453	3.04425	0.736152	1.72872	3.12859	1.72381	8.05591	5.84593	8.13601	6.0575	4.50653	4.22843	2.55058	4.64845
PITG_00048	35.0415	32.5408	22.7997	26.5849	24.0525	24.8778	27.5246	27.0488	25.8433	23.6215	22.8776	25.0543	23.0372	3.04061	2.87738	19.2452	17.831	23.1986	41.3737	20.0857	20.5031	57.3022	52.2567	32.6634	23.15	35.0586	31.7261	33.4972	34.1684	32.6526	29.6578	9.8356	12.5992	11.5657	25.1948	23.5931	22.7242	41.485	41.207	16.2524	23.8685	3.0114	5.41593	4.37801	11.3538	12.5625	7.4149	15.1221	13.0377
PITG_00049	42.7481	45.1678	37.795	41.3905	44.7278	45.8968	41.3312	38.1335	42.8394	43.7395	45.9205	44.4271	43.6211	12.2157	10.7412	11.7945	11.5424	10.9879	10.4075	39.3297	42.6908	32.4447	29.0847	40.5215	39.5397	41.1353	46.3027	41.9312	40.0069	41.9088	41.4929	25.9606	28.0794	29.5756	31.295	30.0633	31.8607	45.8557	40.9032	23.2995	26.8876	22.1068	31.6797	23.54	26.847	32.4506	22.8324	28.3368	27.6904
PITG_00050	3.70498	4.27066	2.50317	1.25905	3.36979	4.28362	4.76855	5.81985	3.41212	3.15265	4.44266	3.11555	4.15319	0	0	0	0	0	0	5.02588	3.21451	0	0.515501	3.53793	2.64713	2.27617	1.46167	1.84207	4.0385	5.24186	4.13184	0	0	0	0	0	0	1.362	0	0	0	0	0	0	0	0	0	0	0
PITG_00051	13.5068	12.0715	17.1157	13.7379	37.2151	33.7217	32.7961	29.7789	15.9556	15.0872	30.624	27.0031	31.1712	27.7851	25.4873	20.2919	18.0339	19.0746	14.4098	16.0776	18.2019	16.7321	16.1228	4.32761	13.4512	12.855	32.0667	18.7355	7.0448	8.37728	12.1541	38.2762	34.7568	34.4835	28.9696	25.9146	31.3425	19.7739	23.4134	22.9114	25.4436	41.9028	41.6418	43.1638	36.2884	36.8638	36.2486	35.9297	40.059
PITG_00052	7.98899	8.50812	8.58582	8.4257	15.949	16.7748	14.9042	12.6027	9.86546	9.49624	15.7291	12.7533	13.5173	8.49255	6.29415	21.9008	20.9213	9.95273	12.2557	5.30731	6.28439	17.6376	19.8458	6.13378	7.5765	10.561	33.309	19.0097	8.30438	7.93204	11.1376	7.13831	7.8069	6.94511	5.35863	5.07718	4.23136	7.66213	6.38483	12.7779	13.0332	12.545	12.7495	11.2093	10.322	11.4394	6.09135	4.88454	5.80812
PITG_00053	2.59081	2.64404	3.37913	4.71374	6.50604	5.06546	5.67633	2.62925	4.72506	3.67993	5.07923	3.69189	2.73213	1.34147	0.428486	4.91422	7.98949	0.460739	2.26441	2.71187	2.45038	0.980733	0	3.74098	2.56628	0.718374	0.00842526	0.486129	2.76582	3.47461	3.63257	3.92876	2.1655	2.54844	1.80599	1.76921	0.073744	4.86076	4.66585	0	5.36302	2.49918	0.706185	0	4.77383	1.72474	3.0259	0.579312	1.93762
PITG_00054	84.2847	81.2612	54.9014	57.8329	72.6687	69.2416	78.5911	77.2796	69.6564	67.0457	67.4802	74.1611	73.3145	56.4061	60.9041	50.046	51.6254	61.4934	54.3269	71.8817	73.3834	61.2258	58.142	54.9319	89.9393	75.9866	67.2717	57.2288	57.6522	71.7434	75.4205	42.5881	41.3754	43.1707	39.0292	34.5531	38.5458	35.6097	33.4928	44.442	44.0364	57.8313	54.1641	52.412	46.4903	50.7449	31.4714	50.287	56.8919
PITG_00055	0	0.0857211	4.45784	5.14363	0	0.101585	0	0.235538	0	1.68685	0	0	0	8.78748	9.60616	0	0	5.11188	2.13429	4.28662	3.71579	1.95344	0.975719	0	0	0	0	0	0	0.844109	0.922454	23.7999	25.0097	25.873	17.6618	20.5328	19.0049	3.67299	5.67536	14.6323	11.3238	25.0918	21.5107	27.5048	16.2291	19.2908	6.89744	23.5192	29.4363
PITG_00056	30.2607	35.4001	13.2823	13.488	26.9868	24.959	28.1353	38.8185	31.7777	24.159	31.0325	26.7964	23.1501	56.9936	33.8708	277.359	268.936	335.52	422.494	37.1071	35.3707	327.468	321.212	22.3203	43.7791	20.5113	46.0869	48.3426	33.8414	12.5515	16.554	2.49151	5.25154	6.6865	1.86142	1.45505	1.08949	3.53167	1.84135	92.3357	61.908	7.66771	4.47121	7.54844	10.0444	8.88831	3.3238	8.81854	9.69943
PITG_00058	488.966	456.457	431.923	446.381	281.055	266.185	236.526	253.754	394.624	402.062	223.596	216.235	217.645	251.01	204.393	105.4	109.849	124.468	114.027	323.157	322.129	201.213	197	375.926	637.172	311.118	199.172	200.78	415.747	398.317	340.748	881.252	858.91	879.112	843.849	882.254	893.579	461.73	393.579	259.166	320.62	1105.62	1076.43	1342.66	936.863	871.981	1168.97	977.424	1044
PITG_00061	0	0	2.14817	0.293399	0	0	0	0	0	0.223137	0	0	0	4.09585	16.7557	6.03195	0	0	0.968595	2.25128	0	0	0	0	0	0	0	0	0	0	0	5.49071	5.86789	0.348209	6.86355	12.8029	18.415	4.69052	5.19015	2.91747	1.0103	4.68364	9.15634	2.88081	5.92531	4.56378	6.04985	7.7473	6.50622
PITG_00062	212.214	195.754	126.121	136.495	325.289	316.391	353.728	333.852	213.108	189.71	366.97	351.822	339.167	134.31	138.382	152.489	130.773	167.644	159.612	159.213	167.471	212.948	232.949	144.483	274.385	376.077	419.73	411.975	173.319	169.074	216.081	460.769	351.026	396.741	310.936	337.045	343.855	171.475	170.553	222.281	238.733	422.892	379.551	399.766	426.62	362.231	719.981	354.529	358.286
PITG_00063	8.63036	9.63742	9.47342	9.40511	14.5725	15.9467	12.4887	13.3455	6.0793	8.73661	11.8142	10.4847	10.9082	99.8635	117.205	45.6615	47.149	45.054	35.3357	9.1152	8.56925	18.5607	18.0155	1.18454	3.58017	2.2571	2.52159	2.50843	1.36204	8.19323	9.67299	35.8893	39.1027	41.8797	24.1828	26.0704	27.7262	11.6571	14.321	58.9449	41.9062	47.3976	36.7901	42.9472	39.5495	44.9005	15.9829	33.7446	41.3103
PITG_00064	19.7061	19.1192	19.8568	18.4085	10.4968	11.9087	19.2895	13.4734	22.0528	23.2519	12.614	14.5384	13.1591	2.06285	6.612	0.684685	1.76328	0.975346	0	20.9094	22.3962	4.38826	3.67454	18.6425	7.4482	6.34883	2.14231	4.87665	15.3196	25.1356	18.6666	11.004	13.9206	12.1114	14.3184	16.4284	15.85	15.3196	16.6441	4.2174	5.97547	8.09142	9.88742	8.6789	10.8107	13.2584	10.8541	16.2792	15.3192
PITG_00065	5.51321	5.67727	4.05698	3.64825	11.3395	11.5849	7.23316	7.32613	6.18198	4.72987	9.25206	7.7564	7.94127	5.64115	2.22225	21.5049	20.3064	9.19932	9.47768	2.31903	2.94756	11.3445	11.2946	3.99165	5.8397	9.53139	26.2965	12.9942	3.8947	5.2449	10.1695	1.07372	1.26243	1.58647	0.918529	1.0899	0.907305	3.38205	1.99248	7.08655	7.25978	3.97956	4.53973	5.92432	2.58912	3.40905	2.2132	1.33188	1.55567
MSTRG.44.1	3.78076	3.22153	3.05773	2.9015	1.95217	3.29698	0.24012	0	1.09298	1.35762	0	0.571549	0	18.5836	16.3006	19.7948	20.4708	11.9386	11.2224	0	0.104253	5.51064	4.14074	2.9097	1.72174	1.83254	0.135325	0.119158	2.51341	5.37439	4.29738	3.43124	2.72982	2.64321	1.65053	1.75259	1.84914	0.965872	1.54694	8.34739	4.23331	5.21688	3.99236	3.9776	4.41794	3.92621	5.97746	0.698062	1.63777
PITG_00066	12.2814	12.5823	18.842	17.9584	34.4462	32.4203	25.0998	33.4403	12.176	12.9744	21.8188	15.9638	20.2137	46.3256	44.5441	101.538	99.5084	56.8931	58.4142	6.78543	8.00477	53.3495	48.9276	16.5715	5.42728	5.42121	6.03805	4.92349	10.2837	6.06211	31.1389	24.7094	28.3976	27.3012	29.1562	27.0448	25.4179	17.671	28.2557	54.7271	47.2314	28.5185	28.7335	27.8492	25.9298	32.182	10.4502	23.272	23.5563
PITG_00067	52.2495	53.2569	14.3988	18.653	12.8621	13.8279	18.7496	10.3471	26.529	22.7413	29.8576	33.1063	26.9412	0	0	91.3869	89.2538	37.6281	60.2546	41.3662	39.4789	51.527	54.2345	121.768	27.5985	21.7076	33.7656	33.6084	134.773	72.3292	29.0379	0	0	0	0	0	0	29.5903	15.8395	0	0	0	0	0	0	0	0	0	0
MSTRG.46.3	0.748356	3.28322	1.26018	0	5.89544	4.6084	1.35043	5.07735	0	5.59312	1.59199	5.12128	5.17753	0	0.796013	0	0	0.0399272	1.77676	1.27821	1.69758	18.4615	13.45	1.67303	0	0	0.241852	0	2.27722	4.19565	1.77628	4.71473	0.0355634	1.32519	2.16923	2.19855	2.2215	0.578085	0	3.06553	0.31583	0	0.936551	0	1.49846	0	4.99086	0.44804	0.262417
PITG_00068	2.04118	3.3655	2.9714	1.28971	0.474787	1.97536	1.1244	1.52571	1.31e-06	1.55272	1.64502	2.69518	2.27604	19.6505	22.2141	7.69253	6.3194	6.86817	5.1419	5.49672	8.36204	2.47833	2.10743	0.647601	0.190402	0.114568	0	0.373357	0.106459	0.221507	1.3635	9.20802	10.8687	11.6119	6.23105	5.45534	4.60126	4.54459	3.36165	16.3635	9.12377	15.0901	11.1038	8.70202	7.85767	11.1408	4.17368	7.29988	5.958
PITG_00069	26.6225	28.8019	19.5202	22.0056	21.7197	22.7719	23.07	20.7716	25.2456	25.1811	23.8623	22.1332	23.1937	16.6808	16.0057	18.5548	19.5061	25.5819	35.6704	30.1775	30.869	43.0964	42.047	18.074	16.5377	14.8032	19.3672	16.6161	16.5837	23.9001	21.1741	23.0857	28.6814	27.5601	27.3362	29.6238	29.9393	24.3686	23.0093	26.1321	29.6451	32.9796	33.0203	28.6159	27.288	30.8334	14.557	34.4423	34.4797
PITG_00070	27.8109	27.8263	33.1392	34.1978	33.5451	31.7231	43.1854	40.1526	43.7372	39.5469	51.5519	53.32	51.0674	15.9042	10.8612	141.622	137.435	144.022	180.332	52.3328	52.6096	143.504	140.93	18.8803	9.0166	20.7429	18.7965	17.482	13.8768	45.2095	43.679	14.4025	16.6271	15.6178	26.2317	25.2201	23.6714	48.7241	40.8207	41.5853	46.3394	19.0182	20.2475	17.2327	27.2073	33.7546	23.9714	16.4424	16.5141
PITG_00071	44.7945	50.3678	31.3177	35.72	32.173	29.1145	32.3343	33.2969	28.4233	36.5911	26.6497	33.9191	31.7717	54.1287	56.6664	43.9897	48.6776	73.8114	63.6347	43.209	37.2333	50.1279	46.5033	13.379	26.2219	22.7815	34.1216	28.5241	14.0826	42.3791	35.6582	85.319	82.9876	87.3828	86.8529	95.8273	100.851	73.5174	104.904	88.5485	91.4494	54.042	58.4472	53.5362	117.246	82.4007	229.95	58.7841	57.3557
PITG_00073	0	0	0	0	0	0	0	0.658309	3.15e-09	0	0	0	0	10.0903	12.1443	15.9974	19.5495	14.3743	25.0769	0	0	0	0	0	0	0	0	0	0	0.826602	0	0.527257	1.11121	2.01828	0	0	0	0	0	5.82798	5.51656	3.6369	0	1.66013	0.00372282	0.416364	0.394028	0	3.71e-10
PITG_00074	325.935	332.023	207.147	212.271	161.641	160.201	213.129	219.21	405.587	387.181	276.298	288.819	284.734	85.58	86.6463	71.3709	76.6904	89.7171	77.4365	359.689	336.308	208.906	207.954	399.702	497.836	738.034	628.446	655.507	424.523	378.427	270.063	103.423	109.021	112.819	108.923	115.194	108.526	165.382	149.166	137.871	143.152	128.082	134.886	87.148	168.065	199.253	100.583	153.988	152.24
PITG_00075	12.1473	11.3954	10.3316	9.75044	11.0517	10.6691	12.4604	13.3794	10.8152	9.96289	14.8667	12.9661	13.0731	14.5571	13.8169	20.3882	20.6906	20.3057	22.3676	18.1134	16.7318	11.2607	10.4108	3.78635	6.04461	1.6521	1.74739	2.31534	2.89172	15.1175	12.2511	16.5839	19.4332	18.4563	19.3901	18.4631	18.0299	23.2832	23.7345	18.7326	19.1757	18.0196	19.1654	14.9986	17.6801	22.6266	10.5265	15.7888	17.1365
PITG_00076	4.71009	5.26273	3.12848	6.51546	1.8035	3.22041	3.34513	1.81455	4.10382	0.260679	1.43795	1.02983	2.54889	4.81	2.70424	4.95755	7.88001	7.26836	9.25176	5.74523	10.5369	0	0.659738	2.0236	0	0	0	0	0	3.87529	1.46943	4.42526	7.25891	7.46857	6.16422	8.17875	6.37434	8.32103	5.91394	9.46411	11.3042	1.80296	5.86891	1.78592	7.10794	9.56081	2.7596	2.7157	4.23105
MSTRG.120.1	1.05173	0	1.72525	4.42196	0	0	7.12893	13.9412	1.84479	0	6.81375	2.36064	1.1642	20.5978	20.4562	26.9871	28.1722	37.992	31.029	6.59233	7.26363	14.8961	15.7777	2.84078	0	0	0	0	1.34326	2.08315	3.28464	5.00103	15.4495	11.8818	14.3153	8.37126	1.89638	9.96107	15.5443	33.3333	39.2802	3.85767	16.2339	9.05546	11.126	11.6832	6.39584	7.56528	5.29653
PITG_00077	10.8373	10.8037	9.34671	9.83757	11.8839	13.329	11.1513	11.6746	9.08079	6.90026	12.6547	9.50965	9.82184	43.5212	43.2038	65.2825	62.7751	51.6523	57.7949	9.57162	9.89279	32.8082	31.3763	6.04728	13.8184	4.48759	5.48751	4.83774	5.53732	13.6706	14.4843	19.943	21.5685	22.5067	18.5164	19.8548	17.9812	12.2942	15.7636	39.5142	26.8546	22.2311	21.0618	24.0462	21.2871	21.9702	10.6563	15.7162	16.4439
PITG_00079	0	0	0	0	0	0	0	0	0	0	0	0	0	29.3636	23.7854	4.02033	10.8903	16.5838	19.1466	0	0	5.98321	5.27864	0.793997	0.12388	0	0	0.192734	0.425825	0	0	4.10891	5.22597	5.44084	3.67481	0	0	0	0	4.99528	3.45831	13.154	7.1431	6.97916	2.58595	3.52468	1.09702	2.67814	2.30907
PITG_00080	10.4589	11.448	1.9325	3.50958	13.0617	10.1428	13.2705	12.5423	12.5103	8.35191	10.8063	11.3173	10.5133	0	0	3.07745	3.53961	24.4426	36.0756	7.03319	8.06128	22.3175	23.6008	20.2063	7.85152	6.95371	10.1224	10.4167	16.8007	13.2342	11.7687	0	0	0	0	0	0	2.18792	0	0	0	0	0	0	0	0	1.83653	0	0
PITG_00081	11.1933	9.79872	17.6546	17.2109	17.6119	17.2339	19.3731	19.1348	3.57843	7.67237	13.0399	12.3928	12.4372	123.22	147.19	122.303	123.26	74.2753	60.5382	15.7673	13.6689	21.9831	21.0377	0.77162	0.937076	0.626459	0.281355	0.826795	0.46118	4.56826	12.3689	82.1304	91.7135	94.8806	65.5074	61.558	62.7008	42.2076	69.8247	130.248	89.4697	107.948	81.2956	88.3751	78.5383	91.1467	19.7005	55.9692	66.3489
PITG_00082	6.13667	6.86555	4.56254	7.07284	7.68923	10.3275	11.3119	5.90436	4.70209	6.2155	8.25354	8.00055	8.66645	0.676785	0	0	0	0	0	8.15193	6.33324	1.84606	0.530558	4.92223	3.52534	6.45506	4.83535	5.4708	8.33128	7.76093	7.94852	1.33452	1.62328	1.96077	0.664599	5.85101	8.75007	18.1406	31.8508	0.0870488	0.412377	1.71387	2.63405	4.0168	1.86525	0.137568	0	2.64174	3.115
PITG_00083	5.15156	4.69536	5.23072	4.21116	4.0185	3.11707	3.84325	1.85296	0.172879	0.807767	3.40361	3.40148	2.78631	5.73611	9.3858	5.1882	5.23821	4.07634	3.03846	4.77037	5.62218	20.5184	25.891	0.293723	0	0.388514	0.431994	0.278497	1.32356	3.08983	4.4326	14.3453	18.5185	15.5989	22.0012	22.7925	20.5395	60.4426	226.495	15.8173	22.5247	16.4113	11.9502	17.4148	11.2851	11.117	8.57224	13.342	9.71064
MSTRG.72.1	0.482795	0.238968	0.241569	0	1.8825	1.60133	0.342531	0.830812	0	0	1.58509	1.01933	0.201341	0.563381	0.353183	0	0	0	0.244793	0	0	12.1194	10.5626	0	0.254886	2.51898	5.85294	4.96675	0.489758	0.24183	0.877332	6.03392	3.33016	3.77959	0.878036	1.69268	3.04767	0	0	0.879987	0.235006	0.622585	0	0.51335	0.33303	0.955221	0.92047	1.73152	2.16481
MSTRG.74.1	0	0	0	0	0	0	0	0	0.654402	0	0	0	0	0	0	0	0	16.8944	13.4642	0	0	20.4119	20.2342	0	0	0.630441	2.76525	3.54654	0	0	0	2.15679	1.91719	1.85727	1.3695	5.71886	4.20951	0	0	25.1125	31.5415	0	1.14726	0	3.36477	3.49026	5.62344	3.91255	1.16795
PITG_00088	31.1602	30.3826	11.292	11.8845	33.1912	35.5161	34.1805	30.6715	14.6875	17.5274	30.0599	27.766	30.2942	27.7463	30.4772	18.3411	18.6197	24.3112	22.0831	28.7613	31.6245	24.5654	22.8998	9.72383	18.2677	14.1705	24.2126	18.9543	11.855	16.7845	19.0322	17.7664	24.3449	22.9895	21.6374	18.6193	18.3523	10.2635	9.48385	38.0131	27.289	25.4466	23.2764	25.6573	20.7888	24.0383	11.1656	22.2596	23.449
PITG_00089	255.113	273.068	69.2838	65.3614	148.163	145.931	178.393	176.031	76.4634	79.129	152.908	151.985	151.67	156.782	157.888	103.471	102.577	174.625	162.507	153.943	178.973	183.001	201.994	105.713	160.609	125.131	171.098	176.599	98.6984	100.491	105.655	203.022	201.13	217.199	260.405	242.452	252.416	116.035	112.603	178.253	197.409	214.202	195.564	187.175	195.496	217.528	147.641	233.351	220.151
PITG_00090	17.6573	18.9408	8.60038	6.56091	11.8493	10.4397	21.2257	19.6444	7.36381	5.58714	16.2019	13.2968	12.7168	7.72526	1.45335	21.8266	23.8536	31.3676	42.468	21.1144	29.7149	18.6131	16.0446	9.78995	5.16507	12.415	13.4852	13.5068	4.39846	2.52496	4.20026	13.152	12.4099	12.8335	5.59449	14.8472	9.75551	14.7896	12.2282	7.05841	19.2492	11.2078	8.20089	6.77555	7.75496	2.80913	12.0722	16.8306	3.89949
PITG_00093	0.964973	0.260137	0.286236	0	0	0.0255379	0	0	0	0.453857	0.044872	0	0.414716	3.90843	0	0.381411	0.823413	0.736728	5.44088	0	0	5.17005	5.88589	0.572833	0	0	1.04052	0.854337	0.0270696	0.931275	1.12684	4.36858	3.83191	2.31393	3.64298	6.95269	7.54519	1.07294	0	2.13608	2.76766	0.722258	4.60903	2.68971	1.77758	1.73769	0.0674153	4.72931	3.09009
PITG_00095	0	1.01699	7.2e-05	2.68e-05	0.534857	0.288597	1.92064	0.700018	0.241131	0.490467	2.25583	1.45761	2.08911	0	0	0	0.300466	0.0573371	0.00275665	0.744732	0.841149	0.619463	0.636369	31.5904	0.217414	0	10.8084	14.0899	28.2386	4.28867	4.36144	0.359439	0.0936112	0.184404	0	0.193273	0	0	0	0	0.288748	0.0549498	0	0	0.168848	0.135412	7.51e-06	0.00183214	0
MSTRG.90.1	2.09381	1.89648	18.0169	14.9858	10.9006	8.2231	9.26828	8.90754	2.03011	0.749554	9.63173	3.33009	7.40273	22.6293	19.0424	12.9629	20.8702	1.41931	3.1052	1.61291	6.02059	0.708283	1.18053	1.13464	1.34694	0.447559	0.912904	0	0	1.92795	2.74723	0.105219	1.87327	5.03448	2.33414	4.68507	3.27961	12.6861	10.0006	2.12289	7.05327	0	1.53267	0	8.27507	1.07218	0	0.693874	3.63765
MSTRG.91.1	1.23532	0.287495	22.8907	19.2599	5.25464	7.84898	7.57144	9.192	0.921656	4.81482	8.83306	4.09367	6.95778	23.5367	29.6515	26.1286	20.9305	5.66764	5.65967	6.763	7.9992	7.83741	3.40387	0.826288	2.57657	0.11819	0	0	0.158653	0.67273	2.83534	17.997	15.1978	10.468	16.3349	17.5103	8.94596	25.3211	20.6683	9.70158	7.79263	21.4453	14.1049	27.9212	22.5946	13.3481	9.14566	17.8337	16.8544
PITG_00099	5.11675	5.04689	1.39968	1.46504	24.9199	24.6443	27.168	9.35101	0.432065	2.67901	12.9484	12.3497	14.7602	0.983561	0.393447	0.298887	0.707473	1.68532	1.03517	3.95319	4.73216	4.13436	3.11081	0	0.455591	0	0.975795	0.503703	0	3.36269	22.1797	3.24473	3.22975	2.04967	2.35006	2.79832	2.36044	0.491726	1.50129	3.30627	3.74962	4.57545	3.59779	12.621	3.96746	3.84883	4.1818	3.38935	4.64082
PITG_00101	0.0858959	0.262977	1.60588	2.06257	0	0	0.71996	0.0048813	0.0270988	0.178102	0.13949	0.163849	0.00010125	2.96174	4.13657	2.05206	2.23797	1.3294	1.34194	0.81057	0.634767	0.807198	0.74909	0	0.0771287	0	0.0494192	0.0591615	0	0	0	3.04318	2.74415	3.01529	2.5736	2.86165	2.61855	2.74216	1.74125	1.81476	1.86819	2.80317	2.71669	2.89681	2.62614	2.08043	1.53681	2.43373	2.82077
MSTRG.105.1	3.0378	1.74318	22.1087	22.7681	3.20118	5.70111	10.0714	11.4625	0.968251	2.23384	8.7914	6.94919	4.15937	26.2791	30.3235	16.9688	22.7996	5.73495	5.60769	5.64559	7.27997	2.52695	2.78518	0.177725	2.53249	0	0	0	0	4.46121	1.92695	10.4388	11.5781	16.514	15.235	17.8096	11.1266	27.9928	24.1091	11.922	5.40123	17.3877	21.6062	6.72802	9.26319	16.2154	12.2531	12.2615	15.8687
PITG_00104	0	0.270623	1.05144	1.77121	0	0.156208	0.631666	0.215221	2.17896	3.13638	1.15465	0.652797	0.720329	1.45413	1.49516	1.81342	0.449726	1.99001	0.806627	0.891271	0.984339	4.14708	4.61365	1.06392	0.678229	0.09933	0.588569	0.830911	1.09929	0.413836	0.323707	2.60181	2.3949	1.74159	1.81742	1.53025	0.683924	2.27622	4.4662	2.52444	2.05017	3.89502	2.43431	2.22011	3.64472	3.02385	0.87196	2.43603	2.65022
MSTRG.96.1	0	0	11.4602	13.3196	0.880101	0.6417	0	0	0.669852	0.606533	0	0	0	0	0	0.730201	0	0	0	0	0.549357	0	3.24796	0.729546	0	0.645325	0	0	0.652054	0	0.560619	2.94362	7.54127	4.5348	13.6789	10.479	17.2355	0	0.743161	0	3.29608	0.873209	5.87173	27.3601	0	4.46583	1.29101	9.71418	12.1301
PITG_00109	15.396	13.5269	16.9823	19.2788	25.0439	23.8991	18.3203	15.6387	15.4171	16.1313	19.3921	20.1394	18.5923	31.9638	35.6079	18.7074	19.556	28.3885	21.9342	12.8273	11.1368	19.1555	18.7262	9.83714	11.1368	10.1718	32.1165	21.8249	10.4597	22.3626	21.2965	46.0216	44.0214	45.0519	36.7019	35.5974	37.0141	20.2213	18.8666	39.2145	49.2563	56.1105	56.4592	46.3327	50.5597	52.8247	36.3464	33.2947	35.1683
PITG_00110	32.0071	35.8176	31.7538	27.3351	34.9192	34.1552	32.5936	29.1859	34.3009	35.6746	30.3873	32.4103	28.7231	20.6237	19.2842	11.2193	10.3975	10.222	8.54799	29.0163	28.642	11.4688	13.3071	20.5971	38.915	39.5164	42.9172	40.6764	25.6057	29.2171	28.7606	15.8561	15.0313	18.7968	17.3839	20.5099	18.1575	24.6556	21.0323	13.6543	13.9032	20.1979	17.7526	22.1156	15.8003	19.3673	10.4539	26.2958	21.8389
PITG_00112	5.51557	8.3021	5.38847	7.11061	0	0	0	0	9.66942	6.25349	0	0	0	1.96469	0.774563	3.29754	6.2118	2.54439	2.70103	7.777	7.23981	4.0672	4.54337	8.64327	9.2987	6.40274	7.37201	7.8125	7.04631	10.4831	1.39116	3.70573	3.51563	1.6263	3.04626	5.62493	4.68325	7.1622	6.36773	2.60729	5.03226	5.82298	5.06429	2.57687	3.32059	2.44136	1.99448	4.52016	5.14261
PITG_00115	4.06209	1.36451	0	0	1.32437	2.00684	3.14693	3.46416	0	0.948457	3.1463	3.24353	0.841731	0	1.33517	1.43715	2.95505	2.97375	0.372184	5.97981	4.76145	4.5271	4.3082	0	1.48482	2.33338	0.0478647	0.797883	0.000539668	0	0	0.866823	1.25537	2.78328	0.480889	1.53479	0.768177	1.25451	0	0	0	1.33176	0	0.394003	1.44334	0.509918	0.0669376	1.6929	5.88e-07
PITG_00116	7.45511	8.98314	5.91623	2.32215	11.1132	10.2136	11.199	14.5634	7.13729	9.19828	15.2639	14.2761	14.8647	7.10949	7.2679	14.8274	16.0712	11.3974	16.9812	8.55525	6.67034	21.5353	20.9833	6.11321	0.00012273	0	9.43963	8.18149	5.31485	18.6475	21.8849	4.39308	4.94833	5.35744	8.60642	8.07523	4.66959	16.5334	13.5922	10.4581	12.6722	4.58327	5.60107	4.57651	2.673	6.53107	0.282832	6.3599	6.45393
PITG_00117	9.62683	11.7195	5.84366	8.43752	9.9075	4.7741	9.31121	8.90979	12.9367	13.5865	9.23125	10.2406	10.2558	6.06996	3.97981	1.89874	2.70873	4.92566	3.22668	14.7652	9.00233	4.65243	4.74546	3.68531	21.042	12.6521	17.0834	13.035	4.27696	13.0643	13.5316	10.1911	11.1367	10.689	10.0624	13.3357	9.3732	1.77958	3.91642	8.53509	7.83887	12.5172	15.3441	15.57	14.2242	16.8384	12.9421	12.1653	11.8926
MSTRG.134.1	1.37624	2.19182	4.5205	5.35437	6.04256	3.77259	3.20387	8.23674	1.43152	0.488377	5.46016	7.26009	3.86749	3.26539	4.29559	4.18526	3.79097	3.24093	0.780143	5.90741	8.49298	3.49885	5.69137	3.44841	5.92229	2.78541	3.4624	3.38724	2.98258	0	5.09447	9.24032	8.09556	8.47472	3.65284	5.59096	9.50452	7.01812	4.06058	6.142	4.17896	9.63029	8.12955	11.5959	12.1917	3.86317	9.73373	6.8787	7.94273
MSTRG.134.2	3.2462	2.55821	2.15628	0	0	1.91293	3.10617	0	1.14266	4.24586	0	0.634482	0	0	2.11753	0	0.979975	0	0	0	0	0	0	0	0	0	0.698065	0	0	5.30007	2.19799	0	0	0	3.12673	5.64059	0	2.00165	0.693957	0	0	0	1.68839	0	0	3.0652	9.21548	0.0422836	1.24451
PITG_00118	10.23	7.44178	28.7779	30.868	13.1688	6.33182	0	6.96413	0	0	2.24044	0	0	0	0	0	0	0	0	4.40517	8.03025	0	0	20.1152	5.60376	23.2474	0	0	12.4914	0	0	0	0	0	0	0	0	0.467453	0	0	0	0	0	1.09856	0	0	0	4.82509	0
PITG_00119	5.93706	6.90462	13.7774	14.3799	16.2343	14.6896	6.00215	17.017	8.02153	6.99328	19.8009	23.1019	20.0043	3.86267	1.64676	15.2406	9.66104	55.1945	51.7875	15.3196	10.2547	5.85423	4.42939	7.86193	10.4853	12.3817	7.14461	3.96441	4.3515	1.32079	5.07017	2.74051	3.58787	2.98384	2.86151	1.90649	1.28192	1.68932	0	1.71572	1.07488	0.599101	0.168067	4.19385	2.75195	2.31834	1.87855	0.119723	0.558444
MSTRG.129.5	0	0.3452	0.0158947	0	0	0	0.110746	0	0.121271	0.883448	0.170506	0	0.273045	0	0	0	0	1.2569	0	0	0	1.69463	1.68759	0	0	0	0.516261	0	0	0	0	6.97493	4.09388	4.14419	8.29342	6.25959	8.35748	0.689503	0	5.04352	5.31978	2.60329	3.08164	1.36106	4.14567	8.49815	5.60183	3.98271	2.30333
PITG_00121	3.09346	3.99298	11.2933	12.9906	0.886326	0.958896	1.45232	1.79291	0	3.75827	0.0103538	0	0	22.4198	24.8047	13.4155	15.0393	13.6822	6.31959	4.28072	2.98429	41.224	47.0553	0	1.46747	0	0	0.174928	0.11312	0.00179397	0	113.077	106.096	110.23	49.7333	56.0574	62.6451	15.4557	14.9005	33.9597	29.1633	234.375	189.234	256.13	100.78	88.5554	48.9067	135.085	152.327
PITG_00122	2.69077	2.23788	3.72961	3.63348	1.87352	2.26855	1.30634	2.59332	0	0	0	0	3.56e-06	7.09274	8.69114	0.805643	2.65947	3.76068	6.13422	4.45937	4.25175	1.75765	3.16498	1.12373	1.6892	0.890558	2.94049	1.84845	1.85386	0	0	1.84492	3.48564	0.988919	2.67248	2.02608	2.20106	2.97546	3.07808	3.76556	1.42812	0.634753	0	2.67083	4.37824	2.6114	3.26028	2.15523	3.0434
PITG_00123	161.657	163.044	1005.15	1037.28	85.7141	94.7053	29.4776	63.8088	42.6554	151.161	25.9822	31.9527	25.2458	2025.52	2015.59	682.706	683.504	3297.72	2325.73	171.451	181.36	579.291	543.021	10.7488	13.9266	8.37986	5.12494	2.73086	7.00176	39.9785	97.1589	4618.53	5382.57	4491.8	7433	6654.6	6517.99	657.286	1853.23	9422.89	10321.2	2585.3	2428.18	1729.31	3484.59	3825.18	2111.02	1916.93	1719.3
PITG_00124	13.2878	15.627	97.4893	98.3134	5.7923	6.15864	5.29485	5.5595	3.94067	13.7483	1.10376	0.641389	0.510557	161.806	145.223	24.5544	25.3558	24.2134	10.4517	22.4325	24.5336	39.2097	39.8027	0	0	0	0.370241	0.300684	0	7.177	12.133	184.991	204.323	204.388	185.518	184.775	187.727	165.202	187.985	129.743	174.715	311.212	349.254	353.898	270.716	314.209	153.387	170.599	162.006
PITG_00125	27.3591	26.3368	31.1743	30.8207	37.4934	36.2025	41.7673	37.8853	31.8317	26.7663	29.794	26.4017	29.0497	9.02822	9.61317	21.8996	21.2296	9.68103	10.8961	77.8973	72.9709	52.0189	45.028	14.3548	18.4187	6.91969	10.0461	10.0758	15.2488	19.8268	23.8822	13.0794	14.863	14.5517	17.1283	15.9672	16.8789	52.0338	35.6484	14.8352	17.891	11.711	14.477	17.0361	15.8461	14.6982	13.4235	14.3716	15.3312
PITG_00126	19.5706	16.0065	18.6091	15.5228	101.161	83.3289	105.734	79.7672	7.93317	10.9321	54.7093	71.9354	71.3641	32.9539	27.2924	50.7728	63.0099	0	0	0	13.4291	0.907851	0	7.66737	24.129	26.1062	0	0	8.72696	0	25.9553	0	0	0	0	0	0	18.2494	17.5231	0	0	1.12192	0	0	0	0	0	0	0
PITG_00127	214.735	213.607	185.164	199.543	133.65	134.977	108.381	159.871	271.574	231.589	131.735	140.52	135.351	5.72606	8.06878	3.04377	1.42443	4.54535	3.39073	195.583	197.603	77.0658	82.2742	614.851	324.81	349.985	392.423	421.422	612.892	294.555	216.755	16.8951	19.6084	19.7268	11.0942	11.589	10.2931	5.90503	5.13904	9.0231	9.21594	6.27179	6.40133	6.46423	6.82957	6.81608	3.68421	7.11956	8.08759
PITG_00128	58.3202	53.5459	50.616	52.2399	38.251	33.9451	31.5947	35.0958	50.1244	41.1137	30.6123	32.749	31.3025	7.98173	11.1926	13.005	13.523	11.3491	14.7851	48.4151	49.5777	58.9167	59.8971	55.464	28.6989	28.476	35.8497	39.5791	61.0124	56.8919	41.4291	30.3211	30.343	29.1318	35.0782	39.0681	42.9525	56.7679	53.3383	22.2005	31.367	25.1849	26.5343	25.2638	44.2023	39.6498	83.7357	39.7482	42.418
PITG_00129	38.1197	39.2947	53.6145	52.2	63.9121	65.1448	71.7677	98.6723	50.112	47.6204	85.5688	86.4687	83.412	13.2367	14.7558	1.93022	2.30949	3.54542	3.21334	90.5542	89.2098	16.2673	12.206	51.8902	47.3539	20.7768	9.4501	11.9901	63.3987	64.3391	87.6655	12.254	13.1925	12.2547	14.9806	17.0185	17.0145	51.3307	33.8875	9.61709	11.8271	11.6376	14.6042	14.0735	12.7429	13.0507	13.195	20.5263	15.1472
PITG_00130	10.2631	10.9488	2.80616	1.65723	1.20789	1.10622	1.27352	2.57576	3.97432	2.44727	2.89484	2.09211	1.64178	0	0	0.312462	0	0	0	5.59165	5.28275	2.1722	3.72437	6.62528	4.95939	8.36423	9.28319	10.2499	7.58475	5.91839	2.7919	0	0	0.378504	0	0	0.522667	0	0.30757	0.332971	0	0	0.409885	0	0	0	0.917765	0	0.639152
PITG_00131	0	0.438833	24.7271	22.2405	12.1372	11.5564	14.7379	9.5823	0	3.94489	13.5832	13.9798	10.9117	32.4425	35.2845	24.8555	24.8459	67.6718	65.2039	4.2346	4.04251	46.3411	45.8709	0	0	0	0	0	0	8.12053	14.5891	72.3593	81.2226	76.7736	99.7265	90.6263	89.5018	49.843	46.5771	75.0673	81.746	75.065	73.7979	61.3858	91.5512	84.821	104.971	66.0122	61.8642
PITG_00132	19.8583	19.2434	14.1509	14.2884	43.4959	44.1392	40.1875	29.1332	15.6099	15.739	35.74	32.0212	35.6694	9.87407	10.484	8.79585	9.76022	7.50805	10.9771	18.1923	20.0997	40.9714	38.3473	59.6267	29.7012	42.645	59.839	61.2238	61.9552	26.3469	27.1702	8.53316	10.5736	10.1678	10.1907	10.7631	10.0049	9.05046	7.90618	8.19783	8.90555	9.87952	10.973	12.8879	9.88582	10.6583	8.93831	19.7238	17.5085
PITG_00133	0	0	1.61e-05	0.00107931	0	0	0	0	0	0	0	0	0	0.0415302	1.11197	2.07564	4.57743	1.34696	2.32148	0	0	3.59105	3.58891	0	0	0	4.49087	3.11273	0	1.45e-07	1.44e-07	1.85886	1.9383	2.15409	1.43921	1.85415	1.9661	7.63e-05	1.42e-07	3.01934	2.82131	2.71497	2.31851	2.27868	3.5464	2.92234	2.03719	1.949	1.9696
PITG_00134	25.6612	27.038	12.1049	17.2649	29.6007	29.5467	43.4259	32.9071	17.0872	20.403	41.8361	36.2314	39.5354	4.01305	4.97724	0	0	1.90429	4.94e-07	25.9295	25.8664	10.7765	8.75418	17.741	23.8413	25.9399	24.5926	24.081	17.1364	21.8204	29.1899	12.7959	16.7369	15.936	16.3605	22.6155	21.3531	15.0908	13.6703	11.0555	12.4445	11.5146	11.8212	18.7426	16.3847	17.6948	17.7275	24.1095	22.273
PITG_00135	3.90074	3.8047	1.43511	1.19816	9.17051	8.69776	12.2757	9.56855	2.26984	1.74698	5.27337	5.78593	6.69831	0.870203	0.587493	0.866017	1.03188	2.17481	3.02487	1.21014	1.72192	9.98918	13.1383	3.64637	2.18049	2.67874	5.51371	5.62967	3.81143	2.87332	7.31382	0.374049	0.406542	0.192081	0	0.317614	0.273768	1.44009	1.25912	0.348522	0.502604	0.147946	0.696385	2.31778	0.316555	0.529646	0.0546833	0.117561	0.971699
PITG_00138	11.0539	10.5519	10.4033	8.39053	8.20973	8.6047	8.22674	11.2192	11.3254	10.137	10.5419	8.82073	9.87822	9.52068	8.85648	12.3457	12.8105	3.14529	6.27192	10.9308	10.9963	13.5796	10.7304	5.38755	7.50317	4.26395	8.09056	4.74082	8.23667	8.43711	6.53694	7.43668	9.19297	6.31583	8.75677	10.0549	7.95506	4.40482	5.05482	5.75654	5.38061	8.65453	9.12874	14.8318	7.62495	6.76942	8.02849	7.95582	8.52306
PITG_00139	10.3587	12.7555	9.10186	10.2765	13.7918	12.4501	10.9348	10.3017	11.2468	9.50477	9.95391	10.4836	11.8007	10.0239	13.3073	15.5294	15.2383	4.37285	7.94231	13.6578	11.6833	10.32	12.7244	7.89385	6.93597	5.53788	9.40744	8.1604	10.2181	8.85859	10.6678	9.06093	9.46436	11.5619	7.50548	6.99442	9.64615	3.96417	4.71378	6.14005	5.41113	13.0321	5.25793	16.1184	5.92543	8.33124	4.81689	8.0256	7.55242
PITG_00140	19.1667	19.2473	24.8827	24.9828	25.1	25.4722	24.5936	20.2989	17.1694	14.143	23.9256	17.9795	19.0205	18.3334	19.2587	14.3824	14.5922	13.1388	11.2222	21.9665	23.8387	13.4932	13.4881	17.4825	12.8441	10.5739	13.3636	12.1179	15.9938	23.3854	24.4685	22.0454	24.6585	26.9047	26.3533	29.1541	27.1031	23.8587	22.4274	28.2496	29.5201	22.2606	23.9661	21.4838	23.9666	25.9354	15.8396	24.5292	24.4027
PITG_00143	4.91e-09	0.46945	3.13047	0	0.684491	1.38038	3.51453	0.212099	1.63289	4.72958	2.54327	3.14886	9.14237	0.129015	0	0	0.000579086	0	0	5.94552	9.43e-07	1.72608	0.00992153	2.39556	1e-08	2.90181	0	0	1.6191	0	2.21e-09	0	0	0	0	0.15407	4.96646	0.446081	0	4.62052	0	0.00161407	1.77149	0	0	0	0	2.91289	0
PITG_00144	19.9064	19.5542	20.4195	20.2812	23.2307	21.3723	18.6292	20.3025	18.3261	19.4453	20.249	20.2737	20.9539	6.17652	4.88215	3.1434	2.4351	3.31925	2.80042	20.987	19.4792	10.1836	9.24464	13.2648	15.3894	17.5819	19.6621	16.4862	14.6259	19.0199	19.8151	15.3395	15.6106	16.6533	19.2334	19.4528	19.6474	15.0853	13.5545	10.067	12.6208	14.2447	18.2259	21.778	16.3506	18.314	15.5027	19.4155	18.3065
PITG_00145	20.7463	22.2766	20.0076	19.3122	32.4008	31.5516	25.9475	26.4815	18.5368	21.73	23.0707	26.7016	26.9324	94.3963	101.464	87.6831	89.3143	70.119	69.9007	18.8608	20.8353	30.4836	27.2852	12.2574	12.7194	19.6917	22.3836	17.6667	11.761	16.677	19.7388	32.0924	37.2659	37.5353	26.8393	23.3443	20.8935	9.36298	14.3224	78.6778	50.0038	43.4741	33.223	31.31	34.5073	46.3434	11.4036	23.316	24.8399
PITG_00146	171.088	170.827	105.032	110.149	85.6619	83.3211	88.8398	80.8642	143.364	140.906	88.7476	84.5037	89.0499	96.8832	111.495	33.0748	32.278	33.7438	27.8572	144.807	139.997	37.8164	39.3828	160.068	240.012	260.288	194.183	162.611	205.325	171.199	120.792	135.904	143.966	153.309	141.586	162.581	142.439	97.7637	68.179	56.1417	58.6081	141.233	152.048	168.036	132.818	154.043	138.339	200.611	199.957
PITG_00148	12.2212	12.219	21.6229	22.2342	20.6554	22.0881	26.9309	22.365	24.6753	18.6908	24.4014	24.3817	22.8029	34.749	39.4783	15.2921	14.3885	6.45456	6.06824	14.541	12.7928	1.94456	0.535749	26.3315	27.045	15.1535	18.2618	16.9367	33.7357	22.4722	22.8894	10.3939	11.012	10.9391	8.1505	9.46861	11.4146	15.525	17.2829	10.2736	11.7069	14.1553	16.603	17.05	13.5627	17.7998	10.5228	11.1179	11.7671
PITG_00149	14.9589	13.2116	4.00372	3.78842	0	0	0	0	1.94455	3.459	0	0	0	0	0	0	0.0799392	0.345582	0	16.745	15.9257	10.5322	8.27615	0	0.706791	0.284322	0.291187	0.184668	0	4.83554	0	0	0.179536	0	0	0	0	0.871735	0.000868391	2.90904	2.38956	0	0.652193	0.328291	0	0	0	1.81553	1.98413
PITG_00150	29.2591	28.2936	10.6458	11.3719	23.4657	25.4509	11.6641	21.5036	14.3391	15.0724	17.6514	21.3766	20.072	0	0	4.0947	3.55016	0	0	19.9469	19.6842	41.8606	36.7377	25.1586	9.54989	9.73578	11.9419	14.5928	26.72	24.8299	30.9564	0	0	0	0	0	0	0	0	0	0	0	0	0.937791	0	0	0	0	0
PITG_00151	161.999	167.587	208.653	208.354	159.629	139.946	146.304	135.765	156.824	145.735	147.836	135.801	134.232	144.56	161.04	119.554	124	161.77	160.043	144.826	161.572	94.5235	91.8904	245.141	89.3924	36.2922	17.3329	26.2058	225.702	197.23	154.351	167.424	177.391	193.984	294.51	289.484	269.769	556.22	474.834	259.251	313.452	81.1639	105.144	91.063	164.633	156.85	129.176	180.907	156.078
PITG_00152	16.2793	18.1903	16.9321	16.828	21.9126	23.7565	22.5882	16.4592	13.0638	10.5605	22.8409	14.7632	15.8963	6.83205	5.14104	4.81331	4.07568	5.94908	5.40147	18.0863	18.2699	13.2223	11.5423	19.1958	13.092	14.7728	24.1124	19.0393	20.9401	21.8398	22.7639	9.34068	11.5526	13.8017	13.2347	17.1436	15.4634	17.6418	14.3508	14.1576	16.5362	9.30465	12.2938	9.92709	11.8281	12.7576	9.94084	13.6117	12.3359
PITG_00154	29.6984	30.1318	45.196	42.4794	50.3981	49.5331	62.4354	51.794	24.3675	23.5498	53.1014	49.1499	49.3351	13.7576	12.1007	15.0579	14.159	7.90654	8.63707	40.7233	40.9504	18.0217	18.4916	25.0177	23.051	17.7934	15.4883	13.8107	22.6409	27.6409	35.6291	16.6858	16.8607	15.6859	19.9489	19.3103	20.6452	47.266	35.8408	16.9406	18.7437	15.6369	17.2589	18.2556	17.9039	16.9995	14.5933	15.7786	15.0083
MSTRG.168.1	10.6045	11.2764	6.63748	8.63793	7.00563	10.8737	3.70829	8.52071	4.07852	9.24202	8.97526	5.93702	6.8312	8.41328	7.56333	4.73592	6.25106	11.7248	12.0515	3.2388	4.47332	11.7781	15.465	5.37376	4.29478	4.73159	9.26244	6.46522	2.84414	9.23693	6.13316	16.2524	18.8629	16.4505	17.8889	18.1873	22.0501	8.42647	5.62073	17.5282	24.4712	12.8103	7.79882	9.03238	18.8476	17.0672	31.0826	13.0813	14.5477
MSTRG.168.2	0	0	2.84693	0	0.72669	0	1.05888	1.68538	5.34988	0	0.384621	1.33139	0	2.2971	3.82896	0	0.775847	0	0.559855	4.25252	0	7.11833	2.96691	0	0	0	0	1.67152	1.53096	0	0	7.31956	5.96819	2.2114	8.62241	0	0	0	0.405275	2.65007	0	0	9.34327	0	9.90084	10.0124	5.41028	4.43141	0
PITG_00155	22.6477	24.7801	9.4091	9.83621	18.1979	20.9246	14.8845	14.5531	18.8026	19.2214	14.7548	16.343	17.6847	12.9686	19.6707	8.53211	9.0675	10.2807	7.58887	12.3937	10.9141	17.9441	16.4563	7.22403	12.9014	11.4247	20.4865	20.2785	8.73749	11.9445	15.1132	7.70115	9.22012	7.43182	6.03911	4.73235	7.36044	7.30214	5.54342	12.7406	11.797	17.6429	16.2606	13.2905	15.3476	12.0928	11.411	8.82539	11.2778
PITG_00156	334.938	343.064	364.501	358.119	355.599	352.992	349.492	324.384	210.352	299.51	312.9	313.968	308.572	1092.98	1327.07	950.015	950.692	458.76	408.817	311.81	303.521	549.681	557.919	264.598	328.662	508.774	480.003	458.158	299.138	292.449	318.454	1203.7	1189.98	1223.15	772.911	795.674	794.825	510.925	598.001	752.609	699.811	1964.96	1731.86	1867.07	1047.77	1152.27	488.571	1046.79	1121.32
PITG_00157	0.615371	0	0.630105	2.19663	1.14443	0	0.88707	3.06769	0	0.596503	2.03324	1.20279	1.82065	12.3714	6.43351	36.1198	26.7127	36.8616	39.9186	0	0.0577515	4.89963	2.41649	0	0	0	0	0	0	0	0.396672	8.76399	7.25977	6.50668	5.2001	5.22634	5.70683	1.9822	1.95848	15.5362	7.5595	11.221	7.94575	11.5955	11.4837	11.8851	3.49468	2.21639	3.97098
PITG_00158	9.80903	12.3566	12.1345	12.7905	11.605	10.7238	12.726	6.6466	11.3842	9.64969	12.1934	15.7416	8.88194	0.682414	2.16907	0	0	0	0	10.3678	11.1093	7.57832	0	8.64274	9.40937	11.2681	8.19536	8.76438	7.91488	9.9637	8.80171	4.9419	5.08922	1.91722	8.63371	5.90302	12.2153	13.2297	9.6699	0.0939042	7.27248	5.80135	0	2.7586	2.26262	0	5.93635	4.97e-06	8.09394
PITG_00160	4.37601	4.47983	5.42705	5.74147	3.26533	4.12475	3.19634	3.46386	3.9611	6.21547	4.80346	4.84929	4.25304	10.3053	9.04097	7.60611	6.78423	10.632	11.2997	4.47835	4.72383	4.43172	3.67418	2.60091	1.56705	1.41221	0.766239	0.94996	1.96387	5.28216	3.94517	12.1048	13.6611	12.8651	15.5356	14.2292	12.0348	8.53983	7.14184	8.80613	9.05948	12.5744	12.1782	10.8877	9.29499	12.2252	3.3205	11.6306	10.9965
PITG_00162	0	0	0.562707	7.28e-05	0	0	1.94915	1.69485	1.32292	0.39368	3.39182	0	2.05808	0.542363	0	1.64473	2.13703	4.6804	5.42433	3.10219	2.96855	0.000254588	3.73715	0	0	0.772114	2.10954	0	0	0	0	0.557799	0.989395	9.46e-06	2.09332	3.18984	2.4217	0.00401375	2.21591	1.98043	3.33672	3.91234	3.40221	0	5.17584	1.41286	1.71327	0	2.24337
PITG_00163	2.48822	2.04852	2.7855	2.03832	3.50126	1.7882	3.50393	2.09539	2.80111	2.69382	0.574148	2.61929	0	4.95123	9.29607	0.00349762	1.56624	5.31391	0	1.90689	3.31964	7.96078	9.18426	6.89997	1.8365	9.70526	6.17222	8.7274	6.98801	4.10675	4.72884	5.73559	2.51314	7.3106	6.4345	3.3576	4.61763	2.44454	2.94933	4.75642	4.83926	4.59165	6.90058	4.09848	1.92434	8.96666	0.520004	2.14659	4.97768
PITG_00164	41.9053	46.2491	64.8541	73.3282	106.753	111.287	127.112	119.043	57.8145	58.6974	110.336	96.5594	100.92	36.9458	45.0786	33.8274	35.1492	25.9343	30.7958	71.5439	61.1639	44.6229	45.8348	64.5217	73.481	60.8132	55.8582	51.1128	59.8321	64.4874	78.6266	22.5288	29.3789	28.7739	23.9779	31.0643	32.1345	47.9321	34.9519	39.8727	33.1311	51.3623	45.5566	45.5741	36.192	50.7365	27.4077	40.734	38.205
PITG_00165	21.1615	18.2471	16.5415	15.7183	41.6023	39.8225	35.1635	38.2586	23.4176	25.074	36.3064	35.5433	32.8038	22.0039	10.028	67.9187	73.9344	38.3411	40.6003	13.6497	12.2137	49.7156	52.5345	18.0203	21.099	43.0729	86.1129	53.7183	22.6228	21.7358	36.2061	7.94128	9.68438	10.3058	5.85511	3.94859	6.59607	12.9925	7.22562	25.0019	22.8948	25.1072	23.072	16.2544	19.6194	15.3659	9.88764	7.60532	8.14476
PITG_00166	77.1097	75.4313	88.2704	83.2585	60.7663	63.9318	70.5673	63.9081	82.2093	70.9938	69.1007	66.5224	68.1751	29.1765	27.1145	45.7291	48.4768	38.9836	52.0682	116.325	122.348	79.8541	76.1695	52.3109	44.1005	55.2822	61.2812	61.0159	58.3605	110.782	95.9808	62.6637	76.0255	70.4042	105.263	103.988	109.348	115.563	71.5456	45.8537	55.5537	62.1713	68.1626	97.4017	64.01	72.5214	45.4104	117.89	112.586
PITG_00169	10.0317	11.2416	11.9	11.2059	8.10309	4.09597	2.35689	5.52437	3.77259	9.18329	2.58801	4.23171	2.66742	2.77506	5.38495	2.84837	2.43399	0.993666	2.78375	12.158	9.69951	5.40888	7.81213	2.74113	5.6735	2.92573	4.12656	4.6436	2.02368	3.41751	4.88994	17.2708	18.87	19.7985	17.7788	21.1523	19.858	5.34474	5.95461	6.41831	6.34006	14.9762	18.972	18.6835	14.0311	16.7573	9.33546	22.3266	23.0789
PITG_00170	311.395	305.981	223.645	228.078	310.703	308.16	299.015	241.916	175.655	163.484	261.48	256.464	255.313	90.1245	96.7609	80.821	71.4591	116.45	134.987	212.647	216.619	190.473	182.249	263.911	223.273	165.273	159.131	160.268	271.306	282.116	329.121	96.2898	101.782	105.611	112.428	129.896	117.915	214.396	171.453	93.0879	110.317	84.2066	103.793	112.429	99.1116	120.304	88.7304	165.279	150.103
PITG_00171	13.3595	13.3	13.8234	14.2287	13.7728	11.5842	12.6942	12.9342	14.4136	13.5596	13.5684	13.5053	13.731	13.0279	14.0088	8.36621	9.65099	9.85659	8.635	15.1692	16.4877	8.1362	10.3925	9.58193	13.5066	7.86261	9.47098	8.74471	10.3498	12.9284	13.2851	17.8502	17.204	15.7561	15.8748	17.3503	14.63	10.0156	11.0483	11.2209	13.3005	20.107	23.1031	20.6837	17.8563	19.0191	11.689	15.357	14.5184
PITG_00172	382.239	397.037	297.523	303.31	296.096	302.956	303.964	295.328	315.147	334.909	309.494	325.913	314.464	112.078	116.425	56.5073	54.786	67.5896	54.407	357.549	353.293	169.356	174.009	274.496	460.836	551.912	418.976	421.232	261.869	351.245	351.733	159.365	170.981	170.888	165.331	178.547	169.93	183.922	161.166	126.589	132.812	195.911	208.031	213.856	207.674	240.448	143.167	296.608	279.422
PITG_00173	7.24849	5.65299	8.73934	8.7538	5.67945	7.00665	5.72314	8.09499	5.0959	6.74145	4.94178	4.4761	4.92168	5.56152	3.46195	1.22091	0.534765	1.90752	2.63772	9.27069	6.71329	3.51345	3.38858	2.68155	5.9282	4.09031	3.28162	2.29175	1.90907	5.29271	7.37928	13.5778	11.7453	11.8984	13.8506	13.5996	15.1805	8.26237	8.28752	6.43029	7.93244	13.5218	11.3639	14.0451	12.0241	11.9477	8.18484	20.2381	16.3684
PITG_00174	1.26202	0	4.23192	3.13822	1.4704	0.915249	4.90775	2.70348	6.18378	6.95335	2.54718	2.84984	4.72981	0	0.644588	0.657719	0.439062	0	2.73304	0.481121	4.26953	1.59949	1.30488	8.44015	2.0325	4.98771	4.11627	4.54438	6.39726	3.0945	4.44555	4.12316	5.79642	4.55962	8.54804	4.48271	7.42447	3.56285	7.57195	3.29739	4.09118	3.3993	1.75662	1.41734	7.68548	2.53874	12.4209	4.09523	1.92421
PITG_00175	1.79516	0.847737	0	0	2.1271	1.89208	2.80651	1.49e-06	0	0	2.91291	1.41882	0.188824	1.67285	1.5924	0.380599	0.525375	0.759593	0.25015	0.00808674	1.3538	1.10268	0.512364	0	0	0.693486	0.100887	0.789507	0	0	0.824541	2.84228	0.253534	3.33905	1.6577	0	0.00131657	0.44995	1.06e-06	0.3911	0.000220304	1.28739	3.44614	4.79379	0.751011	1.63009	0	1.15974	2.67078
MSTRG.188.2	0.421931	1.03882	0.0681369	0.397725	0.00665763	1.12805	0	1.59516	0.466945	1.04408	0.16823	0.140477	0.00910178	9.44959	10.7185	1.16323	1.27013	0.154666	3.49106	0.920031	1.24237	1.88563	2.58777	1.04608	0.562262	1.04898	0	0.774099	0.223178	0.61351	1.4068	8.65867	3.43615	2.16947	1.75776	1.03846	1.17303	0	0	0	1.71947	3.6507	7.57875	4.63353	8.90981	3.57192	11.0588	3.44037	5.67037
PITG_00176	30.6327	31.5083	15.2205	16.1006	27.0138	28.565	27.1423	22.4697	21.3076	17.3249	26.2248	23.6368	29.7164	2.45451	4.49993	1.23346	2.10579	9.26374	7.4921	29.4049	26.4277	7.59292	13.2143	16.2655	11.8225	21.4927	23.8194	28.3218	14.2691	17.9436	20.8824	11.2622	12.8701	8.72639	15.7591	16.2996	14.1705	20.0259	17.4851	13.7606	13.5404	14.9371	15.5699	19.8566	13.7896	15.2373	8.4334	14.1478	16.8477
PITG_00177	43.7563	42.4378	25.8338	28.0899	37.9492	27.6953	28.2573	22.5194	25.6547	26.5312	28.6669	26.1784	19.6666	5.41265	6.44084	0.779136	2.31328	3.10445	2.65118	24.6871	23.5881	26.0188	25.0847	15.7587	33.9801	26.097	54.4631	54.7809	10.2919	23.8322	30.6257	24.3892	27.7755	21.9086	19.1572	23.0923	24.641	17.725	11.3939	12.8198	11.7333	31.6038	28.9272	37.7115	25.8391	32.4806	19.2178	35.229	37.7007
PITG_00178	23.16	23.7257	34.5672	32.2753	34.4469	30.0767	33.7592	36.1297	35.2884	32.8204	34.0433	30.7257	33.824	34.8059	37.8616	74.4824	74.6746	49.0768	71.0194	32.4004	29.1854	43.47	41.599	32.3996	32.9321	43.5445	35.945	37.0404	33.4122	26.6619	28.9353	30.1212	36.0852	33.9685	31.7918	29.4159	27.9353	30.5571	33.3809	28.3983	29.0026	31.3535	29.9434	32.4904	24.9186	32.4846	16.9635	28.6669	26.9242
PITG_00179	1282.65	1267.59	999.923	1034.44	914.946	924.839	874.279	1053	1121.72	1048.35	892.572	1002.1	975.886	541.834	537.15	584.376	593.384	617.137	565.522	958.161	934.376	1192.02	1221.18	1682.47	1658.27	2394.69	1620.82	1878.19	1737.25	934.025	1091.29	996.865	1001.61	956.517	880.251	820.936	802.449	832.08	796.549	768.782	781.091	785.41	788.076	657.651	665.217	659.228	503.29	762.711	763.052
PITG_00180	0.736738	2.6397	0.785657	0.903425	0	0	1.27559	1.68545	5.17759	4.0009	0	4.83e-07	1.39e-07	0	0	0	0	0	0	4.41133	3.74282	0	0	5.56632	4.13941	1.53256	5.90625	5.3687	8.52328	7.80916	1.95687	0	0	0	0	0	0	0	0	0	0	0	0	1.62141	5.88e-05	0	2.55002	0	0.0131354
PITG_00181	1.6055	0.216694	0.26751	1.4038	2.53254	1.33558	1.62432	2.14159	1.49106	2.6251	1.32583	0.625359	1.34992	0.876361	0.296996	0.30928	0	0.541136	0.298002	1.82482	1.72472	1.07003	1.02013	1.3539	1.50205	0.0513186	0.595289	0.232419	1.15995	1.92372	2.93855	0.768603	0.60941	3.23371	1.30771	1.94376	0	1.58681	1.49056	3.43e-07	0.00330946	0.561072	2.33855	0	0	0	1.63289	1.29857	1.33836
PITG_00182	71.4702	64.1831	90.395	96.5434	48.9997	50.5281	51.0663	46.7218	66.2043	85.9262	52.9166	51.696	60.0841	45.8007	38.397	20.3779	27.7803	105.962	102.558	61.2339	56.4585	100.737	101.877	68.425	41.1391	37.1381	13.2866	17.3125	65.3557	85.8072	63.0357	179.586	152.767	159.544	202.736	219.489	211.863	98.8334	105.725	156.349	161.469	110.028	130.764	114.912	237.66	179.352	541.646	127.319	115.882
PITG_00183	79.0429	79.8443	66.2049	63.9015	115.041	119.578	105.97	106.402	70.9557	74.2137	108.083	102.74	100.477	30.2738	42.7734	18.9573	18.8395	8.98883	7.68736	93.1752	95.5814	31.2904	25.9295	67.545	49.5443	63.3208	64.8231	59.1008	70.0359	77.3066	93.6918	15.9552	19.3255	22.0729	22.4871	25.8617	25.1725	39.7251	28.0523	20.5665	22.3479	22.3044	26.0535	27.4021	21.8757	27.7105	5.65799	37.9787	38.5053
PITG_00186	5.71003	6.9551	5.65838	5.30917	6.52489	5.79723	3.14273	7.6877	1.10677	3.91678	4.55801	6.88664	4.26504	10.3584	5.21857	11.6012	7.15778	14.0419	15.3047	8.82005	4.85742	12.3229	18.5631	1.08201	2.24911	1.178	7.06948	6.61261	0	6.85407	3.51305	11.078	6.24571	7.20334	8.77413	9.83859	7.61645	8.99292	2.28592	3.612	9.23435	9.64809	12.3893	15.2752	8.1334	12.1155	9.09592	8.18065	12.0299
PITG_00187	15.4322	17.0704	21.5839	21.8998	19.8614	20.6598	23.5679	15.7692	23.7952	28.1255	22.4189	21.4639	19.4418	10.9509	12.6282	35.6268	23.7662	13.8707	14.7901	26.7303	28.9058	35.9861	36.1024	12.6255	11.8484	11.3404	9.60778	6.52426	15.272	15.5596	21.5736	6.98281	7.80227	5.86003	6.7601	7.70861	5.25199	9.56931	7.81203	10.6899	9.10718	9.80974	8.59437	8.68708	6.45357	8.63173	4.05457	11.2565	10.8311
PITG_00189	81.1017	86.2017	75.268	75.7431	41.5782	42.8939	36.1595	42.943	62.5655	80.6174	45.4924	47.5939	47.379	35.449	38.0545	12.8631	11.9347	13.8776	13.5261	96.3791	93.4763	34.4753	33.5968	52.3577	117.182	103.663	78.0764	76.2996	41.4029	66.8752	60.0534	51.6423	52.2218	52.924	46.3481	44.4484	45.5864	67.3684	62.1484	36.4047	39.7179	65.3408	63.9763	73.5194	57.0847	58.8161	53.883	71.0562	65.5494
PITG_00190	3.77324	2.35425	1.88347	2.0127	2.98525	2.66868	1.45328	2.13045	2.20936	2.84957	0.478645	1.58107	2.39945	0.00578193	1.61098	0.690961	0.762544	0	2.61346	5.257	4.20106	3.36897	3.96155	0.97601	0.878013	0	0.90349	0.53919	3.53e-06	3.49276	3.93245	2.93914	2.83099	3.82196	4.25873	2.33977	3.40066	4.08808	7.40167	2.16121	4.60089	1.07994	6.1e-08	0.18205	3.28439	3.90209	1.641	4.76934	1.84429
PITG_00191	26.1863	26.998	21.0755	22.9704	12.5389	12.0553	12.3385	9.91095	55.4746	45.3072	10.2543	9.74246	9.45799	17.3499	15.5078	20.4854	18.728	27.5445	28.8577	27.8786	26.6369	78.6313	78.4095	22.2998	1.71598	1.26893	4.96252	6.15432	21.4706	18.8161	18.1185	11.8624	11.1317	9.71636	14.9067	13.2539	12.8423	11.0999	45.0399	9.2794	12.7851	8.20057	8.63547	5.53718	12.2082	13.4262	14.4746	7.56068	9.2285
PITG_00192	5.59658	5.02115	4.23766	4.73046	4.73816	5.77695	5.26295	3.84281	4.44249	4.91478	5.26725	5.83781	5.43107	1.81048	1.5888	0	0	0.399708	1.26479	4.94305	5.31521	0.651491	0.000319639	3.18955	6.26946	5.24469	6.98517	7.60657	4.17508	6.44265	5.29458	2.7318	2.98749	2.28716	2.81933	3.96309	2.96142	1.6379	0	2.18843	2.98815	2.58648	4.44107	3.55758	1.79109	3.25904	0.461938	3.71025	3.67933
PITG_00193	0.963361	2.70324	2.84e-06	2.46084	2.51639	2.99057	0.648125	0	0.000332744	0	1.03136	8.25e-09	0	3.21128	0	1.88409	0	5.03e-09	0.681984	0.193805	1.647	3.78e-07	0.249819	3.10403	1.02832	1.50743	4.23e-07	4.00225	5.75652	0.01883	3.57059	0	3.24e-08	0.0466443	2.74212	1.87923	2.82011	0.00615027	0.753078	2.98625	4.77384	0	3.07614	1.07224	0	1.79123	0	5.61e-09	0.000852837
PITG_00194	137.606	138.994	129.128	129.121	148.55	149.435	122.96	120.57	84.5504	97.6103	124.772	113.091	118.397	42.166	46.5705	28.1558	33.5099	25.3185	21.9268	120.956	125.962	75.5812	78.6075	106.616	71.1398	126.043	111.995	103.063	89.46	99.6638	138.132	22.5576	34.6215	44.0674	40.8731	54.5916	43.0008	154.843	119.303	48.1026	64.5989	36.3416	29.0127	31.4051	30.6307	38.12	0	71.3511	66.5715
MSTRG.211.1	1.57952	0.623486	1.93625	0.688298	3.63087	7.13023	1.91116	3.64847	0.365458	0	3.7514	2.51846	3.02154	0	0.683718	0	0	0	0	0	0.349487	3.7993	8.33566	0.18511	0	0.206669	3.51677	3.60478	0.375651	5.04571	2.93761	0.775553	2.87754	1.78748	0.609058	3.7908	1.80024	0	0.785806	0	3.29715	0.0952806	0.96195	0.211495	6.35855	3.47453	2.29086	2.62712	1.21781
MSTRG.212.1	2.16331	1.21341	1.38248	1.92117	2.6665	1.06127	1.56241	1.70787	6.91713	6.99496	3.35736	4.2225	4.18442	2.07453	1.6815	0.96206	0.97895	0.152483	0	2.08446	3.09937	0.540972	0.623436	0.46406	0.862418	0.506598	0	0	1.10838	0.592601	1.64284	0.342676	0	0	0	0.418158	0.382533	2.18167	2.41632	0.335784	0	0.549877	0	0.702602	0	0	0.92198	0	0.367194
PITG_00196	0	2.87784	2.38928	3.50314	2.52193	4.29961	3.43093	5.43132	0	2.97973	1.26902	4.24814	2.88514	2.05579	0	1.72008	0	0	0.977353	2.7764	0	0	1.20734	0.833894	2.69171	0.0773352	0	0	0	0.197365	1.67716	1.05546	0	2.03718	0	0	1.31137	2.22904	2.03341	0	0	3.20237	1.70227	0	5.05733	4.73888	4.29032	0	0
PITG_00197	7.18528	7.96903	8.72467	10.3097	2.17309	3.96044	1.11058	3.44771	10.1442	9.09288	6.10886	7.00581	5.50578	0	0	10.6165	11.3626	0	0	8.48494	8.9671	1.8215	2.79814	8.37435	7.52406	9.22773	10.1611	7.04327	6.87951	8.91086	3.59735	4.8175	4.4349	6.72978	4.84796	5.18911	4.49631	0	0	4.84628	3.83335	5.87409	5.49371	5.64115	3.75247	5.3586	3.46347	5.85816	4.15387
MSTRG.214.1	0	0	0	0	0	0	0	0	0	0	0.181066	0	0	1.44799	0.302581	5.27803	4.63362	5.74109	12.3783	0	0	3.34974	1.68235	0	0	0	0	0	0	0	0	0	0	0	0	0	0	0	0	0.222745	0.0671118	0	0	0	0	0	0	0	0
PITG_00200	28.0029	23.3578	22.8038	24.0391	24.7289	27.874	22.4479	28.0352	16.8933	15.7835	17.6269	24.0967	24.5075	11.8158	19.6468	8.05531	4.58664	3.81681	5.45147	21.9746	18.5594	18.4093	18.3364	25.7292	13.7894	0	6.77868	3.66853	17.9982	45.413	63.471	11.5248	9.50688	2.17932	9.8583	7.83854	7.94333	0.822891	0	4.24783	1.09121	8.60175	9.60184	5.60072	1.91346	3.85636	6.38011	3.39023	1.67132
PITG_00201	7.54535	7.70131	7.07381	7.21053	18.9393	17.3549	17.6377	17.775	3.74143	5.34639	14.0243	12.5873	14.275	47.1792	45.7133	32.1368	30.5094	37.2643	34.3621	7.51774	5.07096	14.0488	15.3021	3.16103	2.68012	5.13941	4.41854	4.16621	2.7567	4.40015	11.006	13.4171	8.61191	6.5587	7.06411	7.53613	6.44263	2.06258	5.6696	21.9829	15.8665	17.6342	16.8353	12.1772	17.0872	14.5267	22.1384	7.33032	6.7952
PITG_00202	3.86861	2.97864	6.0221	6.14299	8.3802	6.51751	5.42612	7.80736	1.27565	1.7326	2.82251	1.78363	3.76444	86.0233	72.6375	54.9277	53.443	69.2604	51.2172	3.68385	4.18471	22.4095	22.4218	2.31554	0.680797	0.204823	0.930541	0.533987	0.827835	1.50715	8.00721	10.0436	12.6206	15.5927	10.9817	5.47397	8.54762	4.27147	2.59463	67.1178	56.7019	24.3894	10.8092	15.9967	14.5288	18.9936	6.96591	6.3867	7.28126
PITG_00203	245.829	244.87	197.764	208.374	158.09	151.239	160.303	138.966	252.789	238.613	182.817	179.461	176.7	138.117	156.931	121.727	120.837	157.836	157.328	239.504	228.443	171.589	170.855	291.874	309.713	418.105	354.549	363.681	309.586	153.606	140.907	222.505	239.991	245.357	242.991	263.044	238.944	231.094	210.956	224.489	227.96	188.232	205.453	175.595	231.168	216.653	179.436	286.35	273.947
PITG_00205	246.91	246.627	173.233	183.719	205.829	197.365	179.402	144.17	152.2	137.742	135.106	133.468	134.93	50.3502	58.5964	15.2535	16.958	16.301	14.2474	178.801	183.68	115.147	120.816	368.671	42.5368	77.9836	181.901	204.227	360.827	203.17	204.356	75.8223	79.8317	81.5253	78.8296	77.6564	77.1393	401.101	361.552	58.9367	82.997	101.683	108.166	86.2113	135.049	116.199	179.067	93.6581	90.503
PITG_00206	4.60261	5.14987	5.96844	4.19876	3.92836	2.47052	3.57849	2.41926	4.12025	2.88484	3.13399	2.4179	2.81746	4.1742	4.28051	1.54337	2.22937	3.56809	4.39875	5.93474	6.96949	2.2168	2.51214	2.19659	2.7135	0.671112	3.12939	2.7708	3.24916	5.71033	5.06832	3.40368	3.58226	5.20929	2.57814	3.17318	3.71788	7.35903	7.09149	4.04794	4.35791	4.013	4.9921	5.56754	3.89568	3.40749	3.00936	3.51915	2.76763
PITG_00207	14.9577	16.9668	21.2594	20.8045	17.6355	17.4426	19.078	17.4403	13.5406	17.2069	13.0531	16.2096	15.1007	59.1115	59.4097	180.05	178.971	80.0295	100.424	22.1603	19.1291	114.492	113.254	10.5896	6.92174	8.71153	9.64312	8.10708	9.65604	16.4923	17.2958	26.4262	27.3393	30.603	21.2058	21.4946	22.4272	22.324	28.479	42.3111	36.2697	36.7038	36.1611	32.825	26.3035	31.1629	10.8808	21.6867	22.4304
PITG_00208	75.0775	71.2904	69.8973	72.1861	78.5663	78.5041	58.3939	73.472	44.3658	41.4728	68.221	61.4019	63.8108	124.738	101.428	620.691	604.283	198.431	292.325	62.7348	61.723	253.484	236.166	55.7667	17.3358	34.1756	54.0541	48.4488	56.7637	84.6314	78.1524	27.094	31.5087	31.5145	38.3547	34.792	36.2741	78.7517	75.8055	70.3666	65.0133	31.5917	32.2359	32.5517	32.1332	35.205	13.0072	35.5412	35.1559
PITG_00209	38.079	41.5165	25.8692	32.4919	27.1517	29.1546	41.3202	24.734	46.2555	43.3068	44.2892	40.6327	40.4891	0	0	0	0	0	0	51.4217	47.926	0	0	37.8609	38.0857	32.9506	30.7185	33.0714	46.5561	33.6696	32.778	2.95645	5.66621	8.4565	5.43443	8.00586	5.95227	18.7916	10.3385	3.57617	1.8782	6.85486	10.102	11.0476	8.85123	10.9725	0.0648078	15.7565	20.3749
PITG_00210	8.9922	8.41042	5.53605	5.98591	8.61531	7.90412	7.79265	7.48219	6.95145	6.35844	8.41961	6.94103	7.05636	0	0	0	0	0	0	9.65463	9.83912	2.6403	1.31995	6.63146	7.16567	4.7258	5.95416	5.97806	5.95435	7.05723	7.7589	0	0	0.423048	0	0.130472	3.69e-06	0	0	3.32e-09	1.2609	0	0.855595	2.33002	2.5075	0.750726	2.69161	1.16852	0
PITG_00211	30.1609	30.5583	25.0364	24.8975	20.7405	20.3166	13.1939	19.9337	16.0287	17.0452	18.574	22.8586	19.3601	13.0203	14.9455	16.0401	12.3448	18.6838	15.6908	28.1957	26.2974	15.0972	15.1454	12.6205	16.7551	9.78163	13.3123	9.52548	11.1049	24.463	24.8124	20.8654	19.9339	19.0207	17.5832	18.5908	16.7188	18.3544	18.5754	21.3934	19.1788	21.39	19.4309	20.0491	24.1952	19.3327	24.8792	13.1822	14.8645
PITG_00212	101.704	98.6984	71.5627	73.0013	88.4674	84.8636	69.6445	81.3475	92.3598	92.4319	81.6835	76.8766	75.4415	34.3767	35.8641	54.6261	52.2734	35.3731	41.2986	90.6245	79.3993	58.4403	57.0201	73.1986	64.7221	108.957	87.2637	84.4811	73.344	83.6213	105.476	61.1613	66.0708	70.0137	62.3439	64.4618	62.0193	62.5193	56.7345	42.5926	50.2701	68.159	67.8322	67.5231	60.9955	69.272	35.8393	76.9706	74.7186
PITG_00213	54.397	57.5617	63.153	65.8164	28.0756	27.8388	25.1851	23.5277	161.173	154.419	25.3054	25.1592	27.4124	34.1335	37.8628	7.98798	7.73339	9.9592	11.597	112.559	118.023	12.7287	11.9635	408.233	93.1157	21.2731	79.3207	136.882	452.99	88.8057	46.4187	2.06791	1.94909	1.45916	2.0907	2.06337	0.834316	2.36314	7.7417	5.54905	7.66783	8.20845	5.46115	14.2608	5.60038	12.9753	5.58802	13.5622	11.7791
PITG_00214	25.4243	24.6555	14.3412	16.151	21.3936	23.6936	18.8342	19.6189	23.0098	23.7116	22.4307	24.7889	24.9293	2.33107	2.09784	3.35531	2.62403	4.04691	5.79149	19.828	21.1108	15.3548	15.1327	13.8107	14.3169	21.2407	22.5771	20.1103	16.3289	22.2156	20.2638	3.59225	2.97603	3.95541	1.99167	0.196518	1.66895	0.246866	8.17503	6.06613	5.20785	9.08458	4.51776	7.30017	9.95575	8.47318	6.09562	3.95688	0.000184036
PITG_00215	2.23892	2.88693	5.04481	6.51559	1.78849	2.59674	1.47382	2.4066	5.13858	6.0917	1.93149	3.51688	3.3019	2.62223	2.80741	2.78361	1.15693	1.74128	1.59545	6.71105	5.01444	5.39942	5.03961	0	1.33431	0.431609	1.25024	1.36767	0.000344855	4.32037	3.03693	7.07105	6.65099	7.26853	11.6004	10.657	7.53243	4.40233	5.51977	5.54312	8.95606	3.91249	4.29848	9.9134	8.13353	6.2786	6.41817	8.42579	5.95574
PITG_00216	62.9058	60.6527	53.0216	56.4474	81.3612	84.2335	74.7664	64.2939	57.5737	55.9795	72.5374	69.8026	63.1316	28.2881	24.8422	37.9433	34.4178	38.1891	39.9339	52.3267	51.5905	71.8927	74.909	41.7663	61.2368	105.472	116.561	99.7478	48.6568	50.0049	62.0279	55.6919	62.3421	48.2926	59.3961	50.7441	55.3245	41.4808	46.9238	48.9704	56.7592	57.5093	61.0222	57.367	56.0218	60.3077	42.0993	57.3322	58.6771
MSTRG.221.1	24.5231	20.3061	23.9587	12.0237	20.2463	15.0562	16.226	12.6875	20.7283	14.4891	25.8002	18.4414	10.3015	24.2517	19.8966	10.1343	7.30773	20.5542	13.6795	16.9576	18.5746	15.9015	15.6959	17.8526	13.9493	18.2592	10.8303	20.2782	11.1606	24.2115	16.2439	20.2235	16.7355	13.7031	14.546	19.6488	15.3753	8.99667	8.69015	12.0731	13.9398	15.6157	22.6589	7.02738	18.8563	20.8845	12.9668	16.203	21.4162
PITG_00219	499.761	503.464	324.348	312.394	283.888	286.369	223.354	304.554	301.918	286.264	345.008	360.498	341.499	64.6693	100.542	127.202	126.864	69.9323	91.6872	451.226	463.763	199.399	198.913	593.011	234.76	219.844	497.656	501.9	599.782	429.215	342.457	13.6858	16.7132	13.5294	27.0139	29.7184	27.0864	232.964	120.505	50.2623	52.5741	9.79226	11.4515	14.5435	19.1953	26.3155	21.1767	46.9768	45.8216
PITG_00220	19.7694	19.1982	19.9352	17.8307	19.5903	18.7048	17.6668	16.5963	14.6277	13.9238	20.0279	18.7108	19.7829	2.8302	1.68912	8.82662	7.78249	25.107	27.582	20.3531	17.5618	15.3563	17.7457	15.0307	10.0686	15.0738	15.9829	17.1899	15.4761	17.6679	21.0211	15.2223	18.7506	16.0339	22.4799	21.4297	20.8891	25.0344	24.7714	10.7517	17.8211	15.6009	18.8145	15.5513	16.912	16.0366	20.7257	14.4749	13.9573
PITG_00221	43.7169	41.2185	28.0471	25.7629	36.5	38.9561	22.7097	29.6787	22.8799	19.584	26.4109	29.1286	29.8428	26.7517	28.0444	31.5106	33.061	38.6735	42.7066	21.4356	22.0279	47.3823	45.1478	14.5882	16.8387	19.8482	24.008	24.2704	17.0074	21.946	30.6712	16.3504	14.4027	16.1097	11.0711	10.6092	16.1198	9.87304	9.31307	23.118	19.86	27.4506	20.9433	11.8415	19.1008	20.6233	12.5609	14.6834	19.1876
PITG_00222	4.45073	4.07096	5.31053	3.92559	4.37176	4.45781	2.95946	2.93356	2.53169	2.25751	2.37796	2.54774	3.08005	2.54415	2.47649	5.41432	4.58051	1.54623	3.82001	3.46632	3.31197	6.52709	5.6727	2.7479	1.68665	1.25674	2.99114	1.70174	2.87219	5.61113	4.58128	4.61921	4.76057	4.17295	2.65365	3.6943	5.76024	3.34899	4.57038	4.13415	5.17898	2.99309	5.40854	3.32629	1.98058	3.07778	2.39689	3.67022	2.71491
PITG_00223	2.93051	2.66884	3.85877	4.10955	3.28313	4.48445	3.34671	3.22704	3.07806	2.11979	4.91457	3.21533	3.19358	0.828463	1.09934	5.30605	5.00377	1.73278	3.3845	3.41515	3.20274	6.08515	5.09064	5.3744	1.25592	1.53976	1.80111	1.90572	6.68257	5.99997	5.54294	1.08184	1.7657	1.86285	2.64294	2.51112	1.86028	2.44793	1.66022	1.88515	3.68903	1.17877	1.90239	1.13906	1.24146	1.60457	1.08698	0.949934	1.32885
PITG_00224	5.39574	5.40343	6.11576	6.08955	6.25011	6.39797	6.54061	4.98872	5.16905	4.29758	6.60194	4.67374	5.33649	2.21545	2.19223	3.32917	3.34705	1.55033	1.66416	5.44009	5.37024	5.04871	4.29271	4.97745	3.90254	3.63364	5.47956	4.82859	5.08114	6.28228	6.70436	3.7905	3.89901	4.15065	4.21442	4.05204	3.72693	5.10435	5.44724	3.53806	4.77468	3.86443	4.08325	4.30895	3.63596	3.45077	2.95662	3.42621	3.00565
PITG_00225	30.9045	41.304	34.7344	38.0192	30.5772	26.6545	19.7624	14.524	29.4653	30.5301	29.0826	23.4155	22.9173	7.52157	6.19884	1.75346	0.689332	2.5391	0.00069232	42.2075	43.1462	9.29211	10.0361	40.212	22.9887	27.0739	32.0394	32.7599	40.4996	33.2215	30.8205	25.0204	24.2923	24.5881	24.0101	29.5008	30.22	31.7406	20.9169	12.3813	19.895	27.9459	20.254	26.0905	25.2335	26.0748	18.0267	28.9055	30.9606
PITG_00226	2.52e-05	0	0	0.854917	0	0	0	0	1.01e-07	0	3.44e-08	0	0	0	0.296054	0.907328	0.451974	0.00881265	2.04111	0	0	0	0	0.408426	0.0230469	0.034274	0.0176502	0	0	0.283086	6.11e-10	0	0	0	0	4.27e-08	0.110499	0	0.730091	0	0	0	0	0	0	0	0	0	0
PITG_00227	0.10211	0	0	0.36934	8.16025	7.3739	8.01332	4.8586	3.43349	1.71336	7.28227	5.41366	5.11826	0	0	15.1604	14.9215	0.393939	2.16469	0	0	12.0801	10.1025	2.342	2.75893	7.79411	27.7075	15.7896	2.77844	0.489879	5.48528	0	0	0	0	0	0	2.3131	1.41843	0	0	1.76352	0.381742	0.898804	0	0	0.930331	0	0
PITG_00229	158.607	152.619	112.087	108.697	124.462	124.515	106.376	107.317	115.869	120.832	111.37	115.43	112.431	64.5506	67.6022	43.8964	44.2009	59.3539	59.4259	126.568	126.47	91.5652	89.4246	107.282	178.663	191.189	165.213	159.739	105.004	124.582	125.753	69.5387	81.9118	78.7753	89.331	91.6374	88.0469	60.0909	59.878	88.2038	89.6415	92.8463	100.848	95.7474	112.975	130.869	66.1668	131.172	134.949
PITG_00230	2.77613	2.52741	14.5418	17.0957	1.39895	2.0866	2.51458	1.84189	1.42216	3.72996	1.70516	2.06762	2.21051	57.722	67.2772	43.8507	38.5047	25.1469	22.3634	4.83881	4.59774	9.81854	8.77624	0.0348899	0.104688	0.0472442	0	0	0.0477369	2.01132	3.17669	55.5526	43.7822	46.6479	34.2045	40.1217	42.528	25.0175	37.5002	37.2013	34.9836	56.0185	54.704	52.561	67.7733	51.5524	123.123	33.8652	38.9004
MSTRG.251.1	16.866	3.59737	17.7614	24.9009	17.7681	19.6352	25.8291	12.2021	13.1389	1.1779	24.619	15.6256	18.3517	5.53561	7.63342	15.0132	18.0814	11.8317	14.2232	23.9532	20.2146	7.60846	9.8049	13.1948	2.77518	2.8326	0	1.38167	5.35439	23.8107	14.445	4.75429	6.64621	11.5946	14.1037	11.5478	15.4073	11.2657	15.2649	5.54121	6.67577	13.5339	6.04225	2.76864	6.8843	9.89505	8.45871	10.2986	6.78857
PITG_00232	30.4992	27.2867	60.7995	65.0443	36.7177	36.8128	62.8036	63	37.4269	34.7533	77.7372	87.9296	83.4567	20.7158	20.0429	15.2908	16.9039	11.0815	11.3358	77.6417	78.825	19.163	19.7551	12.2858	17.3175	21.7791	18.9266	16.3466	6.90812	87.8888	70.0185	0.902393	6.35466	6.44625	7.2348	6.60657	8.80687	28.4945	27.897	11.0708	10.301	7.31085	5.26901	3.90794	4.22469	8.18545	2.87479	6.52732	11.5328
PITG_00233	15.7237	16.5226	7.3752	9.18339	26.5862	31.5968	15.5589	16.6064	1.77713	1.16675	12.459	7.58464	9.84148	1.50246	1.25185	0.8113	1.07774	0.291847	1.10977	9.355	10.5535	4.81132	3.68343	4.64294	6.76467	4.5965	7.65996	7.45165	10.6847	4.62211	14.9882	5.59143	7.10137	7.90709	6.49542	7.62102	6.21006	6.13327	6.77347	3.21858	4.18255	8.6363	9.86485	11.0602	7.53364	6.12409	6.64312	8.91563	9.44373
PITG_00234	398.786	381.819	333.083	335.954	303.811	299.579	258.898	280.118	358.863	361.79	317.042	306.876	304.058	271.623	275.835	392.879	377.303	376.269	388.562	312.61	313.784	410.604	377.756	467.886	204.001	224.792	290.694	285.907	437.798	457.397	414.679	165.183	180.708	182.927	178.48	178.309	166.597	222.343	247.312	273.405	252.735	164.277	177.005	128.332	217.724	233.663	177.36	145.975	144.056
PITG_00235	22.422	16.9414	24.2059	21.3128	22.236	15.3965	19.1349	23.3857	12.9147	27.701	26.1285	17.222	17.722	33.3288	27.9414	79.4333	71.2425	66.8458	100.523	18.8032	18.613	61.2022	50.2724	11.5325	18.8013	27.4482	20.431	19.5447	12.711	15.4058	12.6743	9.36582	11.0082	13.7578	11.2009	15.7903	14.3617	15.4872	18.908	23.341	25.4506	13.0904	21.3798	31.6569	20.3008	27.873	18.2519	22.6176	19.6912
PITG_00236	23.5405	22.995	21.9444	21.8589	30.0022	32.7095	31.7856	27.1763	20.0099	19.5567	30.7671	27.4252	27.3903	12.2026	10.876	7.81197	5.80043	6.48154	5.34671	25.1666	24.0924	11.1399	12.5451	23.638	29.3709	28.6249	22.6466	22.2689	21.7821	22.4226	29.8765	8.12475	14.2578	13.9557	13.6713	14.2974	14.5717	13.5009	16.2144	14.1977	14.4897	17.7213	15.7442	16.3581	13.9014	18.5329	19.0072	16.8519	16.9234
PITG_00238	14.6134	16.0286	8.21413	6.80286	9.35097	9.47534	9.65344	11.6438	13.1529	11.6623	10.0218	12.8394	13.6433	8.31588	3.33135	11.9974	5.44237	2.4607	1.83888	9.19554	14.8646	4.78938	6.84384	34.3453	9.06892	10.2559	14.7808	16.5278	27.4587	9.89923	10.9279	4.81912	3.35175	6.0896	5.50247	10.0476	6.61172	4.95926	5.37077	6.02238	5.33808	4.43441	3.43476	3.98084	4.5915	4.78455	4.35964	4.82387	3.71412
PITG_00245	8.14863	9.91948	16.4631	19.1978	11.5661	11.5734	5.23243	5.78383	8.62886	12.0205	11.0444	14.2345	16.5922	3.5259	5.79085	1.15899	1.48764	3.62493	3.30162	3.0043	3.55583	5.7611	3.40522	0.731305	1.34236	0.0121102	4.30111	6.29136	0.736666	11.571	24.3279	2.008	2.27093	3.18516	1.35434	2.14718	2.59301	0.737488	0.000557624	5.04307	4.90426	9.45677	3.43064	11.6794	5.66712	6.99293	5.17802	3.83271	1.56488
PITG_00247	3.21087	3.67517	4.04016	3.18415	1.84868	6.40025	1.13739	3.0246	0	1.1302	0.674253	1.77767	2.25645	3.97328	6.27285	3.17033	1.68601	0.22291	0	1.76956	0.566464	0.205909	1.69901	3.97867	2.8143	2.02636	0.0268778	0	1.77061	5.94	4.54029	0.955003	1.75328	2.60527	0	0.611745	1.04476	4.49146	3.94874	0	2.26334	2.03198	3.01906	3.32294	0	1.22205	2.61073	2.38055	3.05553
PITG_00249	2.55651	2.72546	57.0702	52.8936	45.3257	47.8325	74.9463	17.9808	0.713299	2.11377	19.1112	25.4009	22.9085	8.33774	11.7965	2.47406	2.63577	4.70032	3.45662	12.1	15.0502	7.04628	7.86052	0.353121	0.969002	0.562239	0	0.325732	0.25249	2.62675	27.2441	69.4586	80.5032	76.2386	116.84	137.194	124.824	106.212	64.3882	9.39911	14.9967	47.5067	53.8858	114.029	31.4712	38.4762	30.3694	186.734	178.838
PITG_00250	0.385639	1.74246	28.396	32.7041	0.880099	3.48927	17.7325	2.9458	2.1436	4.71169	3.5231	3.67936	3.71849	51.6198	38.8012	8.09253	14.5085	8.73622	12.0335	14.029	15.1307	11.8963	10.4124	0.157745	1.24988	0.251162	0.0760711	0.218265	0.225583	5.4577	10.7661	61.3521	77.3747	78.6174	117.384	130.772	120.765	45.4772	29.7069	17.3891	22.8699	75.6639	89.5794	182.131	35.7453	56.698	31.1448	197.085	183.725
PITG_00252	44.4719	46.3608	23.6478	20.7073	59.533	56.6159	53.3962	52.8415	29.5244	32.5722	49.0073	49.0576	49.3083	12.5421	16.7292	19.2247	16.8934	19.7168	31.0546	30.3964	28.9563	64.3867	63.7966	30.3001	38.3021	52.9484	60.6852	57.4772	24.0131	32.2979	42.0887	4.24664	6.97144	5.98344	7.82595	7.05558	7.96759	9.88721	7.00701	7.73673	10.5831	4.81443	4.06423	4.08207	6.35742	7.86948	2.52217	13.7635	12.1273
PITG_00254	76.1958	77.6489	63.6613	63.6971	64.4106	63.7197	49.9586	67.882	54.3261	58.4549	71.6012	65.0119	63.6437	25.7772	23.8528	77.1046	77.5728	61.9373	75.2259	82.3178	82.5329	46.2699	42.5693	79.0983	41.5344	50.0082	53.9742	52.342	89.2587	70.0503	73.501	11.9194	15.5787	15.0154	18.2146	18.3257	18.8792	28.064	26.2262	20.6303	24.7267	14.7365	16.2623	12.4614	17.0092	19.6867	8.88431	23.4256	18.9992
PITG_00255	4.71964	2.88731	6.75608	6.4504	6.93409	7.16754	6.56599	6.74834	4.40728	2.26783	3.77155	5.12753	5.60552	16.6069	16.0177	10.7331	8.68047	46.2056	40.1064	2.95969	3.55174	4.40939	3.57074	4.63281	4.02019	2.81926	4.34536	4.3975	3.65365	4.4845	4.29389	5.08693	2.87835	4.44649	3.75903	4.56972	2.39799	4.12256	6.17567	9.45546	8.87507	3.13907	3.72327	2.23187	5.81715	3.0869	3.30811	2.21379	2.86215
PITG_00256	0	0	0	0	0	0	0	0	0	0	0	0	0	7.94952	6.66687	0.906207	3.01922	27.2058	31.0499	0	0	0	0	0	0	0.417836	0	0	0	0	0.550912	0.863444	0	0.698489	1.38342	0	0	3.81951	0	0.782438	1.48848	0	0.855209	1.90932	0	0.0306934	0	0	0.989299
PITG_00257	9.17169	8.63242	22.2908	21.0785	6.32046	6.87208	7.98006	5.53123	16.3981	13.0771	6.93528	4.77767	2.78438	0	0.667945	8.06771	6.52519	0	0	24.8634	28.0584	10.4546	10.7752	12.0976	10.9251	3.70313	15.6236	15.1613	17.0043	18.2719	13.7087	5.90544	7.06383	4.89049	8.18557	6.49956	6.62008	0	4.47191	2.22019	4.82478	8.60046	14.8399	12.7421	7.74572	9.45001	3.60353	7.76316	7.29231
PITG_00258	4.26129	3.85167	5.41067	6.56475	4.78742	5.05651	1.72659	2.07607	4.70987	4.19717	1.29518	1.39394	0.383782	2.14276	5.54915	0.534675	2.62566	0.237926	0.619454	5.87358	3.10335	2.93436	3.42892	2.31738	4.5065	1.17757	1.69776	1.51229	2.51567	4.84556	3.32237	4.97391	6.64101	4.68606	6.84781	6.81669	6.1372	5.3497	8.69511	2.82364	4.18942	3.9523	5.29696	2.87399	5.34741	1.30397	2.18859	6.39589	5.86643
PITG_00259	10.6922	8.27198	5.42302	5.14497	6.11682	7.62611	16.9866	8.4338	0.137793	0	15.5045	9.53962	13.9943	1.24003	0.0262804	0.249108	0.942932	0.485577	0	19.8923	19.8942	0	0	2.13907	0.626252	0.153875	0.0981165	0.131127	1.28411	0	2.62194	0	0	0	0	0	0	0.861793	0.306283	0.0963094	0	0	0	0	0	0	0	0	0
PITG_00260	0	0	0	0	45.4097	38.516	61.9208	17.774	2.98011	3.13791	42.3298	27.1156	39.0488	0.306688	0.902312	0.405033	0	0.619135	0.374219	0	0	1.73818	2.52561	0	0	4.11e-09	0	0	0	5.72247	31.9087	9.81378	9.02957	10.8959	5.09	7.88597	5.94953	14.7361	6.08402	1.69479	2.34557	11.6684	13.8842	24.2458	9.36101	10.7267	27.0462	13.5654	13.5043
PITG_00262	9.97134	11.3117	17.878	17.7062	0.52041	0.51898	1.11586	1.42928	16.2335	14.7129	7.0017	4.25623	3.37382	15.3921	13.5092	21.171	20.6217	5.22916	1.96099	15.3251	14.4604	14.4736	10.6554	17.8298	22.391	24.9945	16.8607	12.417	22.2828	19.7924	11.5881	14.34	15.2478	14.851	13.1358	14.1912	12.7306	21.6321	16.4781	18.9133	20.1213	18.2448	20.0477	17.2344	15.1717	18.7262	10.5125	12.7512	13.3675
PITG_00263	77.2078	80.9603	54.79	50.3389	65.275	71.8191	51.8277	50.13	50.1708	47.0174	61.2432	52.1276	51.1401	24.0932	19.0352	14.2758	12.5861	10.5731	9.67281	52.8667	62.054	16.9888	17.0286	75.9657	59.9967	62.8232	49.608	45.7867	84.8214	75.949	72.8271	14.5619	16.8891	17.3782	18.4806	19.4207	20.0226	51.5779	37.3376	15.5535	17.101	15.0214	18.1272	15.1866	17.0859	17.4217	9.4268	21.5242	20.0335
PITG_00264	139.657	134.98	91.6224	95.1201	141.766	138.778	130.731	112.749	142.706	135.168	116.691	123.808	121.416	54.8788	58.7258	39.3262	36.3634	175.958	177.134	89.7828	85.9565	119.012	114.731	99.9944	86.7897	79.3854	59.5413	57.9474	93.5625	169.257	159.909	83.0634	96.9176	90.8377	128.85	123.97	114.393	126.071	111.726	218.504	242.16	61.2028	71.899	61.7721	88.5136	94.9587	51.1614	106.741	101.849
PITG_00265	11.0545	11.8973	14.6832	15.5344	15.628	14.8724	13.2176	10.9762	9.5088	8.82656	12.2688	11.3968	12.7788	5.28002	5.66745	6.33924	6.73205	9.62769	8.86651	12.6472	12.6387	29.138	32.2712	6.01844	9.50256	16.2935	20.1895	14.2234	9.23658	10.3466	12.499	16.9354	14.3721	13.6334	23.2666	18.5339	23.2025	12.9213	15.0801	15.2529	17.1964	9.90134	14.6387	12.1984	14.0294	15.47	15.6577	13.4236	13.8722
PITG_00266	1603.08	1608.17	1477.94	1471.24	1038	1011.08	1214.38	1332.65	1976.1	2040.87	1402.89	1563.9	1522.62	1099.66	1125.77	1180.09	1230.52	1283.5	1210.88	1674.68	1626.41	1304.53	1292.43	1913.85	2096.04	2376.06	1727.4	1948.24	1902.98	1748.66	1663.76	1729.23	1872.69	1770.13	1831.67	1661.58	1645.01	1727.59	1631.59	1414.24	1511.88	1547.61	1569.69	1228.13	1383.25	1536.37	799.561	1365.67	1350.96
MSTRG.273.1	2.58997	4.26448	8.74483	9.62007	3.13999	2.24487	1.80093	2.55456	1.18236	1.56794	0.383133	1.48697	1.47369	29.6162	22.4733	17.3368	16.2415	35.1663	32.0737	1.61111	1.76565	5.33966	8.88216	0	0.639614	1.075	2.22979	1.05098	0.814659	0.577042	1.8678	26.5047	21.9539	17.9633	19.8618	18.8752	22.4556	7.07357	8.88262	22.1996	21.9516	15.1635	18.8313	15.0404	23.7534	25.4787	54.4634	8.08379	7.83627
PITG_00268	31.3603	31.4428	6.43745	9.28175	8.88354	7.23918	6.28372	6.25938	22.2726	8.28298	7.92009	5.38994	8.04816	25.8041	27.6472	15.6081	18.2934	6.29601	12.2313	3.18063	2.60945	5.18615	9.6424	2.59901	10.6131	5.74743	16.3632	39.9571	1.54863	2.81943	4.99302	6.55415	5.29175	15.2577	10.5106	10.2401	15.99	9.25231	3.53002	10.2595	8.61102	5.18469	13.9454	6.84002	3.32804	4.77286	8.43191	5.35581	5.60866
MSTRG.275.1	0.873964	0	2.62375	1.92153	1.51455	2.20857	2.45165	1.94375	4.03457	6.00168	2.67808	1.48779	1.94385	21.0768	25.1473	7.85368	13.5633	2.88124	2.06793	0.768208	0.709032	0.626296	1.048	0.313865	2.7684	0.555263	0	0	0.561053	0.291843	0.723569	3.79921	3.2444	1.6258	1.38469	1.9356	1.85377	3.35202	3.83667	2.12396	2.55247	3.75672	2.52613	4.95614	7.6362	2.30555	8.05355	0.298516	0.870841
PITG_00269	52.9583	52.4443	87.5296	84.6072	53.2561	53.2229	47.2097	46.5424	45.7668	49.44	47.5359	46.7229	47.5392	250.732	258.024	256.75	255.828	109.221	126.98	74.775	74.3298	86.6631	82.0123	33.1349	35.7769	25.4065	22.297	21.859	38.3063	58.4098	59.763	55.9258	68.9364	66.4959	67.6835	64.5445	68.4418	77.2326	91.0838	97.5291	89.1757	67.632	78.7888	74.072	63.5654	81.7077	37.9758	58.8517	54.9985
PITG_00270	3.36105	3.64126	4.49628	3.22467	4.64062	6.28874	3.50393	3.08323	2.95684	2.28823	1.96878	2.04218	3.04482	1.96185	2.87989	1.89482	2.917	2.95127	3.78219	3.38698	2.86927	3.85499	5.89175	2.38892	1.567	2.17515	1.90545	2.39109	1.31547	3.01778	3.61497	2.14817	0.67599	1.77394	1.84366	2.05689	1.80069	1.29977	2.48907	3.6819	2.59501	1.68208	1.63235	2.50935	0.766502	2.63451	1.21733	1.33871	1.92435
PITG_00271	19.9125	20.2884	20.116	19.7965	10.727	11.3118	12.8186	13.9837	12.0713	12.5408	13.4787	13.052	13.6146	35.2559	19.1649	130.263	129.305	143.336	176.332	18.5311	15.6121	88.9036	82.2181	7.97125	5.07047	10.0912	16.0242	15.7228	7.38624	14.8399	13.6041	18.7444	19.6798	19.5924	18.8101	12.174	16.714	10.2311	12.4805	78.0959	60.8745	29.8329	22.493	15.4631	30.3342	26.0208	7.46524	12.6811	9.51249
MSTRG.280.2	1.23752	0.267061	2.12604	0.685267	1.14889	1.09043	1.06271	0.655317	3.41177	0.875059	0	1.3543	0.442361	3.00026	2.46395	2.67228	2.43835	27.329	27.9732	0.932378	0.573705	14.4492	6.57918	0.57141	0.560004	0.254181	0.996393	0.219621	0	0.621404	1.77171	17.2039	16.6552	10.9635	25.1204	20.2809	23.3674	2.69583	5.72877	31.0473	30.8223	14.1386	15.1793	4.33977	28.7926	21.6945	64.7353	6.07656	5.9028
PITG_00272	156.116	153.802	108.585	113.961	143.958	144.92	158.799	146.467	148.938	128.066	161.286	171.759	168.918	12.7496	12.4697	55.4684	51.8063	23.611	37.2746	146.532	141.611	156.311	147.63	243.478	65.9281	68.1641	99.0325	123.929	196.357	162.377	136.308	27.0123	33.2995	29.7122	46.8906	49.9344	45.5137	90.3303	58.266	34.765	43.3506	21.691	22.9855	20.1209	37.0358	41.0553	26.45	45.8603	42.4625
PITG_00273	9.92261	9.88486	27.6661	26.1231	5.64784	5.52843	2.96175	6.15128	2.70779	10.6501	3.66217	2.57744	2.96798	343.951	342.589	325.632	327.058	152	131.485	11.346	10.812	35.968	35.6342	0.20275	0.41547	0.228256	0.118514	0.276287	0.263584	3.6848	5.36814	141.45	147.209	165.325	74.1807	86.4452	87.1174	26.8072	49.7747	186.887	128.443	233.057	227.566	235.679	140.597	157.418	47.8492	94.5419	108.826
PITG_00275	15.7816	16.1352	16.3807	13.2638	15.0271	15.4092	12.8286	17.956	23.9007	17.9795	14.2293	18.4893	16.9951	7.20628	5.53	8.20972	5.67606	8.08815	18.3976	16.773	19.1898	13.0619	11.9582	16.7309	17.3675	13.3487	15.1264	15.2023	18.8185	11.3473	13.9989	11.5942	16.1226	20.4834	15.3666	17.9828	17.5645	9.78126	9.79313	16.4854	15.0652	21.1537	18.7738	23.9159	14.3044	20.3799	10.1137	15.8044	17.8667
PITG_00276	2.84006	3.64616	4.36456	4.97082	4.07815	4.19375	3.18282	4.06218	4.76746	4.66007	5.0847	5.10973	5.02685	1.78479	1.10955	1.60286	1.19298	1.64915	2.41423	4.77731	6.05063	3.65228	2.99702	2.1013	2.1525	0.740671	2.20033	1.58208	2.0104	3.54813	3.91532	5.03482	3.90911	3.38947	5.50194	6.20641	5.37621	2.02044	3.45249	3.32909	3.85457	3.25768	5.53038	2.926	3.84387	5.0688	4.18525	2.95851	2.29441
PITG_00280	72.7835	73.8631	71.4853	75.2511	46.3753	44.8087	41.835	41.6355	57.4775	64.8604	50.1757	50.8402	41.0614	73.6501	76.0744	110.165	109.653	101.854	121.828	96.406	90.1843	70.2331	83.3394	82.041	70.7406	50.3342	55.3554	61.8687	83.6546	80.9152	59.3777	22.5838	28.7984	31.676	37.5376	44.3281	40.7281	31.5605	22.3358	51.2534	41.4516	28.0754	28.5109	43.1801	33.4105	38.6357	26.9592	45.2331	44.8008
PITG_00281	2.08217	4.21939	4.24663	3.37589	3.20357	2.40726	3.67487	0.0128333	0.00665001	2.11054	0	0	0	4.01872	3.51046	7.01523	7.94843	10.472	9.28054	3.53515	0.022351	3.23733	3.40743	4.20735	5.98512	4.37701	4.61132	3.20373	4.31974	5.09717	4.63253	0	0	0	0	0	0	3.84582	1.09162	0	0	2.02e-08	0	0.66409	0	0	0	0	1.05025
PITG_00282	12.2398	13.0879	10.2842	10.3646	9.7236	9.78511	5.18234	6.06367	9.29695	5.62494	14.1123	18.6845	15.645	0.988759	0.0158793	1.22886	0	0	0	15.8559	18.1979	0	0	7.87707	7.05143	4.06085	1.45015	0	6.61313	7.25652	8.63067	0	0	0	0	0	0	1.89996	4.53094	0	0	0	0	0	0	0	0	0	0
PITG_00283	0	0	0	0.293433	0	0	0	0	0	0	0	0	0	13.8197	15.637	5.61652	4.05089	2.55925	9.24497	0.338692	0.104195	0.967023	0	0	0	0	0	0.107192	0	0	0	0	0	0.485225	0	0.11081	0	0	0	0.122831	0.257486	0.330805	0	0.0667163	0.141974	0.166225	0	7.9e-10	0
PITG_00284	1.38486	0.0242162	1.91269	8.13904	0.619406	0.0245018	6.25773	0.819119	1.65889	0.844561	0.000965366	7.49e-08	1.41e-05	3.72133	2.66523	4.86578	1.10494	0	0.000139631	3.47672	0.033771	0.0327573	3.24e-06	13.3427	0.287096	0.0294751	0.126737	0.0974748	11.3336	0.0769753	0.701591	1.14e-09	2.67e-09	0.339944	0.00346267	0.000442524	0.239601	6.3238	4.23016	3.11098	0.736937	1.77109	0	0.0137708	1.8e-07	0	0	0.00125716	2.98e-10
MSTRG.294.1	15.6262	5.55265	2.96225	4.38854	10.4187	4.09399	0	2.70788	0	1.52532	7.70573	1.85548	1.70254	0.434786	0	1.41639	0	6.89017	2.39937	3.67626	6.23165	16.9963	21.9229	0	0	0	2.26438	5.98786	0	18.091	22.5038	4.76224	9.67696	10.8752	13.6214	11.5774	7.4783	0	0	4.25163	8.81444	4.28827	0	6.27477	10.5371	10.3144	9.18152	7.51571	9.73573
PITG_00287	15.6574	13.7396	0	0	0	0	0	0	12.728	12.0219	0	0	0	0.473505	0	0	0	0	0	6.59417	5.60863	0	0	8.26777	16.5042	23.2449	22.7085	21.0841	9.66095	6.91849	0	0	0	0	0	0.458922	1.54826	0	0	0	0	0.620977	0	0	0	0	0	0	0
PITG_00288	0.44953	0.642773	1.47273	0	44.4882	46.9167	80.6529	35.252	2.05547	2.17027	46.0967	36.0391	38.6396	1.55836	0	0.000152878	1.40096	0	0.638574	0.407056	0.938073	0.907711	0.527985	0	0	0	0	0	0	1.46887	76.0934	0	7.97e-05	2.23468	1.91e-09	1.70742	1.23814	0.787076	2.0113	0.645841	0	0	0.214658	0	0	0.872881	9.93434	0	0.261032
PITG_00289	18.5033	16.8708	16.6961	18.6034	0	0	0	2.27333	27.7795	26.5263	7.26762	7.49262	6.07399	0	0	2.81068	2.75602	5.47956	8.55606	23.7372	25.0814	12.925	12.2098	33.1889	29.098	22.313	22.8782	22.6676	34.1291	23.9224	14.0314	0	0	0	0	0	0	4.1087	0.754724	0	0	0	0	0	0	0	0	0	0
PITG_00290	14.861	15.3791	16.1326	17.8862	18.641	19.1357	15.6589	16.2977	21.5375	17.745	14.8276	14.7935	16.9618	32.1747	34.4298	9.17337	10.6734	3.74412	2.7793	23.9907	19.1772	40.6275	42.761	0	0.111304	2.31907	0	0	0	8.66595	12.6266	37.2841	42.8237	42.787	56.925	52.1786	53.2467	57.1718	37.2612	7.87167	11.259	17.1768	16.1213	25.4347	17.0133	16.4713	20.78	44.0689	40.0806
PITG_00291	32.5533	31.4548	32.3126	33.711	29.2224	28.5786	22.3716	32.7289	32.0485	37.5768	28.9221	33.1545	32.2539	0	0	0.0368271	0.0679216	0.0657765	2.09e-07	30.773	31.8093	3.93269	6.43	36.1742	47.928	29.1167	28.3305	24.8719	39.2296	40.5378	44.6912	0	0	0	0	0.0701835	0.204933	2.68502	1.58455	0.675001	0.344182	0	0.792733	1.17006	0.217166	0.120368	0	0	0.929187
MSTRG.303.3	30.558	36.5044	22.1459	22.4652	27.64	31.753	48.0628	39.6313	23.566	23.7967	35.3859	38.2572	41.6198	8.49774	9.17989	3.66707	3.70464	5.66583	4.59692	24.7479	18.5992	10.3681	10.7084	20.0602	16.6494	7.38536	6.9122	8.70554	21.5809	29.4091	30.8811	16.4313	17.3199	14.0373	13.6925	17.3309	12.8824	14.9636	13.2842	9.12937	11.8609	12.219	13.9985	24.2405	27.2521	19.0872	64.8476	21.1786	20.3804
PITG_00293	215.049	206.86	121.907	127.976	157.788	145.037	125.629	136.975	170.841	152.178	150.149	162.705	141.892	42.9163	41.0392	34.0153	31.4504	36.4143	32.2613	148.041	169.161	88.1758	89.7406	117.283	187.047	234.113	188.286	183.778	110.501	127.407	127.739	99.0205	72.4574	79.2281	66.2056	86.9879	77.4036	66.602	57.6463	56.9967	47.3974	91.0621	101.033	113.441	162.273	111.27	331.362	80.1205	92.4584
PITG_00294	8.746	12.4755	10.471	12.6703	12.6626	14.502	13.0096	13.9072	9.90156	12.4291	14.6028	14.1862	14.2211	5.78172	8.46281	4.0952	3.06643	3.87312	2.92432	11.9462	10.772	4.84998	6.14693	15.4073	8.06024	9.84915	5.51281	5.03371	14.8586	11.361	11.4741	8.43865	13.3522	7.60867	11.0529	10.211	11.6313	9.28535	8.74046	4.78464	7.5189	13.7956	16.7315	12.9488	9.28813	9.66891	4.5209	11.2056	10.3533
PITG_00298	2.82397	2.86827	6.12549	5.40822	1.1943	2.98688	1.31841	1.74271	0	0	2.42843	1.60401	2.66584	39.9115	45.1382	13.6189	12.2507	0	0.113069	4.46007	5.77938	5.01641	3.6111	0	0	0	0	0	0	4.86512	4.62638	21.2621	21.9457	24.0379	17.8883	18.0997	19.4653	4.20254	3.92092	25.9513	15.6526	21.3578	22.3545	23.9737	22.523	24.7256	22.8012	20.615	24.6554
PITG_00299	4.67298	4.26929	6.78283	6.29031	8.14035	7.50141	6.50063	6.90421	4.15445	2.82248	9.28803	6.58539	5.65423	0	0	0	0	0	0.0140792	7.31104	5.07875	0	0	3.82	3.99059	4.67543	3.93591	2.23176	2.85026	3.52598	7.19019	0	0	0	0	2.95e-08	0	4.97518	4.85412	0	0	0	0	0	0	0	0.809097	0	0
PITG_00300	21.9599	19.6681	29.5533	34.7691	25.956	25.2025	29.9175	26.2544	27.2176	22.2306	25.9103	27.2913	29.7206	29.9018	29.4404	17.6987	17.6981	18.7472	15.5055	27.8422	30.0305	16.7384	19.5443	22.4593	20.985	14.6272	19.7619	21.5385	23.3183	20.7736	22.4536	18.0443	22.0761	26.1078	33.1957	27.6444	30.2391	56.5165	40.5272	27.4921	27.6771	15.0823	13.2112	15.6648	18.0516	23.2449	17.086	20.7426	21.8422
PITG_00302	45.6596	48.3382	42.0694	41.1209	89.7366	92.4047	94.8081	72.4476	48.0279	47.9435	85.3513	78.2858	80.5957	29.6965	27.4246	23.9346	22.7761	19.6037	20.1972	42.6824	45.0075	44.9318	41.3332	46.5344	61.1092	92.9472	81.0392	74.613	57.3626	52.5055	63.4085	25.7878	27.4733	27.3674	21.1035	21.4231	18.9474	26.0237	22.1481	33.7426	27.7552	41.4772	37.9702	38.0356	29.3857	34.9709	16.4539	33.6653	35.3799
PITG_00303	2.73725	4.17548	19.6184	16.7675	1.73601	1.66547	1.85933	2.03253	0.834498	4.90953	1.01553	0.447369	0.64497	75.4598	69.2967	44.4038	39.5661	52.8786	42.2668	2.58367	3.1332	11.1058	10.7032	0	0.222681	0.200986	0.243495	0.0873304	0	1.89706	3.84129	75.9762	62.7392	66.7363	46.3382	42.0931	45.8131	25.7852	42.9545	69.4267	59.3651	79.1148	66.4176	59.6161	56.699	68.3877	35.5759	36.7108	39.2791
PITG_00306	0	0	2.12272	0.733099	0	0.0340671	0.733815	0.290487	0	0	0.497557	0.348759	0.732946	4.54e-10	3.98e-07	8.10823	3.83534	0.413182	1.6723	5.78e-08	0.602554	1.45054	0.000938801	0	0	0.0784181	0	0	0	0	0	2.88765	2.06694	4.12381	1.85451	1.5706	0.0251036	0.815604	0.0536728	1.63582	0.646182	3.91368	6.75736	2.56114	1.12408	1.86069	0.00119749	2.80103	0.886382
PITG_00307	3.4738	2.01992	1.9514	1.70788	2.22301	0.406922	1.85625	1.45936	1.99304	3.69667	1.62635	0.627541	0.882408	5.08435	1.81662	0	0	0.478957	3.32037	5.84688	4.73242	5.01648	2.98674	1.133	4.04053	0.396607	0	0.972382	0.336562	2.2842	3.0998	0.1628	1.11e-06	2.36839	1.82569	0.520187	2.66878	2.29338	0	0	0	0	0.217187	0.561143	0	0	0	7.24358	5.06941
PITG_00308	10.7892	11.4684	10.8023	11.2709	19.2576	18.1183	25.305	17.7541	3.71697	4.75366	16.3683	13.9412	17.2675	0	1.01e-06	3.61495	2.74848	2.38171	5.25417	11.0387	9.6357	5.95437	5.75968	9.82431	5.34523	9.03752	10.5387	10.0561	7.00712	8.70271	14.132	1.34683	1.87206	2.11787	3.27352	4.14908	4.55381	19.9555	14.0212	5.09834	6.48331	0	1.00594	5.54542	3.43455	3.8798	2.75127	5.63239	5.075
PITG_00309	11.4216	10.9568	7.41832	7.72382	6.48938	9.79718	5.09484	6.92731	4.63409	6.60951	5.41892	8.74205	8.34181	7.37114	12.521	5.44239	5.73424	7.07842	4.43229	7.07937	10.7143	7.50018	8.06136	5.77629	5.95525	9.00219	6.39771	3.27799	6.43962	13.0362	7.66383	7.49616	4.83361	6.13285	5.4833	6.23304	5.33128	10.0939	12.2338	5.71854	3.60539	6.14597	8.47037	5.70714	5.61408	9.2832	2.5143	5.94768	2.93323
PITG_00310	1.01478	1.3176	0.643439	1.75746	1.67339	2.21375	0.00294021	0.160812	0.514163	0.511984	0	1.25395	0	4.66257	3.59786	1.26783	4.12098	2.79408	1.23955	0.846411	1.60439	2.31857	1.01396	0	0	0.417907	0.204408	0.688769	0.793214	1.27463	1.94277	1.72523	3.40216	4.64847	2.93993	3.24239	0.357643	0.895592	0.715803	1.65005	2.0284	1.79671	3.365	2.87984	1.68878	5.2578	0.209191	4.15576	2.82133
MSTRG.343.10	5.19882	3.58852	5.43567	9.292	11.4693	5.12781	3.44455	4.627	6.84199	7.66074	5.57667	6.87675	8.268	5.31654	6.51592	0	2.6351	16.036	7.7266	7.21768	9.5196	7.27436	7.50217	3.61921	3.1765	3.01662	0	0	2.29602	6.29045	8.07201	4.50258	7.83503	2.42339	11.0051	5.82729	8.56368	0	4.60886	8.94339	11.5204	7.96581	0.85039	3.62829	4.58317	8.58488	12.4876	4.61731	1.81191
PITG_00311	7.52407	7.69804	4.14566	5.60779	10.1589	8.92723	10.0494	10.9623	7.86037	5.36529	8.54711	9.56368	9.42176	5.12e-05	0	2.43171	2.83538	0	0.735721	13.8889	8.2813	7.75476	5.095	4.69429	4.08402	7.75985	5.66563	4.84878	2.83227	6.61457	5.1953	9.78833	7.40096	7.31782	6.76281	11.4601	7.22415	6.24989	6.95304	5.31684	5.71847	6.66765	9.57237	11.7915	11.2286	6.82452	26.6354	6.90774	7.51229
PITG_00312	2.47559	2.648	3.99949	6.14495	4.48631	4.38747	1.97532	3.01189	3.37494	3.23501	1.00705	3.18319	2.32931	0.373939	0	1.12343	0.888122	0	0	3.74951	2.59132	0.649878	3.3179	2.71692	4.66146	4.12259	2.61427	2.36507	2.96777	4.18177	4.59123	0	0	0.54227	0	0	0	4.29768	4.35823	0	0	0	0	0	0.209826	0.914974	0	0.0111216	0
MSTRG.346.1	21.5987	18.379	29.3741	19.0322	9.89733	7.06065	2.27119	8.50036	2.6766	11.2595	8.9489	10.3468	2.9327	3.40524	11.46	3.3772	5.93631	15.7116	10.7341	36.9875	15.9784	10.1228	7.45927	11.7985	1.99261	10.4617	3.30946	4.15998	8.74716	11.936	12.9208	52.6803	34.9503	69.3064	64.1707	51.3874	70.4716	34.2751	33.6336	23.8313	29.2066	16.2865	30.3791	20.9801	42.5638	30.0644	43.9288	51.5791	37.4218
MSTRG.344.17	3.06972	1.14841	1.19141	0.73463	2.70579	2.28436	0.402394	1.23333	1.58789	2.53845	1.53083	0.689315	1.38858	0.659568	0.381039	0.939696	3.15541	0.190193	1.97125	1.45714	3.23817	1.84125	1.60412	1.9846	0.319113	0.905597	0	0.469222	1.03905	1.19805	1.4338	5.88589	6.36863	4.74457	4.76674	0.652082	2.50253	4.88343	1.89975	2.66507	3.05553	1.55645	2.7018	2.8043	0	2.29548	3.18352	6.02171	4.54953
PITG_00314	102.416	107.252	117.886	117.699	88.8463	85.7543	61.7473	64.387	138.072	179.816	60.1781	67.4922	63.6567	101.683	105.288	90.6921	87.1841	194.166	180.75	79.7003	77.6575	102.279	100.237	161.408	86.8432	84.6033	94.2202	104.512	187.092	87.2826	85.4871	301.97	286.429	268.907	280.648	265.71	261.862	230.822	219.041	242.755	266.491	268.277	247.192	238.245	241.209	275.927	192.525	304.455	286.675
MSTRG.318.1	0	0	0	0	0	0	0	0	12.9659	4.31558	2.55711	1.45295	3.6483	0	0	0	0	11.8437	12.6922	0	0	12.3896	16.6841	0	0	0	20.4956	11.7648	0	0	0	14.0069	15.5298	15.1745	21.7707	8.38675	9.90343	0	0	8.32107	13.4536	16.513	13.7806	13.6936	17.8184	9.07168	10.2702	7.36958	12.7405
PITG_00320	30.8074	32.6117	20.4922	21.1122	21.761	21.4282	16.2029	23.59	13.8472	14.6125	22.4905	24.2571	21.0131	9.36277	10.0673	29.4878	25.6104	12.1633	18.5088	25.0869	24.3077	23.7567	26.7293	23.2572	20.9228	15.895	17.0717	16.324	27.2809	38.5672	32.2695	4.57556	5.62222	5.73483	7.08498	7.85652	4.86236	7.06793	9.70946	7.55971	8.61921	8.3944	5.97773	5.22054	3.88009	6.90646	3.20842	8.37064	5.86612
PITG_00321	12.9196	11.9036	53.1948	49.453	8.34536	8.37117	1.02925	4.01006	2.23272	11.3283	1.89088	1.86316	1.88251	1206.04	1086.2	983.833	986.099	1314.08	1426.23	9.08155	10.1973	455.696	438.546	0.461184	1.1094	0.222514	0.134789	0.628452	0.299779	1.7153	5.70256	134.063	160.667	169.786	103.025	68.7757	66.1776	7.12344	53.5988	824.952	538.446	187.78	148.135	106.836	192.035	193.15	45.2571	19.2997	19.1162
PITG_00322	5.60268	6.83428	1.14002	2.31377	3.65308	2.82025	2.12802	1.31098	0.736985	1.40364	1.19145	2.31544	2.48362	1.884	1.79252	6.14551	8.79455	2.28107	3.17742	3.94404	2.95892	22.1147	22.6934	4.70781	0	1.31025	2.72894	2.28081	3.83145	2.07061	1.41391	0.850821	0	0.842735	0.378692	0.300324	0.158385	1.3539	0.756959	0.491981	1.51739	1.50438	1.16671	0.55815	2.22979	0.0880734	0.0446962	0.42519	0.519779
PITG_00323	0.260919	0.442396	3.51757	2.51993	0.293921	0	0	0	0.309831	0.52672	0	0	0.106173	21.5318	28.4824	26.5629	27.4993	14.2091	13.2682	1.95842	1.27081	3.7388	5.11188	0	2.22e-10	0.163215	1.48544	0.358517	0.000492641	0	0.810216	10.7045	11.6904	12.1728	6.18884	4.64565	6.09102	2.90384	4.31192	12.554	10.1973	15.0788	17.5085	18.2704	8.61244	9.25957	0.946092	5.60349	7.08976
PITG_00324	3.40419	4.14322	0.66059	0.00724799	6.77335	6.87979	5.55308	4.83631	1.6338	0.0796523	6.25029	4.64768	5.21801	0	0	0	0	0	0	1.48141	1.76162	0	0	2.31306	0.989295	1.41524	2.26926	1.92162	3.38673	1.81391	4.25514	0	0	0	0	0	0	0	0	0	0	0	0	0	0	0	0	0	0
PITG_00328	11.3294	12.0685	6.76126	7.56056	24.5764	24.4011	21.6454	18.8032	3.59879	4.46337	14.8336	13.8058	17.5919	5.40985	4.67245	36.8761	35.0793	25.4326	33.4313	3.69631	4.16289	17.6677	20.0922	14.9041	8.68593	5.23163	11.0067	12.3198	18.5302	9.75374	16.506	2.27132	4.46351	2.72473	1.60661	2.17186	1.93579	4.56136	3.97601	10.0846	9.31719	3.78735	3.50589	5.53716	2.8089	3.37765	0.0010425	2.92944	1.83578
PITG_00329	282.054	287.989	40.4298	39.2832	38.7853	40.7434	6.85782	18.2785	96.6272	71.9118	14.4871	12.369	14.1158	2.03542	1.7933	27.7058	21.9486	31.5108	46.8017	96.4675	93.0524	151.618	138.669	101.48	9.40782	25.5187	5.59264	13.704	42.1272	45.8574	33.0585	6.66033	6.58661	6.52469	1.84861	2.24478	3.29981	0.936932	0.517385	3.66619	3.02902	14.5902	9.72913	11.7295	3.6421	2.86036	1.52795	8.16386	10.2403
PITG_00330	9.61082	9.06254	18.0242	16.5529	35.3852	34.0002	35.7887	29.5974	19.7947	13.2419	29.4863	22.7514	24.0265	7.49883	8.05084	22.7249	18.3665	5.44935	7.15962	16.1361	16.731	10.2194	11.477	25.0964	21.7248	8.97351	7.80305	8.12723	26.5301	24.541	33.8838	4.07172	4.57715	5.02015	2.9432	4.18591	4.6893	10.1727	10.6335	4.75744	6.26797	5.11429	6.06719	5.30658	4.74331	6.49934	2.78788	4.15563	4.85968
MSTRG.330.1	2.11755	2.73836	5.81379	5.00447	2.31858	2.46141	1.71274	4.5558	1.16016	0.348429	1.35515	2.52442	2.06385	25.8387	17.536	9.54612	12.5329	15.9738	13.6299	3.13551	0.81815	7.68435	8.45561	0.638616	0.430158	0	1.32175	2.93876	0.982095	1.01965	1.78861	36.8705	31.4092	29.8044	29.2335	27.2053	19.7623	5.60406	7.72857	16.9694	13.4083	27.3433	26.7672	30.3756	26.9837	22.4737	20.3589	19.4739	15.8866
PITG_00332	4.41698	6.29799	11.6462	13.4145	3.82674	2.62337	1.58784	1.93467	3.5256	0.714458	2.44219	1.78829	0.782701	49.0391	72.6279	29.0848	29.3845	27.4725	16.9103	3.80225	6.05849	11.8692	10.3292	0.169087	0	0	0	0	0	3.38506	4.00031	63.0771	65.6158	78.0052	38.9294	48.2836	53.7935	11.9173	27.9365	40.7437	28.4068	75.7146	86.8309	108.659	57.1619	46.5853	20.4252	53.6459	55.3478
PITG_00333	11.6153	13.0472	17.8069	16.3409	22.5377	18.8969	6.26804	12.2588	15.3087	20.551	7.15015	12.3175	11.6673	6.93698	7.84018	15.3674	12.8158	7.11485	4.49454	19.8446	12.4784	10.3289	12.829	2.80629	0	0	7.12e-05	1.19966	2.00629	22.8685	12.7137	24.0318	27.1907	18.643	28.8103	27.6236	20.9582	41.8499	33.9764	14.9197	14.4398	17.9034	18.6808	26.4812	17.8814	25.0776	10.983	22.5303	21.3117
PITG_00334	53.5072	56.9426	86.5656	89.8717	81.2204	82.508	101.069	84.4447	42.1758	40.4716	77.4728	62.7559	71.4512	53.8428	68.8294	42.6395	39.9355	13.7394	11.6829	70.9374	70.5923	36.0988	37.4267	100.518	41.9094	18.899	22.2431	20.7423	106.552	110.532	99.9548	29.5238	30.9576	35.1153	31.077	35.5557	32.7344	84.8483	67.5456	33.0482	33.9782	33.9933	34.2579	41.2527	41.4562	39.1169	28.2004	29.1948	27.5804
PITG_00335	0	0.718378	7.51764	6.91375	7.12877	16.8493	11.1833	19.6616	3.58766	6.70256	15.1674	16.7474	17.7711	22.6728	21.871	24.5597	21.7464	33.7211	35.4507	6.27313	7.91585	48.0346	49.6041	0	3.95657	8.39462	12.5484	13.0091	0	0	0	16.3307	11.755	18.2615	13.8795	11.4874	16.5805	0	4.41424	22.3629	15.7763	20.1884	17.8967	29.021	21.3088	21.9498	11.17	24.7072	23.1892
PITG_00336	16.748	15.7148	10.7795	12.7039	16.8116	15.8217	10.7007	9.80443	14.0578	9.51115	16.5181	14.5228	14.1976	2.15504	2.96097	1.95434	2.25151	4.77023	7.80549	10.1573	10.0718	6.85435	6.02491	22.9397	6.34056	9.41968	10.436	14.4584	17.3111	15.0874	13.9429	2.50965	3.54393	2.50611	2.14865	4.46226	3.42735	10.5203	13.0889	5.45785	6.02053	3.38462	2.79687	3.9117	3.47989	3.84234	2.74618	3.04616	2.96115
PITG_00337	3.2899	3.95433	0.595988	2.51283	2.26855	3.95626	0.700184	3.77861	0.487505	3.58589	5.05753	2.38238	1.50332	0.0928979	0.384199	5.18e-06	0.226392	1.96e-06	1.7998	4.15866	3.68217	0	2.93788	5.60722	2.03815	1.1748	0.526272	1.70017	1.46987	2.99978	2.3616	0	1.70556	1.56662	1.91647	1.94519	1.91608	2.31755	1.45309	1.08158	0.204192	1.9806	1.10966	2.28562	1.4143	0	0	1.38817	1.11648
MSTRG.336.5	0	0	0.275842	2.29963	0	0	0	0	0	0	0	0.243617	0	0	4.67208	3.69081	0	0	0	0	0	0	1.34379	0	0	0	0	0	0	0	0	2.57281	2.00277	0.204216	1.75226	3.59792	0	2.36064	2.04185	4.8045	1.88368	2.83313	0	3.96968	4.79143	0	9.28828	3.67562	0
MSTRG.336.6	1.08	0	1.54342	0	0	0	0	0	0	0	0	0	0	18.3063	30.67	3.69505	4.41157	0	0.616288	0	0	0	0	0	0	0	0	0	0	2.84976	0	0	2.68811	0.737738	1.58532	0	0.720737	2.34418	8.01852	2.33701	0	0.124172	0	0.674137	0	1.45611	9	0	1.76509
MSTRG.336.7	0	0	1.03218	0	0.340758	0	0	0	0.597979	0	0	0.348797	0.715707	6.96808	7.51827	0	0.492064	0	1.89668	0	0	0	0	0	0	0	0	0	0	0	0	1.24976	0	1.3134	0	2.91206	0.5431	7.9159	4.32457	0	0	0	0	1.10316	0.205044	2.7048	2.27105	0.880012	3.66523
PITG_00341	3.97451	3.42131	10.7552	10.8428	3.24578	4.0546	4.96105	5.81515	11.4798	9.1433	7.35876	8.11086	8.33704	6.40836	5.68266	2.15086	1.52769	5.07171	4.17745	13.1725	11.5939	3.45519	0.832129	4.11828	7.74152	1.46721	2.11183	1.83468	3.6181	4.61333	2.95077	4.24403	5.40087	5.01551	6.93247	6.84524	6.68965	12.8358	11.1791	9.97578	11.6602	3.43421	3.80424	3.69491	3.67402	4.33255	2.10389	3.93066	2.7752
PITG_00342	2.55431	2.46718	1.07087	2.02763	4.4893	5.23746	6.69867	4.75547	2.99795	1.82128	5.34286	5.66347	5.53647	1.37351	1.18919	17.0107	17.2738	15.8899	23.7743	1.68464	1.6146	47.6542	42.7854	2.27448	3.38284	4.05972	5.54715	3.37756	3.13265	2.69745	3.78065	0	0.125084	0.22373	0.338926	0.370283	0.088622	1.07823	0.821762	1.67889	0.550926	0.246995	0.382337	0.890036	0.532889	0.296013	2.45266	0.541737	0.510358
MSTRG.355.1	0	0	0	0	0	0.253421	0.392332	0	0.252868	0	0	0.2175	0.327384	1.77707	1.51241	17.3914	13.4882	24.4542	29.8491	0.337034	0	20.1963	24.5596	0	0.269906	0	0	0	0	0	0	0	0.517604	0	0	0	0	0.330052	0	0	0	0	0.0609773	0	0.689553	1.22391	3.79061	0	0
PITG_00343	11.2445	6.1198	2.63157	3.18798	0.000183696	6.85252	3.02e-08	1.23073	7.63196	4.69476	0.00816476	0.025876	1.84465	0	0	0	0.00938744	0.00628751	0.000435491	1.99745	2.85741	1.18065	0.00266005	6.69314	25.3005	6.32038	0.200299	0	5.02969	7.83661	5.30557	0.00312411	0.00642278	0	0	0.00502328	0	0.0264468	0	0.00425737	0.00573563	0.0041251	0.00593971	0	0.00199926	0	0	0	0.455142
PITG_00347	10.9864	10.6039	6.62148	6.80734	8.43772	8.42366	6.18381	6.23817	3.40861	3.01931	5.64004	5.8658	5.62295	4.31224	3.61662	5.35815	5.83894	5.84447	9.36847	9.15213	8.97382	8.69608	9.7908	3.68547	2.08278	2.66511	3.87024	4.15647	3.55848	5.25288	5.02335	3.17487	3.21051	3.26071	3.17471	3.15209	3.41604	7.31308	5.97391	3.33746	3.25726	3.89604	4.50348	3.7169	3.06579	3.75453	2.1422	3.53083	3.95588
PITG_00348	20.6914	21.9797	22.9733	22.5783	14.321	14.1418	14.3758	13.9581	12.2433	11.7531	14.7435	12.8933	12.8351	17.4461	17.5471	142.009	138.785	206.767	282.637	28.9833	30.4517	75.6912	74.7355	17.2757	27.2236	7.74507	13.4014	12.5859	23.8466	21.6126	14.9803	11.0938	11.9374	14.0345	10.8348	14.6637	10.5652	34.6456	33.862	53.5426	34.9931	16.6505	23.0403	30.0699	19.8736	18.8958	14.797	15.6341	15.7157
PITG_00349	21.4161	18.2387	22.1829	21.2354	19.4291	21.0664	17.6952	14.54	22.2874	30.5826	18.6758	24.0192	20.1646	8.44724	0.511998	1.68163	5.52607	10.372	3.85986	17.2867	6.58744	1.78668	3.21376	20.8824	22.3166	19.9843	16.0404	6.54798	12.7352	12.4935	20.4396	29.7742	42.562	38.8951	41.1956	49.7459	43.0235	27.1266	35.5452	41.205	35.3855	32.5355	37.5748	38.1003	39.8556	31.7487	59.5893	29.0099	17.6691
PITG_00350	60.7494	57.6096	60.5978	57.8265	89.8662	85.1208	84.9864	77.066	59.2449	60.6182	86.7783	84.9528	87.6502	13.0135	13.7673	6.89743	5.77474	13.0364	11.7525	58.9506	62.3446	26.8303	25.8301	43.6209	40.0151	50.7284	50.4211	48.9448	41.3026	54.485	61.0463	48.3424	47.6937	46.175	47.4608	54.2714	50.4869	47.4612	39.6002	27.2975	32.4579	45.6864	51.892	56.5368	59.1451	57.1808	88.0361	55.4074	53.5631
PITG_00351	0.610757	0.196365	0	0.691966	0	0.0499403	0	0	0	0	0	0	0	5.3873	7.29881	1.92419	1.97356	1.4117	1.16712	0	0	0.52443	0.20713	0	0	0	0	0	0	0	0.208319	0.849787	2.77861	1.82806	1.0669	1.69489	0.81827	0.221366	0.925214	2.43911	1.72694	1.63551	1.65086	3.40959	0.163815	0.343611	0	0.0296256	0.606885
PITG_00352	21.0044	23.9554	11.2387	11.238	37.4446	34.7918	36.2001	31.2576	9.08913	9.85794	28.1137	29.8538	29.5645	0	0	4.94557	5.00604	5.4253	4.51295	12.4497	16.9148	29.0091	31.4163	10.9421	22.0052	25.2983	19.8618	26.3449	10.2163	14.5706	29.5258	1.43121	1.43576	2.88829	0.626477	2.76991	2.55217	3.61814	4.82694	4.10017	5.6146	2.84492	3.99719	0.864562	5.01791	7.63792	7.62274	5.68843	4.87881
PITG_00353	10.8333	10.3704	7.74513	7.77514	10.7931	12.0325	7.22397	8.35213	15.0804	10.9858	12.4508	10.9853	10.1972	3.50807	4.76959	1.45769	1.41495	2.14079	4.69227	12.787	11.9702	8.63455	10.9764	5.1161	8.07787	5.66978	3.23171	4.76727	2.82547	13.4051	12.9069	6.90204	9.68166	7.65186	8.85666	7.38895	9.46143	2.56839	3.88855	6.54997	7.82114	9.40542	8.65148	4.26481	10.3993	8.84463	12.9472	9.94145	9.14763
PITG_00358	10.2673	8.99018	1.25507	0.89564	6.76665	6.25626	9.04426	5.95361	3.64265	2.51802	10.6742	9.63129	10.4959	0.101292	0.128314	0.188735	0.0944407	0	0	13.0873	12.1984	0	0	0.373059	0.863853	0.535188	0	0	0.428397	15.6056	15.4532	0	0	0	0	0	0	0.743814	0.31112	0	0	0	0	0	0.118902	0	0	0	0
PITG_00359	106.09	104.686	114.331	96.0674	59.2208	82.1691	56.8226	46.6354	77.7011	24.0612	64.3033	20.8386	32.0477	16.2683	16.4172	45.8341	45.3346	10.9297	14.4822	41.6944	53.793	24.1235	24.8724	115.398	131.406	48.2838	35.0388	30.4137	92.9905	0.68128	0.844551	1.84768	4.13114	4.93386	3.63647	3.7654	5.95024	25.609	10.8223	7.43727	7.61364	1.31546	1.1794	2.16931	4.69105	2.24253	0.648284	2.09057	2.03289
PITG_00361	9.38367	8.91564	9.35772	10.7579	9.45617	13.5056	9.89203	10.3814	3.44233	5.38893	11.4983	10.1241	10.3397	6.17309	7.75522	4.03147	3.96144	7.37766	7.76433	8.8298	7.59817	11.2619	9.04785	11.2017	10.4344	10.4119	8.20167	9.49833	12.1589	11.6018	12.2138	6.36848	7.67249	9.01974	9.35589	10.3372	9.97443	10.6515	8.11879	7.66654	9.3912	5.8548	8.70479	8.00996	7.22916	7.39024	4.36628	9.60796	8.07646
PITG_00362	0	0	3.60891	2.83935	0	0	0	0	5.65048	4.96392	0	0	0	20.2387	25.4697	8.01083	7.68553	8.78349	5.04027	2.89286	3.64282	0	0	0	0	0	0	0	0	0	0	14.3187	14.3631	14.6111	9.3485	8.8132	11.9403	9.73336	11.5247	11.0356	8.23279	17.3417	17.8087	21.106	20.4411	14.3639	23.7751	13.9534	13.5005
MSTRG.392.1	1.52504	0.952503	2.57707	4.07281	0.139782	2.98964	2.54695	0	0	0.925101	1.32135	1.50743	0.220679	12.337	26.1612	15.2007	14.1211	11.9714	7.66531	4.63629	7.18276	9.11587	5.65341	0	0.591064	0	0	0	0.505859	2.06655	0	15.0259	10.2733	14.2737	14.2488	6.57508	9.17302	4.45259	7.26553	12.6156	11.9327	24.0703	19.4094	20.3	10.4316	12.1753	6.27093	10.4123	18.8421
MSTRG.393.2	0	0	0.688259	0	0.4868	0.201761	0.389631	0	0.521006	0	0.168924	0	0.200933	3.56602	0.333683	0.629578	0.157	2.99244	2.25559	0	0	2.1058	3.17501	0.104345	0	0	0	0	0.0522272	0	0	2.10188	4.93177	1.87204	4.24144	0.796871	2.02345	0.290557	0	4.23589	1.64517	4.67699	6.10548	5.76544	3.23035	3.71829	2.47979	3.40882	4.00746
MSTRG.372.2	0.217599	0	0.665468	0.769822	0.287248	0	0.624635	0	1.38732	1.208	0	0	0.387539	4.70744	4.66144	1.13799	3.64493	3.20619	2.90594	0.938823	0.271909	1.18804	2.34748	0.0273952	0.0003288	0.103687	0	0.405478	0.448264	0	0.130937	1.86642	1.84586	2.11454	1.45888	1.42512	0.992265	0	0	2.71942	2.71589	2.07008	2.15282	3.97149	2.16283	3.01368	0.71459	1.72764	2.33757
PITG_00366	254.295	255.078	102.015	103.409	45.6283	45.4243	2.70549	9.50954	356.185	283.411	8.8661	6.32106	9.00947	0	0.32925	1.6987	0.476244	1.29832	0	69.4306	77.7751	36.0431	38.3192	20.3661	53.7009	54.6884	108.542	180.597	8.88473	19.388	40.0575	0	0.227839	0.502358	0	0	0	0.235397	0.246979	2.18762	1.0954	0	0.390277	1.43569	0	0.296831	0	0.461195	1.12118
PITG_00368	70.2892	74.7129	122.97	113.495	74.4588	72.2706	44.1428	54.0319	113.634	125.527	51.0394	52.2659	49.47	49.0816	40.8721	48.3783	37.3846	14.132	19.4502	73.1868	84.9485	15.5184	16.1345	38.0312	55.4545	24.4915	14.5913	18.2031	20.6061	75.343	66.846	26.6025	23.9971	23.1989	29.0707	34.277	35.1286	132.418	130.189	21.9122	21.7371	5.07559	10.5609	8.34183	23.1083	28.0013	64.7185	29.8128	28.8593
PITG_00370	31.1679	33.1685	28.0624	23.7	25.5815	25.2753	23.533	30.6218	28.6229	32.37	31.6423	30.7374	28.4844	8.00417	6.60035	15.1938	12.7061	9.42452	4.705	32.0996	25.6939	16.8333	21.0778	18.5792	18.9162	23.9363	25.2868	17.564	10.2968	26.5524	21.8693	12.8282	13.4642	11.2174	16.2479	15.3733	11.3978	20.92	15.6211	12.823	13.8546	18.9137	11.4759	13.6264	15.6991	19.8797	21.9701	14.6342	11.3281
PITG_00372	3.09977	2.92667	6.9477	7.29477	8.32691	5.38788	9.61262	6.70161	3.08443	1.59927	7.1943	6.10913	6.29439	2.02833	2.04009	3.33649	2.31259	0.664665	1.133	9.09087	10.5009	15.5432	12.2391	5.2307	1.34012	1.64265	9.07413	8.83186	4.11293	6.83598	11.9779	0.367541	0.739713	0.216739	0.589055	0.915097	1.86179	1.85764	2.84685	0.616426	0.972115	0.378476	0.84856	1.0788	0.970805	1.33825	1.07359	1.03964	1.15331
PITG_00373	3.19366	2.62945	5.59352	5.27111	4.40479	4.17917	4.23571	5.49336	1.35524	0.701187	4.25497	3.72654	4.51234	2.37901	2.44525	3.30743	3.37071	0.860405	1.58283	5.32621	6.72549	11.3325	11.4462	2.9649	1.69809	1.42298	5.69613	5.92165	2.68073	6.76019	6.61684	3.14689	2.76715	2.3476	4.21614	4.07086	4.40508	2.76742	2.69532	1.27609	1.78599	1.78567	1.58039	0.877471	1.42664	2.12051	1.13879	3.15388	3.07482
MSTRG.409.1	0.0955386	0.1635	25.7653	22.4539	4.13648	7.47805	0	2.50404	18.5013	23.4919	3.2276	3.37663	1.52696	22.9936	24.1687	6.27315	5.32066	1.39485	2.62468	6.42607	10.5442	4.6273	3.54082	9.63961	23.2927	7.59686	0	0	11.1808	0	0	5.07664	0.616821	4.58171	3.29177	1.06137	3.66712	8.7046	7.81125	5.26126	4.07361	7.20183	7.35285	5.21892	6.64018	5.58199	1.92787	4.19624	2.78568
MSTRG.396.3	8.69294	3.40216	0	0	0	5.9215	0	7.61631	0	6.63906	0	24.0414	5.52611	1.54982	0	0	0	0	0	7.78493	6.30304	10.9539	8.81453	4.76353	3.59328	0.721482	3.69609	0.419891	10.7583	7.53585	1.24917	2.15264	1.46552	0.968487	2.19286	1.75459	1.79507	0	0	0	0.660758	1.06104	6.13411	2.49779	0	8.68354	2.45585	1.47734	0.741409
MSTRG.397.1	0	0	0	1.41291	0	3.65394	3.09035	2.85849	0	2.30246	5.06366	5.74337	4.28795	0	1.88043	0	0	0	1.30333	3.38919	5.21354	0	3.0824	0	0	0	0	0	1.23763	1.28756	0	1.39678	0	0	0	0	0	0	0	0	0	0	0	0	0	0	0	0	0
PITG_00375	32.6778	30.1698	5.0458	4.62736	14.9048	15.5188	11.2655	11.4678	13.3894	10.152	9.25877	7.49166	8.11333	1.44059	1.95854	10.2651	9.28571	14.9435	22.4888	9.19754	9.03809	437.949	389.087	6.93875	8.04093	10.1775	15.2367	10.7169	6.70301	8.64226	9.99918	1.06685	2.01789	1.87597	0.813016	0.938835	0.804497	1.57139	1.37121	5.78355	4.50328	1.59198	1.59929	1.61315	1.74418	2.76625	1.43206	11.5528	12.6124
PITG_00379	2.33337	0	1.13778	0	3.00922	1.08229	3.31446	0.653947	0.31802	1.38801	2.01237	3.39904	1.86532	0	1.8884	1.26527	0.302543	1.1796	1.63155	1.087	1.4709	2.54828	2.26646	3.60808	0.540962	0	0.336521	1.32994	4.54511	0.174244	2.0027	0	0.449962	1.69069	0.718182	0.00456272	1.76318	0.31683	1.87907	0	0	2.50537	4.85358	1.76127	0	1.59319	1.09e-08	1.98568	0
PITG_00380	82.4052	93.0967	65.7207	59.5978	53.9513	68.0483	96.297	70.812	68.9185	56.2296	79.7351	63.3944	63.8015	31.2517	34.5577	11.6669	9.65442	5.02599	3.09587	94.1831	89.9217	38.6183	43.4919	108.33	61.4202	49.787	45.9746	45.3265	119.286	64.1887	72.1892	18.1114	21.0173	20.659	24.1459	28.6233	20.4846	136.061	294.654	18.5384	17.7504	38.0783	46.4333	41.6532	30.1463	37.7035	26.7491	37.8784	41.3301
MSTRG.412.1	0.36935	0	0	0.849937	0	0.259026	0	0.229806	0	0	0.203544	0	0	6.7949	8.2305	1.43777	1.56081	1.21901	0.992231	0.485939	0.387283	2.09093	1.85765	0	0.163652	0	0	0	0.149248	0.108487	0	0.894833	1.22452	1.97111	2.43293	1.40276	1.60002	8.23931	8.88708	2.26024	2.43477	1.68495	1.30686	5.13612	3.60068	4.34733	1.6906	1.78776	2.07994
PITG_00383	30.9488	32.4867	29.7217	30.9164	43.3229	47.3889	36.3853	34.1018	45.791	40.675	39.481	42.5543	40.1651	14.4078	17.8022	3.12429	3.45011	3.78614	3.2189	42.7105	42.5462	10.6815	12.1104	41.5177	20.2006	20.0358	21.6508	27.5305	44.2003	29.6416	33.1905	11.7911	13.3614	15.2021	18.9925	20.9048	19.044	27.2367	21.7586	12.2795	16.1376	11.2064	12.2166	14.5318	15.7526	16.9549	21.0828	20.0018	17.3777
PITG_00384	11.8515	9.42824	4.49592	2.58068	1.7085	2.25175	3.09387	1.29657	19.6015	22.4567	1.76522	2.37761	3.77533	9.10287	5.7177	3.85647	2.28274	2.03098	0.414197	5.17425	4.03613	5.39108	6.11421	1.89805	4.01151	0.781233	2.66052	0.507194	4.67794	21.1014	5.03832	0	0	0.28618	0	0	0	3.04078	0.611855	1.41808	0	0	0	1.86005	2.47606	1.99068	5.06769	0.426682	0.418934
PITG_00389	6.55746	6.4112	5.69989	6.20369	8.9536	7.33673	11.1483	8.703	5.22977	2.64526	7.19907	8.02155	7.46414	5.17049	5.61417	7.42838	4.98543	4.69936	4.62383	6.98753	9.46063	4.61237	8.903	3.86866	3.91563	1.94517	4.9987	4.96101	3.08058	3.67575	3.43797	4.95839	6.0699	4.18567	4.1871	7.08032	5.61975	4.6285	3.28984	6.11058	5.09319	8.79758	5.79229	5.87062	6.26072	6.39831	7.68972	8.62084	5.40699
PITG_00390	195.968	197.557	179.899	181.332	278.957	288.642	377.364	262.116	120.391	117.542	280.824	266.554	271.778	375.157	417.014	426.863	416.571	244.775	267.005	164.004	162.049	206.467	193.687	155.795	104.646	51.9508	60.095	69.8771	148.443	213.625	245.639	101.408	102.159	110.673	76.0676	74.0882	75.9079	202.582	168.667	140.731	119.389	151.639	148.62	145.569	119.959	136.082	61.1151	120.817	127.302
PITG_00393	1.46706	0.171042	0.334928	1.54709	0.0801522	0.153422	0	0	0.0673253	0.208536	0.154938	0	0.701222	60.4925	75.8091	8.85207	8.99658	5.22557	4.14369	0	0.32737	1.15388	1.58923	0	0.215584	0	0	0	0	0	0	11.1098	8.59504	9.32629	5.5529	5.42466	6.83178	0.914664	0.826795	19.0445	10.1581	15.1773	11.6514	10.857	8.23841	8.83571	4.77124	3.84926	3.9
PITG_00395	90.5171	91.4224	397.653	390.455	153.878	152.477	293.546	164.396	49.662	92.5003	142.377	132.678	138.38	294.792	309.775	117.151	114.623	83.1955	67.6516	248.898	243.537	130.822	130.863	38.6134	80.2208	96.9665	143.125	92.3258	43.6892	69.1636	103.724	460.737	519.78	510.2	529.558	550.579	518.475	2070.72	1591.53	249.34	301.517	402.915	450.532	468.717	381.544	447.593	250.588	548.676	531.443
PITG_00396	52.2823	54.5427	68.1881	66.1759	72.5527	78.4383	87.1129	69.7923	48.5487	49.0021	64.8176	65.1506	68.4785	51.9358	41.9569	23.7416	24.4465	31.5828	24.5023	56.4403	60.5713	27.2609	27.1026	33.1784	60.7948	53.7031	64.1929	56.3284	36.9536	44.4469	56.3679	63.3914	70.1444	64.732	82.9893	80.1468	80.0687	128.238	123.353	53.0995	63.5411	63.2515	68.8249	73.845	73.5509	70.6154	83.6322	77.9901	74.2832
PITG_00397	74.8088	72.0687	77.6261	79.2686	118.851	119.957	119.009	109.89	88.7409	80.1362	125.342	105.997	108.235	32.8151	23.8292	48.0505	45.5365	37.5462	37.8386	73.339	72.5819	73.6963	69.6869	69.4417	96.2659	130.388	195.488	149.826	76.9351	78.1485	95.165	27.3954	29.281	31.3371	30.0976	32.227	29.1997	41.0522	43.3868	49.8532	51.344	42.434	48.5339	34.1542	50.6241	50.2529	46.1463	34.384	34.8191
PITG_00398	0	0	1.10364	0	0	0	0	4.12e-08	0	0	0	0	0	3.76298	1.59002	0.000338274	0.658046	4.3e-05	1.89e-07	0	0	0	3.29313	0.0216112	0	0	0.498141	0	0	0	0	3.22837	3.32085	5.96489	6.42903	4.0074	8.4019	0	0	1.57009	3.49039	1.05e-07	0	2.76e-09	4.69713	0.000250233	6.96671	3.11e-07	0
PITG_00399	37.011	40.4358	30.8136	29.9789	30.6886	31.3018	26.7015	29.839	33.3184	30.6428	33.8163	36.3284	33.1055	8.32173	9.00174	5.18576	5.36034	8.68407	6.97577	48.2602	44.8667	9.49793	14.1946	21.2376	22.0565	27.4789	29.4261	24.103	20.3745	34.9763	29.8928	12.46	14.9587	10.9856	12.7058	12.7532	16.313	9.11115	12.1253	13.9086	15.5665	14.6719	13.5351	14.547	16.6361	15.9673	12.0824	9.55765	9.10368
PITG_00401	73.0729	74.1997	84.6688	83.6253	82.152	86.3903	93.0669	86.3727	81.6141	75.5864	83.3703	90.1367	87.9563	37.6234	33.4004	21.7783	22.3476	23.8549	21.1435	106.753	99.2557	35.4264	39.0742	56.4485	95.504	51.2274	40.2576	38.9151	66.6181	77.6226	87.657	48.7355	51.2387	48.6784	46.5551	48.7599	46.4365	57.5935	57.1539	45.8838	43.3418	61.9638	59.9314	71.2487	50.5058	62.0214	43.6145	65.0575	68.9685
PITG_00403	22.3145	18.774	12.9965	18.4137	26.9411	28.9477	18.5102	21.0956	24.3819	15.967	20.9092	21.8396	18.6579	2.90421	2.12616	4.87598	2.97344	5.7646	8.48079	14.9045	17.1641	27.6111	22.0553	32.9616	23.6483	11.0165	12.9323	12.9091	36.751	11.5881	14.7496	14.1044	13.7745	12.9058	13.453	14.7981	15.8212	13.5219	11.9274	10.0894	10.8764	10.8557	15.4288	19.0992	22.0618	16.7521	47.5138	13.0035	11.24
PITG_00405	22.9783	30.7457	18.8292	23.8325	38.9612	32.9524	54.3015	29.4293	14.4056	16.0103	49.7728	35.5834	41.2715	7.37192	3.06658	9.36693	0	8.29563	0	29.2944	20.4673	0.436695	8.58848	7.00017	0.898253	0	0.317232	1.89546	2.05016	19.6544	32.883	6.14176	5.54427	0	1.52027	0	0.00714973	5.20618	11.7462	7.76708	9.71037	1.00225	4.96079	7.42667	0.375614	5.40616	0.604495	0	5.34164
PITG_00406	42.9418	44.1704	58.6886	58.5892	60.6754	62.7253	41.4863	51.5477	24.639	22.3985	55.3582	58.6457	58.3589	59.3326	56.6634	53.5427	54.6461	54.197	72.4991	72.4207	69.424	60.1404	51.3141	17.0015	0.936274	1.93773	4.30009	4.46057	12.9723	57.1798	84.932	38.2418	42.7635	39.0426	53.4282	53.2413	54.9455	59.7803	77.2141	40.6974	41.7358	36.2331	34.7164	40.7357	40.7897	45.4957	47.824	45.8809	47.8546
PITG_00407	7.62892	6.7665	8.33213	7.02757	12.1621	11.2676	12.0256	10.6301	7.45045	5.20539	11.6444	9.74288	10.1964	3.60943	0	9.3652	11.2544	1.53e-07	4.11211	8.0664	6.53275	27.7924	25.658	5.46883	4.53039	6.71135	14.8312	10.5336	7.25317	5.4157	7.14404	0	0	0	0	0	0	16.1681	15.888	6.57275	6.31616	0	0	0	0	0	0	0	0
PITG_00408	5.77664	4.81817	8.46927	7.69996	5.18998	4.99972	3.06232	3.04616	5.36469	4.70869	3.0931	3.98768	3.75141	12.0563	10.006	5.141	6.09671	12.3676	8.88828	5.11159	3.35304	2.82925	1.98831	2.53399	3.17755	1.22278	2.60819	1.17657	2.65411	4.16449	6.27555	13.1458	11.6223	13.2226	9.84348	12.0601	12.2147	4.61945	4.87764	14.0942	8.61553	15.4327	15.0594	16.29	11.071	11.0177	12.8775	11.669	11.432
PITG_00409	96.9867	95.313	103.162	108.813	69.3377	68.6862	62.3216	62.4011	67.6056	82.0182	71.0003	70.3122	69.3405	87.4317	90.0684	62.9039	68.1185	86.3199	77.4617	100.719	97.0917	39.2793	44.7071	42.3088	77.1941	58.9195	48.2733	50.368	31.1755	66.4129	63.6302	234.528	189.424	198.327	158.192	171.051	169.951	87.4281	121.002	122.719	138.387	219.674	225.209	229.072	265.919	207.929	507.6	174.216	173.926
PITG_00410	26.2206	26.9856	20.3594	22.102	39.898	37.4994	28.9283	28.9804	26.6499	26.7802	32.9124	31.5892	28.3373	46.7822	34.6201	64.0069	64.8792	26.7499	25.8193	14.967	16.8622	30.1186	32.5446	19.8954	25.027	34.2449	78.2224	45.98	23.2861	21.3024	28.5917	19.9385	23.5927	22.7082	10.9716	8.80815	10.4917	9.74175	4.5622	31.6672	24.5147	43.5029	36.1153	30.0051	27.0201	23.7775	9.25897	12.4921	13.4219
PITG_00411	20.4095	20.5074	20.5441	20.5668	22.7817	21.3131	21.7073	22.7405	23.8713	21.9166	23.5184	24.7541	23.3513	7.09814	7.1724	6.92978	6.30941	6.11568	6.35156	32.0278	29.9848	13.3782	12.6928	13.2795	16.6484	12.5665	13.7574	12.9754	14.5516	20.5857	20.84	9.74201	10.6963	10.9434	14.052	13.0884	12.6689	12.4744	11.2435	8.70436	10.6766	11.6371	13.36	13.4462	12.5325	12.8322	11.6596	14.0654	12.5209
PITG_00413	53.5338	52.8367	37.3747	39.2711	54.1108	55.2158	44.1301	49.7309	40.3736	38.9636	44.1225	44.3551	43.5767	41.7419	41.8061	174.904	170.209	38.6163	50.4589	39.1089	42.9962	57.0464	56.3572	51.2699	32.4767	48.4843	52.7789	47.8427	61.6257	49.9641	58.7715	9.21794	10.632	10.1908	7.67361	8.14789	7.06879	11.9431	12.8582	12.9867	13.3708	15.688	13.8535	15.4348	7.42182	12.0219	6.52221	16.498	15.5065
PITG_00414	0	0.16388	2.54e-07	3.45e-08	0	0.120859	0	0	0.741656	0	0	0	0	0.684173	0	0	0.290602	0	1.09571	0	0	0	0	0	0	0	0	0	0	0	0	2.57285	3.49845	2.78644	3.48224	7.17092	4.10545	8.79254	3.95389	1.09743	3.8754	0	3.37426	1.10817	1.76022	3.34302	5.78028	1.52948	2.89887
MSTRG.445.1	2.66495	2.83093	10.3051	12.4707	8.27884	6.09708	3.70864	9.87517	0	0	7.42456	4.12643	7.50194	13.3056	18.6143	7.95324	1.99283	10.8276	8.57209	0.707928	4.70237	0.416186	0	1.12442	0	0	0	0.847656	0.973681	3.32364	1.69403	13.1455	20.2864	17.7075	23.5348	26.0092	10.265	16.2982	7.0451	17.281	15.195	14.7633	19.5933	12.4684	14.2374	18.0039	8.31449	15.3663	17.0566
PITG_00416	13.464	14.3679	6.37425	7.65595	12.0787	11.7631	22.0364	14.3118	6.58072	5.12926	22.2001	20.1586	21.3676	0	0	7.3e-08	0.107853	0.29096	0.588922	25.3953	26.5033	7.30216	7.04029	48.8866	5.5063	3.56012	13.8268	10.1688	55.4773	13.706	12.6606	0.210472	0.718743	0.671305	1.30135	2.31397	1.60608	0.71138	0.634947	0	0.985305	0.0017048	1.95467	1.27118	1.21294	2.78994	2.49293	2.93623	2.00456
PITG_00418	7.73501	8.07695	3.61996	5.05853	11.0932	10.0142	11.2308	9.0149	9.25261	8.75274	11.4132	15.2325	12.4432	2.60052	1.20015	6.39108	7.29144	5.30062	4.90192	7.93324	8.08244	13.3724	11.8236	2.83702	8.73337	12.8132	36.0707	23.3715	6.48564	8.21442	10.2043	2.94998	3.0744	4.42904	2.38424	2.23886	1.85468	3.51661	2.55707	6.21293	9.38456	4.5114	6.16138	3.8786	4.42285	5.68866	3.09118	3.98189	3.77991
PITG_00420	28.6173	25.8225	28.751	23.9269	11.4275	16.6494	15.4697	16.0193	22.7954	27.6313	18.913	15.8025	14.9795	14.6359	23.7173	7.5067	6.37579	11.8399	10.8661	28.7995	27.7839	15.2421	18.1672	11.7617	27.3237	7.64568	9.39099	8.2205	8.68619	11.1661	8.56394	152.091	143.91	153.111	90.0225	78.1336	80.7313	8.94645	8.87928	13.303	12.6908	238.085	202.737	277.47	104.594	113.177	64.3848	102.909	108.028
PITG_00421	0.768533	0.14618	0.395572	0.998669	0	0	0	0	1.57001	2.45e-06	0	0	0	0.905042	0.00208857	0.257614	0.644358	7.63537	7.4229	1.02419	1.56018	3.8429	3.66118	1.17262	1.68947	1.4424	2.01759	2.41513	0.843321	1.80257	0	3.77157	4.4898	4.95875	2.07308	3.28016	2.63122	0.10655	0.647307	6.14018	5.32208	4.34793	4.70259	5.61986	5.3766	4.73615	2.5827	3.32206	3.21074
MSTRG.454.1	32.0989	29.8289	49.2468	46.5149	53.996	22.3554	33.508	32.1625	27.8349	42.6409	36.2144	30.4602	20.9619	55.6933	73.2515	14.4795	24.9563	15.1386	9.67387	25.6646	38.8754	12.5196	16.8275	14.8126	19.7988	8.74036	14.6078	7.95086	15.7552	11.9767	17.9293	27.6011	37.9681	36.357	21.4267	16.4495	22.994	38.2839	39.2887	22.2289	27.9096	25.3402	32.23	15.7974	33.4558	30.3557	19.7611	17.9228	18.609
PITG_00423	77.6821	71.3657	65.2462	62.6114	95.6237	93.9003	89.7392	76.7821	63.9004	62.6364	76.5403	77.5874	75.4671	54.8776	70.0487	50.2723	43.1897	43.9098	45.5596	58.2301	60.244	54.6563	58.4045	46.6564	59.7792	61.4012	62.7501	67.0965	50.6304	51.9854	54.3862	90.0711	88.2997	84.9076	82.8538	76.9042	86.6825	53.2702	53.5635	59.6594	67.3954	120.256	113.039	119.452	70.8834	84.5566	45.6701	78.9527	82.4394
MSTRG.458.1	0	0.141614	0	0	0.185929	0.135565	0	0	107.266	112.503	14.09	14.8855	20.403	0	0.83719	0.154262	0	0.589513	0.435195	0	0	0.461313	0.857702	0.308247	0.151047	0.272662	1.61036	0.888558	0.137752	5.73237	22.8581	0.155466	0	0	0	0.158413	0.227573	0.149637	0.627999	0.86914	1.11412	0	0	0	0.39471	0.188689	0	0.293173	0.285084
PITG_00424	9.51871	9.80241	9.18212	10.6833	21.0823	19.9956	22.2416	21.6692	13.9341	13.1438	20.5871	20.1797	19.5037	5.61421	5.55333	8.1528	7.89068	4.76472	4.00045	8.70331	8.73029	7.97644	9.05299	10.641	12.7161	13.6866	25.1447	16.362	13.8189	6.69674	13.9062	6.24889	4.02102	4.44864	3.78217	5.27281	3.8762	5.8975	5.18414	5.21695	5.86697	7.37053	6.90866	8.487	4.73553	4.76663	2.93753	4.26992	4.97931
PITG_00425	4.02e-08	0.229935	1.53152	2.81217	0.574974	0	0	0	1.06e-06	1.03879	0.460508	0.385502	0.619971	1.52009	2.15643	0.134375	0.528635	0.286816	0.703313	0.547911	0.272505	0.60902	0	0.952258	0.107863	0.182468	0	0	1.22001	0.47442	0	3.1792	3.14002	2.84893	0.747741	2.34882	2.94615	0.976063	1.68245	1.5407	1.03894	3.11053	2.54624	1.93364	6.92059	2.34373	8.34209	1.5033	1.98032
PITG_00426	12.4322	9.85649	10.642	8.50132	14.1843	13.174	10.4584	13.3645	9.43427	8.75191	11.3383	12.2978	10.5051	14.9535	15.9815	30.2186	18.5706	16.8734	20.8568	18.1257	16.3087	16.2545	16.4139	11.3582	15.7273	11.8582	8.92313	10.7807	12.2472	10.2016	12.4911	8.76005	11.626	14.3737	9.55537	8.73642	9.45135	5.87878	5.31064	8.36544	6.72858	15.335	11.3254	19.0679	8.1146	10.3439	4.85892	9.26921	12.5127
PITG_00427	5.06667	5.35708	3.85278	5.34768	1.07671	4.21432	5.29932	5.10637	5.92029	3.70791	3.67868	4.5222	4.35726	2.67877	2.66965	1.70352	1.25085	1.23628	1.1179	7.08349	5.354	2.57693	2.21996	2.6436	6.18166	3.15836	3.27562	5.5082	3.1524	3.12233	4.07912	3.11152	2.00533	0.908086	3.43777	4.26804	2.97225	2.63356	1.6	2.84244	1.93381	0.352014	3.82421	4.20028	4.10108	3.76809	2.01599	3.92206	2.57554
PITG_00431	209.107	215	96.6652	98.0422	122.099	124.605	83.815	110.48	44.8733	64.3714	84.2028	97.082	90.2247	31.538	23.2833	326.132	329.969	178.708	221.906	120.595	121.161	469.997	471.803	108.429	121.569	86.6055	155.436	123.499	151.427	120.945	130.89	20.585	25.6561	23.3486	42.5424	42.5957	42.2746	9.44525	6.10858	42.2954	36.4308	11.3644	13.8655	22.9861	19.9312	18.3283	20.052	53.4213	51.6484
PITG_00432	2.88707	0	1.54002	0.950968	3.36574	0.824344	1.36978	0.644888	0.430254	1.42703	0	0.802653	0.922727	2.91357	1.0441	3.67891	0.671746	16.924	16.7188	0.37382	0.582875	10.4295	9.95426	0	0.459243	0	0	0	0	0	0	47.9987	35.3793	34.5822	20.8838	25.2919	39.4781	0.454956	0.954684	17.7975	18.583	39.9429	31.9943	53.3102	34.0132	37.8247	43.6286	22.5395	24.1624
PITG_00436	0	0	0	1.65749	0	0.341224	1.15886	0.677428	1.88674	0.0546012	0.353774	2.02258	0	0.900373	2.48097	5.26979	3.58261	0	0.00419637	1.55966	1.68137	0	0.176678	0	0.325136	0.0912364	0.152635	0.250732	0	2.66344	0.380063	0.629634	0.92183	0.638493	0.980463	0.617834	0	0	0	0.450901	2.44795	3.88289	0.697662	0.452163	0.229287	3.66454	0.278867	0	0
PITG_00437	26.441	25.3865	21.6539	23.4868	50.8923	47.8807	35.937	50.5456	19.3917	21.8664	46.8227	44.0693	47.1247	13.2469	11.434	21.6196	24.8221	25.4953	36.5875	27.2346	25.3699	17.2365	19.1211	52.1007	26.1706	20.6145	28.7089	31.4542	42.9576	27.5091	26.8346	9.92398	10.5148	10.1247	9.11851	8.0756	9.49111	9.17472	8.37361	13.8152	12.7733	12.5285	12.4995	12.1217	12.2287	10.7492	6.47629	10.3612	7.82867
PITG_00439	5.53366	4.33441	4.54211	4.152	3.83788	3.07484	3.16292	3.64518	5.0611	6.69503	2.67718	3.70796	2.57647	168.925	84.6239	192.611	191.671	198.769	153.318	8.60331	7.96579	20.6175	20.5021	0.736009	2.1956	0.138479	0.0156716	0	1.4058	5.2266	4.06673	26.2952	35.9675	36.1196	23.3885	16.1638	17.4295	1.46741	2.88533	176.777	115.552	39.8321	29.484	43.0724	30.2816	29.8026	10.601	10.5656	10.0793
PITG_00442	26.4485	16.8322	12.8481	12.5016	21.6312	19.0378	18.4946	17.2229	19.2206	16.8588	14.7807	17.887	10.7581	10.0082	8.5337	5.24947	4.89819	4.15109	3.59209	20.2582	20.4553	9.3633	9.49834	8.33885	13.2742	9.60554	22.1078	21.4547	20.8853	19.3069	24.9694	9.17177	12.5661	12.8568	12.5844	12.8834	13.5223	11.8089	7.65418	6.35243	8.6792	13.7387	12.8183	16.1976	10.2181	14.6732	9.21486	17.2295	15.8937
PITG_00443	1456.7	1477.32	1427.13	1441.09	1219.22	1181.66	1377.71	1509.57	1772.42	1664.32	1530.5	1608.71	1582.71	795.879	794.075	859.259	888.635	984.245	917.441	1624.51	1541.55	1390.7	1402.99	2021.48	2007.83	2174.26	1704.84	1937.21	2020.03	1483.96	1585.54	1225.1	1329.74	1253.47	1113.89	1034.1	959.149	1139.66	1093.91	1098.74	1168.68	1082.7	1095.56	855.675	918.999	962.406	623.712	1062.07	1030.16
PITG_00444	10.2994	8.38247	14.2312	14.4211	12.5214	14.6742	20.611	17.0401	3.91808	6.40352	11.2463	10.5566	12.1165	11.1545	30.7545	5.4951	4.60912	1.54423	0.229609	7.64503	7.7082	7.37328	7.32171	8.05468	4.81078	3.69034	8.60181	4.84835	9.84786	7.57301	9.41853	8.21374	7.12529	4.7462	6.62457	8.37586	6.3579	13.1717	13.0794	8.7757	9.08815	4.98186	4.68371	4.4332	6.36798	4.88259	2.7836	4.29492	9.19973
PITG_00445	0.749318	0.536873	2.36911	2.58104	0.713197	0.167379	0.215943	0.504275	0.205872	0.831912	0	0	0	39.2904	27.7633	50.3925	51.0937	68.2925	65.1258	0.943841	0.882773	4.06144	5.41437	0.121806	0.0747787	0	0	0	0	0.722556	0.193251	11.8935	11.4441	16.5247	9.86311	11.0478	10.7226	4.26354	3.46332	27.2927	16.5037	14.0592	12.7581	14.8802	18.1648	16.1404	22.1896	8.44715	10.4772
PITG_00446	0	0.703526	1.06561	0	0.925197	0.241651	0.000776452	0.600267	0.430393	0.034625	0.415823	0.505329	0.330115	83.2625	56.803	95.803	94.0221	146.904	122.615	0	0.673126	15.1253	12.3102	0	0.0835815	0.0754384	0	0	0	0.395916	0	7.65789	13.2182	17.243	7.98015	7.83147	6.85176	0.366818	0.514221	75.1475	33.6752	18.5489	12.9379	14.6227	29.7738	22.8863	30.9595	4.85188	5.17147
PITG_00447	0.386299	0	4.2687	5.18017	0	0	0	0	0	1.90138	0	0	0	167.739	164.672	57.712	53.105	43.8342	21.7792	1.11406	1.34815	0	0	0	0	0	0	0	0	0	0	56.0823	66.1165	68.3746	36.7892	33.5677	36.017	6.60105	10.82	100.933	60.9402	77.5438	62.4611	72.1249	50.84	62.2516	16.5907	32.2374	41.0333
PITG_00448	0.981084	0.819112	0.215079	0.91055	9.68223	8.33062	8.61219	5.70572	2.58774	2.39038	7.34589	5.15841	7.32552	0.312534	0.792639	5.22865	3.07344	2.29741	2.39531	0	0.500104	3.80759	4.86501	5.28671	5.99053	11.3647	26.6294	17.9152	5.80674	0.93738	4.92782	0.166158	0.215615	0	0.176694	0.572744	0.313021	1.82076	0.641217	1.53901	3.26775	0.492844	0.752257	2.18603	1.2101	0.890613	5.19e-09	0.25362	0
PITG_00449	23.4377	21.9914	24.1329	23.6603	14.5591	14.5383	14.6105	13.2739	14.8156	18.2725	15.1318	12.8835	14.0029	23.8425	23.0672	16.069	16.729	18.4162	10.0005	24.1607	20.9995	28.2936	29.2822	6.67384	8.28122	4.28688	6.46255	7.62027	7.6437	14.0977	12.7176	107.58	108.806	107.403	87.6105	88.0882	84.2524	30.125	22.5314	26.5291	35.5314	149.888	107.914	162.831	90.0118	76.8504	49.1303	80.2699	92.2654
PITG_00450	5.34891	4.94517	4.20371	4.66901	7.64674	7.55517	7.56263	6.38117	4.00113	4.73587	7.3394	4.89915	6.65773	0.996307	0.347638	0	0.585188	0.337722	0.508357	5.59174	3.26426	2.183	2.8764	4.05987	2.65587	1.57392	2.61442	2.17489	4.25284	4.00063	7.53762	0.991843	0.949319	1.27667	0	1.22765	0.429759	0.351643	0.287515	1.05671	0.311778	0.024465	1.67311	1.85312	1.92681	0.65914	0.220409	2.6411	1.70631
PITG_00451	19.3533	14.4234	12.293	13.9342	12.6655	10.8478	11.3429	21.7702	24.8799	24.0156	13.2115	13.5204	14.8443	31.6093	41.3106	33.872	39.8953	21.1348	20.3161	19.3864	19.2547	23.8011	21.6749	47.3871	27.9515	12.1389	29.0008	22.572	70.5302	18.8367	7.42556	32.7588	27.2967	27.484	24.629	28.6537	26.7134	28.1142	27.2781	28.6566	28.035	39.5256	33.2535	39.9394	35.9113	30.004	38.4238	31.5605	34.439
PITG_00452	33.675	31.9655	15.4241	15.3255	11.7254	11.7758	9.91596	12.0196	30.8491	28.4779	13.8786	14.197	12.5625	1.21379	0.769926	2.76826	3.03964	1.03971	1.14273	23.395	23.2729	10.3656	11.3454	29.5091	36.0853	26.0197	18.6054	17.0617	31.0183	13.0627	10.4495	5.38126	9.05901	6.02795	10.9924	11.3654	11.4117	20.9603	13.2619	2.65238	4.27209	3.07828	4.23813	6.62086	5.1674	4.30195	5.77443	12.973	11.422
PITG_00453	65.3373	60.5038	34.1441	34.2067	55.2246	51.8748	40.9793	50.9651	45.3704	43.8023	43.0356	42.1409	42.9265	70.4541	77.7684	84.3224	82.5986	39.4141	46.6121	48.4129	49.6941	108.578	114.568	42.5052	58.69	63.0067	182.299	132.022	68.311	25.0187	28.4719	30.222	37.3462	34.1655	35.6514	34.3077	35.5953	55.2121	48.3357	41.46	39.6889	61.2332	71.2296	61.7214	46.0007	46.7853	35.0993	81.1298	81.4135
PITG_00455	503.745	507.848	264.672	272.276	196.051	192.704	156.771	182.557	358.983	396.031	213.838	223.857	212.031	147.636	161.874	68.5877	69.3406	77.5742	60.7235	407.297	408.244	135.282	125.657	117.441	373.386	209.385	97.0629	76.1193	52.9297	216.374	202.97	178.465	191.126	188.099	178.592	175.251	170.354	308.356	318.828	179.189	177.239	230.649	223.285	244.261	200.247	224.268	114.604	203.664	209.644
MSTRG.505.1	61.2875	45.2407	78.2094	58.3312	153.093	116.604	120.725	108.45	54.8752	48.3987	106.326	98.7766	97.0795	59.6985	53.288	36.9684	45.1463	46.6561	42.7802	43.1926	59.5777	107.879	84.0196	17.637	36.4366	53.3949	55.7373	48.0235	27.1637	31.9747	73.8972	70.5974	64.0266	68.9812	64.5486	70.4241	90.9226	65.6132	74.4647	65.9662	65.9301	78.4523	76.2703	84.2892	93.2788	77.8789	84.617	85.8587	67.0259
PITG_00457	266.169	274.228	224.298	229.194	267.244	274.731	285.168	266.944	262.178	272.311	286.506	285.062	293.684	94.3512	102.816	56.5357	64.5372	70.4731	53.3958	255.583	250.081	123.401	110.232	199.325	247.507	276.185	236.95	233.587	185.569	236.61	225.942	159.985	171.305	166.217	149.404	152.968	158.869	157.808	144.125	118.885	126.253	235.999	239.463	264.981	226.2	263.813	186.792	242.954	240.898
PITG_00458	86.4115	86.213	68.4801	72.2285	97.7837	98.3879	96.378	93.0463	70.2101	70.6009	99.2102	101.428	99.6664	39.7755	47.167	46.5377	45.5541	52.9366	62.1046	62.6251	60.5585	159.794	164.035	145.833	100.549	161.947	219.858	246.233	189.834	73.8947	64.8712	48.2016	56.4432	47.4825	61.5389	62.518	58.4945	48.8384	47.8627	54.234	63.6842	64.2511	60.7326	52.5993	72.887	88.6116	52.2317	93.6274	82.681
PITG_00459	98.6904	96.3483	84.6334	89.4869	81.2675	74.1212	81.3012	83.9217	68.1595	68.4112	86.9088	89.3059	87.0626	51.2022	52.1371	36.9593	40.6854	46.0608	50.8312	91.9083	86.7917	90.6222	91.5056	69.897	96.4513	110.541	123.015	126.045	66.9547	86.0073	93.5589	103.387	77.1058	84.4612	93.7111	110.702	111.822	120.672	111.922	65.082	78.4065	73.2835	85.6334	77.9862	113.032	106.502	162.904	98.8253	97.3722
PITG_00460	6.15807	5.6136	0.4876	1.66953	18.751	19.7929	7.83506	10.9859	0	0.0830719	9.05625	6.55724	7.20363	0.0977741	0	0.122773	0.212675	0.0446717	0.173532	0	0	0.917433	0.684001	11.4881	7.97024	5.5092	9.89504	7.80529	14.2701	5.9688	11.6905	0	0	0	0.000151529	0.497094	0	3.94131	1.15575	0.107815	0	0	0	0	0	0	0.160362	0	0
PITG_00461	270.498	264.461	188.689	197.663	187.087	185.21	179.01	189.709	263.958	252.971	212.868	214.978	213.871	23.5205	27.7424	19.9306	18.6866	45.633	40.7548	244.647	246.09	85.3291	88.006	574.895	486.16	578.592	182.195	204.16	593.852	193.925	168.655	32.0954	52.4899	45.8455	72.7481	75.5894	77.171	44.5821	52.7441	69.5982	77.4823	16.9945	20.0434	3.4145	47.5581	47.9041	15.9751	67.3503	70.5578
PITG_00464	6.00909	6.52634	7.8871	7.27573	8.03477	6.10821	5.70899	6.56048	4.90934	5.72047	6.6296	7.64844	7.09544	7.97774	8.5499	4.83787	5.08684	3.53864	4.02029	6.11209	8.80082	5.52834	6.92089	5.23211	3.95895	5.54242	5.54088	5.688	3.90496	4.26947	5.44428	10.5618	11.0606	12.7882	7.56453	10.6056	8.65448	6.84005	7.09627	7.478	9.38227	8.96176	15.9408	10.4713	9.50608	11.6103	4.03227	9.40053	10.5334
PITG_00465	2.89e-05	1.20177	0.69512	1.9254	2.38735	7.73e-09	0	0.0138594	0.0174942	0.190893	4.14397	0.441738	8.16118	0	0.00216106	2.2831	2.01524	2.74274	3.80403	1.51964	0.0121562	1.92315	0	0	3.60259	0	0	1.56238	3.77429	4.5619	6.81031	0.230257	0	0	4.24849	1.53524	2.09e-06	2.75009	3.79414	3.30797	3.65341	2.7274	4.01193	0.000684216	3.67308	2.94845	0.632872	0	2.56734
PITG_00466	7.00656	3.58543	8.2901	7.81422	14.8429	13.672	15.6163	6.36001	3.27432	7.25001	6.61929	8.17625	4.0004	4.49788	6.9723	6.01012	2.81569	4.84804	8.92429	6.07991	4.64484	8.9578	12.0701	3.82676	4.90837	0.122531	3.26019	3.94986	6.27249	4.87277	13.3376	2.02142	6.13466	7.05498	6.66678	6.73605	4.80857	4.03334	2.8491	4.24073	8.66754	7.7055	4.76974	6.48971	5.74642	5.22663	5.84606	5.56282	4.02989
PITG_00467	22.7709	19.5308	16.4527	11.2963	19.3388	17.8396	12.3537	13.4075	8.53859	5.66974	7.88089	10.2857	8.91339	3.83707	4.69063	11.6127	10.6991	10.0274	6.75228	23.5199	19.6741	29.1603	29.5727	11.9565	3.47196	6.42407	8.5421	6.84216	15.3569	5.92938	13.816	7.23643	6.32533	6.60629	7.52159	7.1915	7.45415	10.2327	11.8188	4.9945	6.4023	11.1308	20.672	25.3483	10.7739	11.0599	10.8142	11.7088	10.3209
PITG_00468	0.539325	3.10318	0.404143	0.0893752	0.837138	0	1.43328	0	1.59281	1.18261	0.797587	0	1.03972	0	1.04182	0.208065	0	0	0	1.31885	0	3.51803	3.60527	1.30157	6.89918	6.42152	10.5381	8.43291	4.32698	0.105593	1.24803	0	0	0.809685	2.20429	0.867929	0	0.905954	0	0.0171726	0.166544	0	0.851925	1.1938	0.200293	1.27526	0.84853	0.569721	0.272393
PITG_00469	28.8066	26.2864	14.2501	13.292	16.6343	18.1467	16.9048	18.7636	25.0116	19.957	16.3553	16.8555	14.7431	7.07128	7.13277	6.91877	5.55339	2.34144	1.55107	24.8703	22.5835	7.10502	7.73187	28.7135	16.4338	21.8582	27.1053	23.1341	35.7721	26.0155	19.254	5.32588	5.10218	6.59721	4.10576	5.93432	4.76978	4.70333	4.08941	5.88545	7.25134	7.70606	8.3018	7.51662	10.2185	9.84923	13.7373	6.02338	7.66506
PITG_00470	3.38148	3.55667	6.55626	6.38916	0.915622	0.934638	0.931635	0.574492	1.77706	1.51443	0.370065	0.539666	0.323167	43.7749	50.1951	22.7142	20.9466	7.46096	5.46503	7.84872	7.31557	5.71729	4.81515	0.151798	0.297536	0.23498	0.793035	0.612607	0.23743	3.84626	2.82874	62.6648	65.9033	65.8136	43.0277	49.1861	44.7159	16.2117	14.8446	8.08946	5.86378	38.3821	35.064	46.5916	32.7041	40.9783	26.8623	17.6498	23.4103
PITG_00471	214.089	216.714	89.7336	90.1688	212.964	217.604	109.413	163.961	19.5282	17.5538	144.941	170.388	147.388	23.8725	17.4832	110.51	117.238	15.3246	11.536	96.3603	88.8019	211.325	238.725	101.759	16.7054	359.044	252.025	354.671	164.272	151.793	215.594	28.1548	30.6813	31.9036	29.5918	33.0816	31.4802	9.29969	15.6851	13.0102	10.7026	58.1866	53.716	54.7879	42.2691	39.7827	34.9028	11.8529	13.6215
PITG_00472	57.5832	61.3932	55.2351	49.8257	72.3173	71.0827	62.5145	67.2832	58.0375	52.2553	63.7557	65.5068	69.518	38.2329	46.3202	37.4013	39.9203	26.2831	24.1461	54.1912	57.4924	26.7557	25.8415	25.6228	44.3028	42.2363	37.9156	35.7839	26.4631	41.2724	54.5782	55.299	51.2604	54.0855	52.6	45.3935	50.0707	40.0356	35.796	30.9457	32.2173	72.6224	69.9308	74.2685	67.7797	58.1412	88.547	39.1651	38.6558
MSTRG.497.1	0	0.413118	1.04403	1.60568	1.08479	0.593208	0	0.15469	1.03205	0.560698	1.37012	0.266406	0.174034	4.86974	5.18981	2.70009	1.54552	5.50315	5.71301	0	0.338562	1.57004	2.25189	0.224805	0.220318	0.198853	0.180684	0.259211	0.200927	0	0.172752	5.44235	3.38007	4.6579	4.71095	3.69699	3.31939	2.40088	1.60301	2.53547	4.2658	4.84334	4.70428	4.88101	9.78736	6.33014	18.1006	2.35193	1.87121
PITG_00473	2.87332	2.74828	4.68972	5.50984	8.05936	7.56565	9.12018	4.64087	3.665	3.65686	8.00211	6.78089	5.45006	5.44924	5.83877	0	0	0	0	5.04822	4.91822	3.23905	1.87938	3.51609	9.85883	4.01034	22.6595	10.9275	3.61956	1.59425	4.52152	3.97456	4.20391	5.40387	3.60334	4.10413	4.62631	1.844	1.33801	5.2319	5.66914	6.56464	5.3843	7.28432	5.92025	7.85438	5.12037	5.34761	5.07202
PITG_00474	6.42365	6.71389	2.34823	2.67016	2.5361	3.23693	1.82905	1.94711	3.51929	2.91839	3.94113	2.46708	2.03724	0.488737	0.838182	8.22646	8.07589	10.6516	23.5566	4.71067	3.98967	12.6772	9.5346	6.06034	5.20913	7.72224	14.3012	10.89	5.58806	3.60403	5.30437	0	0	0.215596	0	0	0	0	0	1.18483	1.33275	0.472467	0.234315	0.427757	0.301168	0.192829	0	0	0.823411
PITG_00475	29.882	30.2075	27.9383	26.913	26.8849	28.3194	33.4119	25.6428	27.1157	20.1402	32.6244	31.7814	28.8052	23.8416	24.7003	16.3633	18.2377	10.8892	13.7076	32.46	31.3406	25.6675	25.2673	20.9186	20.4663	17.9379	19.3359	19.9805	19.6742	17.3302	18.6749	24.3699	29.0883	26.7338	25.6983	24.4122	23.2162	24.5208	25.4804	27.1397	23.3495	23.4588	32.114	30.8422	26.4977	32.5738	22.5765	24.9765	25.9571
PITG_00477	3.63554	5.76e-06	1.12899	1.4e-06	0	3.97559	1.86e-06	1.81492	8.16e-08	1.81865	0	8.06e-08	0	0	0	2.81231	0	1.05064	7.26e-10	2.92374	6.69e-06	3.38598	0.0221549	0	0	5.03e-07	0	2.81847	2.23168	0.00287421	2.24469	1.91761	4.08872	0.000352783	0.00789923	3.80086	1.75976	2.92e-07	1.40066	0.000125849	0.0230504	3.59275	2.59819	0.950423	3.20665	0	4.68835	0.774704	2.0296
PITG_00479	61.1887	60.6075	38.6148	40.666	58.3185	59.6862	66.3507	64.7274	27.8172	25.4953	52.0005	52.0009	51.209	145.085	105.723	154.839	150.628	144.683	154.558	41.6066	44.8202	71.1954	68.0379	37.4575	14.1584	20.7775	38.3206	35.7593	58.4629	34.6599	44.0543	17.223	22.0861	20.8309	20.3701	17.9196	17.7551	42.2148	50.4163	61.9064	48.6436	38.876	32.2747	38.4156	23.7205	28.0091	7.80866	40.4927	42.3197
PITG_00480	0	0	1.10649	0	8.7139	8.71955	4.83853	4.33397	0	0	2.04967	1.35919	1.9534	6.69388	7.2069	7.24029	10.0039	5.77947	4.48973	0	0	5.4585	4.47719	0	0	0	0	0	0	0	2.51235	1.59798	3.72711	2.48885	1.25844	4.16473	2.60012	11.7743	12.9516	3.01846	4.62227	0.886708	1.24076	1.6842	1.94811	1.95638	1.21643	1.14011	1.83746
PITG_00482	39.9292	38.8912	26.8253	31.3627	39.1591	39.5747	29.2673	25.0151	35.1661	27.2787	35.6779	33.2892	29.9468	6.41499	14.1091	12.9064	12.4017	11.3585	13.946	26.8226	28.4915	23.2002	20.51	26.7916	33.8541	43.7883	51.1689	43.6939	29.2236	34.8471	38.5233	7.05927	7.47489	7.89653	11.6033	8.52949	12.1692	21.0835	19.4203	11.2663	13.037	8.42967	10.5003	7.54916	14.2165	13.7748	21.2312	8.96685	9.41228
PITG_00483	9.95407	11.2674	66.1315	68.1542	158.313	160.49	157.462	122.618	9.62823	15.6542	156.653	133.758	132.631	59.9247	68.9174	21.1826	20.3163	52.3387	50.4374	35.4191	36.9868	28.8268	28.8915	4.99664	8.11e-09	0	0	0	7.2699	8.45633	47.7018	105.724	128.272	135.854	136.037	150.126	151.735	59.0086	41.1208	83.6583	106.154	100.367	123.572	135.893	97.2913	110.842	66.548	125.482	126.062
PITG_00484	4.43115	3.42548	2.66467	5.01585	2.87061	2.40219	1.98606	3.08346	3.15918	3.33674	2.41329	2.98576	4.68569	3.97634	2.09591	2.72636	3.3769	3.12235	2.28446	4.97605	3.13539	3.34631	3.77255	1.71627	1.40476	3.99518	6.71345	4.39087	1.53318	0.75065	2.14816	1.31186	2.90274	1.87345	2.89568	1.65622	2.89366	0.775372	1.29526	4.38527	4.30338	3.77933	2.87013	0.697401	3.07784	1.0336	2.0157	2.47101	2.30039
PITG_00485	6.87553	4.45709	6.09967	9.51922	9.3179	3.01108	0	1.49035	0	3.90181	2.98694	4.92078	4.99177	1.78004	3.17777	4.82898	2.29031	7.08413	4.98966	3.44731	2.7086	10.6764	9.16129	3.03597	4.9108	6.97115	8.3261	2.65222	1.96199	1.67103	5.3577	4.9012	2.49026	2.35135	2.08589	0	2.24664	4.30989	5.16043	9.45599	10.242	0	2.30114	1.94341	5.39277	1.49923	5.43432	1.31266	1.22766
PITG_00488	1051.05	1028.06	593.838	582.919	734.064	727.485	798.964	1123.29	707.251	710.733	909.712	1029.16	991.126	44.8835	70.6581	155.705	162.017	33.8279	32.649	657.169	669.156	621.366	666.056	2089.6	666.152	1648.58	1081.67	1187.23	1850.72	1088.63	910.262	133.015	141.833	118.918	290.148	274.882	259.221	182.272	159.008	104.974	138.175	90.6432	110.181	89.6352	160.209	164.034	152.521	109.677	98.9372
PITG_00490	42.5988	42.7268	33.6895	33.5665	38.4115	37.8592	39.0368	35.4314	38.2619	43.3569	43.2543	39.9821	39.2511	36.0553	45.8246	31.6656	32.9463	34.295	31.9282	46.5653	44.4543	51.6087	48.9758	31.1149	38.1117	43.1061	34.9542	36.3299	38.1405	34.994	39.352	72.4794	81.7573	82.4265	71.7357	70.6827	69.2089	58.4027	58.3	55.9195	55.4438	87.5099	85.4245	90.6533	66.4276	68.4838	47.4502	80.8511	87.7068
PITG_00492	410.806	415.342	173.877	173.496	280.338	282.343	163.347	100.321	254.409	311.195	172.166	172.956	173.191	111.608	121.526	0	0	54.9395	53.6366	219.447	215.617	156.926	161.91	208.132	437.296	295.776	327.064	139.134	184.614	82.1896	66.8077	340.089	373.68	359.265	422.653	432.292	401.213	739.56	1118.51	139.725	174.098	150.494	180.46	297.835	116.118	97.7451	65.0247	455.822	409.294
PITG_00494	70.4552	76.7174	76.8195	72.7317	66.8642	69.5124	63.1405	48.9627	67.6668	69.9236	60.5246	54.6786	52.3701	39.2316	32.6768	25.9882	30.5964	31.6724	27.4143	64.6564	66.6148	38.1209	33.9308	76.7139	90.9045	82.0348	67.6803	67.6605	77.139	49.483	54.5146	47.6366	57.7181	55.3067	58.3548	66.6326	60.0465	63.4652	62.7883	43.5911	47.591	49.5511	53.1393	46.706	46.5636	57.1066	30.2104	76.3499	72.2919
PITG_00495	25.2439	22.3442	26.1742	24.8021	24.6651	25.3658	29.0007	22.3657	23.4922	21.4486	27.8955	23.8534	23.5352	12.2008	9.03228	1.89735	0.625437	2.50415	3.32337	26.9897	25.3378	13.3321	15.9596	21.3782	25.1613	20.828	18.7457	17.8533	20.3946	21.7887	24.8335	10.4734	13.338	14.9353	13.8235	17.9663	17.1116	29.7342	22.8951	10.7063	11.0212	3.74e-08	6.8251	4.82485	8.62739	13.855	11.2331	17.0103	19.5067
PITG_00499	0	2.57723	1.03237	3.61115	4.77797	3.22909	6.54901	4.60074	2.19423	1.18043	5.16274	4.26283	3.88437	3.78368	5.73e-09	5.8513	6.21136	2.11603	4.07463	2.4748	3.19332	2.83201	1.40375	2.61567	5.25716	4.26848	5.95357	4.49309	3.60891	2.31447	4.24723	0.9993	0.140968	2.42459	0.873515	1.73526	0	1.63441	1.19499	4.37771	4.24951	1.24539	4.00141	2.98323	3.62e-07	1.19878	0	1.54944	1.35e-05
PITG_00500	4.05785	6.66291	7.51867	10.1701	21.1024	15.8237	19.3971	21.3814	8.84505	8.09515	19.2378	19.4666	16.1969	8.42075	3.80605	14.4216	4.96418	8.05402	3.08183	6.35744	9.1315	9.49184	13.271	5.73615	9.36491	10.0355	19.0128	9.03657	5.44053	15.2544	11.5749	8.07734	6.09339	3.77764	11.0662	7.4454	4.35915	5.53395	1.49433	9.05375	5.08831	3.8043	5.27948	6.89691	6.69924	8.34428	5.62952	8.70253	8.74647
PITG_00501	16.0403	18.699	21.022	22.1132	21.3136	22.2571	27.7243	23.1207	12.2802	11.95	24.716	22.0414	20.2326	7.37092	8.74299	4.63897	5.38736	3.16633	4.75237	21.0576	20.844	20.4102	19.2267	12.4086	6.47917	7.2249	7.41569	7.34859	15.9384	18.9906	20.1692	11.7428	9.77048	11.6465	15.3324	18.4509	14.6535	74.7945	135.135	9.70886	10.7615	11.3482	15.0654	12.1233	11.8603	11.6244	7.69196	19.4522	16.3248
PITG_00503	181.046	160.11	125.171	127.695	177.217	168.324	141.262	133.05	110.528	115.313	135.899	146.559	146.955	15.8658	24.3665	13.8927	13.3881	24.4095	21.9651	118.882	128.82	76.3663	71.9718	90.7609	64.5227	81.5283	97.006	102.864	83.6501	108.208	128.312	49.9991	58.4849	62.4508	65.6264	65.0844	64.1979	81.5047	72.6169	45.6221	53.148	52.3738	60.5696	59.3529	61.4104	62.3128	38.5891	82.9445	79.7742
PITG_00505	1105.69	1128.31	983.941	944.785	1369.27	1370.47	1652.29	1323.65	916.723	988.772	1244.74	1375.8	1305.45	790.087	917.059	594.715	568.633	535.533	491.631	856.81	846.534	1270.28	1368.93	1243.88	1142.13	1534.47	1297.07	1221.91	1352.66	947.971	1085.33	755.478	838.643	709.503	889.075	877.52	798.925	1989.63	2174.46	820.022	906.694	1006.61	934.109	951.929	866.765	1085.34	552.439	1234.71	1188.52
MSTRG.554.4	9.18065	7.69761	15.8646	7.46455	10.9713	7.51357	6.19316	4.64372	8.28282	3.01566	7.32167	3.52811	2.74821	8.61574	3.32055	3.88095	3.06794	2.30588	3.35105	2.1651	9.06848	6.88329	12.2949	3.48033	4.09428	2.80503	0.590156	0	6.2998	5.70662	4.55507	4.90025	4.42279	4.67859	3.4534	8.29808	6.17072	2.44805	9.22341	5.36898	7.60641	2.66621	5.53235	8.83386	8.33203	14.593	12.3323	4.47868	3.95041
PITG_00506	114.892	107.106	67.054	73.9992	75.1871	73.2941	52.1902	59.9085	96.8325	98.6033	60.6332	64.8002	61.4184	13.93	16.4073	13.2327	15.1636	3.93241	4.96072	68.9258	68.7095	62.9347	64.2189	302.417	52.1277	56.9852	87.8994	91.5287	298.751	115.131	68.3779	23.545	27.1536	23.862	29.848	32.0683	31.5529	93.9579	88.239	22.2967	37.099	17.3019	21.596	20.9645	25.7732	27.9635	23.379	25.2454	23.9829
PITG_00508	1.72826	1.40815	1.96522	2.33757	1.43566	0.992171	1.74431	1.73147	0.844392	0.601522	1.30637	0.373304	0.809212	3.35681	4.76051	8.83815	9.0427	8.94701	7.72749	1.32225	1.51243	0.157722	0.000429226	2.21276	0.427826	0.979371	1.42693	1.3619	1.17128	2.78912	2.05009	1.29427	1.57071	2.21295	1.11558	2.03122	1.11401	1.31978	2.22845	9.90236	4.71184	1.88288	3.19549	1.43632	1.16622	0.794648	3.96e-09	0.558948	0.72517
PITG_00509	1.31718	2.11419	1.8697	0	1.78599	2.36198	1.10211	0	1.20699	1.5697	1.51294	0.331447	3.47676	0	0.540486	2.11387	0	1.46671	4.12414	0.153941	1.76897	2.10006	2.8039	1.37279	1.61265	0	0.972643	0	0	1.1381	1.21026	1.9471	0.0384257	1.86521	2.92869	1.47286	0	0	0.411062	0	0	2.20237	0.428239	0	0	2.71408	2.29101	1.6978	2.54455
MSTRG.558.2	3.36237	0.783976	2.75167	0.739265	2.66039	1.74433	0	1.26533	0.931323	2.28893	0.70651	0	1.90701	11.676	16.6691	14.062	13.6178	0.332547	0	0	0	0	0	0	0.568041	0	0	0	0.518045	0	0	33.6266	18.2931	21.3066	10.2863	6.74534	17.9725	0.975517	3.95621	0	0	36.9421	35.6041	20.8157	33.5992	25.2734	51.6122	9.90997	7.09152
MSTRG.558.3	0	1.46132	0.811555	0	1.47637	0.596829	0.702038	0.0335172	0	0	0	0.745558	0	7.42816	4.54712	5.35911	1.43836	0	0.14804	0	0	0	0.350116	0	0	0.834758	0	0	0	0	0	0.784015	4.0879	3.43276	1.15143	4.96454	0	2.14794	3.23605	0.532178	0	0	4.64723	2.86283	5.22018	5.10951	1.31291	1.06107	1.46684
MSTRG.551.1	0	0	0	0	0	0	0	0	33.6057	13.7826	13.5131	8.09058	13.3488	0	0	0	0	0	0	0	0	0	0	0	0	0	0	0	0	0	0	0	0	0	0	0	0	0	0	0	0	0	0	0	0	0	0	0	0
MSTRG.552.1	0	0	0	0	0	0	0	0	37.6623	18.9352	1.90458	2.73494	3.74562	0	0	0	0	0	0	0	0	0	0	0	0	0	0	0	0	0	0	0	0	0	0	0	0	0	0	0	0	0	0	0	0	0	0	0	0
PITG_00513	4.84475	3.4863	2.93954	0.783091	9.79974	10.7249	9.62237	11.697	0.229974	2.01918	2.3575	2.78138	1.98522	1.43615	0	0	0	0	0	5.72464	5.3855	0	2.26206	42.2994	5.6343	10.1318	72.0997	89.785	142.318	24.7908	15.7588	0.735211	0	0	0	0.227461	0.385098	0	0	0	0.768047	0	0.852055	3.52172	0	5.84486	0.108651	0.335726	0
PITG_00515	5.69661	6.34145	6.74055	8.1425	6.65455	3.37075	5.33213	6.06927	10.4286	9.01646	4.30881	6.10711	6.68603	1.24e-09	0.907851	0.86138	0.33755	3.22841	6.27624	9.14221	9.13375	4.83929	4.33548	8.26801	3.5604	2.10353	2.34271	0.818936	2.64129	6.57685	6.63848	0.612392	5.42215	0.523981	4.31711	5.92403	3.78449	4.04877	5.24147	5.70543	8.666	0	2.31391	0	1.17152	6.28207	4.45e-05	1.47338	1.74973
PITG_00516	3.79125	2.66605	0	1.47607	13.7859	16.2452	17.466	11.3407	0	0	9.74181	8.70216	12.1211	2.80532	0.782194	3.69318	4.04936	2.32128	5.39535	0.805807	0.321511	9.26982	10.8134	0	2.23585	8.17451	9.8339	9.79642	0.925803	3.93789	7.0613	0	0	0	0	0	0	3.17399	12.3709	0	0	4.23038	4.70506	5.56039	0	0.385119	0	6.67336	6.50309
PITG_00517	3.31188	3.13445	3.45991	3.00068	2.45973	2.06935	1.09386	1.61886	1.76411	2.34714	1.38607	2.06777	1.94273	3.22765	2.60913	3.37515	4.08207	2.96958	3.61681	2.87913	2.95261	1.76045	1.61475	1.05869	0.806988	0.450893	0.504239	0.361694	0.49064	1.56776	2.53104	1.81941	1.91605	1.66549	2.16233	1.93449	1.15794	1.29436	0.758906	1.63628	2.97618	2.44047	2.65092	2.32186	1.70712	2.20822	0.867342	1.26797	1.63189
PITG_00518	1040.14	1053.41	802.273	822.907	687.29	714.087	786.501	785.773	1069.81	1021.83	767.292	843.228	807.181	275.138	305.039	184.795	187.877	198.427	175.683	891.548	876.206	332.665	330.962	773.632	1227.99	1047.28	780.233	824.916	736.781	633.458	547.753	305.833	347.67	312.005	383.108	376.353	355.052	454.319	327.402	282.478	283.643	383.271	379.782	408.835	390.676	485.592	265.842	587.937	565
PITG_00523	67.1965	77.1485	61.8723	68.0747	62.2944	58.0469	82.2838	68.3643	67.421	71.0937	70.3709	81.6937	82.9899	37.3607	33.5192	29.9769	33.2693	43.9268	40.3406	73.4313	73.6463	73.5706	75.7501	62.5853	121.862	157.676	151.736	137.302	63.9681	97.6622	87.5367	39.8994	42.3141	39.3732	54.675	45.22	48.0355	66.4788	55.0214	60.1036	71.1098	42.3993	51.0365	33.4313	49.4597	59.426	28.0533	72.3922	69.8218
PITG_00524	14.4392	14.4805	13.6222	12.5397	11.5854	12.2086	13.5826	11.773	9.52654	10.0852	13.0858	10.6148	11.0658	12.5782	14.6362	25.1462	23.4347	28.6682	42.699	16.9232	15.1941	15.1848	18.32	8.18826	4.23372	5.84611	8.37829	7.29262	10.3296	8.91292	10.9639	7.56288	9.40119	10.9878	9.15086	11.421	10.19	15.5437	17.9376	11.6786	10.9862	13.1863	11.8886	10.7334	11.3534	11.6835	5.0419	14.8986	14.7446
MSTRG.571.1	7.30065	8.62137	8.21582	8.93534	4.8113	2.36408	3.63386	3.76296	13.6076	9.08889	4.17756	3.90291	4.51742	6.71879	8.30342	0	1.78524	7.72064	5.40524	7.6497	6.89287	8.13287	9.68371	8.70427	4.38891	4.70823	2.95958	5.15704	10.9078	11.3647	6.78269	24.5676	15.3688	15.1935	22.979	24.8104	23.041	13.7225	14.8973	11.5199	13.7578	10.6528	14.2407	15.0379	25.7766	21.4477	50.9352	15.3659	13.9088
PITG_00525	12.1443	14.3569	16.0462	16.1275	6.82004	7.47286	11.8926	8.19077	27.3749	28.7926	12.3519	12.4666	11.0576	12.5468	16.0185	1.60065	3.54275	1.03596	0.586501	22.2375	22.6274	15.7788	15.6443	38.5057	18.1402	11.7112	14.2498	16.0179	42.4606	34.8583	29.6223	18.2654	20.1418	19.9872	19.5726	23.4837	22.0229	52.7476	30.5105	12.7502	15.4314	20.8731	25.3604	32.9314	24.6446	21.8022	20.2149	25.291	26.189
PITG_00527	928.35	940.676	755.221	742.299	1119.39	1146.6	1406.12	950.649	699.789	711.368	982.189	933.176	927.793	495.585	572.014	265.46	255.425	193.105	184.029	626.112	607.003	1220.69	1190.07	612.032	888.088	1496.66	1342.21	1152.14	540.224	1230.74	1097.15	395.376	473.912	461.829	634.275	742.059	701.059	2164.09	2567.51	483.193	492.13	544.045	620.275	426.839	723.453	758.97	549.139	826.847	796.419
PITG_00528	30.8593	32.928	26.2153	22.9861	20.9914	20.2248	18.3188	22.842	27.9592	30.3107	22.7251	22.4309	23.6539	30.4012	33.616	9.22639	8.3922	8.75526	6.67786	32.6388	31.977	8.31868	8.24245	28.4829	38.3188	33.1655	33.5482	28.8414	29.8084	33.2259	30.4836	20.164	20.2935	18.6168	18.6775	19.4284	19.3462	5.933	6.11942	12.3241	11.8391	26.5916	24.9251	31.688	21.0877	19.0839	14.8919	28.4199	26.8216
PITG_00529	9.74784	13.5532	14.9868	14.3908	16.7218	12.6879	15.2306	12.7515	18.8135	15.9212	11.2271	13.2138	12.2148	7.69792	6.90262	5.04378	5.4354	5.92673	4.82053	16.088	9.74782	7.26619	2.13081	13.3696	21.4454	12.2805	12.3136	16.9466	15.1299	10.0077	13.7865	9.29504	10.7181	8.91638	10.5443	8.72326	9.41039	10.7425	11.7537	9.4039	7.92881	6.96818	7.44605	10.8966	10.3174	8.24604	9.51739	8.2954	8.74157
PITG_00530	15.4671	17.265	3.27823	4.99571	7.43177	12.9437	13.7446	10.8963	8.26187	4.9145	5.2477	6.8794	6.16044	125.129	159.917	210.866	204.455	116.403	143.554	3.98859	7.98955	174.794	169.859	49.3287	21.2459	43.5191	49.1995	60.2866	73.9347	12.8716	8.13068	13.3058	13.4335	12.2011	10.649	4.6674	3.99802	1.4647	4.04453	73.4694	36.0008	22.3812	29.4341	24.1284	25.557	46.1336	9.67487	14.2024	8.33246
PITG_00531	9.65085	9.01653	11.6127	10.524	18.5215	17.5681	18.1929	14.8896	8.94611	8.26591	16.8024	14.8585	15.4174	0.811105	0.675265	0.956472	0.600385	0.611316	1.12001	10.8558	11.0002	3.6534	4.4422	10.6468	13.1504	12.1851	14.3847	12.8237	9.45494	10.2903	15.5062	0.971074	1.10655	0.949372	2.0458	0.925999	1.6068	3.98727	3.80408	0.650252	3.42147	1.3184	0.667582	2.09335	0.937034	2.19892	1.41376	1.04167	1.58315
PITG_00537	154.396	155.304	133.678	134.496	158.327	156.578	116.468	137.402	120.339	132.472	136.712	135.478	124.121	49.8547	62.2307	50.5212	55.3172	62.5029	60.044	138.749	135.291	76.1266	77.889	89.9219	41.9779	15.3277	8.66884	6.57804	51.6278	101.252	133.475	93.7147	101.25	99.2548	78.0293	86.7212	85.1198	90.2947	76.0427	75.4296	79.7943	144.779	138.664	134.703	103.032	116.278	49.4063	130.832	133.227
PITG_00538	1.107	5.27517	1.27e-08	2.60632	3.43e-09	2.59688	2.55377	2.19288	3.55834	1.76503	0	2.53467	7.05854	6.65046	0	3.15491	0.841797	4.08665	5.12259	1.29796	1.50726	3.77418	0.106336	1.95762	1.40263	3.90372	2.29263	0.695547	2.6e-09	0	4.61544	3.48068	0.184043	0	3.47593	0	2.64449	0.520751	0.0027825	0	2.66703	1.07022	3.09665	0	0	1.43575	0	1.4498	3.03703
PITG_00539	0.228906	0.230294	0.782548	3.39e-08	7.54029	9.98078	5.56055	7.54717	3.12177	2.71289	5.23196	5.16112	5.83926	197.36	102.769	485.437	468.936	407.642	449.913	0.0011809	1.79082	73.0873	63.2987	0.941059	1.29073	1.49756	0.902374	0	0.357158	1.3888	1.57746	1.03738	1.27756	1.75069	0.38034	0	0.0531487	0.163656	0.528631	88.9003	45.0446	1.65776	1.19961	0.792646	2.55257	1.01741	0.881463	0.879437	1.1724
MSTRG.591.1	0	0	0	0	0	0	0	0	22.4413	26.624	10.3211	6.60457	8.67103	0	0	0	0	0	0	0	0	0.281381	0	0	0	0	0	0	0	0	0	0	0	0	0	0	0	0	0	0	0	0	0	0	0	0	0	0	0
MSTRG.592.1	3.35396	3.20164	2.757	3.42372	0.778433	1.92974	2.01612	1.33204	0.118494	0.96564	1.25847	1.22349	1.2988	3.35468	5.60812	2.5834	1.52098	3.45537	3.76554	0.789672	1.16615	4.63533	4.1655	1.16149	0.126478	0	0.518625	0.744027	0.115346	0.719994	0.6942	9.7634	6.30628	9.49257	7.25921	9.0199	7.05059	3.88422	6.3102	7.56878	6.88016	5.09742	7.47854	4.33043	14.5423	12.0078	26.7198	3.31406	3.8194
PITG_00542	73.1426	66.957	72.9503	66.3743	81.4976	70.4885	80.6546	83.7507	76.3052	88.282	82.564	99.0448	87.9091	48.882	41.7515	29.8688	34.3516	38.2105	34.0385	76.2938	61.9995	53.4257	41.4602	50.6063	90.5189	68.7902	73.6274	62.6222	44.2659	43.5354	54.1308	51.127	49.2423	49.2457	47.1685	44.5491	52.09	40.8978	45.4953	55.445	60.2426	50.6451	52.1234	42.4572	56.0698	53.1204	103.303	59.6699	52.3643
PITG_00543	5.31123	4.56451	6.34747	6.53974	8.04487	8.7548	10.2455	9.61992	6.73579	6.92489	9.48043	9.00521	8.19705	14.29	18.4995	13.0455	12.508	2.69842	2.62989	7.51259	8.22587	4.37331	3.45493	7.04284	5.82498	33.6005	6.09957	4.81065	11.6402	3.01495	5.45125	6.09176	4.76696	6.10291	5.14792	4.90776	4.9578	4.56613	7.09422	4.57061	5.04855	6.5906	6.41915	6.2635	5.48246	6.72854	2.98306	6.49053	7.86944
PITG_00544	3.37525	4.43893	11.3665	10.7389	1257.98	1208.04	2491.45	333.799	9.87719	11.1672	1034.22	1388.88	1114.14	3.97899	7.69817	5.9534	3.05953	14.7425	13.5392	8.86637	7.81771	9.21596	7.26259	2.77698	5.47659	4.84143	3.07987	4.5544	1.41155	17.9597	1919.34	19.2173	16.9494	12.9414	23.3974	23.9123	25.4823	4.35906	4.39336	18.4494	17.8847	15.546	17.0215	13.7861	21.2841	20.3724	16.1373	16.7739	15.3899
PITG_00545	134.465	135.155	106.346	106.699	0	0	0	130.706	90.9309	96.2716	0	0	0	114.021	156.275	227.108	226.114	129.681	176.467	98.7099	96.3498	198.04	202.631	101.159	170.086	169.561	231.84	176.897	121.883	142.109	101.06	65.8318	63.0419	60.4489	61.8976	61.3403	70.9515	38.6372	33.2445	80.3434	75.2161	63.5413	62.4414	64.0956	67.6782	82.1315	96.0095	70.0033	67.1573
PITG_00546	18.257	19.2141	10.5597	14.3395	12.7366	13.4185	11.8909	12.0404	12.0386	10.2408	12.2602	11.0365	6.38871	5.2133	7.35517	22.2709	23.9895	12.5565	19.9486	13.1684	13.5887	19.034	20.4519	22.4158	11.1762	12.3218	20.2558	20.4338	25.5581	13.9335	15.745	3.3691	3.29067	5.06538	3.79159	4.31831	2.98528	4.6573	4.53371	7.76241	7.33666	4.32405	5.58097	4.77481	3.31624	4.30057	2.66289	3.62572	3.86427
MSTRG.597.1	0.225695	0.417257	7.62972	9.91565	1.27734	1.29135	1.28522	1.85592	2.07712	3.61324	0	0.430608	2.06278	29.5208	33.8428	21.4897	21.0134	18.3434	19.0533	0.182913	1.3318	12.2569	12.5848	0.967324	0.66803	0.182663	0.125475	0	0.789781	0.521288	0.245933	17.9273	16.7898	14.4291	18.59	18.6391	21.7816	35.1182	34.5377	25.8115	23.3057	16.8826	11.7971	15.6868	19.2608	21.7948	28.9947	10.9434	10.238
PITG_00550	16.1827	13.9572	21.5047	21.7937	15.9799	18.065	14.7	15.9796	17.4014	20.5234	15.4456	16.5099	15.4014	6.02864	5.96009	8.51964	7.91832	7.59212	10.1666	17.5599	15.5757	20.1381	23.269	19.4025	18.8753	21.4811	31.5856	27.8883	19.8485	18.6862	12.9255	10.5634	13.961	11.0838	14.2609	12.8589	12.6449	22.9427	21.7165	20.4918	22.2774	13.3979	13.9035	9.93922	15.3	15.9169	11.0063	11.7538	12.3935
PITG_00551	0.558681	0.158017	0.718814	0.701909	1.34853	1.13451	0.767615	1.36088	1.34218	1.21531	0.838511	0.35665	0.399408	6.51934	4.43728	3.4426	4.47593	4.47302	4.37044	0.841846	1.23025	3.77482	3.6368	0.171976	0.168543	0	0.207334	0	0.0768542	0.319818	0.264309	1.21432	2.18172	1.87073	1.32774	1.32571	1.1427	0.667879	0.613148	4.55813	3.65182	3.70514	1.66097	1.52753	1.76172	3.05291	1.06515	0.736046	0.715738
PITG_00552	9.55634	15.7708	224.735	224.83	97.1563	95.8104	120.306	117.786	251.571	223.794	129.365	125.625	127.127	151.344	156.43	84.0881	77.2635	66.2905	66.8394	174.02	185.297	64.4886	66.8501	270.494	142.336	42.7712	76.1252	85.7294	306.188	100.415	88.7221	68.9815	84.8252	84.0594	103.566	107.661	96.5612	196.153	150.301	85.4765	85.8138	75.8091	75.2421	82.6788	81.037	97.0568	49.0385	122.228	119.964
PITG_00553	6.03738	6.06503	16.9336	16.309	7.37423	7.53397	6.04048	6.93024	21.7279	20.0076	6.32744	4.4659	5.5414	17.6033	15.2866	20.7006	19.1493	19.761	25.9896	14.1609	13.5963	34.8592	31.0806	20.4581	30.6177	53.5729	14.3494	12.6461	40.5495	3.6638	6.17062	21.4889	25.525	24.3526	25.1719	27.4444	24.4977	15.903	13.882	19.3449	19.695	19.8268	23.9136	20.7306	18.8386	21.9936	15.3453	32.1622	30.3268
PITG_00554	5.89065	5.64685	4.61203	3.59982	3.49968	4.26529	1.63389	1.19751	4.44134	3.69334	2.44154	3.55272	4.2629	3.61409	1.5011	3.07992	0.835997	1.72922	0.98603	5.53092	5.16988	2.29516	1.44e-05	2.28728	1.80855	1.12286	0	0.706531	1.80133	4.06909	2.52003	4.20286	5.93655	4.51912	4.08729	3.1663	3.63314	0.834341	1.02534	5.57974	4.21583	8.84242	7.28901	6.53741	6.84905	6.42814	0	2.71893	4.42033
PITG_00555	2.08704	1.04875	5.09917	5.06774	2.91559	2.79489	3.73027	3.73144	2.26308	1.8491	5.48038	3.39577	3.52509	31.3489	31.9021	13.3162	13.2068	9.4121	5.68102	6.38111	5.22262	3.72498	4.54758	0.171223	1.34426	0	0	0	0.124436	0.528843	1.48719	13.9378	16.774	20.1203	6.74004	11.8703	11.3643	4.24459	6.33912	13.3411	11.996	17.3972	25.6489	33.8502	26.0051	14.5326	47.3104	14.3666	13.5319
PITG_00556	15.1242	12.2159	23.4467	24.2457	20.3489	17.9604	13.0634	18.974	20.1135	19.4214	20.1606	18.5235	18.761	6.41815	5.07051	4.40497	3.12639	5.1527	4.62879	15.6673	16.4804	10.2479	13.258	17.5159	18.1173	14.4486	7.27718	7.86329	16.0627	12.8015	12.9916	9.03396	9.1256	7.57052	8.48494	8.31524	8.03719	14.928	16.9709	6.44062	7.99667	9.61039	7.51514	10.6127	9.18621	10.0478	9.05461	7.41131	5.3509
MSTRG.607.2	0	0	0	1.29674	0.73778	0	0	0	0	0	0	0	0	1.60105	1.43114	2.8063	3.67525	11.619	10.9094	0	0	8.03952	1.03786	0	0	0	0.240153	0.948143	0	0	0	24.1356	25.8511	21.2706	26.7383	33.2674	34.5712	5.55999	2.80531	16.627	11.6523	13.483	17.9252	15.7569	26.8612	20.9103	22.6122	21.0439	15.1357
PITG_00557	0.179055	1.62239	0.441055	0	0	0.251026	0	0	1.7274	2.08033	0.0566355	0	0	3.82257	5.42827	3.33568	2.71506	0.688598	0	0	0.286638	3.12028	2.64747	0	0	0	0	0	0	0	0	1.58542	1.05013	0.622248	1.45464	0.530566	3.23266	0.89964	1.56233	0	0	0	2.56978	1.29e-06	1.87e-05	1.53293	1.133	0	0
PITG_00558	0.747613	2.01575	2.38316	2.59601	5.00001	5.30231	5.55252	6.90537	1.62531	2.22061	4.02952	4.15417	4.17257	2.92799	1.6864	1.88413	1.86371	1.75926	0.666486	1.42143	2.51321	3.70942	3.85005	1.84552	3.57096	5.37169	4.39629	3.16183	1.13729	1.84321	4.81633	3.2241	2.091	2.85447	1.95835	0.491862	4.55529	1.20199	1.89694	3.86035	2.97601	3.21085	4.96601	4.69448	1.80994	5.71072	2.44089	4.87643	4.26021
PITG_00559	3.85975	1.6707	7.35633	5.0041	1.71357	2.76474	10.8156	5.94527	2.06202	6.36471	8.52707	4.37344	8.29973	18.7104	8.33489	48.9075	50.4437	35.0035	54.7692	15.0302	11.6426	10.9784	6.79422	0	5.46933	4.3e-05	4.59617	5.42053	1.32984	4.76685	8.85498	1.34507	3.52471	2.89204	0.000126913	2.90826	4.56e-09	3.41306	0.690634	1.48444	1.14333	8.70058	4.37805	8.04935	0.857469	0.204792	0	4.4398	6.9505
MSTRG.600.1	0	0	3.26055	1.79092	0	0	0	0	0.53719	0.486411	0	1.03999	0	3.16841	1.58901	0	2.29843	0	0	1.43198	0.881117	1.16745	3.90707	1.17012	0.573384	0	0.470234	0	0	0	0	4.13112	1.64939	2.42447	1.93585	1.80403	2.59164	2.84016	1.19196	0	0	2.80109	4.70885	4.61926	2.99669	2.14883	19.1536	1.1129	2.70549
PITG_00560	0.187758	0.396062	2.08827	2.04273	0	0.408532	0.156009	0	0.382979	0.819647	0.167184	0	0	7.788	11.3722	2.39343	1.63985	3.16045	1.07831	0.556375	0	1.48345	0.565191	0	0	0	0	0	0	0.43126	0.226816	4.46648	3.44598	4.54984	2.57524	3.97069	4.8137	2.97748	2.97348	1.90801	1.82523	4.70423	5.329	8.06372	4.98262	5.44497	6.3534	2.58594	2.26963
MSTRG.610.1	4.49961	1.46901	2.58571	2.42199	5.63626	4.12977	2.33175	5.02135	1.49241	4.39268	0	3.51323	0	49.3557	43.1732	18.0842	11.0841	15.5468	4.993	3.80862	9.20691	7.15389	0.260941	5.22402	0.844261	0	0.839745	0	0	7.20739	2.61925	4.46151	11.3924	16.6912	26.4922	8.52008	14.417	20.5709	10.9381	9.52161	12.6712	13.2879	4.35833	13.7488	12.6333	23.8293	15.4058	17.2732	16.9228
PITG_00561	37.1289	40.0075	43.4531	46.7666	43.9988	41.9974	39.7711	38.7707	45.7449	42.1269	41.3506	40.773	41.5932	28.2378	25.2395	21.7926	22.5688	18.7694	16.4836	39.9823	40.9605	21.3459	22.9471	54.447	48.8765	52.8809	41.2084	35.6508	50.9237	32.3204	36.6998	46.469	48.1867	61.0236	40.6341	54.6834	45.7151	45.714	42.3755	32.6886	41.0134	58.2434	57.852	52.7488	48.0949	55.5519	34.8143	47.0636	44.5558
PITG_00562	9.25093	10.2593	16.6279	19.341	5.35943	6.38208	0.343347	4.12109	11.9996	16.0491	1.86659	2.42295	4.54056	7.51329	8.60819	3.88178	4.86646	20.4949	20.3359	12.0603	10.3125	73.9221	76.3717	5.06022	9.81051	6.2422	5.23042	3.68449	5.79101	21.0728	18.0874	33.9693	38.8683	34.635	51.0583	49.9478	49.4163	16.4432	20.7177	44.7746	53.6496	27.6008	29.8529	24.4833	29.9688	40.6582	25.5556	34.4106	36.401
PITG_00563	1.78161	1.75125	2.33617	2.0469	1.05733	0	0	0	0.464339	0.735796	0	0	0.11857	11.9722	11.3641	9.43076	14.3834	10.5685	11.4935	0.544137	1.82042	4.25355	1.4155	0	0	0	0.141714	0	0.372304	0	0.556559	8.07236	13.8551	11.6514	6.2447	9.04522	9.69007	4.3317	6.40322	13.4231	4.89836	12.0392	14.7381	20.8249	13.0701	8.95608	5.85815	10.0357	8.42529
PITG_00564	77.7547	83.8296	10.6835	12.2474	7.28683	9.32754	1.31762	4.56775	62.3226	77.2144	5.01678	7.26866	5.51832	38.8022	38.6557	19.9456	18.4344	19.3142	34.9884	16.9889	22.4182	82.8111	70.4059	70.7679	12.4778	11.6795	67.517	139.743	31.6621	45.5283	8.911	2.8779	1.98644	0	0.22405	2.07127	3.56245	1.07388	0.431603	1.54187	1.33254	2.14409	1.28891	0.794629	1.98752	3.05211	3.47004	3.78331	1.80467
MSTRG.615.1	12.8903	12.489	7.65568	5.82402	5.64598	5.54265	0	1.44723	11.4481	11.5338	2.28638	0.910225	2.51621	18.6187	24.7888	8.66067	10.9367	14.8903	26.5205	1.59582	3.32381	42.7266	35.1016	7.02728	2.28359	4.38756	5.42885	6.77685	4.31287	9.16393	3.73211	6.33942	6.73424	7.61152	4.78536	7.75562	4.63445	0.712328	2.56998	5.85007	3.64174	5.65016	6.26571	10.2809	7.20497	9.56757	21.8085	5.86482	6.54384
MSTRG.615.2	0	0	3.37505	5.5708	0	0	0.463995	1.58726	0	0	0	1.79739	0	0	0	3.20128	1.30988	17.4311	4.43765	0.664455	0	0	0	0	0	0.00109203	0	0	0	0	0.429419	46.8663	34.5458	33.4501	35.1252	33.6196	37.0087	9.38152	12.5604	19.7215	27.7414	39.1034	38.6635	29.6734	93.1732	69.3196	161.405	24.9486	26.847
PITG_00565	183.339	182.387	155.093	166.483	183.817	195.599	183.611	157.126	239.667	236.465	187.364	181.049	188.402	193.428	193.096	170.954	172.48	430.434	428.376	181.771	184.501	381.562	373.791	185.06	230.348	237.321	260.638	259.957	209.371	211.386	164.763	516.869	489.837	479.442	586.742	568.417	558.917	326.129	321.256	546.089	585.211	350.626	356.869	353.718	502.673	482.472	656.7	385.266	392.642
MSTRG.617.2	8.61853	7.67422	6.69569	5.30281	2.99044	6.13312	3.46471	3.11252	6.36029	6.24463	2.53229	3.38256	1.92869	1.65058	3.86739	2.40059	5.64526	23.6696	18.4867	4.75577	4.77046	5.97902	7.45223	3.16239	3.16525	0.869697	0.26847	0.408201	1.35014	5.99853	2.87376	24.7687	23.3498	24.0281	25.5823	23.3915	30.6831	6.23423	7.04565	22.4612	28.3208	18.7266	20.8521	17.4687	36.2985	23.4956	47.8211	23.3845	23.8938
PITG_00566	88.7908	85.3236	65.6262	69.9517	89.1434	89.9372	86.3315	76.403	71.8599	68.3799	80.5442	81.433	81.5133	18.4857	22.133	23.1044	21.9146	32.7319	36.321	74.944	69.3865	75.206	70.7176	73.3083	76.0449	127.013	112.946	109.515	76.9416	73.9417	78.7776	42.0074	43.5296	44.3852	45.9793	47.3608	44.2889	55.4169	53.5715	40.5564	45.4795	46.3126	49.2762	52.0981	52.4922	53.0094	60.2582	46.3553	51.7797
PITG_00567	0	0	0	0	0	0	0	0	0	0	0	0	0	8.75546	8.92632	4.19106	2.45229	1.21046	2.03596	0	0	0	1.30111	0	0	0	0	0	0	0	0	12.2522	9.38197	10.5765	6.36066	0	9.94872	0	0	1.12465	3.16204	14.6025	7.3365	19.9687	8.42915	7.76325	10.3232	0	0
PITG_00568	20.1863	18.3362	22.3756	23.3859	17.9063	16.8189	23.518	20.9835	26.6859	22.6815	21.9585	21.4448	20.6513	1.8884	0	2.12984	0	0	1.54255	24.0566	28.9098	3.1824	5.10314	32.7946	29.4487	20.4213	26.6025	30.6846	30.447	19.9915	17.1165	6.29338	2.24878	12.138	7.5809	3.7536	12.6583	33.3721	12.185	0.0876486	4.86624	7.02139	0.00635355	12.6723	8.43621	11.655	6.34847	7.81695	4.67809
PITG_00569	1.77438	1.30678	1.95593	2.68403	0.0679946	0.643989	0.276112	0.473282	0	0.382104	0.164927	0	0.121186	26.8075	25.8084	10.0939	10.16	6.0645	4.80535	1.20366	2.77479	2.53239	2.70076	3.08e-06	0	0	0	0	0	0.787381	0.380943	19.9401	21.1554	28.2263	11.6915	13.2352	12.1201	1.87207	3.61133	11.3127	8.16575	24.9368	21.4671	20.1994	12.4518	14.1982	1.78284	12.0227	16.3125
PITG_00570	21.8208	19.7789	23.83	21.6967	23.3956	23.9313	26.8114	23.661	19.7778	22.8172	23.5138	24.1948	23.1747	0	0	0	0	0.851408	2.91385	25.2951	27.4831	12.3379	14.3665	21.3071	29.4518	32.4045	35.6407	31.6419	23.7097	22.7992	23.0601	0	0	0	4.91087	0.6562	0	9.35338	7.1577	0	3.21591	0	0	0	0	2.84076	4.19969	3.08855	2.04269
PITG_00571	59.9631	58.3056	64.1921	65.7793	45.0477	44.6185	43.1013	44.8486	64.4087	73.8998	58.1699	56.0349	52.2547	40.2376	32.2359	41.695	40.5376	43.2145	37.9751	67.7281	65.1233	66.1455	64.212	62.418	88.7464	120.887	117.065	86.3652	64.968	78.7393	75.7576	57.2306	60.9401	62.2022	52.4531	53.7668	55.3389	55.3234	57.489	68.9502	77.5048	85.924	83.0174	72.6816	74.5047	84.3094	37.0037	70.7451	67.8838
PITG_00572	1.79489	2.47243	3.15008	1.56672	2.65653	1.38855	3.08759	1.38143	0.896171	0.528117	2.0273	1.27314	3.00152	0.70326	1.33169	1.63072	2.22176	2.42312	2.44223	1.35955	1.01899	1.94302	2.4118	0.851429	0.676542	2.08207	1.09181	0.254486	0.906708	2.1088	3.23574	1.37968	0.168596	1.9408	1.99237	2.03242	1.82613	2.36586	2.22733	2.46009	2.30083	0.857912	0.102577	1.64686	0.0298303	5.81e-05	0.811206	0.545368	1.43896
PITG_00573	10.9442	14.3185	1.93632	10.255	66.6499	75.0946	106.41	97.3877	11.1502	13.4108	77.7599	60.2724	56.91	9.21852	4.43901	6.75945	10.6635	6.28748	7.10186	4.04581	9.03046	0	6.16643	3.37591	11.9798	3.96002	0	8.96294	4.11996	8.86846	53.2877	9.45772	8.44598	14.3816	7.46598	13.4641	6.25525	2.47599	15.1398	3.16885	8.94942	6.20397	10.1451	3.32334	9.38202	4.53536	4.93464	7.18906	11.1944
PITG_00574	18.5899	10.1203	9.62172	11.752	15.9601	13.5497	19.4428	20.838	8.89729	11.0175	16.5351	13.2685	8.79551	16.4763	10.5616	12.7978	10.014	15.3818	4.83224	6.99103	15.7442	9.56032	10.9945	12.7233	9.68161	7.58859	8.94093	9.25428	10.5109	14.7798	23.9466	16.1956	18.429	15.2063	9.92975	15.1523	15.6128	11.6491	5.93723	10.9726	12.6497	14.774	11.3989	23.2434	11.9937	9.56434	5.7753	7.55148	18.6148
PITG_00575	4.02839	3.18261	2.41851	2.73643	0.749703	2.57792	1.68637	1.17817	3.05436	3.33796	3.13868	1.61277	2.57224	6.5893	7.98479	0	1.47714	7.19725	4.22328	1.13807	1.82342	2.78286	0.732866	1.04738	2.84294	2.13569	3.65998	3.8142	0.546098	0.175936	2.10079	8.69582	5.61174	6.94234	10.2328	9.78931	8.7292	2.53244	5.49145	9.28795	11.4396	5.83901	7.14814	6.82134	8.17165	8.98856	4.38119	8.51379	8.27393
PITG_00576	2.81544	3.76225	1.73051	1.15659	3.86306	2.8537	2.58952	1.84864	0.926528	0	1.80432	2.11627	1.21974	1.6524	1.92218	0.272786	0.0714868	0.358495	1.03122	3.27585	2.13578	2.95909	2.45522	1.94837	2.54784	1.89065	2.50423	4.24022	1.25227	3.46643	2.07232	1.3291	1.39067	2.73566	1.75192	2.96453	4.88383	2.72707	3.18758	1.76309	1.6605	1.6953	2.46152	2.21705	0.907434	2.12184	1.89664	2.62871	3.73813
PITG_00577	0.00400936	3.19392	0	0	4.06231	3.2528	3.00207	1.33598	10.4059	6.87416	1.01956	0.0222113	1.91942	0.960571	0	0.0144324	1.54731	0	0	3.68824	1.85231	10.1779	11.2202	0	0	0.560746	2.68547	1.14256	0.363225	0	0.0791583	0	6.82e-08	4.24544	0	2.43826	3.34161	4.46572	6.19344	1.36837	1.96287	7.29e-09	1.0239	0	2.40388	1.01085	3.76535	0.474799	1.21704
PITG_00578	37.7347	36.2213	27.2617	15.4612	15.2678	14.4143	8.72812	10.8052	55.3164	46.1963	13.0699	13.2971	15.4806	6.44791	9.25177	4.22396	4.42209	10.5273	8.32355	35.8313	32.6143	18.8566	19.555	8.64295	7.67622	6.83983	10.8539	5.53667	5.60462	20.0188	16.2587	24.337	29.4385	26.3087	41.9013	44.9957	37.7733	37.197	37.3775	23.1863	24.8221	22.4933	24.0872	27.4802	40.7784	41.9723	53.9703	36.2021	33.1746
PITG_00579	4.63547	3.10722	0	0.657678	0.583177	0.330391	0	0	0.295907	0.714189	0	0.190958	0.124746	1.51782	3.71495	1.03377	0.968647	0.410615	0.100416	0.854077	0.646029	0	1.01549	0.161139	0.315844	0.142536	3.19405	1.36083	0	0	0.20013	3.14212	1.51425	0.945213	0	1.98748	2.14138	0.156448	0.328292	0	0.728022	2.37829	1.90155	3.49867	2.81901	1.57822	1.61455	1.07281	0.2477
MSTRG.624.1	0	0	0	0	0	0.200661	0.254566	0	0	0	0	0.135174	0.176609	0.247089	0.309799	0	0.44811	3.83939	5.15336	0	0.171785	3.86937	0.253912	0	0	0	0	0	0	0.212124	0	3.91202	3.21569	2.59975	4.78064	5.862	3.70535	0.442981	1.62672	5.14595	5.77188	3.27666	6.24276	3.15205	20.4486	13.1269	42.7924	1.08487	0.843954
MSTRG.635.2	0.217704	0	2.65762	2.63995	1.59e-05	1.05936	7.46007	5.93162	2.62403	2.92249	9.45344	11.2146	8.94455	4.74608	8.49405	4.44662	5.4835	8.59364	9.17809	12.2181	11.7458	4.84607	4.95775	1.05705	1.01638	0.582572	0	0	2.02271	0	0	0	0.316626	0.175572	0.811504	0.846896	1.00898	5.50109	6.17323	0.753163	1.40859	0	0	1.95524	1.03323	0	3.34327	0	1.02029
MSTRG.635.10	0	0	0	0.965209	2.62458	0.975333	4.16418	8.05375	1.80451	0	7.09755	7.08844	3.59677	0.0453198	7.5307	0.991583	2.14769	3.69966	2.38141	8.26414	13.5731	7.66363	6.91483	3.69748	1.99293	0.521616	0.250142	0	0.819001	0.175896	0	0	0	0	0	0	0	10.4897	3.46844	0	0	0	0	0	0	0	0	0.000424859	0
MSTRG.636.1	0	0.430563	0.435248	0.478138	1.6959	1.23652	3.13738	2.902	11.1866	10.9083	2.28476	2.22125	6.52981	0	0.636349	0.469018	0.460224	12.5465	9.70324	0	0	54.233	64.6724	0	0	0	0.376627	0	0	0.871436	0	9.92629	11.0088	6.79644	13.4376	12.5226	11.0706	0	0	19.0263	12.2793	6.16961	18.8574	18.4986	27.6018	21.2266	122.726	31.1977	29.0368
MSTRG.634.1	1.91653	2.16828	0.684959	0.542474	0	0.259458	0.329158	1.11023	1.95782	2.69763	0.919427	0.549439	0.685074	3.99362	2.89379	0.928176	1.59338	2.25654	1.11056	0.356419	1.33272	0.549405	1.4774	0	0.867265	0.188746	0.118541	0	0.395466	0	0.566686	3.27302	2.35616	1.3402	1.48378	3.63823	1.52443	0.314433	1.50241	1.82979	1.73251	2.64798	2.1367	1.45559	1.13315	2.88906	3.91494	1.07214	2.72811
MSTRG.634.3	3.29012	2.19301	2.2208	1.37227	1.6918	1.42376	1.47649	1.04693	4.15308	4.47729	1.03797	1.54155	1.82031	1.96526	5.24424	2.20731	1.79697	2.03471	2.13859	0.121502	1.34793	2.06238	0.80387	0.970885	1.35291	0.341159	0.575088	0.373159	0.375874	1.50461	0.593876	1.84134	2.30701	1.69329	0.912467	0.575146	5.32486	2.49311	3.66239	5.47029	3.53122	2.25855	1.5099	1.73836	6.74057	4.11065	8.97067	2.62264	3.05854
MSTRG.637.1	0	0	0	0	0	0	0	0	0	0	0	0	0	4.48551	7.63973	1.94791	2.96968	3.11134	5.00987	0	0	0	0	0	0	0	0	0	0	0	0	0	4.49521	7.05259	6.80199	5.0549	5.85889	0	1.97406	2.25761	1.56602	5.95806	3.1342	8.62148	9.9013	9.26587	9.72277	0	1.0087
MSTRG.637.2	0.285897	0.297314	0	0	0.0226501	0.281394	0	0.216905	0	0.251569	0.557527	0.184024	0	3.38813	0	4.66856	3.99777	2.34456	0.663795	0	0	2.25734	2.29851	0	0	0	0	0	0	0	0.284321	6.92795	0	0	1.51983	1.95796	0	0.814803	2.36362	1.23383	0.860678	0	3.41714	0	2.99287	2.51916	3.83888	1.44432	1.11183
PITG_00582	1.15656	1.66783	10.5686	8.3386	3.53556	4.07366	0.890043	1.56535	0.198539	1.70114	0.765141	0.77721	1.09716	33.6025	33.8701	26.0013	23.7585	20.8806	18.467	1.53583	1.35461	16.6512	15.8473	0.935934	0	0.463244	0.247907	0	7.671	2.00231	2.16628	57.1372	61.872	53.0344	39.0239	42.5023	39.8425	11.2506	17.4068	19.2691	15.3478	74.0177	74.4508	67.8502	56.4352	55.4309	22.342	21.281	21.6065
MSTRG.641.2	0	0.257587	0.26039	0	0	0.246585	0	0	0.257403	0	0	0	0.217028	11.8419	13.3245	1.68356	3.85465	4.33846	2.40136	0	0	0.61924	2.03144	0	0	0	0	0	0	0	0	0.848354	0	0.58086	0.309197	0.576287	0	0	0	3.47802	0.870418	0.335547	0.451264	0	0	1.71608	1.92431	0	0.259276
PITG_22661	0.468521	0.170026	0	1.29037	1.65105	1.35158	1.02935	0	1.98455	1.61397	1.40186	1.17355	1.30956	46.1197	97.3719	35.0772	35.2945	16.8088	32.8665	1.26547	1.45139	160.204	165.275	13.5183	1.81769	0.00219453	17.1259	18.315	8.98774	24.4946	1.12946	8.92628	5.83181	2.10718	3.82326	3.50968	2.28067	1.61122	3.32881	0	0.0720982	17.6266	18.4568	4.30023	36.762	30.031	25.6774	5.61029	2.86684
PITG_22662	7.63819	6.47152	18.8013	18.4854	11.4665	10.4473	14.3342	13.1055	19.5872	19.9471	12.8548	11.3134	10.6399	9.98976	10.1371	21.5256	19.3556	33.2503	39.5437	9.60431	11.1221	19.0959	19.3146	14.7727	16.3254	12.9063	9.90926	7.66281	16.6852	7.78936	9.04703	9.62863	12.0216	10.1347	10.3181	8.39717	9.80914	13.7098	31.2109	12.3756	11.572	10.2252	11.5614	9.93248	6.19809	11.1958	6.86779	12.1171	10.2143
PITG_00587	85.9865	91.4925	82.0475	82.5736	107.176	100.713	78.9467	97.122	72.198	82.9747	76.0936	78.0515	77.5599	53.1872	53.1014	30.7167	34.9024	48.7851	53.35	69.5826	70.2169	55.9051	56.5213	115.497	99.356	66.3916	98.553	98.7194	115.601	104.149	96.4305	31.2158	27.7452	29.8603	37.0339	28.7616	29.5365	62.9	78.4786	84.7862	83.3017	54.7905	70.6262	62.4648	90.6494	82.2477	183.642	71.1626	64.9838
PITG_00588	109.051	108.287	129.014	126.71	102.434	105.93	108.696	100.762	108.721	106.134	106.448	102.034	103.765	38.6685	37.4089	11.487	10.8445	32.6362	24.5791	131.35	127.278	30.1088	27.7371	110.045	86.5547	64.7497	58.2905	58.7714	96.0275	103.998	111.676	75.0106	80.674	84.69	71.0728	80.7429	85.1705	111.749	82.6436	68.2558	68.7363	86.8613	99.7176	92.8624	88.6931	97.5484	44.4971	105.687	100.791
PITG_00589	30.2448	33.1703	32.7066	32.8084	34.4586	33.2895	27.4401	32.7159	39.2929	27.5769	30.7304	34.1255	28.9069	10.3172	12.6401	0.809315	1.90366	23.2841	20.9874	22.1206	22.7098	17.6062	23.6715	23.5239	35.2939	40.6776	39.7648	33.9929	30.2318	29.6403	33.3548	32.8464	33.7182	37.3474	33.785	38.9605	38.1094	21.846	21.2585	33.2862	41.9209	26.2545	28.8181	35.3264	27.4443	31.3375	20.2883	28.9485	32.3078
PITG_00590	20.1246	20.9714	28.1594	30.7431	33.2553	33.622	36.7516	25.2125	19.416	16.197	28.6091	26.3637	26.0774	14.8286	16.2445	16.9344	16.1874	16.5121	22.4174	23.4793	22.849	25.3324	25.8614	21.974	21.8456	21.16	26.8917	21.1456	26.9195	20.782	24.5384	17.1104	22.7813	22.2644	23.6319	26.1081	24.3235	33.6647	32.902	24.6983	29.2175	17.5184	17.4336	16.0954	19.6677	20.1528	11.0117	18.989	18.521
PITG_00591	19.6156	14.7382	14.3953	17.3447	5.89388	7.00992	7.40591	3.91048	39.333	40.0388	5.90295	3.5892	8.39588	77.6353	49.755	130.034	126.607	167.795	149.971	32.8761	23.3016	32.9328	28.267	0	0	0	0	0	0	19.8473	17.0633	0	7.7e-07	0.504375	0.0119622	0	0	0	0	45.049	21.0385	2.53848	0	4.69838	0	1.83197	0	0	0
PITG_00592	186.857	191.92	116.234	115.614	145.615	139.685	129.501	141.407	166	166.02	133.395	140.665	138.31	59.4823	60.5013	54.8274	61.4004	84.3607	93.2735	146.738	144.905	144.27	156.415	122.026	219.696	191.214	186.209	189.606	123.479	205.512	172.793	128.034	112.915	119.434	152.171	152.003	151.697	44.5703	62.0624	100.586	121.373	77.527	87.1403	82.3068	138.486	113.835	230.051	93.9135	101.078
PITG_00593	114.524	127.658	90.8314	105.078	104.714	103.338	101.223	100.081	114.644	94.4446	95.8766	115.963	123.941	22.6822	25.0008	20.9162	12.5019	34.6901	32.0616	95.2557	113.144	59.4847	55.6057	80.4392	113.34	97.7477	141.603	129.337	64.5208	109.955	94.8284	67.9423	64.3756	56.7487	46.0921	55.3659	71.3021	46.9859	46.8458	48.1389	51.3147	72.1083	59.4207	69.6639	76.4099	82.0306	165.985	75.5725	83.2218
PITG_00594	33.6497	33.9968	26.5729	29.1146	29.7577	29.441	60.4039	33.8921	31.9268	28.8962	30.608	29.9745	27.8634	0	0	0	1.11e-06	16.5332	24.033	27.4934	25.2546	33.2138	35.382	30.526	34.798	45.1308	90.5541	62.5308	41.819	43.9948	43.8063	0.4662	3.90381	0	9.07074	6.34572	9.82098	49.8882	113.641	6.19254	10.0402	17.515	17.523	13.0831	15.2937	14.1889	12.2597	11.6458	19.7818
PITG_00595	1.24198	0.19995	1.38811	0.187176	1.54359	2.87e-10	4.27e-06	1.21232	0.00101449	2.89e-06	4.34e-06	0	0.0301329	0	0	0.0173365	0.000128929	0.0303387	1.06292	0.0166942	4.28e-07	0.00943058	0	0	1.20045	0	0.000207007	4.05e-09	0	0	9.77e-10	0.00780127	0.000191634	5.32825	3.47138	0.0139882	0.00678277	0.238277	0.0212568	0.714022	3.52552	0.400002	0.029148	13.3127	0.0136837	1.12577	0.000328521	2.48e-06	7.12742
PITG_00596	0	0	0	0	0	0	0	0	0	0	0	0	0	9.37966	4.17947	15.0987	18.4219	70.1633	73.5789	0	0	0.925008	1.03407	0	0	0	0	0	0	0	0	1.99787	3.38335	5.17652	2.86451	3.09584	4.01587	0	0	26.9898	13.9801	0	2.84752	2.69532	1.16377	3.50672	0.341471	4.06757	2.57614
PITG_00597	4.7064	4.79975	1.5505	1.3941	9.92661	8.87479	8.59149	8.06653	7.27934	6.69526	8.53726	8.49759	7.05177	7.30189	3.47657	0	0	0	0	3.20489	3.34932	3.78284	6.66833	3.16471	5.08396	5.28392	32.0934	17.6688	4.47236	6.33433	10.0457	2.13318	2.09113	4.83636	2.20163	1.1396	2.4418	1.84846	1.09499	15.5319	11.7636	3.19291	5.46499	5.9927	6.2145	4.72461	5.30002	1.72355	1.68336
MSTRG.658.3	0	0.55251	0.612047	0.450083	2.22484	2.8755	0.943912	2.63118	0.324011	0.249962	0.334073	0	0	8.20962	6.15141	1.08559	0	7.18065	12.5849	0.744483	0.667946	0.782122	1.68005	0	0	0	0	0	0.135931	0	0.833432	4.12549	1.88717	4.60327	4.52438	1.39647	3.21467	3.54291	2.67	2.36976	1.44021	4.13108	4.35571	7.41399	8.08855	3.55122	21.4516	5.58356	3.36652
MSTRG.660.1	0.27924	0.339124	0.117589	0.316877	0.36003	0.430186	0.348612	0.697212	0.822065	0.443216	0.653394	0.50634	0.536801	10.6824	12.3861	6.47183	5.52388	5.65961	6.74415	0.365228	0.588509	2.5428	1.5718	0.422508	0.0974947	0	0	0	0	0.185001	0.296408	2.67334	1.23874	2.25521	2.08795	2.06962	1.7138	0.134573	0.604988	3.58499	3.02403	3.97605	2.90666	3.18654	3.47314	2.65346	3.78429	1.14469	1.18181
MSTRG.661.1	0	0	0.396998	0	0	0.787793	0	0	0	0	2.84127	0	2.68987	11.4391	27.127	6.4621	6.15069	0	1.62777	0	1.08196	0	2.60594	0	0	0	0	0	0	0	0	0	2.45373	0	0	0	3.77535	0	5.24335	1.62917	7.40332	0.34358	0	0	0	4.81836	0	0.843953	2.2929
PITG_00601	37.0397	34.1174	11.8618	12.0644	31.4807	31.1036	55.6111	35.5544	19.5086	23.4367	37.3649	37.8855	38.1304	4.72481	5.4703	3.3659	2.77931	2.29886	3.32526	36.2702	37.6273	17.3003	17.339	19.2551	12.2771	10.6792	26.2294	22.6587	16.9204	35.8622	44.4672	11.4932	12.1789	12.7213	11.6204	14.2584	13.17	24.9261	27.9105	9.52292	10.7411	15.951	18.6791	20.9372	12.0597	14.4116	7.32967	19.5327	19.3391
MSTRG.652.1	0.110629	0	3.37568	0.648746	5.46816	5.37686	2.07686	1.94496	0.1195	0	0	0	0	6.12877	1.66745	9.83843	9.47229	0	0	0	0	0	0	6.30843	7.03512	2.64329	0	0	3.09786	0	0	0	0	0	0	0	0	5.95111	4.25038	0	0.0959418	0	0	0	0	0	0	0	0
MSTRG.653.1	0	0	3.93053	8.15003	3.72256	2.04515	1.49892	11.603	0	0	0	0	0	5.94735	9.088	0	3.39629	0	0	0	0	0	0	0	4.79837	3.76506	0	0	4.66224	0	0	0	0	0	0	0	0	10.5441	17.1846	0	0	0	0	0	0	0	0	0	0
PITG_00603	0	0	9.26146	11.8255	5.75224	4.35383	4.28872	4.37059	0	0	0	0	0	14.8125	17.9323	8.98103	7.42738	0	0.126433	0	0	0	0	9.46608	7.55565	4.11922	0	0	5.68142	0	0	0	0	0	0	0	0	12.556	7.80058	0	0	0	0	0	0	0	0	0	0
MSTRG.671.1	0.55469	0.53546	1.23172	1.23897	0.720949	0.88465	3.34582	3.10726	3.73531	2.98108	3.91185	4.32427	4.93021	2.15439	1.62311	6.57383	5.11834	12.4286	20.8962	6.85529	8.32938	10.3862	10.2834	5.08871	1.21844	0.528624	1.25818	0	5.76959	7.22406	6.77953	2.16886	3.51451	1.62562	3.02814	4.37697	1.76483	1.52601	1.61247	3.00622	2.21239	2.58516	1.82115	4.03258	3.15972	2.39377	4.24878	3.39289	3.23116
MSTRG.669.1	0	0.587424	0	0	0	0	0	0.611665	0	0	0	0	0	0.609742	0.804978	5.60229	4.2915	3.92487	5.33855	0	0	7.64013	6.08129	0	0.435584	0	0	0	0	0	0	0	0	0	0	0	0	0	0	1.32251	0	0	0	0	0	0	0	0	0
PITG_00607	11.4275	16.3213	48.579	48.2686	1.49693	2.83869	2.80891	3.57511	1.50388	4.34693	0.19577	1.58116	1.17036	70.4918	61.7175	73.7644	67.8044	139.528	111.811	16.3861	11.8984	54.5827	50.2989	0	0.438851	0	0	0.805552	0	0.135233	7.80219	0	0	0	0	0	0	143.289	140.365	275.607	272.778	0	0	0	0	0	0	0	0
PITG_00608	5.75239	7.52757	4.20282	5.63785	5.70999	6.58983	3.32112	2.78859	5.07152	0.153934	6.57327	1.21044	2.50494	1.94794	0.807644	7.2333	4.99144	0.333709	0	3.73678	3.25609	0.144417	2.4928	3.37953	4.63552	1.42423	2.53089	2.21417	4.89423	2.09084	8.10505	1.69368	2.10315	2.39958	1.82367	2.10505	1.98263	12.2584	7.66618	13.5433	12.1372	1.93122	2.57257	2.99954	2.51913	2.4228	0.763816	2.34785	2.29052
MSTRG.683.3	4.82722	9.98945	2.66587	0.463398	4.3855	4.78846	8.90601	2.87248	5.09028	3.22818	5.91835	3.79613	5.5075	4.39257	9.55806	7.42592	12.5178	20.8706	24.7081	4.79114	2.9774	3.49083	8.13601	4.31712	0	0	0	0	0.790638	0.84619	0.952848	8.53834	10.7389	12.0247	1.34839	10.6869	4.11598	0.756946	5.61674	22.3869	0	6.90922	3.85362	13.1038	13.4644	14.9875	22.5583	6.69077	5.00735
PITG_00612	0	0	0.0129889	1.82458	0	0	0	0.0540939	0	0.150262	0	0	0	10.5383	4.03695	4.94199	5.52336	11.3349	11.3817	0	0.292481	1.52942	0.485317	0	0.0264806	0	0	0	0	0	0	2.82912	3.32728	4.9372	2.94414	3.58005	2.40119	1.11578	2.88545	14.6361	9.80419	4.84935	5.03212	5.37698	0.40562	3.67541	0.903044	1.04474	2.79051
PITG_00613	113.509	112.947	28.9394	31.1604	61.6953	63.0669	94.2988	80.3794	94.4184	94.2446	94.9274	100.149	101.723	30.814	31.1305	19.1574	20.8147	43.2574	41.0065	93.6956	93.1727	50.3402	45.4665	52.4123	73.5285	77.5344	93.0087	100.202	47.8779	106.866	99.6853	71.71	76.6954	75.8585	82.1516	88.4066	80.0605	49.6034	51.7309	68.526	74.7521	65.404	77.9633	67.691	93.4818	97.7133	96.6706	96.4809	103.401
PITG_00614	0.521746	1.3729	3.13244	2.70657	0.650005	0.978239	1.79574	2.94728	0.898461	0.73302	1.54879	1.2184	1.63869	28.3663	34.4681	13.316	15.1903	15.2983	13.2744	2.15958	1.38456	6.45728	7.3849	0.249029	0.732173	0	0.200153	0	0.222577	0.756033	0.986192	17.0213	16.3353	19.9212	13.0003	10.0848	11.4695	3.17908	3.05396	16.3638	12.3378	28.2935	27.416	27.1477	16.9636	22.6151	8.61757	11.4137	15.4085
PITG_00615	1.16365	0.764233	0.780472	0.514799	0.402347	0.390445	0.943285	0.920472	0.278465	1.08319	0	0.956549	0.8917	8.39232	13.7314	3.79915	4.77274	5.83772	6.1871	0.3762	0.466075	0.410605	1.63304	0.121676	0	0.0513913	0.0325983	0	0.0549041	0.258558	1.23424	5.55402	7.451	6.28401	4.20237	5.01048	5.42051	1.70392	0.796365	8.32891	5.48902	9.73559	8.26885	6.20045	7.26682	7.73572	2.70923	4.85393	4.98622
PITG_00616	1.04134	0.990973	0.185006	0.29679	3.49062	3.16567	2.76065	3.42815	0.572288	1.15089	1.30582	2.09163	1.8872	4.93842	3.68361	3.11199	3.61324	4.7264	6.24275	0.419524	0.395813	3.75135	4.0233	1.30891	1.80952	1.18827	1.09585	0.851361	1.95093	0.497891	2.19245	0.902662	1.06893	1.42645	0.781967	0.553275	0.345122	0.384445	0.628571	2.09135	1.02784	2.20274	2.00661	1.99918	1.92436	1.0416	0.267865	1.00777	1.04997
PITG_00617	1.48627	1.25778	0.48675	0.466944	1.17487	1.53425	1.55259	1.95721	0.880081	1.07264	1.32843	2.07523	1.86136	1.65172	1.73235	0.757737	0.77656	1.3219	0.743958	1.47191	1.04185	0.907096	1.01099	0.140712	0.502212	0.243493	0.147369	0.0262218	0.12094	0.347692	0.571445	1.69178	1.46023	1.67291	1.51266	1.07364	1.65546	0.704214	0.591831	1.17137	1.41851	2.01474	1.92962	1.82192	1.26229	1.21557	0.886501	1.53583	1.77589
PITG_00618	2.78	2.53033	3.87674	3.30517	7.16e-05	0	1.40742	0.742547	2.52627	2.08368	0.890067	2.86443	2.14404	6.98656	7.15846	2.5135	2.59836	1.14421	0.485797	2.35634	3.82204	1.25448	1.50899	0.922874	1.69298	0.661409	0	0.122705	0.278437	3.35961	2.82171	3.8397	5.26498	4.60476	4.17103	4.0464	5.42103	2.8129	1.87261	4.82161	3.93499	6.39618	4.30427	3.33254	3.96855	3.88087	1.9332	4.17224	4.83311
PITG_00620	3.90837	3.88866	3.39628	3.59131	4.36632	5.34362	4.01682	3.02199	3.41941	3.67545	3.96645	3.16006	4.44028	1.64937	2.6409	4.62122	4.09204	5.835	7.03451	2.51826	2.6008	4.8135	5.13056	3.22222	3.07583	2.1993	2.07185	2.30288	2.86146	5.58444	5.38349	3.25835	3.63767	3.25024	4.78268	3.03887	1.72605	2.91606	1.72625	2.51498	3.84324	1.6528	0.256797	1.97058	1.63392	2.76766	1.86855	1.3052	2.48915
MSTRG.691.4	0	0	0	0	0	0	0	0	0	0	0	0.276346	0	4.30891	9.45171	6.6635	10.9251	2.32228	2.71009	0	0	0.634698	0	0	0	0	0	0	0	0	0	0	4.17664	1.74367	4.07225	3.69816	0	0	0	8.8391	6.67699	4.14376	2.34037	3.43449	3.36179	3.38664	0.686285	0.944102	0
PITG_00622	56.3775	56.3697	46.8418	46.7435	45.1805	44.55	39.4369	33.1774	44.7784	42.7177	43.6658	36.6431	36.3265	2.98045	2.04219	1.27429	1.29014	2.44643	1.4307	48.9086	47.9076	21.8099	21.3643	41.7817	31.7903	38.5635	34.0939	35.9064	38.1644	52.3234	49.0585	9.81617	13.0812	15.4718	18.2473	23.2799	19.8876	31.1469	25.0705	11.7384	14.0956	6.9787	9.95789	9.75278	14.1967	14.9465	13.2149	20.7343	17.5378
MSTRG.693.2	0	0	3.73201	7.04973	0.490044	0.441273	1.08896	0.857895	3.24462	0.785519	0.656962	1.48737	1.61894	0	0	0	0.932264	2.09703	1.93016	4.19703	2.53263	0	0	2.12684	1.4766	1.09233	1.11448	0	0.830371	0.850712	0.42337	3.45151	4.44018	4.16792	6.17875	7.1216	12.4651	1.12245	1.79848	2.83879	2.41414	2.84194	4.01944	2.57046	4.36281	2.95593	14.5625	1.39234	1.27049
PITG_00623	289.727	282.605	154.464	154.362	114.425	118.465	94.002	94.2651	183.568	151.561	87.9775	88.802	85.9158	11.1213	12.2589	4.02525	4.15987	5.49843	4.67119	128.486	125.998	101.336	96.5697	172.16	119.289	250.718	132.388	105.618	172.534	98.6978	114.247	30.8998	38.8375	41.442	46.5736	54.088	48.4532	53.5009	43.1024	27.5526	33.7492	53.5127	66.1133	102.772	45.2517	72.2301	40.4668	139.367	149.213
PITG_00625	179.985	166.264	221.712	210.06	171.768	165.783	194.738	255.323	144.443	145.859	210.995	243.853	231.526	96.6091	129.011	60.214	56.6647	56.1297	61.4129	326.279	331.056	207.279	221.988	309.913	280.112	268.855	193.801	306.263	362.674	300.106	237.422	157.456	145.522	145.609	133.413	154.885	150.767	201.254	160.362	96.0041	115.236	156.149	183.465	189.119	264.201	212.414	661.116	207.489	205.149
PITG_00626	12.2078	13.1833	15.7355	13.4909	10.1179	9.33794	5.2299	7.76351	3.767	12.6108	9.56209	10.3098	7.1	6.32168	7.37921	9.74373	7.53924	3.70673	3.59433	14.5605	11.1433	13.6788	13.3759	16.3526	9.84202	8.80981	11.6678	12.1192	12.6248	15.6866	14.0433	7.93589	11.1179	8.23585	9.7604	12.0575	9.64098	13.1418	11.4598	9.21192	6.80197	3.67652	9.01577	9.75212	11.3063	8.55986	7.68164	7.60474	12.1996
PITG_00627	6.64488	9.22115	21.3899	19.0993	14.3246	12.8713	14.0676	13.5462	13.1094	12.3843	14.8928	11.5936	13.418	12.9045	19.5949	5.09607	6.79769	4.0972	2.8526	14.7748	16.6453	6.99988	7.3433	4.93527	5.05324	5.55042	0	1.8814	4.25197	8.67495	10.9474	28.4195	23.5016	24.1363	27.066	23.6308	23.6623	19.0896	18.0194	12.2947	18.3222	25.1734	21.5973	23.2382	23.9066	23.7294	56.1859	13.3958	22.1052
PITG_00628	165.421	180.802	106.154	114.924	154.258	143.941	134.924	155.688	128.661	116.224	138.906	146.821	171.054	24.757	31.9399	27.52	27.3293	71.7169	72.3374	90.4045	89.8016	118.654	109.505	83.4796	40.2573	80.289	79.0768	95.4921	56.5515	145.08	168.012	238.921	209.193	209.002	285.716	359.214	325.767	130.902	128.906	122.174	170.321	89.6095	125.845	70.6178	165.01	165.064	383.384	115.945	119.487
PITG_00629	18.447	18.4982	17.9814	18.0771	19.7792	19.7763	18.008	18.8402	14.6696	14.006	23.0479	22.4454	20.5728	4.91926	4.98669	10.4782	11.4839	4.16441	5.73018	20.5773	19.2105	14.0764	14.8785	27.1865	12.7537	15.0158	14.3169	12.9624	25.1049	20.0076	22.8717	4.97132	5.44858	6.47392	5.18696	4.66823	4.28062	3.69032	3.64221	5.8491	5.67572	6.28441	5.23692	4.13272	4.45467	5.36327	2.79308	5.20818	4.70699
PITG_00630	4.53737	4.03679	6.09729	5.47775	3.67224	4.09521	4.04426	2.5256	2.91996	3.11354	3.5339	3.28584	2.3541	2.39023	1.08275	1.01125	0.685492	0.326886	0.0794888	4.21946	5.60314	2.58576	2.14897	2.39471	6.18059	3.19593	2.86396	2.74937	3.06973	4.65424	4.34757	3.25363	2.61749	2.4829	2.70832	0.874814	4.80094	5.04667	2.23652	4.97958	1.81816	4.24272	5.4282	5.14298	2.08156	2.17907	0	4.57913	4.56513
PITG_00631	1049.46	951.578	880.321	1006.87	690.478	663.833	491.515	616.173	653.018	851.893	531.751	545.434	541.316	526.726	581.491	748.497	573.409	850.991	906.737	756.469	795.921	864.383	842.372	868.925	1237	1381.55	1221	1263.3	945.564	872.61	798.176	800.626	726.222	717.639	777.179	658.213	639.791	681.841	702.494	728.193	703.034	537.227	572.296	500.592	737.691	612.819	1064.94	748.679	583.804
MSTRG.704.1	3229.94	3094.64	3449.45	3188.48	2221.77	2177.05	2731.86	3099.69	3436	4134.53	2573.5	3351.86	3342.15	2249.01	2678.73	2484.7	2640.15	3861.28	3208.54	3157.81	2982.6	3116.24	3302.94	3648.72	4158.59	4905.11	3587.27	4030.66	3492.8	3354.12	2870.56	4701.14	4329.06	3555.86	4256.87	3750.54	3874.18	3523.5	3437.01	3629.68	4168.76	3781.38	3352.63	2997.68	4348.89	3392.13	6446.59	3437.12	3387.83
PITG_00632	14.2831	0.174953	13.995	3.93064	0.00906074	12.1998	8.68283	0.0301181	0.00310739	0.00513643	14.3414	0.00023889	5.08e-09	0.169004	0.018532	0.119066	1.74177	2.5539	7.84e-08	2.50859	0.0147038	4.07246	0.0830797	0.826175	2.89472	15.9147	4.49328	3.32889	6.80369	0.113109	3.78591	0.0673751	0.113257	4.89248	5.37004	4.92149	0.0359886	12.2376	8.19013	15.4427	0.00371099	0.00222753	0.00261144	0.1131	1.45436	0.714677	3.03395	1.6863	0.636889
PITG_00633	74.4649	97.4435	43.5013	63.1751	62.759	49.8936	72.42	44.6495	55.3155	67.6157	45.4011	59.0575	36.8795	41.5462	52.281	12.3328	35.633	30.7751	27.1883	48.5059	22.2985	41.4282	39.7257	39.5913	68.2851	46.1532	54.7339	41.2012	47.5126	61.4822	67.9373	59.0762	46.4487	55.5685	58.8625	86.0108	59.1244	64.5138	71.8219	46.4573	50.8666	78.4368	62.0168	63.086	78.5008	63.834	59.6125	91.2477	75.3121
PITG_00635	12.6251	14.809	11.6274	11.088	10.864	12.3095	4.6757	4.89406	4.71933	4.19094	8.29395	7.95939	8.49078	2.21e-06	1.83374	3.37649	0.618813	1.09481	2.40274	10.7471	9.42318	3.35e-09	2.25e-05	1.32205	0	0.703685	0.331971	1.06809	0	12.2439	24.1565	1.83918	2.5228	0.291647	2.19154	2.23757	3.05366	2.02292	4.69189	0.570597	0.221893	2.59802	5.41604	5.24662	2.73004	3.0876	1.7e-05	1.86424	1.3745
PITG_00636	104.429	103.328	125.632	130.916	107.625	112.7	140.465	97.1769	58.7697	54.1174	122.667	110.897	110.084	5.93443	2.2967	13.7333	17.8129	9.84497	11.8448	100.621	106.334	0	0	37.7591	7.1963	15.839	12.3688	16.166	16.4764	70.4787	145.638	10.4502	14.5523	9.77509	14.144	12.9693	11.3884	37.6464	37.3731	5.92294	15.4814	5.79928	6.45642	1.85159	3.65607	5.90046	3.72195	6.1253	5.53115
PITG_00637	24.8682	16.732	18.6893	19.0924	15.3349	15.4277	11.994	14.9631	9.64791	7.40001	13.3458	13.1716	11.8269	5.81712	4.39968	6.6112	9.91531	8.67029	11.4234	18.9349	20.0883	2.74716	4.04673	8.82389	2.98719	5.5528	4.84754	6.26723	7.45436	22.0386	25.1553	6.26562	9.01455	9.56738	10.9963	12.5129	11.3731	16.8113	10.5636	11.461	15.7734	3.96015	6.1153	2.05213	7.07875	5.53344	6.49325	5.41095	4.93397
PITG_00640	1.52377	1.02872	2.59e-07	2.07022	0.233597	0.995286	0	0.83329	0	2.2e-05	0.765859	1.42091	1.61e-06	0.944419	2.93494	1.18632	0.3379	0.0894913	1.18223	0.300937	1.17878	1.69175	1.11201	0.570819	0.199649	0.252347	0	0	0.297197	2.35587	0.0668767	0.275005	2.30703	1.22807	0.324938	2.81195	1.12589	0.834497	1.87463	0.00245497	0.661536	2.91896	1.08156	0.981482	0	0.726376	1.10287	2.80775	1.43232
PITG_00641	44.5656	45.0971	38.7301	40.6483	45.3132	47.8985	42.0149	39.9549	30.4022	32.8437	47.136	43.5252	40.2928	19.9722	19.7828	14.3017	15.5808	17.4241	13.7191	35.6321	37.9562	28.4747	29.5098	28.4465	31.6251	33.646	31.08	33.4228	25.6869	34.3792	32.3673	24.4937	24.1497	26.5761	26.3381	21.3764	21.6562	28.1059	31.0092	20.7996	22.0072	33.87	34.2197	36.259	36.7744	36.1454	25.1231	29.9419	28.5761
PITG_00642	12.0861	5.98226	5.44262	3.98596	0.785431	1.14535	0	1.34402	0	1.08258	0	0.385777	0	16.9242	17.6829	7.16821	5.75494	19.9225	20.2226	7.96771	7.84422	6.49583	5.07253	0	1.27615	0.575909	0	0	0	4.23772	1.50095	9.85117	3.67095	4.7215	2.15426	7.36109	0.961348	6.95331	6.63221	16.8891	13.531	10.1306	6.28815	11.5659	9.17067	11.9564	1.72821	1.8577	4.21503
PITG_00643	1.8305	1.82769	1.37652	1.19228	0.630595	0.243299	0.0999746	0.595458	0.27121	0.891168	0.311791	0.284308	0.32691	5.4585	4.93621	1.92374	2.07402	2.56054	3.34157	1.31148	2.04515	1.37639	0.655816	0	0.148977	0	0	0	0	0.73115	0.466733	1.11133	1.59667	1.14416	0.68399	0.685089	0.364361	1.12686	1.27304	2.21145	1.1771	2.07996	1.37622	0.933	0.869858	1.78806	0.59869	0.587218	0.719724
PITG_00646	38.5691	38.2324	23.4681	21.0698	18.7134	23.1479	7.52015	7.69748	27.1222	21.7565	16.5778	16.6368	15.9958	28.6044	23.5878	107.627	106.432	85.9163	105.48	20.2866	18.0252	40.3368	37.3821	22.8422	43.8708	29.7964	15.56	13.5762	30.8917	39.2731	17.6843	0.631615	0.650262	0.210391	0	0.211425	0	2.94051	0.000127605	24.1583	16.0128	3.37535	2.67102	3.45933	2.49048	4.81497	0	0	0.839096
PITG_00647	2.95308	2.77386	1.4647	1.80489	3.89446	4.23045	2.96202	4.30517	1.18491	2.05648	2.08535	2.96406	3.86737	5.10534	6.30927	4.57918	1.36133	1.37053	0.986564	1.36088	2.24117	2.51834	2.47364	1.59498	1.12471	0.988224	2.42483	1.53797	1.78235	0.841019	3.09289	2.61336	2.88873	3.97966	2.78264	1.72888	0.681897	4.61401	4.72923	1.40635	1.98604	5.78353	1.3796	5.07581	1.47389	3.78449	1.44626	5.16127	1.65395
PITG_00649	13.0709	12.8065	11.0309	9.91283	14.3274	14.8124	13.7288	13.6939	12.0963	9.12898	12.0928	11.5954	12.1467	4.34832	4.83033	3.30179	1.71503	3.85994	3.74065	13.4307	13.2067	7.47436	8.15968	8.40191	12.4851	10.9027	9.89489	10.5744	10.0121	11.791	14.527	4.48733	4.56622	5.32305	5.62665	5.0913	3.72386	5.65224	5.35432	5.82265	5.87558	6.20231	6.33621	7.49254	6.34268	6.6286	5.05588	6.86605	7.8158
PITG_22665	0	0.0969432	24.1763	25.3022	11.255	13.0652	3.27019	2.88572	0	0	0.0143849	7.45e-07	0	10.3188	10.0208	8.93951	8.26776	0.0614953	0	0	0	1.13e-06	0	13.34	14.0717	8.16183	0	0	10.5757	0.122151	0	0	0.185175	0.0680482	0	0.27005	0	25.7496	16.1721	0	0	0.0786191	0	0	0.252327	0	0	0	0.0607487
MSTRG.730.1	3.06684	4.12275	1.89836	0	71.5772	39.7889	51.9316	34.2952	5.37963	3.55446	35.284	35.0332	35.367	2.26835	2.93855	3.9049	5.19453	2.73587	4.41554	0.355358	2.09971	0	0.118019	0.713632	2.01562	0.545478	0.991276	1.4221	0.63783	3.24397	8.56786	7.68862	5.16884	4.36043	4.43827	3.65757	7.67967	3.52316	3.54505	1.39102	2.72696	5.36967	7.85072	3.50749	7.07637	9.85198	8.99416	0	5.03237
PITG_00652	5.70517	5.99021	6.62993	5.25193	4.07726	1.65258	3.0502	7.18e-10	3.71362	3.32833	3.28587	1.46306	0.912171	16.9605	18.9633	5.07625	5.80889	12.4167	9.33819	6.74939	5.98522	4.85224	4.52305	1.98272	4.91961	1.99853	2.4652	1.68741	2.66769	5.12842	4.42549	11.3931	14.9512	11.3901	10.1862	11.482	11.7697	6.2792	5.41897	10.7888	13.4783	17.797	19.669	15.9319	13.13	13.9429	8.69597	14.7409	14.6272
PITG_00653	2.49332	2.70533	6.19873	2.9879	7.31566	7.81648	13.3512	13.0913	0.356743	1.84658	19.1298	14.7166	16.2157	3.36712	3.05265	0	0	2.10967	1.78415	6.85152	7.28613	2.39115	0.341616	1.69315	4.4064	2.94426	2.69141	2.64935	1.05	7.19322	9.73092	0.932799	1.54059	2.27955	2.69872	3.17716	2.03913	1.59057	1.60577	3.66585	3.0368	1.32025	2.74096	0.356087	0.43908	1.81209	1.89471	2.01586	2.63305
PITG_00654	68.122	73.2461	50.8221	52.4421	53.1669	50.7066	59.246	52.9765	55.9018	52.1166	55.4505	54.0813	54.9718	41.5608	41.5244	25.6133	26.8136	20.4445	17.9904	57.946	53.6967	25.7897	29.37	68.6147	60.2214	52.4142	48.144	52.6423	67.43	60.59	64.9686	33.2482	38.1372	39.3951	36.7899	40.0344	34.7216	67.2674	48.1096	30.702	31.4469	30.2518	32.9392	32.6682	41.4168	41.025	57.6903	45.7602	42.9655
MSTRG.734.1	177.393	123.101	135.49	131.78	105.334	110.983	108.185	104.661	92.7904	100.796	99.2132	124.758	103.944	101.623	116.204	49.7267	55.8097	165.944	155.222	124.992	123.379	113.793	138.074	112.703	90.7839	85.9242	66.8991	62.8746	85.3396	118.323	120.678	255.191	257.388	222.526	274.739	313.744	351.989	169.779	201.749	225.867	252.038	183.276	212.4	190.371	461.875	339.224	779.871	225.675	234.159
PITG_00655	10.5424	13.7449	10.4447	5.86523	28.352	26.5837	13.6096	15.2405	3.33905	7.03865	15.6332	11.9557	16.2128	6.48754	4.55611	1.08185	0	6.64063	6.21357	6.22254	5.86952	11.8277	11.7957	5.58912	7.16641	4.01866	8.16086	7.36336	1.99381	9.73648	16.9473	18.518	19.7432	18.4663	20.5388	25.1086	21.1246	6.47753	9.38056	12.8722	13.2582	13.2708	16.2292	27.7095	15.4086	12.8303	25.3228	26.475	22.0447
MSTRG.735.1	47.9872	43.1448	53.182	61.1771	75.5425	69.0298	59.715	72.0497	32.8838	34.7206	55.1548	66.0704	69.4905	42.4351	39.5653	30.6705	38.4553	33.596	32.0489	44.282	47.7082	39.9973	40.7807	23.9091	24.49	19.6175	26.7902	28.5313	22.4998	41.8777	55.2876	65.4376	49.1421	49.4261	38.4361	46.35	46.026	47.068	61.9032	42.823	43.5944	52.4004	54.5216	56.6845	77.6251	76.7104	152.508	49.8275	50.218
PITG_00656	97.747	102.615	97.8164	102.747	130.05	130.949	107.627	109.238	96.1857	96.0715	108.792	114.901	111.752	29.6903	32.212	19.0303	19.3987	48.3653	45.087	83.2457	80.76	57.8302	64.102	63.7774	83.5803	130.627	124.923	135.69	59.3128	88.3101	95.1115	64.7056	77.6266	70.5666	85.2045	85.9485	76.9998	66.1326	57.9162	73.5969	78.1454	72.5805	81.4165	67.042	87.5765	96.8387	86.4014	98.9323	96.288
PITG_00657	4.09042	4.777	3.32064	3.14012	4.2881	3.82913	3.50181	4.87582	2.13914	2.57603	4.21114	2.69532	3.0048	6.23086	10.2119	9.00569	5.63551	6.96343	3.99541	4.0797	3.14518	5.59823	5.37795	2.51555	2.51945	1.59452	1.54039	0.932734	2.01396	2.52238	2.88433	7.83064	11.6468	9.01826	6.69471	4.37233	7.01418	5.15693	5.30235	4.53713	3.4652	13.5904	14.5044	16.6226	9.15876	11.7636	2.62591	6.83117	8.19315
PITG_00658	22.6143	22.1231	16.3055	16.8816	14.9392	14.3816	18.7353	19.2417	18.4264	18.7426	17.4844	16.0301	15.7774	1.02421	0	0	0.25227	3.77435	1.40362	21.6754	23.2141	19.0201	17.7688	33.6398	20.5522	18.3665	19.8556	18.2309	37.7446	15.8235	13.3414	12.4118	14.371	13.1179	16.0841	18.4673	14.7116	29.3649	24.6024	5.74459	12.5468	14.1484	16.4855	14.524	15.3647	12.7448	14.7097	16.2738	14.3777
MSTRG.739.1	1.87219	0.812637	1.57768	2.17482	0.551867	0.590799	0.496488	0	0.979458	1.24725	0	0.599009	0.815362	0.247587	0	1.67251	1.89111	29.973	35.8314	0.601468	0.380002	11.302	9.64303	0.258271	0	0.383286	0.162105	0	0.399001	1.51713	1.22477	22.5836	20.5186	17.2878	34.1082	34.5491	34.0338	0.305708	2.95578	42.4494	44.456	16.3209	11.6531	9.6075	24.8705	25.4781	32.1869	20.2944	17.6935
MSTRG.739.2	8.63178	11.8216	7.8974	0	6.82732	2.81241	0.821429	8.64233	9.29051	10.1363	2.98741	5.91074	1.50887	9.67777	11.5721	38.8518	49.4568	7.03987	5.08633	9.44579	10.1305	38.937	38.6888	5.40116	17.8857	4.31991	9.0761	8.63731	23.7413	16.8825	7.71563	4.96495	0.624439	4.66487	3.21105	1.36537	3.05564	7.31531	5.04542	1.38286	3.9085	3.65133	2.39199	3.23778	1.61845	4.38234	4.01118	5.71124	2.33435
MSTRG.739.3	5.11696	2.90216	1.93417	2.88428	5.63641	4.50207	0	0	1.99889	5.31521	1.81226	0.928885	1.66353	5.43782	0	6.35409	0	4.59346	4.41273	0	0	3.40791	4.60572	6.79847	0	0	0	0	0	6.85773	2.90369	0	2.16576	1.24957	1.09055	1.79904	0.661602	2.50729	3.46004	1.55293	0.868252	1.33932	0	0	4.65418	1.80891	2.44181	4.07068	2.60316
PITG_00659	3.96952	2.57605	0.805689	1.96455	0	0	0	0	5.38872	2.00501	0	0	0	0.000158985	1.50042	12.9734	11.089	4.46626	3.95681	1.59e-07	5.08749	4.47312	3.14717	4.99346	9.9391	2.61785	5.09318	3.60031	6.53042	8.63124	3.96e-09	0	0	0	4.63e-05	7.17e-05	0	0.000142647	4.3e-05	3.64475	3.42778	0	0	0	0.055352	1.45746	0	0.347694	1.34715
PITG_00660	8.85885	9.24688	14.233	13.3754	4.07084	4.1996	1.83507	3.59309	4.82656	5.38303	4.46598	3.59408	1.78273	4.25791	6.27014	2.68513	2.11353	4.33135	4.5773	13.7883	14.9417	6.42856	5.3659	0.00424242	6.33884	1.33154	1.65476	1.71329	0	8.53867	8.4062	15.807	17.8171	18.5951	19.7838	22.6633	20.43	15.3807	14.1677	11.1174	13.7539	13.6373	15.2954	15.2566	15.0291	18.5726	8.42813	21.0802	19.9516
PITG_00661	4.02922	3.85463	14.369	14.6301	16.9101	18.4493	18.7082	17.559	26.3268	23.4701	19.6213	20.3085	20.8306	10.1916	9.65	19.4978	20.0188	20.2995	27.9152	12.4036	11.2428	33.4848	35.3755	13.6604	18.6491	23.8548	25.8451	18.2831	14.0493	6.55618	9.67151	2.70246	3.12966	2.95726	2.58411	3.13927	3.25564	9.84392	11.549	10.7973	12.4899	8.04177	6.87692	5.69486	8.60552	11.0487	5.14478	3.03354	3.13523
PITG_00662	0.789418	3.36196	2.2513	1.51022	1.93744	1.74915	2.69505	1.18006	2.74515	1.99029	4.33817	1.20474	3.09546	0.874866	2.02306	1.01459	0	0.413334	0.308719	2.12486	3.77802	0.478977	0.605472	0.59807	0.719126	1.39378	0.375671	0.508703	2.39346	1.89574	1.82234	2.42729	0.775417	1.39866	0.753704	0	0	2.60126	0.712454	0.146959	1.31004	1.37286	4.22e-08	0	1.88081	1.3909	3.03562	0.394692	0.659676
PITG_00663	34.1717	33.5339	43.4404	38.8852	80.8114	84.4511	59.075	45.8973	29.6387	24.8511	59.1468	45.3653	46.2778	46.4069	24.0276	65.5288	59.4731	25.1734	33.9591	18.982	20.2424	19.8034	31.0982	26.1585	21.125	50.9373	96.1034	69.5743	28.0859	28.6706	58.7247	13.423	23.3663	15.5421	26.7348	20.8348	21.9112	32.6819	25.8532	53.0119	59.2077	26.1766	24.7756	28.2446	19.2907	16.2695	11.774	10.6775	11.3299
PITG_00664	8.20714	8.72021	13.4967	16.102	10.4943	12.0063	16.2989	10.2269	5.37523	5.41226	14.3355	5.05812	10.9402	1.33e-07	0.706038	8.82e-08	1.20614	0.92476	0	9.04384	8.92126	5.34262	2.25277	10.5993	8.07443	3.61994	5.49266	2.43053	9.98327	13.3417	7.14592	10.3341	9.86955	12.8001	10.6315	14.1139	7.53873	27.6186	17.3867	5.29811	11.1432	4.06966	12.2281	5.41254	0.000341991	4.37973	6.11662	7.398	11.1328
PITG_00668	34.368	38.4862	35.7067	33.7867	58.7808	56.8816	55.7927	34.1449	41.7068	52.7447	46.4567	51.9009	46.8866	26.7193	26.1984	7.97869	8.70929	6.35072	5.46078	45.891	47.8436	32.2368	27.7721	11.6507	32.9601	13.1012	15.1645	10.4425	18.6762	34.6049	63.9757	33.1632	35.0615	33.4734	39.3821	41.8396	40.0475	34.759	24.2648	13.6722	15.3012	49.3437	43.7342	56.1414	31.6495	27.8921	26.9609	60.5639	65.1312
MSTRG.750.3	0.961165	2.21138	3.78766	0.0388804	3.34285	3.66453	6.09894	0.263808	1.26775	0.294918	1.68302	3.64241	0.811781	0.273903	1.44517	0.787829	1.3373	0	0	5.02239	0.196896	0.00952953	0.876073	0.373833	0	0	0	0	1.52551	2.0514	6.19416	0.00963351	0.947551	0	0.0105328	2.61306	2.42199	0	2.93214	0.379083	0.320535	2.84694	3.82873	0	1.36474	1.78069	2.75721	1.93439	0.204588
PITG_00669	46.7611	47.7924	29.7724	27.0317	30.6587	33.0678	18.0149	25.6743	11.2723	13.1501	23.5327	28.3242	27.5179	23.1805	21.5485	2.22145	2.01179	7.26736	5.48551	37.5335	34.9789	37.1979	44.9511	15.3461	17.2188	31.39	10.0492	8.95625	21.3833	34.5129	28.4813	7.46949	9.70393	7.79215	9.52721	7.20237	7.99434	11.4364	10.0033	13.7381	15.2556	14.8026	13.8836	22.9396	9.71217	11.7587	4.88544	13.0751	13.7332
PITG_00671	4.30214	3.18465	0.368568	2.34876	11.5173	11.2112	11.2455	8.85825	0.100798	1.70437	4.69166	7.9418	7.20444	0	0	0	0	0	2.11838	3.9894	3.70184	0.572891	1.44093	0.865116	2.17988	1.36683	1.15527	0.83264	2.22259	3.28399	4.08792	0.472522	1.1821	0.477277	1.52461	0.567571	0.920124	1.20454	0.467457	0	0	0	0	0.676739	0	0.783922	0	0	0.0116488
PITG_00672	4.84838	5.51071	16.6005	14.3005	1.56776	1.02477	0.0679311	1.09677	1.3717	6.17944	0	0.160826	0	120.465	131.314	60.9504	60.5853	45.4254	31.0953	7.69498	8.83439	14.1812	14.6861	0	0.461141	0	0	0.16329	0	2.52269	2.23749	69.0244	70.8555	74.9898	41.2327	43.1218	47.8263	23.2721	32.6543	74.3146	53.6847	95.0496	90.693	87.9417	52.2394	56.818	21.1841	47.3282	51.471
MSTRG.742.1	0	0	0	0	0	0	0	0.43819	5.4572	5.22218	1.68183	1.32064	1.36322	0.895264	0.66174	1.14516	0.553507	3.82694	6.4141	0	0	1.90414	1.86268	0	0	0	0.0853039	0.244756	0	0	0	0.642356	0	0.130031	0.702353	0.109088	0.626857	0.103045	0.21623	0.729711	0	0.508138	0.341688	0.209492	1.08724	0.649689	1.59643	0.100944	0.196318
PITG_00673	7.0794	8.09349	7.20292	8.34184	3.07657	4.14503	2.29388	3.93851	7.09317	8.60999	2.94287	1.87079	1.86662	78.6404	79.4662	61.1755	66.7937	84.9293	81.3638	7.91401	9.54469	52.9098	48.5893	0	2.9037	0	0	0	1.09938	8.27573	4.4657	27.2363	31.5098	31.001	26.608	21.4685	23.0655	2.64763	3.54177	49.6149	40.034	45.0675	41.7072	40.8249	41.3768	48.4616	20.5756	23.3041	27.6345
PITG_00674	23.39	20.5232	37.2508	37.6447	1.58764	0.532253	0.712123	3.38026	1.71884	23.3373	0.204236	0	0	486.109	557.616	335.636	333.915	144.446	94.9546	18.1711	20.4875	124.067	124.661	0	0.168647	0	0.130324	0	0.197726	5.34596	6.04349	404.818	390.347	399.356	230.481	235.227	249.066	39.6502	74.1612	245.164	216.142	696.701	576.398	657.524	332.186	406.545	121.355	322.393	380.861
PITG_00676	41.8714	43.8647	20.9159	19.8742	40.8756	41.6073	28.2868	33.3084	24.4053	24.5208	34.5097	35.4764	35.8622	48.1432	50.9989	78.8814	80.3726	6.81284	9.92978	20.6303	22.5615	16.9909	16.9621	26.6932	20.6486	17.1309	12.5994	13.4535	28.3776	29.3581	33.4664	16.9068	12.6587	14.236	8.96905	7.21085	12.4737	25.2216	34.4108	7.91928	11.4054	22.2271	21.4733	31.1745	31.5469	27.5135	52.4595	6.24463	8.1942
MSTRG.756.1	0.337502	0	0.337741	0	3.94793	2.23884	0	0.250208	0	0	0	0	0	0.393836	0	22.5646	14.2849	0.278165	0	0	0	0	0.404711	0	0	0	0	0	0	0.338106	0	0	0	0.376705	0	0.373739	0	0	0.370405	0	0	0	0	0	0.465615	0	0.321731	0	0
MSTRG.763.1	0.199907	0	0.200048	0.879046	0	0.568327	0.480667	0.148202	0	0.716242	0.787591	0	0.166735	9.0977	9.65179	8.62279	8.67265	0	0.810873	0	0.324362	0	0	0	0	0	0	0	0	0	0.165506	3.04155	3.0359	1.56189	0.712635	0.664111	1.27207	1.04553	0.877583	0.971649	0.389227	2.83567	1.04007	0.425117	2.48211	1.05472	4.00187	0	0.398384
MSTRG.764.3	0	0	0	0.308687	0.441306	0.265296	0	0	0	0	0.233273	0.159214	0	6.23432	5.42116	0	1.36868	1.80545	1.24642	0	0.385597	0	0	0	0	0	0	0	0	0	0	3.94323	4.85295	3.6141	3.9456	6.9014	0	3.02808	4.30932	3.9211	1.82798	4.15957	5.92361	3.72325	6.58224	7.61356	22.1979	3.77845	2.53744
PITG_00679	0.407973	0.213641	0	0	2.95349	2.87058	0	0	0.761992	0	0	0	0	0	0	0	0	12.6656	11.7645	0	0	2.08936	2.56783	0	0	0	0	0	0	0	2.24214	24.7859	17.1552	12.7909	16.0189	13.0589	11.4415	0	0.999181	8.43909	9.99526	9.75561	14.5064	11.8591	20.1766	19.76	16.4659	17.0659	13.9237
MSTRG.765.3	0	0	3.0513	3.08377	8.35693	2.40693	0	1.27526	0	2.00184	2.44243	6.0076	1.75842	2.84339	0	6.04262	0	4.67533	3.20791	0	1.42594	6.2417	22.9652	0	0	0	0.547192	0	0.477107	0	1.05008	4.97502	0	18.6801	0	7.93421	0	0	0	0	3.95199	0	18.2101	0	0	0	4.62307	0	12.5826
PITG_00680	17.2721	18.5147	17.7359	19.7452	19.9829	17.4618	19.9041	20.7813	22.1376	17.1615	23.6821	22.8199	19.395	20.2782	18.2017	8.66898	10.6693	16.1123	13.9886	21.1152	23.5859	20.0058	18.8536	12.7871	13.1448	12.2848	13.6179	14.4425	10.5021	22.497	23.5845	12.4528	14.8506	14.6875	9.56357	12.7523	9.72207	21.581	17.3864	15.8875	15.275	17.9885	18.1655	16.2622	15.5805	18.5048	7.97418	12.0833	13.3658
PITG_00681	31.008	35.4065	29.5755	28.6478	54.7223	44.2531	26.7424	39.9401	26.5579	28.2347	42.4603	42.3869	52.3624	80.8639	126.263	87.2305	81.8007	65.0948	65.1173	34.6265	43.3743	20.7792	19.9344	8.13696	8.49998	11.5216	9.74887	9.90971	6.28862	30.4231	43.0946	83.8137	52.722	39.4177	29.1046	27.3683	31.6358	19.8857	13.1727	70.8627	66.7841	98.0019	82.394	90.6393	66.9126	74.4971	127.593	23.43	20.1809
PITG_00682	107.236	108.302	113.085	119.991	69.7538	69.34	85.3622	76.5482	85.8914	101.265	70.2821	72.8131	73.3193	64.6256	63.2821	31.2461	31.8867	21.7217	17.3745	96.6733	87.4481	55.1433	64.839	456.707	303.22	287.331	126.571	141.793	549.248	141.1	94.6181	60.6801	70.305	67.4953	70.3597	82.6446	81.3685	58.9319	91.6413	42.4349	47.1636	61.4095	73.5857	73.3002	55.0828	71.5868	37.3857	122.38	120.837
MSTRG.769.1	6.57469	3.55011	15.5512	8.54183	6.99159	3.39847	3.59286	3.54486	2.95631	11.7782	3.92469	3.81559	1.99408	18.8316	26.2344	12.2461	12.6489	12.808	7.27327	6.30448	3.39432	7.70977	5.01707	0.643952	0	0	0	0	0	1.79631	2.47422	23.3843	12.1027	17.3453	18.4661	16.5468	14.2626	11.8789	15.7433	10.8942	15.1287	19.269	17.6216	24.15	24.7375	24.4396	38.7444	9.79939	6.5512
PITG_00683	44.2992	44.2703	43.6379	44.6942	56.9869	55.3912	54.5091	55.3239	45.2268	47.4053	44.0309	54.5908	59.2817	30.0214	30.2329	26.1888	29.1461	30.4406	31.7176	39.7648	45.1632	38.5287	34.0522	41.2112	39.2855	36.0487	31.9213	32.3821	39.4919	56.7991	51.8904	64.3409	64.7841	59.1393	64.9101	64.4216	65.6538	51.4185	62.2364	44.4748	48.3904	55.8206	55.9051	49.543	49.0088	54.594	48.7805	43.9322	43.5466
PITG_00684	14.2088	12.9616	12.8935	8.92429	18.0473	17.267	13.5518	15.8765	8.64191	10.5446	10.8051	15.7871	10.9833	12.0836	14.1553	9.711	9.28033	4.56297	3.17849	10.0863	12.8382	7.769	6.51425	7.41973	12.7032	7.988	6.45506	2.558	8.17296	12.305	13.2878	11.8178	13.4698	11.3993	10.7037	10.5628	7.87246	8.31904	9.20935	3.40785	6.17633	14.4944	8.60917	11.5773	8.28421	17.8926	1.52096	6.58056	8.51524
PITG_00685	46.3371	47.6379	28.9334	33.271	50.8332	50.2359	41.9517	35.4073	32.2042	25.5094	40.6427	36.4727	40.196	9.42331	10.2205	10.6588	10.6685	11.1261	11.9313	31.7344	31.1538	28.071	27.4694	20.8539	32.0003	35.3423	29.3296	25.2748	19.1093	32.9645	36.6631	27.97	21.3105	22.2586	25.1066	18.024	23.9834	24.329	22.6442	18.5124	23.6773	22.6221	29.7974	23.0225	34.1846	27.1232	55.7695	21.5753	18.9631
MSTRG.770.1	0	2.47893	0	2.68515	10.0484	0	0	0	0	0	0	0	0	5.89438	15.6319	2.15023	1.07049	0	0	0	0	0	0	0	0	0	0	0	13.7068	0	0	0	0	0	0	0	0	2.07077	0	0	1.90086	0	0	0	0	0	0.964401	0	0
PITG_00687	1.48839	1.43306	4.62906	4.27092	2.01738	4.44345	8.26982	6.97148	5.94913	4.32924	6.65223	6.52373	4.99826	0	0	0	0.267748	0	0.138958	7.19011	5.70171	0.627516	0.658474	0	0	1.5711	0	0	0	1.26e-07	3.75763	0	0	0.390397	0.468484	0.300743	2.02846	2.89233	3.8157	0.284815	0	0	0.486387	1.65931	1.38803	0	0	0	0.00140621
PITG_00688	12.2903	9.91137	19.2122	19.9957	17.195	17.8237	22.3799	18.3988	17.6193	15.8132	22.3509	20.5246	19.1144	3.60311	4.01854	3.6407	4.06501	1.76554	1.6206	24.4937	21.2598	20.0527	20.8851	67.1938	18.8264	17.0448	31.8233	36.5114	63.099	27.8176	12.6154	13.5348	16.1455	16.98	22.2145	18.4495	17.8147	20.8306	18.2981	6.3234	10.6881	11.6952	10.562	14.146	14.7015	15.9208	10.9564	19.8937	18.7246
PITG_00689	44.0354	44.1378	219.33	225.413	64.7217	61.9071	136.176	96.0433	77.1115	66.4569	72.1068	75.1233	69.8214	8.3012	8.50232	11.0206	10.8669	6.89533	6.65503	85.604	94.1291	19.1708	20.1246	22.5071	15.869	69.0363	21.7771	23.089	28.7998	191.011	183.823	43.5554	54.0172	44.3975	82.7459	87.7075	83.4416	191.899	249.889	14.4881	26.5312	55.7519	72.4591	70.3134	66.0036	92.3123	89.4474	89.5273	91.0007
MSTRG.782.1	4.51842	5.66574	12.962	14.9016	3.91513	4.28189	2.17287	2.23316	5.3637	3.23779	3.95592	1.34608	5.02486	12.3028	6.61078	3.89796	5.41857	4.22056	3.97104	3.17732	3.42133	5.50454	4.33456	6.8153	8.58762	8.3251	1.30421	2.99367	10.1523	5.13004	5.736	35.6829	21.0433	24.5439	21.1186	26.6856	23.0017	9.76783	12.232	10.6149	8.79756	24.4721	21.9411	21.1393	46.1285	36.9512	79.8283	20.9894	23.4118
PITG_00691	0.513576	0.980334	1.84296	1.76441	2.78712	3.99755	1.46677	1.4756	1.24272	1.21982	1.97843	1.91068	1.22616	9.42193	5.79883	12.6838	11.1057	9.80435	8.70476	1.1915	1.03387	4.05719	2.93074	0.77485	0.616407	0.277241	1.02452	0.982916	0.964204	1.05418	1.17677	2.20384	1.81101	1.71185	0.410424	0.331726	0.223077	0.589603	0.449156	8.48539	4.29119	8.36634	6.07986	4.6224	4.81096	3.91878	1.50095	0.695795	0.718703
PITG_00693	276.59	277.538	228.699	233.255	154.382	157.336	139.166	131.137	368.84	315.935	162.437	141.284	136.576	10.4944	7.66767	7.15391	6.70147	10.1264	8.39724	290.05	293.886	58.496	55.5157	140.101	139.745	243.585	260.142	205.229	162.711	208.088	197.231	25.4665	31.8841	35.0973	39.7546	47.024	42.7943	35.3928	21.7036	25.0305	27.0515	20.6422	27.5687	26.9365	27.3479	31.7023	20.0289	68.8395	64.0847
PITG_00695	42.511	43.7165	48.7943	49.4788	49.3666	49.9834	53.1811	46.6581	47.6781	40.4891	62.6207	53.6169	54.1538	19.7536	20.1981	18.7684	17.3353	20.1592	24.6405	52.9811	54.8444	38.9584	37.3326	38.8197	44.9015	50.2401	60.8967	51.2695	41.6597	55.6675	65.0277	17.4981	18.8672	18.653	17.0085	18.4519	16.605	31.0383	33.0172	26.9861	26.0521	19.9941	21.6224	17.0574	21.8862	25.139	12.7468	16.0994	11.1022
PITG_00696	0.312232	0.445045	0.54164	0.655972	0	0.958644	1.47653	0.937709	0.262397	0.00105032	0	0.0560679	0.209393	1.07659	0.225109	0.642425	1.38541	1.79395	2.88212	1.4258	1.18321	0.0554796	2.37e-07	0.212694	0.0397954	0	0	0	6.47e-07	0	0	3.77763	2.00056	0.877839	3.93648	0.409781	2.86361	1.30884	0.830434	0.542516	0.130986	3.33255	1.06398	0	0	3.82119	0.549966	3.78103	2.45681
PITG_00697	117.255	121.979	45.1437	52.4903	44.3676	43.5622	29.9255	34.4673	84.1329	83.6761	32.8788	35.2715	38.6475	52.5954	53.2439	70.2196	62.7983	117.418	87.4404	58.2636	56.2367	49.5077	51.2695	66.5673	101.017	184.076	227.859	225.05	92.7649	42.569	42.4742	44.2087	42.8042	42.4759	48.4493	44.728	46.0832	30.0323	33.4269	103.883	96.2896	52.8412	43.5297	46.4135	60.1256	66.5829	68.772	67.0317	61.0676
PITG_00698	1.7369	2.79882	6.06783	6.67613	4.95942	3.30212	3.3793	3.68091	4.38426	2.67957	1.34875	1.20536	5.46996	18.8897	8.20908	23.2317	23.54	34.6923	16.8264	2.70132	2.42642	2.01755	1.6594	0.487679	2.39079	2.44805	0.485597	1.13e-08	0	1.88718	0	2.0132	2.51835	2.46733	2.48253	1.29624	1.43953	1.05328	1.18127	15.468	11.7316	4.64814	3.14676	4.48068	3.81545	2.80668	0.94222	2.38423	2.19524
PITG_00699	33.5404	34.0801	42.3523	46.2687	48.8718	48.9559	49.4762	54.2739	32.3227	30.3014	43.7159	44.7044	45.0503	33.947	37.2538	23.2014	24.3624	20.5922	16.1239	36.1795	35.9002	28.5317	34.54	33.3175	36.7889	23.1151	22.462	21.734	34.173	42.0609	40.8203	35.0443	37.2116	38.7446	43.2685	42.6971	43.1088	41.2561	37.99	32.042	36.9977	35.9912	34.3827	34.5863	40.3372	43.9289	26.6367	35.0363	32.4495
PITG_00700	0.735355	1.47491	2.4223	3.75859	6.46584	4.67646	5.79904	7.10025	1.06163	1.60734	1.87689	2.66711	1.1537	17.2247	24.6562	11.9929	11.3415	14.0333	8.53202	2.52523	1.86956	3.82909	2.58874	1.30286	1.93669	0.678726	0.678582	0.306115	0.569797	0.774581	2.0345	11.2095	9.74642	13.4363	7.68222	7.69334	7.13537	5.00561	5.50096	12.2131	10.2558	21.336	18.5428	16.947	14.5809	16.222	8.28953	4.9653	6.45127
PITG_00701	8.60855	8.26679	11.8645	10.0869	22.7795	22.4709	19.2735	21.4771	7.13902	8.49579	14.0132	14.8412	14.9621	19.9706	17.9497	10.506	11.2363	11.9384	8.67736	9.78707	10.5387	11.5254	12.1154	8.33059	13.3895	8.99003	5.35647	4.29049	9.33197	11.7224	13.5288	8.79534	9.65507	9.89617	7.65672	8.50535	7.38039	9.05867	12.7857	13.655	11.492	12.2312	11.8899	12.3872	12.8719	12.3067	8.89425	5.33496	7.24233
PITG_00702	738.753	726.891	655.897	654.839	579.594	571.09	593.735	622.274	756.271	813.386	610.965	676.305	664.764	257.807	291.234	299.141	298.687	411.459	388.688	622.178	609.986	451.239	471.906	721.579	1119.76	1299.86	1201.76	1238.02	712.049	693.361	633.275	458.915	527.89	475.872	478.621	452.197	463.923	392.305	371.669	455.848	484.463	597.75	580.588	531.989	572.14	599.87	377.044	545.997	529.843
PITG_00703	53.965	54.5959	31.4873	35.8547	47.6441	47.7343	28.1087	28.496	46.7409	45.1426	45.1827	38.202	39.8724	23.267	25.7154	13.5958	16.2923	30.1911	32.6399	53.424	51.6155	27.7015	26.7891	24.0101	41.1969	21.5284	15.2642	12.4814	20.1916	9.12475	12.9509	37.2235	42.7164	43.3525	41.6337	45.1882	43.2727	27.738	25.7431	33.3903	36.8638	23.3602	22.9634	29.3013	14.7519	13.0106	8.31581	64.3509	64.9479
PITG_00705	21.028	22.0276	16.6048	18.6614	25.1442	26.3041	20.0406	18.7638	19.3644	15.4791	17.9751	20.5507	16.2632	19.5411	11.4112	160.049	158.181	119.238	148.026	16.736	18.6726	62.8789	62.6262	15.9823	19.5387	17.8537	38.6027	22.7979	18.6289	13.7885	20.4482	3.73954	5.18693	3.92599	2.81674	2.37092	3.52767	7.83851	6.12619	23.2289	18.3125	8.97313	9.01756	9.43139	4.32515	5.54727	4.00909	6.5034	5.0287
PITG_00706	6.34356	5.13382	3.03377	3.64591	5.13156	6.03147	4.34544	6.04962	6.10806	6.0045	5.15954	5.91901	4.80155	7.78224	10.2466	18.1954	16.1834	13.4759	14.5617	6.55623	3.88858	20.3581	22.9495	2.70331	2.07416	4.64276	4.49072	2.53793	3.25356	4.00639	6.53644	0.085394	0.159107	0.175406	0.09337	0.0870123	0.250001	2.85595	3.66664	10.8307	11.5265	0.202654	0.408812	0	0	0	0.524328	0.241549	0.15659
PITG_00707	9.30576	8.99279	16.8509	13.3965	15.8386	23.0964	21.5762	16.9186	15.7809	17.4646	22.696	31.4003	25.5024	26.8891	27.5542	28.4322	22.7413	32.5049	41.1168	19.5728	17.2562	24.5311	22.5835	8.59362	7.25234	5.70115	5.94768	3.85344	9.38765	3.5514	9.17189	2.64871	2.24322	1.97841	2.10626	0.736065	0.704946	12.5152	21.1555	18.8462	19.8443	3.71434	4.22678	1.41353	2.44536	2.04574	3.80182	1.58927	1.76619
PITG_00708	286.879	272.769	293.246	290.624	1460.78	1498.37	1101.59	1163.94	217.358	242.755	907.546	843.066	945.099	116.655	161.016	353.441	341.22	99.8689	110.164	252.907	242.027	406.574	407.214	269.908	248.693	278.593	206.173	202.264	213.157	250.315	735.054	119.958	145.086	129.346	152.537	169.554	167.705	290.332	136.157	149.691	149.485	129.195	112.399	154.285	124.982	179.313	103.819	681.765	679.955
PITG_00709	15.3472	16.1923	12.6796	13.6865	16.4246	15.3241	21.1484	15.4961	11.6021	9.70606	16.7654	16.1654	15.7545	6.61676	5.64465	8.04637	9.30755	6.25538	7.06186	14.1964	14.9854	15.762	15.3309	15.8052	10.0884	7.14561	13.7512	12.5896	17.278	18.364	18.3538	8.65399	9.71677	10.2318	8.95488	10.5201	11.7041	12.7652	15.3442	8.23728	12.102	9.54526	12.4716	8.87886	8.30387	9.27408	9.02746	8.51398	7.64252
PITG_00710	0.356766	0.698125	5.70663	4.35801	0.140305	0.0702339	0	0.0764361	0	0.0753288	0.182929	0.287261	0.176195	23.5752	21.9297	47.4609	52.0027	47.2602	43.4335	0	0	0.318491	0.951297	0.105885	0	0	0	0	0	0	0.0115842	25.2591	23.3695	20.3013	17.5469	16.1571	11.3296	1.27125	5.40418	41.6802	33.4026	31.8972	32.773	20.2803	33.7651	24.5214	46.1496	10.0957	12.3536
PITG_00712	16.3445	17.954	18.6927	17.8485	16.5148	15.8492	13.0564	14.4117	17.1354	19.0176	15.6885	14.975	14.2664	7.41364	8.58017	6.26542	5.51592	6.26555	7.76409	24.915	21.6742	16.9854	18.2319	12.8121	25.5141	15.1107	13.3069	11.4002	21.3338	12.1851	11.374	10.6813	9.78578	11.6368	12.7759	13.5896	12.5256	4.77119	5.66149	8.44575	9.93824	10.9236	8.19292	11.0856	7.64112	11.1733	6.10808	19.0295	17.9093
MSTRG.809.1	0.273458	0.270707	12.5984	10.7249	5.7393	5.99303	0.793362	1.35419	15.6623	18.4391	1.99309	3.09454	3.39444	4.71939	3.54588	1.20045	1.44219	0.236854	0.547577	0.120184	0.0739507	1.63231	2.04248	4.23385	6.07481	1.3277	0.166716	0.754717	4.56557	0.091316	0.150934	0.356905	0.281784	0.101741	0.17512	0.517099	0.145008	2.92732	2.51482	0.501201	0.59289	0.352637	0.835966	0.80984	0.503015	0.611009	0.499271	1.06314	0.822392
PITG_00713	0.895616	1.39e-09	1.63871	2.10912	2.56334	0.752138	1.67311	4.05	4.15842	1.00862	3.27199	1.1382	4.0204	1.13772	4.0396	0.576073	1.63328	1.01404	1.35288	0.114799	2.74254	1.45666	3.85786	2.55424	1.62237	1.4913	2.12509	0.820713	2.83659	0.119316	0.994697	1.47223	1.01659	1.98112	1.91843	2.96976	4.70406	2.19245	2.2086	1.37539	2.41052	2.02989	0.617713	4.35042	2.06423	0.0401125	1.65035	1.90031	0.821088
MSTRG.821.12	9.53887	10.3178	1.93685	12.5295	11.1266	14.9203	15.582	5.25605	9.46979	6.02552	5.84818	3.97755	5.78512	2.04929	1.30108	0	0	7.30654	7.19748	18.6893	8.43438	11.3173	14.6688	3.43255	3.90294	6.18175	9.54996	2.72218	2.34499	4.6928	6.79228	9.21535	10.3617	3.33168	14.2956	6.70433	6.74436	6.4591	4.43794	9.76575	2.59932	10.3537	0	4.32008	14.3383	7.97489	10.0532	18.3818	13.0526
PITG_00715	113.182	113.831	215.729	217.323	285.892	287.756	234.445	161.308	83.6712	57.8997	248.387	267.074	242.179	13.6968	13.0034	13.6367	15.8785	40.7481	62.7435	155.66	161.345	56.0187	55.5628	105.313	91.0276	195.549	223.064	111.672	111.757	1120.39	388.505	17.9357	18.4712	19.1676	19.3521	24.4025	17.9213	40.6387	35.6796	35.9435	39.4532	165.804	166.516	177.669	184.403	197.703	234.339	17.5027	22.6938
PITG_00716	76.487	73.3636	105.334	114.823	155.131	151.044	137.684	111.199	63.7271	58.4442	155.164	192.952	183.783	12.8345	12.3506	13.6393	15.5342	30.2215	36.0075	110.523	107.184	24.3734	28.0216	58.1381	63.7561	125.112	133.656	62.1914	66.0808	707.104	235.716	26.6951	22.7419	21.6353	20.6784	20.7357	17.7928	39.3207	26.0235	20.0218	19.5452	104.793	98.1931	103.339	109.371	126.619	129.423	27.2159	24.0664
PITG_00717	17.2286	18.3623	15.7689	15.1056	19.3331	16.2494	15.46	14.9973	14.7057	11.5914	17.2386	10.1955	12.6362	6.68295	7.53261	10.0006	9.44299	8.61919	9.5805	20.0418	20.3872	16.9255	16.7323	18.4066	12.2911	10.2336	13.7959	11.5639	20.8014	24.7001	22.985	6.46889	7.18141	8.32025	7.04823	8.90351	8.16563	11.6828	10.7993	8.46551	11.3442	4.53605	6.93015	7.6766	8.20648	6.53562	4.58224	7.76375	7.58547
PITG_00719	0.02226	0.0718611	1.41e-05	4.52624	0.00389761	6.86899	0	4.22921	2.37853	0.165985	0.00230478	0.00205608	0.125031	3.44066	0.104308	0.000321369	2.34835	1.86741	0.0173092	9.46317	0.00256439	2.07536	1.76727	6.77112	0.00104209	1.81677	0.682664	0.829218	0.821402	2.4502	7.49312	3.13698	1.61562	2.7e-06	2.06829	5.38496	6.92864	15.8839	17.7439	3.18518	2.02e-06	3.3795	0.00544677	0.073709	10.2699	5.91781	1.86e-06	2.22918	7.38745
PITG_00720	142.349	140.087	215.342	216.399	87.9761	89.0539	69.6529	95.1219	61.3418	81.2118	62.4295	55.8452	56.2366	24.1014	19.9118	82.8103	81.5872	138.354	210.68	150.784	149.309	121.67	118.921	52.0216	81.7928	169.112	52.5915	62.5981	19.0118	30.0762	38.7422	34.2681	37.0428	37.5481	29.5537	28.2047	29.312	58.6229	64.0115	19.9729	20.7135	50.3021	102.388	56.7116	51.5639	43.045	31.3605	26.7865	24.9492
PITG_00721	1.40662	1.34578	15.2285	13.0129	5.52567	4.08089	3.8314	5.16863	10.1928	6.89017	5.71841	4.98696	5.36169	2.56865	5.2961	1.16126	1.66688	4.04241	6.44518	8.0929	8.66849	3.70863	2.6023	742.775	36.7389	58.6348	40.9419	114.368	550.095	17.3048	4.53563	2.39841	2.66072	0.970744	4.28629	0.963745	3.48974	2.4422	4.49806	2.73319	2.01092	1.47272	4.01461	3.28499	0.790017	3.47756	1.40154	2.07024	2.3374
MSTRG.829.1	1.81437	2.69417	3.37193	2.27951	6.23232	4.54411	4.36258	6.24506	0.641009	1.16083	3.57412	2.56471	3.24279	4.53689	5.49873	3.77331	3.56543	1.60219	1.05136	1.19611	1.89253	5.01508	4.50676	1.95477	1.64207	0.741046	0.448891	0.804981	2.24632	1.03864	1.39485	2.67603	2.49299	3.03768	2.00198	1.72215	2.47401	3.38906	7.39609	0.78739	0.756998	2.00547	2.24756	4.134	3.21826	2.90601	6.79481	1.32799	1.03308
MSTRG.833.1	1.56765	2.32781	0.784379	1.72335	4.07501	5.19955	2.82701	6.97309	10.0799	7.72295	2.05874	4.50339	1.96128	3.65862	1.14679	3.38095	2.48817	0.646017	0.794847	1.03346	0.635902	7.58295	3.75965	0	0	2.24097	0	0.973725	0.754779	0	1.29788	1.70368	0.793575	4.37434	2.79421	0	0	1.63979	2.58072	0.952446	1.52614	2.02155	4.07806	0	6.48814	8.271	11.208	1.60636	3.12409
PITG_00722	4.29196	3.21391	5.15104	5.23823	5.23903	5.30294	4.85812	3.82873	1.67936	1.22741	3.18266	0.885354	1.54377	4.04965	2.59191	2.49037	2.87889	0.925411	1.52143	4.55633	3.84782	4.14789	5.54719	3.7935	3.59325	2.15999	2.55126	1.9618	5.00301	2.74304	4.93741	2.38423	2.64716	1.94224	2.88813	4.31647	3.77345	5.83445	7.61218	2.67162	3.33472	1.16684	1.50886	1.57882	1.26081	1.77356	2.19017	1.37669	1.02544
MSTRG.840.7	8.68362	10.1105	3.23392	8.24762	5.81657	6.55345	15.1752	13.1049	8.75245	10.6968	7.61384	18.0714	10.0921	2.9455	7.50235	4.98265	7.1969	13.4155	8.74864	3.85424	12.964	11.5825	6.1651	4.41492	2.8665	9.33065	9.59892	9.91621	9.84982	5.13106	0	8.10463	15.0207	5.5383	11.7696	8.21251	5.05682	9.34544	15.9012	4.92663	11.4596	8.15129	8.43475	20.1423	17.2662	19.7901	21.2872	8.88506	8.59576
PITG_00724	35.3153	34.767	22.8749	9.72902	37.1391	27.2537	34.1672	29.1666	31.3429	26.7802	37.3452	27.0055	31.7257	7.83895	8.95393	4.92975	4.50586	1.62276	4.15292	41.9729	37.1301	15.2974	20.9224	28.4357	37.1511	24.4144	42.4416	33.0787	15.5091	27.1016	20.2054	15.6298	7.97984	17.6837	6.50905	14.079	15.8244	17.0103	3.99588	12.5096	7.18537	10.7235	12.8241	0	17.5917	10.457	46.7323	9.94595	16.2492
PITG_00726	14.3265	15.724	33.4698	30.8603	35.8868	34.8041	30.1915	40.5955	15.2839	16.4876	20.8627	26.1739	26.2897	55.405	65.1914	78.7865	81.3301	54.5382	75.6992	23.4225	19.421	67.6763	70.7193	18.9312	38.3956	8.74391	7.87434	7.47556	33.2344	28.7562	21.424	26.9049	30.5663	26.3053	29.7968	24.5647	28.1698	26.8969	47.7027	25.1044	26.6244	42.2648	34.3586	43.9932	26.3685	35.7625	11.7604	39.1219	37.7991
MSTRG.835.1	0.925181	0	0	3.05121	0.824958	0.809761	2.04193	0.685887	0	0	0	0	1.54332	7.55726	6.76805	8.97904	11.7476	0	0.938194	0.797922	0	0	0	0	0	0	0	0	0	0	0	1.6839	1.29768	0	0	0	2.71869	0	0	0	0	1.1019	0	0	1.17885	0	0.407281	0.437798	0
PITG_00731	2.84949	1.25415	0	1.34001	3.25154	6.95166	0	1.3858	1.58788	4.29857	0.24407	0	4.00873	4.17341	2.73702	31.6107	31.4351	6.70828	13.4639	0.0320206	0.0197237	18.5812	16.8739	1.79024	1.20431	0.199852	2.18553	2.45142	2.94111	2.41383	2.33045	0	1.48859	0	1.98e-08	0	0	0	0.000534315	2.45078	1.23206	0	1.22894	0.056199	0.0383963	0	0.450657	0	0
PITG_00732	38.416	38.1423	23.1709	22.5828	25.7359	26.6985	19.8836	22.1294	20.1181	18.0223	23.7872	20.3808	19.5121	16.4113	19.208	12.7796	12.4072	8.27271	9.43834	26.9196	26.5209	26.4219	25.7959	38.4518	22.4251	19.9033	24.2973	23.7908	44.5931	34.9654	31.2858	7.64828	9.37703	9.3064	8.79637	8.53844	9.29036	10.917	10.1397	12.2383	11.6038	11.9288	11.1566	16.1303	11.676	12.1112	8.01353	11.7463	12.286
MSTRG.844.1	1.31763	2.13443	3.83582	3.02868	8.25139	5.78922	6.7684	4.26253	2.1329	2.46775	4.71926	2.52344	3.09714	14.3972	12.9688	6.32932	6.71765	12.9329	14.0904	1.26348	2.3323	6.56671	8.76192	5.80743	1.39126	0.228311	0.311175	0.297611	6.45937	5.51995	6.942	9.63322	6.67011	8.42298	7.11688	7.95873	8.7656	6.89135	7.09897	10.9165	11.3114	7.1055	6.02438	4.83989	12.394	12.0078	20.5537	3.19132	4.17747
PITG_00733	167.716	163.318	91.2902	86.4405	289.547	286.551	251.352	217.554	110.983	125.311	215.755	206.077	202.89	179.193	167.854	402.953	397.459	198.839	225.951	89.2561	88.3664	288.104	295.944	122.64	101.345	156.893	121.436	114.058	115.307	210.825	217.627	107.313	127.02	124.583	165.598	170.371	162.929	149.775	127.073	111.836	116.046	120.714	123.125	97.6267	132.38	148.733	73.2179	124.241	117.566
PITG_00734	21.4901	22.6024	16.0094	14.0311	33.5278	35.825	30.5814	25.2745	12.4854	15.6011	21.5508	18.3729	17.5737	51.511	55.8459	86.4526	86.6389	68.855	82.3945	21.1528	20.8144	40.1683	40.2914	21.0196	2.66425	7.35768	10.884	9.48533	17.0385	17.3139	18.0686	22.8944	29.4723	27.1698	23.674	24.8574	17.9469	16.7243	41.6279	28.2216	20.7829	23.6622	25.0552	29.9797	20.3173	22.61	0	26.3725	28.1566
PITG_00735	0	0	0.449857	2.29934	0.653672	0.583047	2.17144	0.966192	0	0	0	0.957023	0.980539	0	0	0	0	0.449399	0.32768	2.30395	2.10604	1.10159	0.96916	0	0.17337	0.3972	2.06983	2.03965	0	2.26583	3.37691	2.65826	2.74824	3.0987	3.69441	4.79134	4.02138	1.99995	2.65e-05	1.97511	1.92064	1.32859	2.74111	3.21846	2.56901	2.6019	2.50394	3.21138	3.2324
MSTRG.853.7	0	0.712211	0	0	0.480536	0.583948	0.148164	0	22.7178	19.8143	8.45013	5.86551	4.05851	0	0	0	0	0	0	0.317019	0	0	0	0.663889	0.260255	0.469798	0	0	0	0	0.204066	0	0.396837	0	0	0	0	0	0	0	0	0	0	0.262081	0	0	0	0	0
PITG_00740	0	0	15.4996	14.2905	3.45277	4.86687	0.915098	2.93883	2.44908	4.22195	1.20434	1.413	1.18561	38.0478	37.2872	23.2256	22.9846	0	0	0	0.0558993	0	0	0.638117	1.78089	0.583306	0	0	0.275211	0	0	0	0	0	0	0	0	16.7037	19.8608	0	0	0	0	0	0	0	0	0	0
PITG_00742	0.714105	1.33207	3.77094	4.01266	3.01093	3.04667	2.17039	2.59139	1.25192	1.32366	1.36713	1.97886	1.83014	1.64721	2.00388	1.77744	1.56653	0.770203	0.709585	1.39831	1.76289	1.3929	1.78613	1.58039	1.83888	1.69068	1.6795	0.867902	2.48492	2.38463	2.92333	1.35695	1.5728	1.45422	1.18557	0.927736	0.845212	2.46985	2.46327	1.27231	1.24531	1.66193	1.85776	1.5659	2.68866	1.87864	1.15026	1.75828	1.52116
PITG_00744	1.39181	2.97359	1.69171	1.40129	2.44411	3.06177	2.83856	2.05004	4.97832	1.71765	5.06838	2.01769	2.87811	0	0	0	0	0	0	3.38779	1.33545	1.6029	3.12084	0.692193	0.972448	2.42109	0.777443	0	1.01e-06	1.03597	1.19457	0	0	0	0	1.36687	0.000168236	4.0939	3.67996	0	1.3358	0	0	0	0	0	1.22779	1.14e-09	0
PITG_00745	5.71655	7.34466	4.51594	4.57509	6.51853	8.24924	8.39699	3.12233	5.10843	2.9393	9.61096	3.5167	5.57991	0	1.29391	1.04222	0	6.69e-08	0.0776197	7.25022	4.45215	0.429187	1.03629	3.31824	0.764394	2.03566	0.291357	0	3.11394	3.36265	1.34254	0	0	0.342474	0	1.29398	0	9.02273	7.53884	2.89819	1.45491	0	0	0	3.22091	0.110274	0	0	0.12924
MSTRG.865.4	0	0.31579	13.591	4.14006	0.452607	6.66342	3.2327	2.3412	1.70158	5.60566	3.48825	0	0	6.86661	2.54928	2.59682	6.33506	2.30795	2.26327	9.21972	4.41042	0	0.4575	0	5.4841	2.87167	2.85007	4.29153	0	6.85752	3.07937	0	2.64387	5.97399	5.80117	9.72671	6.4066	8.58176	11.207	7.27676	3.69513	7.1576	4.80441	4.31652	7.79746	0	1.81917	4.85861	1.05453
PITG_00746	14.5897	10.6421	0.00124082	1.65212	20.8146	22.5781	13.9138	13.6536	0	0	11.4769	10.9297	4.0069	27.0018	21.5109	51.0767	52.248	0	0	3.82632	3.3895	0	0	32.3813	1.6735	3.21807	10.7104	9.03791	62.2502	0.96045	9.06967	0	0	0	0	0	0	0	0	0	0	0	0	0	0	0	0	0	0
PITG_00747	0	0	1.34195	4.02672	13.1301	13.5873	13.181	7.25539	0.746875	0	11.4724	5.58992	2.65169	2.36354	0.00451538	6.91554	0.0413123	14.9322	31.5909	9.74e-09	2.08e-09	0.909854	0.446907	0.00370736	7.05e-07	2.88848	22.3542	10.8707	0.278557	1.40157	11.7795	6.70149	6.40866	10.4985	9.8455	13.7686	14.5389	15.1229	10.8169	7.67065	9.19642	6.46119	6.87645	8.34504	9.99225	6.69009	6.77808	7.27027	6.99593
PITG_00750	0.438063	0.542069	0.818209	1.67783	0.996381	0.415132	0.524255	0.889025	1.18627	1.26944	0.357922	0.48716	0.318246	1.97182	1.595	1.18097	0.865162	3.41432	4.2562	0.144395	0.486441	15.2341	16.2755	0.825934	1.20864	5.09082	10.6202	7.61893	1.25973	30.5249	25.0915	2.96193	4.5805	3.28537	2.59086	2.9577	4.24898	0.684208	0.837519	3.04681	2.28181	5.55301	6.33365	6.8391	6.61758	5.03284	3.74123	5.25036	5.70295
MSTRG.867.1	8.50416	4.97518	9.51644	3.6293	0.548235	1.32762	1.34125	0	12.4099	4.09339	0.00477204	2.34218	3.84804	5.15427	3.43547	0.585703	2.02031	7.26909	7.76288	31.1738	28.6016	1.10391	2.39645	10.858	7.48248	3.1827	0	1.52423	4.23574	1.44145	0.644359	8.32085	8.41778	11.0936	9.64343	11.7723	14.486	1.57083	0	6.0138	0.425032	7.09942	3.58653	4.22654	6.14394	5.45888	8.97694	3.56619	3.57555
PITG_00753	75.502	75.9293	34.5173	37.3645	197.376	204.417	63.0778	140.798	251.518	280.635	133.728	119.984	131.563	0.142929	0	1.30407	0.676717	0.0872481	0	28.8881	35.2169	0	0	24.8665	63.3573	18.0066	1.26569	0.493167	5.29976	0.457552	7.22924	0	0	0	0	0.169177	0.174263	0.715533	0	0	0	0.197009	0	0	0	0.247569	0.10761	0	0.224943
PITG_00754	8.688	8.90024	13.7231	15.6027	8.29343	7.2702	9.08253	9.12905	19.4203	18.894	8.60607	8.05634	6.84294	0.364627	0.00059953	0	0.194946	0	0.331248	14.4649	14.5812	1.50413	0.118797	26.9035	26.2214	29.8506	19.6127	15.5746	25.8235	9.60597	6.47743	0.242385	0	0	0	0	0	0	0	0	0.230439	0.515515	0	0	0	0	0.870888	0.269319	0.244421
PITG_00755	4.0726	4.57558	6.09478	5.83582	6.55869	6.14535	4.34593	7.45246	4.88245	5.47483	6.1878	6.78997	5.36119	7.66031	9.96268	5.64369	6.0184	4.9275	4.35278	6.31123	5.86239	4.70775	3.58478	6.69579	6.45893	1.78191	2.65931	2.05109	4.0409	4.49088	6.67361	5.10537	5.69266	5.89621	4.19269	3.03458	3.39765	1.40916	1.8251	8.57167	3.55489	7.73294	4.9008	6.79387	4.94089	4.39318	2.24769	3.90886	4.42897
MSTRG.878.1	9.28466	15.6701	15.6176	18.2996	7.91114	16.1997	7.00423	18.1762	0.879845	13.5369	20.8453	6.17336	6.43918	28.5097	30.3634	16.6918	19.2277	5.02391	3.94844	20.2609	14.1362	6.7079	5.61519	20.4861	22.5099	4.22779	9.28041	7.62482	11.3992	9.66913	20.0471	9.81096	4.30771	19.91	12.2716	7.15878	2.01811	3.93232	8.26167	22.8968	6.65466	15.8419	5.23142	20.255	6.85886	11.4622	2.96935	5.44119	12.5245
PITG_00756	51.2514	52.7352	41.529	41.3109	38.2167	36.0874	27.0844	44.0066	65.8089	62.9917	46.1694	51.0041	47.0949	125.841	223.339	3.31664	3.73487	11.1222	8.59037	92.584	96.5027	35.0565	34.4961	123.633	125.894	73.032	69.4737	86.1149	168.912	175.996	83.8348	12.9422	12.0238	12.5227	9.51375	11.4179	11.0661	59.1495	72.2228	30.1951	31.8446	26.4393	23.5474	39.3007	17.7554	21.6285	13.3164	32.5734	28.6124
PITG_00757	2.56273	3.81934	13.0015	10.1544	7.88132	9.10661	8.40394	9.34346	7.69101	11.6151	6.44674	7.63469	7.61782	0	1.40374	0.20624	0.0261947	0.567114	0.283801	4.31552	4.88473	1.33608	0.804115	12.6835	21.5261	19.3009	18.4607	16.1498	12.1448	10.6404	8.82945	0	0	0.581803	0.402317	0	0	0.22502	0.314666	1.0174	0.615408	1.02456	0.572801	1.28549	1.01839	1.34879	0.871416	0.820838	0.97543
PITG_00758	1.66705	0.493184	4.95346	3.7837	1.92992	1.57266	0	0.933483	1.47138	1.53976	1.5371	2.32555	1.31268	1.44545	1.63291	0	0.182464	0.557571	0.755144	5.21373	4.72338	0.729582	0	0.400494	0.925544	0.50789	0.456817	0.236536	0.17004	1.0472	0.659694	1.16951	1.84021	2.25919	4.81942	5.33202	2.73404	2.56417	2.35449	1.12397	1.07059	1.85432	2.52791	2.10626	2.67213	2.10412	3.63133	4.78159	4.34867
MSTRG.881.1	0	0	1.16318	0.96841	0	0	0	0	0.458797	0.415429	1.21817	0	0	6.1976	2.3099	2.98573	3.90541	0	0	0	0	0	0	0	0.489709	0	0	0	0	0	0	0	0	0	0	0	0	9.69179	8.31834	0	0	0	0	0	0	0	0	0	0
PITG_22666	112.261	110.866	124.131	107.642	85.3055	83.4627	91.3974	97.9346	115.331	122.229	81.8476	92.0399	103.162	94.3691	97.0243	80.7579	84.3529	61.6075	61.0951	126.725	125.853	53.5288	66.6991	54.7186	109.768	117.889	113.176	95.8741	58.5091	48.867	47.9141	79.3028	77.9694	75.5932	85.2642	87.3646	68.615	99.9893	109.228	94.1578	80.3112	94.7291	96.5285	106.236	98.5738	100.065	148.044	95.9515	85.6959
MSTRG.887.1	228.317	236.493	254.726	287.377	236.389	238.499	259.52	298.79	315.211	396.143	234.075	279.558	317.897	259.685	264.434	186.905	279.357	158.723	99.1224	336.162	299.891	159.265	166.398	187.001	243.358	367.215	314.048	304.621	130.469	162.729	142.55	288.45	204.249	248.121	312.733	260.343	234.527	267.187	294.2	200.667	264.928	329.536	234.353	288.275	327.911	304.051	540.186	254.461	284.625
PITG_22667	0.907257	0.283751	4.7973	8.02228	2.56991	1.8512	1.19137	0.877629	0	0.846997	3.53e-07	0.131015	0.320364	4.44199	6.6623	7.29734	4.46241	0	3.17067	0.000626318	2.12662	1.47132	0	0	0.391213	0	0	0.131479	0	0	0.303415	1.27052	3.21695	6.83546	1.48974	1.44851	1.05484	10.9433	8.46192	5.22003	3.83882	10.8625	1.91891	8.21093	10.778	3.90389	4.46965	1.66845	5.47908
PITG_22668	0.915296	0.718459	3.62132	3.71023	1.5645	0.558724	0.80459	1.01762	0.0798916	0.651057	0	0.238459	0.198489	40.6679	39.7348	29.8728	33.4324	38.1778	35.3603	0.496921	0.263153	12.2469	8.88728	0.290037	0.795894	0.566276	2.00973	1.22245	0.596228	1.07875	2.0705	18.5325	14.6409	18.9829	8.62507	10.0438	9.28262	2.50971	4.45684	20.3198	17.2331	21.7673	23.6057	19.8709	16.6322	18.276	11.9227	8.55103	11.5613
MSTRG.883.1	0.264002	0.261345	0.792567	0.580446	1.02939	1.62619	0.158695	0.587157	0.652896	0.709415	0.173352	0.168533	0	4.15892	4.05567	0.711717	2.51414	7.28916	6.2913	0.870208	0.642541	1.5608	2.37431	0	1.25439	0	0.342911	0.327963	0.12711	0.925661	0.874285	3.44292	3.60836	3.53601	4.86248	3.94669	4.4098	0.966532	0.579479	1.92478	2.44161	2.72354	2.74709	1.96497	3.46004	3.83045	11.0733	2.16418	1.57835
PITG_00761	4.63675	6.43514	13.9201	13.043	18.9066	17.5331	13.6628	16.1427	58.0096	46.4185	10.0891	6.96472	11.0333	184.759	76.0198	244.561	254.358	416.849	319.688	18.0408	17.9604	51.6006	48.4601	54.2656	225.065	32.4483	12.4783	27.2759	119.196	142.904	65.6366	1.6303	1.79493	1.52216	2.10667	2.01357	2.16949	1.71182	2.09539	45.1845	29.5621	1.81724	2.28626	4.6402	3.26113	4.31714	5.02676	4.1923	2.49127
PITG_00762	22.6923	22.8366	14.7981	13.8327	22.4348	22.1159	15.7094	20.0521	12.607	11.5116	18.149	20.6653	19.3753	8.72209	8.02477	39.3728	37.269	66.0799	92.9183	19.8518	18.1481	63.6401	58.9361	42.6977	14.2513	8.71187	20.6744	22.4452	42.253	24.5645	24.4413	5.96081	6.15197	6.42206	5.94248	5.24011	4.53383	11.5871	9.91463	8.6904	9.78934	5.68612	7.08751	8.11906	5.71226	7.66019	3.12689	5.01422	6.26898
PITG_00763	64.576	65.0466	59.1589	60.8902	49.3202	49.0827	50.3428	49.5517	72.0466	71.3186	53.5061	57.2036	57.8584	39.5418	40.3243	31.7309	33.9537	40.4931	39.4256	73.1174	70.5367	44.8688	45.5033	67.8518	73.3159	58.623	59.2043	55.4933	64.4269	44.2171	38.9677	91.0887	84.1844	87.3839	94.771	101.072	91.1855	82.52	81.7581	61.8847	68.1806	74.7746	75.7386	84.236	80.639	80.7862	68.9201	97.0052	97.1812
PITG_00764	142.702	140.595	152.865	153.079	100.151	98.5282	106.314	101.45	133.428	122.15	108.041	111.046	108.518	136.97	142.805	92.9501	94.5749	76.5111	79.3065	157.484	151.807	57.5725	57.202	106.873	167.084	122.67	104.514	110.444	104.258	126.881	112.455	109.939	121.237	119.826	123.426	134.067	124.521	175.121	151.189	113.955	118.291	120.235	125.59	130.746	133.722	145.356	90.4307	146.226	146.341
PITG_00765	130.372	139.541	65.4109	69.2593	100.43	95.2108	86.0743	85.8617	93.3382	90.6291	84.9468	87.3118	85.9068	24.5401	26.1308	17.4787	24.4715	32.114	22.2917	101.682	99.0501	69.4328	60.6972	87.4772	165.883	204.61	182.324	195.014	101.453	78.029	88.3266	57.1034	57.3348	60.6667	41.078	44.869	44.3942	27.5205	28.2128	43.7865	39.1593	83.8765	93.9312	88.3331	80.9272	85.5318	57.3298	84.5199	87.4381
PITG_00770	25.4588	27.6306	17.34	14.7977	27.2252	22.3723	23.6272	20.9134	15.777	22.5328	22.7446	19.235	18.7541	10.0004	4.29228	4.34983	4.65005	7.85267	1.43499	23.276	14.624	17.2462	8.58027	14.5635	10.2827	8.94102	14.2619	11.5125	12.5585	23.2937	20.769	7.16703	11.7896	11.3695	9.92571	7.94366	8.74145	12.5753	7.6214	3.901	8.31768	1.02352	4.53694	6.34964	5.98733	12.8394	3.58166	9.62571	9.44587
PITG_00771	5.50059	3.90961	4.49179	3.86856	7.69128	6.96079	10.5137	7.08036	7.62952	7.32891	13.5604	14.2449	12.136	7.06486	9.26519	4.39982	5.1382	2.51214	1.49126	5.66145	2.66695	1.8083	4.35543	4.80569	6.96961	9.44615	5.21263	4.72893	4.94924	0	0	0.282757	0	1.02979	1.8322	1.72707	1.8523	0.388288	1.34046	1.67108	0.647534	0	1.10323	0	0	0	0	0.0866421	2.11096
PITG_00772	4.29283	6.23405	2.71318	2.76886	0.578972	1.27518	1.3626	0	0.87533	2.91367	0.969552	1.73341	1.19532	6.69041	1.92113	4.88318	4.92248	5.84951	4.20265	2.21912	1.48271	4.21146	4.64358	0.132177	0.0177609	0.0160316	0.0339991	0	0.273288	0.606613	0.479452	47.0374	50.3864	49.9028	24.006	23.5865	27.5128	0.453883	0.309045	4.66511	3.18524	68.3922	59.1855	116.328	18.0587	19.4866	11.6304	58.4426	72.9546
MSTRG.902.1	0	0	0.254308	0	0.990887	1.44495	1.83312	3.57957	0.25139	0.227627	2.33616	1.13561	1.27175	2.37993	1.91988	1.5095	2.66079	0.584717	0.310943	0.335064	0.412339	0.273168	2.05452	0	0	0	0	0	0	0	0.420793	9.28851	6.68952	6.17708	4.36882	3.89064	3.63846	0.531647	2.23122	0.401411	0.555868	4.64076	3.5454	7.47155	7.59651	7.93021	17.1393	1.82283	2.78541
MSTRG.903.1	0.257132	0.254545	0.771945	0.565342	0	0.243673	0	0	0	0	0	0.328296	0.214465	0	22.1354	14.4255	15.1734	1.88166	0	0.339026	0.208607	1.93478	0	0	0	0	0	0	0	0.515186	0.638652	9.11941	3.12398	0	3.73849	4.58702	11.0444	1.6138	2.40975	8.25922	7.06538	5.66761	2.99978	4.43436	15.0191	11.1165	16.1036	3.42528	1.93163
MSTRG.903.2	0	0	0	0	0	0	0	0	0	0	0	0	0	18.7696	9.62937	4.42954	3.35409	5.32379	5.7093	0	0	0	0.714293	0	0	0	0	0	0	0	0	0.940608	0	4.94316	1.58535	0.823052	0	0	0.694453	3.61385	1.69597	3.94832	3.2433	1.58058	3.78198	2.78912	4.97649	0	0.630503
MSTRG.908.1	0	0	2.63713	1.71186	0	0	0.285325	0	1.65892	1.55497	0	0.229404	0.399632	3.12852	5.82463	4.92429	5.0434	3.46041	3.64408	2.05e-09	0.388716	1.60338	6.38237	0	0.252956	0	0	0.297611	0	0	1.58e-09	9.43319	10.9002	7.37186	7.40155	11.0096	6.4389	4.14783	5.24442	4.65204	4.36402	12.852	14.7502	13.3947	13.9711	7.92024	17.34	6.78473	8.11623
PITG_00774	0.299129	0.14806	0.598683	0.328839	0.194392	0.141735	0.899055	0.221761	3.84679	4.75684	0.196418	0	0	1.25432	1.09412	0.645133	0.791297	0.770227	2.12335	0.591597	0.606696	30.996	37.7648	0.161139	0.157922	0	0	0	0	0	0.495308	0.162543	0.620149	0.500812	0	0.165623	0	0.312896	0	0.188829	0.145604	0.38574	0.518767	0	0.412677	0.197278	0.712879	1.22607	1.63933
MSTRG.915.3	0	0	0	0	0	0.980977	0	0	0	0	0	0	2.65e-05	2.13789	0	0	0	11.5019	13.0757	0	0	4.82543	2.99744	0	0	0	1.90331	0.796427	0	1.66759	1.01775	1.20186	0.533603	2.61719	1.37939	1.63175	0.496938	0	0	4.40169	2.83458	3.0917	4.16936	5.21721	3.63227	2.20283	9.80313	1.12651	0.50336
PITG_00778	59.7961	61.4501	28.4682	32.0326	43.7053	43.0557	6.22592	12.3878	39.89	39.0881	7.07297	7.27306	7.83237	134.881	102.135	159.491	167.752	427.5	446.306	0	0.0560179	224.744	222.149	41.3619	68.97	53.9591	118.566	79.3441	50.8648	54.7152	47.2766	62.7336	58.7224	58.2641	63.0137	47.0243	52.945	21.3068	22.052	225.279	161.934	45.5001	42.3908	41.9954	63.3472	64.2998	61.3462	29.8582	29.1032
PITG_00782	6.99222	7.05092	10.6543	7.63235	9.74154	12.2334	11.1677	13.7023	4.27256	5.72101	9.5843	8.38593	11.388	24.6694	23.3298	19.6342	17.689	12.627	11.3435	6.92026	9.16881	8.00651	8.31023	6.09981	10.8216	3.76097	7.03773	4.88253	10.8589	12.013	9.72367	7.15487	5.55473	6.11164	5.80671	5.59262	5.53427	2.81466	4.40806	6.64657	8.5196	8.97749	7.55548	7.68758	6.35359	7.72003	3.29767	5.35156	5.16508
PITG_00783	88.1069	88.8707	58.6832	66.4251	71.9372	76.6533	82.9132	87.2024	79.6748	82.1064	90.3679	97.0266	92.4888	5.94654	18.3049	20.1778	19.3605	10.5918	6.72622	82.8443	71.7255	29.2232	31.8881	65.726	71.4551	80.5632	47.0773	43.3328	53.2264	88.0002	76.7524	22.1413	21.0836	23.6644	16.708	18.8095	18.1053	34.1231	22.8136	19.104	20.7148	34.8754	32.6477	38.7796	26.6423	24.0025	15.7479	22.1202	21.3062
MSTRG.922.1	1.81417	2.92441	0.966141	0.74184	2.33131	2.57498	1.68649	1.56669	3.08134	6.63646	0.702095	2.26171	0	6.7541	4.18077	1.18205	0.504967	0.957001	0	6.7072	3.52687	0.505368	1.73025	2.57886	1.6816	2.65914	0	0.684162	1.08991	1.70738	3.32702	1.01178	1.1365	2.4063	3.79109	2.07e-08	2.62087	0	2.79298	0	2.53312	3.37247	3.83053	2.46905	4.95464	7.38299	8.51997	1.42472	3.22286
MSTRG.923.1	2.40178	4.37354	3.03954	2.74367	1.48475	5.7754	5.85844	4.84679	6.028	6.73853	7.28467	3.58727	5.71219	0.37547	0.408239	0.499264	0.243172	0	0	5.09081	8.21192	0	0	2.31364	8.73153	3.78461	0.221114	0.285444	1.87832	1.62715	6.85972	0	0	1.42594	0	1.70533	0.211289	0	0.30542	0	0	0	0	0	0.825908	0	0	0	0.597407
PITG_00786	10.2035	10.4096	10.7547	11.3134	12.4323	10.7774	14.6236	12.0817	9.00479	8.15556	12.5056	14.4092	12.1751	7.6786	6.67049	7.1869	7.02452	6.38792	6.76525	13.8843	11.3971	6.61278	6.06787	6.05134	5.84203	3.98494	5.1048	3.48917	5.22766	9.34148	9.41706	8.00738	6.23851	7.29226	10.7899	6.45743	10.3784	7.38168	10.0657	6.75304	6.58517	8.44475	9.0346	8.87421	9.38507	9.80595	4.18005	10.8056	9.47581
PITG_00787	71.4914	71.8199	66.4836	69.2426	64.0792	65.1167	59.8495	53.6145	59.3552	55.8312	60.3514	51.9132	50.9025	35.5612	34.7239	21.7382	20.4767	28.4258	28.0711	67.9841	69.6396	41.2951	37.563	57.4245	73.7458	70.9025	67.1088	60.2797	58.0837	74.2345	65.7237	45.8824	52.8617	54.8798	59.493	66.0079	57.1219	117.692	86.9128	49.0786	53.3158	41.5738	44.9218	36.6447	51.6084	58.82	26.8319	65.5809	60.9594
PITG_00788	2.21148	0	3.27031	2.10612	8.33e-07	2.14522	4.27605	3.50648	6.0975	1.8432	1.56535	3.58565	1.66265	0	0	3.50382	1.5898	0	3.75528	1.51029	0.322041	1.72862	2.35604	0	0	0	0.398457	1.75793	0.152176	1.86868	2.74578	1.88372	2.40559	0.791778	2.52407	3.24243	3.39078	3.46721	0	0.904935	0.910198	3.72162	4.00809	1.2719	1.53679	0.934936	0.264201	2.14912	2.84967
PITG_00789	11.0783	10.0895	8.64719	7.7943	6.33543	5.66913	4.26197	3.28517	10.5206	7.34305	3.20072	5.23339	4.4352	1.29274	1.945	4.06174	4.92337	37.2528	37.7466	6.13477	6.83059	32.8669	27.1002	41.2971	7.0184	1.47808	6.90698	14.8633	30.5099	19.5327	7.52095	6.01979	8.29992	7.66636	3.94923	3.18961	7.04946	3.01292	1.94533	3.5	2.80409	6.85725	5.76378	10.3659	7.64176	5.26048	20.0652	3.40557	3.97393
PITG_00790	12.5877	11.173	17.2339	15.1281	6.43756	7.55565	5.94661	8.32073	8.02131	10.3934	7.95263	10.3949	7.73824	55.4809	67.3836	16.0882	16.8192	11.8031	8.48696	17.0539	17.6584	14.2489	12.83	6.62757	4.93013	3.22636	2.95553	2.75223	5.29324	10.9331	9.45039	37.5088	39.9701	42.5416	27.2453	29.8442	28.3856	10.7806	8.03434	17.6072	17.9091	55.2266	42.9838	57.7091	29.1147	28.7462	12.4764	57.4244	64.2078
PITG_00791	8.56153	8.18376	7.78654	9.81298	16.4288	15.9913	13.9653	13.1534	9.30498	7.4619	14.5333	14.4097	12.0385	0.00800652	1.94731	1.86583	0.808886	6.05532	5.29172	8.32164	7.56554	10.9445	10.0797	8.09605	11.6544	11.3237	26.8947	18.7996	9.18564	9.0352	9.9143	2.69154	3.09932	3.79077	3.71259	3.4725	1.1148	3.0983	0.546513	8.39393	10.6836	7.80346	5.91041	8.15696	7.08757	5.41049	7.02586	3.04778	2.04162
PITG_00792	1.23099	0.609304	0.923901	1.01494	6.19981	4.37459	5.17979	4.79117	1.97882	1.24046	4.04156	5.50089	5.26198	0.718234	1.80104	4.14827	0.488459	9.38477	7.64589	1.62305	2.62155	134.473	129.346	304.873	2.11215	0.586574	39.4404	61.1694	339.167	184.517	1.01916	35.452	36.7661	36.4105	15.7247	16.6988	16.6456	0	0.506627	2.24373	1.3482	38.0981	28.8207	28.7959	13.5862	22.9348	14.8151	38.9457	40.631
MSTRG.933.1	1.20491	1.49098	1.20577	0.993438	1.56605	0	0	0.223316	0	0	0	0.384595	0.251243	0	0.440719	0.649659	0	2.23441	2.13825	0.397165	0	1.61898	1.44485	0.324538	0	0	0.521685	0.374208	0.290066	0.301767	0	9.7317	4.15325	6.64426	6.44298	8.62311	11.9355	0.630182	0.991785	1.09809	1.31618	3.61836	3.13444	1.92175	5.31106	9.85431	23.76	9.20139	11.0746
PITG_00795	51.52	50.5146	21.2702	23.347	59.9456	63.9775	27.9061	59.4158	49.6819	32.798	75.8059	73.2556	77.4418	83.6567	91.3808	105.967	113.436	54.4533	58.4983	23.6305	24.2502	59.177	62.5685	151.816	16.3133	38.4214	94.8166	162.383	81.9882	105.349	4.6374	3.24832	3.43031	2.80515	2.40116	2.21935	2.21003	10.3814	11.0319	11.1387	7.8278	3.64199	5.8407	3.22288	8.54568	8.93998	6.07322	2.68963	2.72659
PITG_00796	0	0	0	0	0	0	0	0	0	0	0	0	0	36.5466	36.8181	81.1113	81.4707	28.2949	33.6844	0	0	0	0	0	0	0	0	0	0	0	0	0	0	0	0	0	0	0	0	0	0	0	0	0	0	0	0	0	0
PITG_00797	41.6172	45.6799	53.5853	53.3328	16.7087	18.3824	22.9333	25.8223	44.8233	56.1499	24.7978	23.9178	22.6949	57.7978	70.1867	38.094	36.1676	43.4026	34.3164	73.2626	68.4685	29.3726	26.2241	15.646	56.5875	28.6116	3.64315	6.24e-07	13.0342	29.3333	21.7546	94.2788	103.072	103.8	79.3887	83.6775	84.3207	64.1823	52.014	65.0182	69.8107	143.712	136.59	137.841	92.4867	110.389	45.5238	141.907	145.576
MSTRG.934.1	0	0	10.1927	14.3963	7.56477	7.58399	3.49867	3.77554	0	0	0	0	0	10.1877	9.57997	17.2599	18.476	0	0	0	0	0	0	11.7576	11.5229	9.01353	0	0	10.5087	0	0	0	0	0	0.864518	0	0	12.9374	11.1785	0	0	0	0	0	0	0	0	0.745506	0
MSTRG.946.6	0.211593	0.292402	7.9315	6.51562	4.74004	6.05052	0.424407	1.56746	3.27925	2.9952	0.423152	0.641375	0.882409	0.995166	2.48597	1.93557	3.94564	0	0	0	0	0	0	4.2422	6.23	2.587	0	0	3.50998	0	0	0	0	0	0	0	0	3.41985	3.17145	0	0	0	0	0	0	0	0	0	0
MSTRG.946.9	0	0	11.47	12.3593	4.7363	3.4679	1.95414	1.69474	3.51e-09	0	0	0	0	1.65624	1.04842	1.51885	1.43661	0	0	0	0	0	0	2.40937	8.09786	4.46314	0	0	0.388741	0	0	0	0	0	0	0	0	4.10807	1.44341	0	0	0	0	0	0	0	0	0	0
MSTRG.937.1	1.22663	0	0	0	9.56571	5.81212	8.84818	5.45622	0	0	4.83269	9.39669	0	0	0	0	0	0	0	0	0	0	0	0	0	0	0	0	0	0	0	1.33307	2.48379	1.36912	0	0	0	0	0	0	0	0	0	0	0	0	2.33863	0	4.889
MSTRG.948.7	0	0	7.14083	3.13355	1.45695	1.30142	1.86132	0.0384281	0	0.0698885	0	0.676046	0.346084	9.37086	11.2863	3.79682	2.55199	0	0	0.983301	1.31564	0	0	0	0	0	0	0	0	0	0.428717	1.86849	3.51247	1.58813	1.50203	0.439591	5.2181	4.02576	0	0	1.88536	1.45786	2.24626	3.40509	3.4811	0.973058	1.33414	4.262	0.14303
PITG_00804	178.255	179.008	182.462	181.663	197.207	194.356	201.32	174.825	223.059	209.095	218.549	208.305	209.589	69.1973	66.2372	15.0286	17.9561	44.1378	42.114	197.326	189.63	91.6637	92.2777	200.58	198.849	293.723	308.537	320.021	217.637	211.077	184.587	133.169	152.083	146.893	169.588	174.274	162.157	188.687	152.757	134.284	150.593	141.57	146.45	135.243	162.52	180.522	102.059	209.718	199.202
PITG_00805	0	0	0	0	0	0	0	0	0	0	0	0	0	3.36071	0.949664	49.9526	54.2999	18.7115	19.9623	0	0	13.6379	11.685	0	0	0	0	0	0	0	0	0	0	0	0	0	0	0	0	0	0.271427	0	0	0	0	0	0	0	0
PITG_00806	24.3167	23.5356	37.6871	35.295	20.2483	22.5303	27.3613	19.835	47.9086	50.6605	12.5424	11.4154	9.54765	1059.38	703.021	1085.62	1067.99	1311.02	1209.99	22.5947	20.552	342.714	311.896	30.2121	22.7432	17.8808	24.7518	24.5704	56.028	26.6673	29.6655	84.1387	110.478	112.874	91.3535	64.6561	57.8639	11.974	29.2892	759.604	511.505	94.5091	81.4062	75.9106	135.684	160.907	39.0645	15.9637	15.1183
PITG_00807	0.959637	0.92305	2.05267	2.60789	3.02526	2.16134	4.28971	3.28711	2.06551	1.42599	0.671223	2.03114	2.29266	8.23888	3.74849	23.9615	21.8311	18.7459	28.7637	1.04876	0.564652	25.1538	24.3568	0	4.25713	5.78436	1.57485	0.741106	0.183774	0.896458	2.66291	0.756394	0	0.443911	0.332452	0	0.510778	0.728031	1.75031	0.485628	1.35514	1.15396	0.862174	0.312218	0.274342	0.131148	0.306073	0	0.387798
PITG_00809	4.15006	4.9991	4.4561	2.60765	3.96204	3.90072	5.40575	6.45881	4.64307	2.44779	4.59659	5.62886	3.58716	7.19914	5.22832	23.5579	25.0573	16.5892	21.2466	6.02499	5.45359	9.26575	9.1682	3.51997	4.20368	2.26122	4.6005	3.15775	3.32663	5.25324	5.66801	1.98477	1.73905	0.842806	1.44183	2.53957	1.95547	1.04456	2.89954	6.20368	4.81578	3.08677	1.73778	5.13449	2.27198	2.86275	4.31046	2.52357	1.48402
MSTRG.962.1	0	1.56125	0	3.30104	0	0	0	0	0	0	0	1.20724	5.7844	0	3.22301	27.1976	43.6845	13.5652	55.2401	0	1.45e-06	5.85038	9.4236	0	1.35467	0	0	1.16166	0	0	2.91742	2.60412	0	2.79561	2.97143	1.8587	0	3.75038	2.13499	5.51934	5.45078	0	0	0.488352	0	0	3.25235	0	0
MSTRG.958.1	5.54739	1.40217	0	0	3.15819	0	0	0	0	0	3.57089	0	0	0.993009	0	0	0	7.12598	10.6137	0.0472387	0	28.8045	17.136	0	0	0	7.71904	2.60986	0	5.50873	5.91199	0	3.44121	2.98779	4.38e-07	0	4.10948	0	0	15.7933	3.09234	4.58663	1.65996	0	0	4.65575	2.70304	8.34554	0
MSTRG.966.1	0	0	1.04181	1.29449	0	0.375755	0	0	0	0.932513	1.15307	0.944055	0	16.7969	9.08815	27.5352	46.8064	0	0	0	0.339648	0	0	0.934207	0.682958	0	0	0	0.953684	0	0	0	0	0	0	0	0	1.08899	0	0	0	0	0	0	0	0	0	0	0
MSTRG.970.1	0.586283	1.07372	0	3.04155	76.3199	77.8216	32.473	20.2654	0.357651	0.600574	20.3138	16.2401	23.7653	0.96725	0.528967	0	0	0	1.5857	0.911435	0	0.783556	0.433542	0	0	0	0	0	0	0	56.5302	1.57167	0.630255	1.18726	0.429617	0	0.876368	0.643923	0.793585	1.31797	0.442347	2.33114	1.70291	1.53771	0.0351153	0.476883	0	2.86198	1.2606
MSTRG.974.1	0	0	0	0	0	0	0	0	0	0	0	0	0	0	0	0	0	155.346	174.629	0	0	65.4664	55.1422	2.11911	0	0	0.851599	0	0	0	0	35.8815	42.8144	30.7351	52.5876	61.104	51.6284	0	0	280.507	264.496	15.2184	10.2333	16.7311	32.5622	24.6459	21.5624	16.6001	18.3629
PITG_00819	1.3484	0.102889	1.10375	3.25137	4.26087	2.3063	5.59142	1.30483	2.06457	0	3.07038	1.78651	1.97484	0	0	0	0	0	0	0.930712	1.0015	0	1.17e-08	4.11859	1.16259	0.562132	5.2088	2.70568	7.49723	0.000143678	0.26245	0	0	0	0	3.62175	3.20062	19.2199	19.3486	0	0.0652286	0	0	0	9.49e-09	0	1.88916	0	0
PITG_00820	4.08906	6.97811	14.072	19.7389	7.10872	4.30712	2.24763	5.95267	0.0141724	9.68046	1.20904	4.46039	3.76911	44.1552	49.4852	15.5633	21.7987	34.7943	34.9183	2.63548	6.81915	50.2246	59.2427	1.40276	2.34046	0	0.274756	0.227672	1.76987	15.2094	19.1356	129.644	139.496	111.142	158.606	158.738	160.127	184.251	250.443	68.0014	93.5802	106.088	133.04	104.569	114.156	138.502	102.21	177.563	156.774
MSTRG.983.1	0	0	6.5439	5.751	0.849922	1.23939	0	0.484791	0	1.17147	0	0	0	14.4985	21.0483	7.05162	2.76777	17.7856	9.28372	0.862194	0	7.73212	7.05732	0	0	0	0	0	0	0	0	17.0561	9.26886	12.408	13.2098	13.7586	10.4028	23.2567	55.2612	17.4813	17.8251	20.2384	14.743	16.6875	54.1291	38.8142	81.038	5.36061	3.90953
PITG_00821	10.4385	5.16675	12.0781	23.6678	16.959	10.6531	19.6086	12.2529	6.21479	15.8268	6.85429	11.1062	14.5107	10.6583	13.3633	14.0705	7.82381	9.98598	6.80487	5.73462	5.64574	1862.38	1947.54	1.87439	4.77613	2.0725	0	0	1.25647	0	5.4014	9.76873	9.90788	11.1656	0	4.33474	5.53531	14.1037	11.9336	13.6237	15.1129	9.53485	10.5602	6.47453	13.0009	4.0978	24.6196	69.3247	70.3589
PITG_00827	244.029	236.694	195.981	201.401	194.364	184.745	233.871	195.217	169.561	189.838	213.122	215.164	203.186	184.538	194.55	165.443	165.06	287.556	293.667	192.261	193.808	259.663	263.638	227.267	244.71	364.283	353.519	326.34	242.964	258.123	217.186	280.191	313.688	300.759	353.777	339.906	324.563	318.444	294.291	370.499	381.517	260.052	291.536	239.96	287.615	313.302	201.786	342.685	339.239
PITG_00829	0	0	3.82883	0.86846	0	0.411434	1.53781	6.23993	1.33254	3.7035	1.39801	6.7024	4.54812	1.80782	1.73057	1.08659	0.746237	2.50036	1.14371	3.38597	3.84969	5.45924	3.9071	0	1.91364	0.867188	0.053321	1.72645	0	0	3.13932	7.25933	5.49618	5.72251	10.0833	8.50951	8.4954	3.06828	2.86961	2.56293	0.226265	4.00151	3.57114	5.5008	2.46488	5.46566	5.13599	5.15092	7.4981
PITG_00831	0.127347	0.252131	3.7594	3.63988	15.1033	14.6929	11.6739	11.7776	0.850334	0.998089	11.7068	11.9505	12.321	0.297207	0.326057	0.411975	0.303188	0.0524789	0.0968536	8.98295	7.1287	0.0684441	0.11453	0	0.201695	0.0606814	0	0	0	0.414619	6.87948	0.207596	0.0966985	0.142139	0.113493	0.28204	0.15194	0.099906	0.0698812	0.0386858	0.0619876	0.0410549	0	0.0677034	0.0439218	0.0839864	0.0303491	0.195738	0.126892
MSTRG.993.1	0	0	0	0	18.2743	8.88277	2.81726	11.2922	0	0	4.61618	4.48785	7.81804	0	0	0	0	0	0	0	0	0	0	0	0	0	0	0	0	0	3.88021	0	0	0	0	0	0	0	0	0	0	0	0	0	0	0	0	0	0
PITG_00832	1.22146	0	0.916748	2.01417	1.58756	0.578763	0.73424	0.905538	0.604154	0.820568	0.401027	0.974696	0	5.70138	1.78709	5.59797	10.6629	26.1746	41.8042	0	0.495476	12.4733	11.7176	0	0	0	0	0.758698	0	0.305913	1.76972	0	0.309165	1.02251	0	1.01446	0	0	0	1.11318	1.18912	0.393783	0.529584	1.29877	0.421281	0.402783	0.582194	0	0
PITG_00833	1848.14	1814.12	1503.67	1528.53	1327.58	1336.83	629.77	1021.92	2618.7	2590.12	1430.15	1480.22	1471.74	17.6647	15.2531	15.8296	15.2663	10.8977	6.19656	1322.68	1304.74	46.2961	57.2134	1647.22	2450.36	1528.91	1334.31	1569.95	980.828	1950.25	2137.03	1.09344	0.771402	1.06389	0.142399	0.820958	1.04605	17.5023	20.1739	22.9452	17.5258	1.04793	1.46938	1.57656	2.44771	2.88033	1.0096	2.33327	2.77204
PITG_00839	0.963561	0	2.05021	4.04156	1.3083	1.66666	4.5982	4.75409	7.5132	6.49534	15.6708	8.63085	8.14774	0.717469	2.6208	6.47175	4.44714	3.51891	2.11961	3.15928	3.09292	25.0089	19.1607	4.60589	0.872437	22.1251	3.3597	7.22902	1.7927	0	40.8825	1.14981	0.854503	0.274524	1.47997	0.262912	3.45299	1.78157	2.18059	0.746593	2.02812	0.150971	1.46296	0.899232	0.837013	0.825407	1.41026	0.535988	0
PITG_00840	45.8416	40.7579	46.187	56.948	54.7137	50.157	48.2526	139.691	131.564	127.925	119.395	128.201	132.384	4.09293	8.26703	5.13337	2.62728	1.36643	0.816691	98.6407	95.3291	13.313	12.82	351.988	252.012	597.112	669.86	697.399	490.805	229.629	231.981	0.276247	0	0.193328	0	0.673509	0.55109	0.993837	1.93601	2.3356	2.05736	0.0477668	0.508736	0	0.238957	0	0.33023	0.177486	0.517768
PITG_00841	45.5843	35.8396	33.7198	44.7277	17.542	20.159	20.7785	23.6346	107.237	102.967	32.1089	26.5034	34.3374	85.6275	155.418	1.15353	2.03407	21.0695	8.643	114.191	121.816	10.2398	9.91669	73.399	118.713	96.5291	72.8049	86.9536	44.0616	52.1382	38.8612	2.7792	3.51184	1.99382	6.83112	12.6812	6.75074	27.3168	51.941	150.747	132.012	1.17176	1.27635	0.546174	2.57274	5.71974	1.03774	19.7994	18.1186
PITG_00842	25.4729	32.4796	54.5237	63.0831	47.3885	47.8842	81.1001	95.3425	45.9102	24.3791	90.1015	105.451	102.293	18.0985	31.7748	14.4719	16.4251	4.60351	6.86515	74.691	76.8738	14.5041	14.7876	17.8073	22.5495	5.05975	4.77105	8.50935	7.05457	40.6581	56.444	11.5459	9.42853	12.3252	11.216	12.431	9.76804	18.2816	16.0312	1.15164	2.36945	16.5093	17.5177	20.0064	16.1165	21.7543	19.6586	14.1068	18.8446
PITG_00844	27.4384	29.3688	49.524	47.3182	113.176	110.724	92.5652	126.654	42.1137	37.7467	124.568	135.984	133.509	0	0	0	0	0	0	91.2968	93.9219	0	0	37.7397	94.8817	21.0234	0	0	13.08	16.2952	28.4787	0	0	0	0	0	0	1.98149	0.160547	0	0	0	0	0	0	0	0	0	0
PITG_00845	9.72417	9.94187	25.4227	25.8386	12.4238	11.1787	15.5727	11.101	16.0372	12.5734	10.191	8.33738	8.95258	64.8974	45.4831	131.077	125.96	107.503	130.535	29.7403	30.5996	45.0132	47.5303	27.5175	13.5351	4.79471	6.19689	5.38341	35.7941	20.2332	16.0247	17.1673	20.8529	22.415	26.2675	29.8002	27.0014	6.23941	13.2276	36.7852	31.9923	12.4166	17.974	23.7969	21.4769	20.4439	27.9968	17.18	17.622
PITG_00846	11.469	11.3031	6.84591	6.683	7.59678	8.16707	5.74453	6.74278	12.9172	12.93	3.34746	4.04348	3.70006	5.47423	9.80552	2.51044	0.503484	1.58274	1.94527	17.4217	14.6594	8.87527	8.96216	0	3.88307	0.785127	0	0.631973	0	3.21902	8.01689	37.4971	29.5563	33.8888	21.1123	25.6542	22.1866	3.4195	4.18099	4.42617	5.01658	27.0474	20.2446	38.01	10.3006	9.59041	12.3359	22.5512	25.5206
MSTRG.1012.1	0.683746	0.707208	0	0	0	0	0	0.865557	0	0	1.29905	0	0	3.26493	3.94346	0	1.0454	0.697974	0	1.03756	3.34347	1.73604	1.81573	0	0	0	0	1.03143	0.931183	0	1.94609	1.75895	0	1.89046	1.97773	2.81337	0	0	0	2.04923	0.824441	1.00648	2.80675	0	3.45078	5.52178	3.18687	0.86778	1.68768
PITG_00847	0	0	30.6384	34.0106	14.0699	19.0486	11.5279	17.2022	18.8196	17.6484	4.79727	5.93693	5.79695	12.5585	14.043	11.9939	9.4994	0	0	0	0	0	0	53.0659	55.9805	29.5467	0	0	36.5475	0	0	0	0	0	0	0	0	4.29944	1.41051	0	0	0	0	0	0	0	0	0	0.0442655
PITG_00848	18.9129	17.1762	17.1398	17.6021	20.6659	19.9319	13.3475	13.8971	32.5617	30.6831	11.503	10.3641	10.0045	7.7472	6.69328	19.0712	19.5401	9.56417	10.9755	6.98808	6.83451	10.075	11.373	32.5783	30.6909	53.9129	59.4702	60.297	40.5071	20.1763	26.559	10.1861	8.58562	8.53107	10.0768	9.57595	8.4315	7.0613	8.75579	9.01638	10.1565	45.2528	46.6358	35.1181	39.7924	29.2881	45.3122	11.4908	11.1182
MSTRG.1004.1	1.32719	0.698887	0.683238	1.42369	0	0	4.41955	0	1.80899	1.60256	5.14793	1.42465	2.79166	2.25435	8.59554	1.85217	2.26201	3.53939	3.74276	0	3.91927	1.18377	0.496247	1.21351	0.411126	0	0	0	0	0.707378	0	3.53398	2.46223	2.6971	1.85301	1.67628	1.27747	0.984596	1.0817	2.93303	2.64313	1.07937	0	1.34606	1.11851	1.20263	7.25099	0.743036	1.26574
PITG_00849	8.88534	7.45024	2.09271	1.60225	3.22446	6.80891	2.81113	4.62193	10.0127	11.8684	0	4.83264	2.25178	4.43023	0	7.5494	0	4.36502	2.1898	0	6.9764	3.25329	0	4.09413	1.81077	4.52764	1.85195	2.93192	5.88389	0	8.80849	1.48229	2.65621	0	4.30383	0	4.04436	0	0	0	1.72563	2.42402	0	4.61654	3.45927	3.36531	13.3267	2.62135	8.51743
PITG_00850	193.78	182.399	146.995	146.27	103.021	109.842	108.863	112.403	185.656	192.91	140.801	146.228	144.379	49.3241	50.3791	34.4476	32.4952	53.4147	47.1032	169.614	157.302	72.4418	72.9427	144.233	161.585	251.639	206.258	201.297	137.126	202.557	161.99	90.9757	96.4828	102.285	94.5694	99.7065	94.9433	78.8624	75.5966	81.8503	89.117	128.767	127.071	116.69	129.673	141.744	85.724	169.555	170.095
PITG_00852	15.2916	17.3417	24.5129	22.1134	14.5923	17.3875	19.0066	18.2398	14.7104	12.3644	17.99	12.514	18.6029	12.9039	9.70442	8.15359	11.1527	8.32057	9.9896	21.7143	27.2115	9.61864	8.21552	8.58591	11.3045	5.15019	10.1633	7.98764	5.10802	16.6183	19.4519	6.52806	12.6271	12.1636	10.6959	9.34181	11.7483	23.4175	22.4677	11.4457	13.5897	10.4969	11.3601	8.18022	10.6803	11.0762	9.68782	12.9725	15.2314
PITG_00853	19.3601	17.1634	17.7877	17.2785	22.7959	31.1182	25.5619	20.5617	21.3053	18.8044	20.9876	22.3762	26.2069	14.7425	13.2364	22.5043	21.751	18.4157	19.7116	12.7021	15.03	32.3808	31.1275	11.2571	14.8714	15.3639	15.8995	14.2018	11.9656	12.7359	15.711	17.0264	10.5728	14.9208	10.0774	13.3459	13.8262	18.3436	14.7884	13.8706	12.2391	15.4518	19.3439	25.6195	15.4937	16.0287	23.451	12.4743	15.1828
PITG_00854	40.5102	39.7701	42.1392	39.2663	46.1885	49.4027	51.4517	46.1103	40.0896	45.8597	49.4043	49.987	47.6215	14.9299	16.3356	11.6855	10.5787	29.2814	28.1124	41.5304	41.6442	28.9296	31.3055	46.5878	42.3781	51.9705	45.7597	46.1426	44.9042	39.6551	45.6852	47.856	48.4263	45.4086	53.8595	54.6087	52.7728	39.3388	34.1735	36.6803	43.7552	34.1564	31.8121	37.8894	27.1261	27.8998	20.5533	53.2365	56.4708
PITG_00855	31.6504	28.9078	29.4032	29.8971	22.9875	20.1372	20.7218	22.2998	26.8101	24.417	22.0606	23.7265	21.3416	10.8651	16.3992	6.98074	4.08377	14.2047	7.58492	30.7774	25.1405	8.57869	11.3474	31.6581	8.0331	10.2908	18.4329	22.7496	24.4323	21.1471	14.4448	29.3777	21.3175	30.6215	23.0436	24.9975	27.454	10.2688	13.6841	27.8157	31.9594	23.1023	22.9892	18.3248	30.2186	27.6508	35.4175	18.7751	19.4158
PITG_00857	162.046	158.506	122.66	120.593	152.27	150.222	159.996	150.569	164.507	159.622	160.803	165.066	170.086	105.197	110.604	151.369	153.437	149.374	157.681	127.896	125.401	143.234	130.864	180.014	137.142	139.145	121.422	125.711	189.428	173.149	210.328	114.083	100.413	93.0036	83.268	73.3338	79.8038	67.8082	90.2283	112.878	109.732	83.4731	89.3556	77.931	82.6369	78.3606	140.381	70.3605	77.8128
PITG_00858	32.9941	33.1922	30.833	31.9273	48.5042	52.3056	50.1534	48.4996	27.2305	27.8448	50.1392	46.0692	46.9007	144.126	130.281	221.773	217.692	344.597	388.863	34.971	36.529	86.5461	81.9131	42.6152	14.3866	10.4122	12.3662	12.4964	41.6678	36.1139	51.9275	27.2632	26.7878	29.925	14.8585	18.1871	14.9869	15.7478	21.0294	132.033	79.6466	35.1473	35.1733	27.9378	37.5627	32.3235	13.5256	12.1655	14.2474
PITG_00859	0.0626537	0.423238	1.53749	2.38988	1.1596	2.03922	1.61567	0.973493	1.01332	0.834048	0.284094	1.16719	0.954037	3.40728	4.59614	1.81954	3.12518	2.7715	1.86028	1.43536	1.93346	1.26759	2.26831	0.390464	2.89703	0.154142	0	0	0.0664126	0.74478	0.684617	4.39715	5.17643	2.01189	3.48045	1.32182	4.27678	1.54359	0.498784	3.5243	3.34341	5.62854	4.55733	6.89777	5.36562	0.925852	1.66185	3.23706	2.66524
MSTRG.1025.6	6.69509	3.10325	13.6231	6.68008	1.90971	4.8198	2.90933	4.0926	4.85064	7.30479	1.26885	6.55161	7.75228	53.5963	55.9379	24.5525	18.761	19.9267	12.7393	5.71301	16.12	10.8964	5.58284	1.72313	15.6977	2.11483	0	0	1.09477	1.74075	4.26091	29.1331	36.5048	40.7422	20.7605	20.3537	33.9356	3.8804	10.2435	41.0526	32.4528	52.2291	22.3556	41.2196	26.5669	38.2075	9.8028	24.1227	24.9845
PITG_00861	21.1377	21.0552	6.96613	9.61733	17.5319	17.7815	10.0174	12.7925	5.77727	8.43736	13.6492	13.9927	13.7956	1.98634	0.109382	4.90683	5.41244	7.4755	6.30047	12.0701	11.2134	11.0589	13.0974	13.2071	22.6358	11.9212	9.23345	6.88065	38.8664	17.1402	21.4026	2.61313	4.00419	3.4908	1.79139	4.16829	4.55545	0.417008	3.35893	4.34975	4.18162	8.94126	21.3371	9.13612	14.5382	17.4385	0.879676	7.14269	6.1572
PITG_00862	2.97491	1.68284	3.61495	2.10238	2.48564	1.81233	0.255466	0.787664	1.68164	1.90335	0.55812	0.949558	1.77233	0.991847	0.932681	1.14571	0.449693	1.57621	2.3703	0.84051	0.517176	10.507	8.9183	8.0128	0.897469	1.41755	0.368009	1.58385	4.91086	1.06437	1.75927	1.61652	1.50596	3.08328	3.03002	1.41185	2.70432	0.444546	0.932838	3.09848	3.103	3.01421	2.94815	1.35565	3.2247	1.12113	2.43077	2.6129	2.32907
PITG_00863	123.733	122.855	131.951	127.044	127.314	137.424	116.128	131.846	108.283	109.685	135.087	121.51	136.088	52.1232	50.085	32.245	33.1679	41.1995	39.8586	129.261	132.672	66.1912	62.6132	119.977	111.137	134.034	128.073	128.86	126.098	105.196	109.44	148.409	163.856	167.936	173.249	185.933	175.382	100.392	77.3582	84.5475	105.962	150.783	148.922	118.67	160.573	178.438	88.0307	161.191	156.291
PITG_00866	0.00753465	0.0915701	1.09488	1.27718	0.66109	0.970149	0.437445	0.0383342	0.260877	0.383203	0.338215	0.241479	0	15.5986	13.3596	4.00466	6.78121	7.67666	5.17042	0.206467	0.372084	1.05211	0.0786502	0.0629872	0	0.111431	0	0	0.0562967	0	0	4.01495	5.41036	8.89387	3.15332	4.93055	2.44956	0.71587	2.69529	6.30047	2.85808	8.45887	8.55902	8.04234	10.1144	6.93434	2.88995	2.55922	2.88389
MSTRG.1034.1	0	0.751733	3.06488	0.906115	4.57163	4.52372	0.789464	1.05223	0.17614	0.725822	1.30463	1.41999	1.46686	2.64379	3.97922	0.243959	1.22621	4.05943	4.30766	1.07294	0.754392	5.95628	6.09922	0.232407	0	0.191099	0	0	0	0.371927	0.683403	5.71579	3.34333	1.68957	6.49036	5.84691	5.72583	1.49581	3.33403	2.88592	3.42517	1.63443	2.02131	3.97533	6.40042	4.68624	10.1663	1.09524	1.70977
MSTRG.1034.2	1.0367	0.603786	1.32597	2.41427	1.67583	1.00083	0.82999	1.83043	1.57231	0.7386	0.432049	0.488222	0.705952	1.20297	0	0.621235	0.220114	1.49632	1.79997	1.20974	1.38419	3.20865	1.88576	0.537304	0.189895	0.238166	0.551792	0.919545	0	7.44e-06	0	4.23122	4.22423	5.11161	5.09112	7.14356	7.09436	4.63976	3.1275	1.82342	3.24819	2.2304	3.27175	2.08845	1.61892	2.40578	8.60884	1.02317	1.60657
MSTRG.1034.4	0	0.231579	0.91224	1.8737	1.01768	1.68398	4.19598	2.61561	0	0	2.36967	2.71758	3.86935	0.434504	0	0.566355	0	0.338009	0	0	0	1.39599	1.61545	0	0	0	0	0	0	0.537245	3.191	2.59967	1.09391	2.98167	2.85339	2.39054	3.35556	0	2.05512	1.89082	3.09599	0.414099	1.3751	0	1.76765	2.11363	3.70568	1.81909	0.730735
PITG_00867	7.25023	13.0074	7.54414	8.36631	184.269	177.294	114.695	157.542	13.274	14.7092	112.522	94.7887	113.263	90.2041	102.655	79.2652	70.3276	49.4433	47.3188	8.48579	10.1317	31.1011	32.0368	3.22e-08	9.57523	5.38611	8.90273	6.76247	1.35447	13.9561	61.7385	19.8718	20.4199	21.2382	11.9201	8.21185	10.7336	4.97888	8.57696	54.3877	34.3573	33.5003	36.5504	31.1633	23.9487	28.5183	12.4867	6.29781	11.2501
PITG_00870	3.13916	3.70904	3.09072	3.33962	1.51356	0.575775	1.15655	1.57651	6.11052	5.21545	0.398957	1.29289	1.14021	7.08994	8.00041	1.41957	0.750051	8.97193	7.18812	6.67572	7.10625	3.31993	2.85357	0.163649	10.6922	0.62728	0.087687	0.125797	0.0487555	29.9769	0.503025	11.005	9.73969	10.7939	8.96452	9.75581	9.82663	0.476657	0.555678	10.2745	11.3862	8.61851	8.51741	10.3365	10.7571	10.4183	20.8025	7.10785	6.91174
PITG_00871	29.1308	30.6908	14.5654	16.8719	17.638	18.0516	18.0541	15.6294	23.6566	27.8801	19.1673	23.8977	21.7982	7.40521	8.4051	14.5764	16.5142	12.0357	24.0639	23.6833	24.9774	27.8999	24.0194	16.6103	21.3213	27.8559	39.1455	31.1681	22.2329	35.2641	24.6491	3.95934	4.43241	5.55892	3.69371	4.32661	4.28058	1.59862	8.4189	7.52671	6.38249	6.29003	6.44813	6.77724	7.30044	7.70103	6.67445	4.24262	4.03308
MSTRG.1044.1	75.1223	68.337	17.7323	20.1051	42.319	52.0245	29.1987	39.7143	61.0738	50.3598	40.5055	45.4094	40.0975	6.88583	6.36086	3.98127	3.8168	6.56038	2.89121	22.8065	25.1383	5.00283	5.76765	19.9527	9.76142	20.2493	39.2391	39.1383	15.6852	12.9651	18.3118	6.84063	8.09897	5.60077	7.71353	5.07057	7.01707	5.34924	5.17632	3.73852	4.17562	7.24174	7.91526	2.66904	7.48121	4.33416	2.678	5.10274	3.78907
PITG_00874	0	0	4.65946	4.70697	1.72902	1.57795	4.43031	4.59288	0	0	3.17481	2.94103	3.17368	0.832062	1.29193	1.20108	1.01542	0.889154	1.25714	4.73228	4.17227	3.07553	3.0758	9.12001	4.3166	2.22331	2.07173	2.71843	10.2157	0	0	1.77999	2.46096	1.67822	2.43227	2.57586	2.72724	6.5586	4.78271	1.2655	2.04518	1.6943	2.07923	1.57931	2.55421	2.46563	2.02698	1.42051	1.92139
PITG_00875	9.63982	13.8502	3.59898	6.41561	8.6509	11.0434	7.5398	5.19841	5.50106	10.4866	8.1635	8.53579	11.2423	3.19411	8.75363	3.24342	7.59744	5.58007	9.00792	13.3832	11.1221	4.85731	6.8868	2.81718	6.52112	5.53658	3.93288	5.01317	7.21618	3.58334	12.6874	2.51585	2.09368	1.46999	2.60317	4.49379	1.96421	5.21711	4.92596	8.82471	7.21888	2.80814	3.29288	2.56735	6.76461	5.76404	3.92996	5.57869	1.06829
MSTRG.1055.2	4.84626	3.10938	4.46261	4.14207	8.46925	4.44273	0.696109	2.28297	2.69671	7.28326	1.76927	3.31687	9.02985	3.48666	3.95226	4.2505	10.1861	5.37635	9.7947	6.2764	11.3405	5.09447	2.91822	1.22544	3.48592	2.22591	0.769679	1.75767	3.63437	7.13252	6.56696	6.64435	6.27316	5.63677	3.23796	5.38011	3.17087	4.57733	7.83815	11.0171	8.34822	6.21148	9.06974	6.33784	2.91542	13.7668	8.17029	9.12842	7.59084
PITG_00877	4.81092	4.6881	4.57862	2.27016	0.909288	1.00194	0.518058	1.13412	1.41286	2.98505	1.18898	0.551554	1.15569	49.5957	53.38	39.2051	41.6551	48.5524	38.8292	1.64825	1.98989	16.5853	14.5216	0.0967407	0.123205	0.182894	0	0.0589943	0.109453	0.677748	1.6596	73.5556	77.947	81.1234	34.1825	34.7728	38.9857	2.11063	3.3793	68.7728	49.7528	98.4527	86.2516	82.1719	50.9158	50.0817	19.654	33.302	36.5553
PITG_00878	12.9224	14.0422	33.4929	35.7466	29.567	32.3202	31.5059	28.3305	28.7742	35.1161	33.6999	34.6207	32.6637	26.8647	35.0437	17.826	18.2687	7.35343	5.00362	24.1304	26.7596	11.6488	10.9069	23.1383	41.434	28.9424	18.4149	19.7419	20.5765	35.073	42.9866	24.3538	27.6974	24.1004	20.2826	19.6766	21.4824	29.8932	22.8117	14.0286	14.9806	23.3558	21.9825	20.6676	15.6107	13.3906	9.51057	21.8995	19.7518
PITG_00879	643.498	652.687	687.213	725.57	501.757	490.35	571.344	695.204	693.112	746.632	645.775	710.159	670.784	530.002	584.166	586.511	592.499	515.861	468.113	730.189	703.977	562.136	553.132	816.335	909.675	1008.84	789.157	855.568	838.353	549.218	530.912	853.796	800.56	744.938	720.494	670.705	691.729	771.281	746.003	577.371	601.262	627.047	682.97	607.692	706.152	604.891	1072.94	598.329	604.159
PITG_00880	78.3186	75.9833	81.0877	84.1714	50.8574	53.8148	31.3725	35.5143	78.1786	72.5519	38.8064	45.0152	47.079	46.3336	46.5729	51.9228	54.574	54.8015	49.369	59.2199	48.9888	60.0833	66.8771	75.0979	46.7897	50.4518	67.2345	69.8629	58.6991	90.9526	60.2306	122.443	134.968	115.937	133.454	128.626	116.318	87.3446	72.4075	84.4162	95.8417	110.843	110.368	66.64	141.828	122.193	215.238	82.232	71.5314
MSTRG.1057.1	0.710123	0	0.710627	0	0	0	0	0	14.752	19.0822	3.73032	4.98661	6.51517	0.828655	0	0.765763	0.751406	0	0	0	0	1.52666	0	0	2.24941	0	0	0	0	0	0	0.771744	0	0	0	0	0	0.742806	0	0	0	2.74721	0	0	0	0	1.35388	0	0
PITG_00882	20.5808	14.7609	18.9711	14.4841	25.932	26.5133	20.9677	15.8538	7.12579	0.33606	16.3125	6.48696	13.8646	10.0236	6.19481	14.4424	12.548	8.76861	8.67725	16.307	17.1545	24.0067	17.5119	9.71094	12.8208	10.7954	12.6403	11.8139	11.2757	26.7863	17.7866	7.47662	4.38224	9.09018	2.83663	8.89969	7.60199	10.0204	16.2882	16.9294	16.2737	1.31805	3.294	0.00836894	4.8502	2.8532	6.25439	5.50331	3.57938
PITG_22670	0	0	1.48327	1.62943	16.9994	15.5588	6.47673	5.61492	0.837858	2.84497	2.22462	0	1.66758	0	2.57957	3.23447	0	0.174518	0	0	0.14311	2.83196	3.74997	0	0.223577	0.201795	0	0	0	0.0938007	6.69866	0.230119	0	0.236341	0	0	0.6737	1.21803	2.42665	0.257298	0	1.09222	2.20333	1.80117	1.46061	0.123503	3.52072	0.867899	0
PITG_00883	108.212	104.299	56.9144	60.4941	102.704	100.48	63.3332	69.278	71.1981	70.7795	67.6403	69.2942	75.8426	15.6619	17.4277	8.68393	10.6514	10.9236	8.67661	56.8491	54.8519	14.7879	15.8932	26.0284	51.7263	53.8816	42.5662	33.5551	25.2023	65.8836	72.6444	43.3941	30.914	39.8858	34.2895	39.7576	38.1657	34.0453	31.4856	20.1824	25.6425	25.5289	30.8414	30.326	45.5965	34.3002	107.953	40.7435	38.7835
MSTRG.1071.1	0.656277	0.649674	0.0938204	0.515328	1.34039	0.888462	0.225427	0.903563	0.834697	0.839773	0.123124	0.299253	0.156393	5.36074	2.46904	2.93189	2.67851	4.01808	5.51421	0.123613	0.0760609	2.3179	3.26029	0	0.296978	1.78696	3.32856	0.349405	0.361119	0.751374	0.465722	0	0.189841	0.418576	0.55703	0.10382	0.298293	0	0	2.962	1.9167	0.725399	0	1.39563	0	0.247326	0.089373	0	0
PITG_00884	4.36364	4.28589	4.61983	4.80959	2.29233	3.13976	4.14933	4.37047	4.08926	4.01946	3.07382	4.66381	3.33505	2.83033	1.31918	2.28317	2.35436	1.64354	0.975752	6.48322	4.25122	2.90991	3.82541	3.54215	1.33963	3.09695	2.59252	2.87276	3.91749	3.22723	2.58434	2.15853	5.10568	4.04095	2.51897	3.97554	4.36403	3.20243	3.81034	3.39836	3.39588	1.9164	3.44549	5.13666	4.00257	2.66723	1.60107	3.3768	3.8415
PITG_00886	4.67722	5.82591	6.37256	7.18571	0.924052	0.37308	4.20188	1.25345	1.16704	3.11989	0	1.63193	1.8379	1.36073	2.71965	2.04939	2.15596	2.88358	2.33214	12.4875	10.0178	5.67555	9.9631	0.386056	2.85407	0.533431	0.485951	0.513493	0	3.63666	3.65652	20.5816	19.3401	19.9093	14.8924	21.263	21.7726	8.50327	8.55642	6.39876	9.95506	19.9243	25.691	20.2566	24.845	24.5962	36.0093	33.9507	32.5027
PITG_00887	1.82901	1.93706	2.13531	3.3588	2.25457	2.14247	1.69418	1.2869	0.659104	0.150658	1.21918	1.32481	2.17186	12.1247	11.5059	4.36953	3.83006	2.00781	1.42745	0	1.16911	2.814	3.19214	5.14022	1.30818	1.00132	1.3868	1.85892	4.69258	4.74381	2.48063	3.97451	5.20495	5.63186	1.88885	5.87207	4.63248	0.628865	0.229692	3.14429	3.98828	6.29934	7.75017	5.91119	5.73372	3.76442	2.73524	2.08896	4.34065
MSTRG.1075.1	0.408245	0.787739	4.23258	3.57065	2.58976	1.51618	2.82401	1.63719	2.2475	1.04499	1.89211	0.901755	3.24955	3.09717	0.994877	2.5197	4.15305	5.13549	7.24584	1.45404	1.91661	2.23198	3.83885	3.58599	0	0.23359	1.27765	1.72084	3.63175	0	0	0.434182	1.35977	2.40039	4.42138	5.14787	2.63013	0	0.601438	4.19684	7.24571	0	1.18203	0	3.77168	4.33083	1.20615	3.41843	1.18346
MSTRG.1075.2	4.84298	5.92789	11.1848	10.2762	5.13876	5.85953	5.5118	10.0554	3.709	4.46127	5.27866	5.21205	5.12173	5.171	8.10553	6.36962	4.10677	10.8024	12.5302	15.4077	13.1679	10.7994	7.97625	7.6351	3.83728	0.639319	2.48702	2.95078	6.94313	6.3368	2.7944	12.6877	12.592	8.56276	18.7642	18.5236	25.0653	3.74854	2.71378	14.4161	17.2965	14.1771	11.2982	9.6683	19.3745	14.9599	10.5022	17.2584	20.7348
MSTRG.1065.1	0.299197	0	0.299409	0.328914	0.388873	0	0.719407	0	0	1.87598	0	0	0	6.63362	11.8192	2.58112	1.26636	4.4387	4.24767	0.394488	0.485467	1.28646	1.07634	0	0.315916	0	0	0	0	0.899199	0.49542	1.6258	1.21168	0.667901	1.06659	0.993964	0.951942	1.25187	1.9702	1.81782	3.20402	1.15748	0.518885	0.636266	5.77879	2.36787	7.98606	0	0.596256
PITG_00891	0.892454	0.950915	1.17676	1.33218	0.998843	0.455149	0.527572	1.10744	0.367471	0.792648	0.105125	0.311441	0.267062	1918.4	1609.88	1354.41	1367.61	65.4854	62.7557	0.051877	0.781378	16.175	14.2885	0.0218942	0.203119	0.152573	0.138106	0	0	0.664942	0.567502	0.359321	0.259524	0	0.291694	0	0	2.82632	6.46303	38.2767	20.5137	0	0.832948	0.310671	1.10746	0.3061	0.0380254	0	0
PITG_00892	0.225039	0	1.39546	0	0	0	0	0	0	0	0	0.189952	0	17.763	12.1332	21.8069	25.0923	4.98782	3.49208	0	0.0432574	4.34748	3.6034	0	0	0	0	0	0.174659	0.829352	0.203702	0.067753	0.989856	1.53553	2.16107	1.13161	1.59585	0.243781	1.86677	1.38684	0.637846	0.634242	0	0.349787	0.788462	0.326176	2.3319	0.344557	0.904558
PITG_00893	1.40876	1.35368	3.883	2.51535	2.17277	1.54322	2.63663	3.68053	0.972054	2.19871	1.98383	2.36684	1.74739	4.45866	7.55055	2.38142	3.23089	1.36819	1.38333	1.542	1.70871	11.0901	16.3058	0.259691	0.814231	0.0298757	0	0	0	0.720902	0.52059	2.37768	3.3169	4.53382	2.29761	0.706993	2.14602	2.28017	2.42064	3.53456	4.01671	8.9946	5.13658	10.0638	4.37951	4.44742	2.56663	6.00097	3.88423
MSTRG.1081.2	1.45923	0.481517	1.46027	0.897107	2.5288	0.837664	2.83573	3.15795	1.88276	3.04982	3.14964	1.54236	2.83989	0	0.97996	0.879996	2.57344	1.01534	1.42178	1.92398	0.394617	1.04571	2.11992	2.09621	3.02528	0.927108	1.04607	1.20852	1.70236	1.94913	3.62437	4.16566	1.33209	2.71456	3.46796	0.231538	3.86899	3.25995	3.73683	0	0.947065	1.2545	4.02057	5.10023	4.60794	1.59341	5.14364	0.836211	4.14511
PITG_00896	6.72835	6.50936	18.9256	16.8752	25.2366	25.9969	21.6834	14.303	5.0109	6.32088	18.5124	14.4103	15.007	7.79852	10.2762	5.74507	5.58588	9.38483	7.3693	11.1945	10.5423	15.4322	14.8796	31.443	1.42203	1.29192	5.95268	5.65153	30.5826	8.04282	14.6081	34.8302	36.6754	42.053	36.6791	38.0512	37.2539	26.2769	25.4722	23.0359	25.2815	33.1347	38.2835	39.8197	36.3495	34.7671	28.6896	40.9294	40.4031
PITG_00897	2.44749	3.20306	3.88976	5.53068	1.35753	1.8189	2.91451	3.92515	1.17352	5.83117	5.64537	4.32833	3.11068	15.0004	24.2533	7.48072	8.74365	4.14161	3.2355	5.02414	5.0475	4.36924	3.00151	0	0.331125	0.0158455	0	0	0	1.1424	1.0707	13.2245	17.3949	14.3049	12.491	11.5574	10.5064	9.08908	8.75098	8.85172	8.50054	18.548	12.3487	16.8162	12.8717	11.6558	7.0845	21.8871	21.5966
PITG_00898	17.5869	18.042	7.03802	6.06885	10.3518	11.1682	4.1822	7.0409	10.4659	9.85587	6.85269	5.57596	6.33906	15.2226	10.934	5.05605	4.64118	6.6068	3.98775	8.12631	7.30094	63.8695	59.6368	22.1743	2.75482	10.1066	24.055	24.3385	21.3476	10.1232	9.7686	5.87631	8.15415	8.38714	5.0323	5.61082	5.29341	2.45224	3.36136	9.80919	6.44218	8.04544	6.09855	5.85991	5.34687	6.05934	3.46033	6.04435	6.81951
PITG_00899	93.4643	95.9875	69.9583	72.794	85.7831	86.2569	73.0115	79.9176	85.0175	87.6496	89.7345	93.4777	87.7862	40.1218	36.1362	27.763	25.4885	31.4297	26.5594	69.1802	71.0765	42.6891	46.9945	77.4707	102.197	140.687	141.152	122.851	73.7695	77.4902	74.6434	55.5349	48.9707	49.4673	52.9964	51.2436	49.6198	34.4955	30.2664	41.7905	43.767	54.2853	61.46	47.3485	63.4546	59.8748	69.3866	64.1446	60.1056
PITG_00903	0.435684	0.930764	5.48876	4.09362	1.04201	1.48077	3.41915	2.67691	0.255854	0.33248	2.29666	2.99729	3.32913	13.1901	15.014	14.0189	12.0388	8.08308	6.38904	2.22137	0.761202	4.6722	4.22531	0	1.35e-05	0.0950115	0.150751	0	0.202024	0.384384	2.3343	8.49108	7.66318	9.38529	8.3604	7.1807	8.99308	5.18175	6.28172	8.52218	6.54039	9.64451	10.1161	11.3136	9.36982	9.04046	4.01728	4.40384	6.09958
MSTRG.1090.1	2.33832	1.70273	0.63001	0.44118	1.58171	4.11397	3.05569	2.8753	0.827071	1.53302	2.81303	1.64656	2.73054	1.18348	0.762532	2.73722	1.45645	0.456118	0.430864	1.98384	1.28559	1.73585	2.11715	0.302023	1.54379	0.646696	0.518908	0	0.300854	0.402956	0.953981	8.37274	5.47206	5.30383	4.40983	3.41939	2.58946	1.28228	1.64836	0.921563	1.02987	7.85225	6.16243	7.44394	6.04833	3.72602	2.67596	2.92517	3.33938
MSTRG.1088.1	0	0	0	0	0	0	0	0	169.257	166.727	14.8501	29.5196	34.2213	0	0	0	0	0	0	0	0	0	0	0	0	0	0	0	0	0	0	0	0	0	1.50352	0	3.94367	0	0	0	1.23179	0	0	0	0	1.50017	0	2.42299	0
MSTRG.1096.1	0	0.419229	0.211895	0	0	0	0.254566	0.313956	206.896	221.15	38.0736	35.3028	39.4353	0	0	0	0	0	0	0	0	0	0	0	0	0.201795	0	0	0.407798	0	0.175307	0	0	0	0	0	0	0	0	0	0	0	0	0	0	0	0	0	0
PITG_00909	3.40374	3.54218	2.76454	4.58016	5.25653	5.99317	6.04043	6.39562	4.70525	4.54727	4.61688	6.13561	6.2863	5.31288	3.94079	2.42224	4.36889	1.27552	1.09147	2.1553	4.40069	3.0895	3.58483	2.1103	2.15433	2.42496	4.67659	2.99412	0.302222	4.23121	4.21835	1.10088	3.13831	2.12132	3.83044	4.71897	4.37106	4.68853	4.25166	0.930997	0.664692	1.38441	3.75861	0.954256	1.81857	1.53018	0.161081	3.63391	2.70084
PITG_00910	701.465	687.811	612.739	605.827	559.793	565.124	563.474	586.851	862.933	834.87	573.772	597.873	601.273	338.412	285.935	482.064	458.757	1069.59	1071.33	509.499	516.76	927.003	943.136	681.77	916.873	1440.35	1379.47	1452.8	730.583	896.065	796.787	548.38	641.471	575.235	808.034	748.861	729.786	592.96	616.865	1314.64	1372.81	657.856	636.143	506.52	768.391	835.17	570.127	732.022	708.684
PITG_00912	56.6428	51.1888	39.577	38.8902	29.4422	25.9594	19.0953	29.9252	53.3283	67.1481	24.5518	27.4684	22.2276	4.30838	4.67035	2.50996	1.90599	4.20524	3.89698	68.5175	61.1336	33.052	36.6869	95.7837	35.5545	42.931	58.7128	65.7243	96.7336	32.0829	25.4501	35.2005	38.4604	31.6632	37.1246	41.1746	34.431	30.096	26.701	13.8458	17.0283	31.2035	28.5687	32.4122	30.6282	32.2607	32.5388	53.6159	57.9692
MSTRG.1117.2	2.01134	1.72827	1.28325	0.588885	1.73699	1.0117	0.287944	0.205466	0.784693	0.303673	1.25949	0.303827	0.614574	1.04746	1.646	1.21212	1.00149	1.98618	1.83088	0.36074	0.585442	1.41428	2.77064	0.266492	1.48793	0.544154	0.0481025	0	0.341897	0.68262	0	2.62317	0.932245	2.24333	2.82113	2.24076	3.0939	2.48884	1.11681	0.322926	1.16058	0.538496	2.72599	0.471456	1.17677	1.78922	1.6395	1.90993	1.84556
MSTRG.1117.1	16.2532	16.3331	8.09539	6.31325	8.39206	11.0593	5.72918	5.80055	15.3288	17.7582	7.95784	9.35674	7.75424	2.96445	3.92863	4.32884	5.16576	8.37883	8.74856	14.2495	13.5204	5.10168	3.47695	2.30154	2.613	1.56949	2.52097	2.31976	0.44635	24.5543	15.0532	10.1157	10.6288	10.024	11.3981	8.40547	8.36734	3.58222	3.95388	9.55043	9.29606	5.47835	7.26753	6.01804	8.18686	11.3415	7.80531	13.7946	12.3037
MSTRG.1117.3	9.27554	11.6246	5.76578	5.04227	2.25114	4.18304	1.72602	4.00199	8.18335	6.33167	2.94036	3.68514	3.51347	3.06601	3.33029	1.09062	0.870607	0.854729	1.04468	8.32482	5.33755	3.11903	3.32139	3.19853	2.94704	0.65771	2.17728	0.979178	3.20917	3.51522	3.40258	5.08607	6.13053	6.60077	8.55389	7.6793	8.16658	8.23204	3.89798	4.69746	5.03726	2.97797	5.44414	5.47429	6.69619	6.17627	20.363	4.96821	8.30787
MSTRG.1117.5	1.23e-08	0.936009	0.0806858	0.749548	0	2.43959	2.09684	2.98064	1.01639	3.9501	0.30449	1.15259	1.97212	0.273005	0	0.44946	1.13279	1.102	0.696871	2.76203	2.04592	0	1.56481	0	0	0	0.712022	1.57665	0.65504	3.04345	2.71216	0.206692	1.59138	2.05432	2.40824	2.56789	1.61603	0	1.60503	2.07878	1.99741	2.87925	2.33403	0	0.503276	2.36107	2.90658	0.871228	1.77826
PITG_00913	8.83077	8.29996	1.96865	1.68225	2.24764	4.28091	1.20933	3.81549	6.5591	5.36314	1.86755	1.93831	5.41241	0.433365	1.1e-05	1.51751	0.343822	1.22184	0.433854	4.93896	4.36465	0.094906	1.35891	0	3.42327	0	0.507719	0.801847	0	2.45678	2.70556	1.10886	1.49029	0.9035	1.79112	4.21524	0.739862	1.70104	1.86969	0.845014	0.38966	1.83366	2.73e-05	1.2718	1.34528	2.36597	2.0292	0	2.52705
PITG_00914	132.948	123.343	103.136	106.155	113.665	103.338	91.1468	107.826	79.1758	85.1121	87.6709	99.4925	91.809	106.981	121.627	115.886	116.04	105.029	97.4572	92.2573	90.4956	123.759	122.889	159.921	132.9	99.1747	86.7723	81.415	142.972	121.937	103.197	124.503	111.341	106.901	108.458	109.37	114.565	148.659	125.385	113.248	102.817	127.095	126.965	131.37	116.127	112.56	125.849	111.882	111.599
MSTRG.1118.1	0	0	1.68476	0.00793616	0	0	2.23e-05	1.04137	0.260257	0.523782	0.000463257	0.301936	0.190787	7.55195	8.44629	9.72405	7.80962	21.5401	23.9481	0.955333	0.919069	4.2167	3.37434	0	0	0	0	0	0	0	0.239144	6.37562	8.19717	5.88393	6.52032	5.77037	2.25e-05	2.55309	2.71898	3.4585	4.15075	6.45882	5.33405	5.77367	1.42447	9.06736	1.40233	4.56158	4.08872
PITG_00915	0	0.236923	0.320783	0	0	0	0	0	0	0	0	0	0.134227	9.87453	9.08625	13.5816	14.7094	33.2046	25.3125	0	0	2.51405	3.59694	0	0	0	0	0	0	0.0907943	0	8.11958	7.08884	9.10263	5.20307	5.60523	7.06843	1.92001	1.36476	11.4881	9.67506	9.80743	8.60555	6.15027	7.20523	9.7134	0.410305	4.17851	3.80308
PITG_00916	4.49902	7.1853	7.4726	13.1073	4.18824	4.05115	0.835328	3.73335	0.482125	1.65079	0.714527	1.98782	2.40496	1.6267	5.24387	0	0	0.124622	0	11.866	9.26172	0	0	0.497306	4.74068	1.19976	0.610104	0.258447	0	3.53399	3.29443	0	0	0	0	0	0	9.34766	9.26581	0	0	0	0	0	0	0	5.50287	2.89332	3.18117
PITG_00917	0.695651	0	0	0	0.452077	0	0.836332	0.515724	1.37632	4.67332	0.913575	0.666133	0.290109	0.405883	0	0	1.84023	2.58006	3.17446	0	0	2.6172	3.75382	0.374742	0	0.662961	3.01193	0.864191	0.669874	0	0.28797	14.3643	19.3684	10.8704	28.1054	25.8065	24.3465	0.363834	2.67215	8.45306	6.09508	10.7649	13.874	4.43807	15.8353	13.7636	19.5628	12.831	13.1701
MSTRG.1103.2	1.16529	2.59551	0	5.01847	0.187278	0.0115004	2.80188	1.73668	0	0.260942	1.53033	0.774557	1.2149	12.0103	6.67448	5.3405	6.4734	3.40567	4.29416	0	0	3.54789	1.62773	0.313865	0	0	0	0	0	2.09102	1.38005	3.45808	3.00708	15.1472	7.22547	3.17591	12.1138	8.58265	24.9384	24.3863	13.2506	0	3.30208	2.36928	3.44526	6.75521	6.78134	5.5297	6.42079
MSTRG.1103.3	0	0	7.16826	1.86192	4.35636	1.0587	0	0.82828	0.685744	0	0	0.71323	0	2.60748	6.5385	0	0	6.44578	4.53187	2.43731	0.749854	2.40192	5.35896	0	0.243982	0	0	0	0	1.11925	0	8.49941	9.04922	3.74108	5.60769	5.34216	4.64984	1.16867	0	2.57203	5.23651	8.15662	7.75042	11.8796	13.844	6.0488	8.52037	5.66727	3.30647
PITG_00919	29.5344	31.8764	6.99903	9.059	21.0158	21.9838	12.5295	17.2751	19.6944	17.6777	14.7325	14.2345	13.2842	13.7372	13.2217	6.27261	6.88775	9.04615	6.81155	9.03899	9.29777	20.2839	18.8497	17.3088	10.529	13.9248	13.8817	12.1296	20.0047	7.70032	5.9625	5.41851	8.06262	6.6471	6.87091	5.55954	4.79205	8.18518	19.4938	16.2822	11.9998	6.11696	6.96547	4.63875	5.92313	6.71345	2.87154	4.36395	5.48556
MSTRG.1106.1	5.19903	2.87994	3.98242	3.28689	3.87915	1.53176	0	0	0	0	3.39869	2.29537	2.54943	33.4959	42.3805	13.6602	13.4113	17.4231	14.5884	2.77786	0	9.278	5.43309	1.28273	1.22778	0	0	0	0	1.91224	3.0329	6.60892	9.84134	12.189	5.63993	8.19647	0.428861	6.03053	5.33989	48.6254	32.3373	7.09895	6.81816	23.607	9.32533	4.90558	4.48024	6.35766	8.66392
MSTRG.1108.1	1.76651	2.67403	4.01871	4.11195	1.51735	1.08327	0.468969	0.66929	17.5179	10.4217	0.720102	2.2692	1.61592	10.5035	10.3871	1.64068	5.0245	4.8016	3.4114	1.06061	1.5573	3.70142	4.8018	2.46313	5.28668	2.36284	0	0.28401	2.30332	3.09187	2.26234	0.768848	2.28019	2.64635	0.567843	1.59459	2.74714	0.722878	0.309502	15.3945	8.69567	3.73895	0	4.90567	1.81368	1.77887	1.39667	0.598109	3.19296
PITG_00921	930.908	921.125	439.916	482.372	443.296	458.212	339.664	457.266	690.278	647.616	557.637	554.583	533.729	155.384	187.311	146.072	147.793	78.3516	77.7618	712.125	759.661	202.552	193.305	666.319	380.051	490.554	471.119	515.452	527.974	535.166	491.245	55.1836	50.7796	64.1793	47.7668	47.1885	57.5697	101.812	97.6609	87.7713	101.539	85.804	82.7865	65.6668	87.5195	98.3331	76.9972	84.3884	90.4632
MSTRG.1101.1	307.187	312.484	4.63802	4.90477	62.0198	55.8243	0.609225	1.00309	55.2812	51.9619	9.31757	8.71918	10.4786	0	0	0	0	0.0464059	0	0.668138	0.639511	0	0.202593	0.182334	0.0595915	0.0536663	0.048808	0	0	7.55865	15.2299	0	0.0576059	0	0	0	0	0	0	0.0687512	0	0.0726079	0	0	0	0	0	0	0
MSTRG.1102.2	4.29577	7.96803	0.813026	0.893143	1.65988	1.36699	0	0.225865	11.8546	16.101	2.66741	2.26924	2.62584	0	0	0	0.10746	0	0	0	0.0823896	0	0	0	0	0	0	0	0	3.05233	7.31496	0	0	0	0	0	0	0	0	0	0	0	0	0	0	0	0	0	0
PITG_00923	24.1356	24.0365	0.901003	0.925932	12.5705	12.7159	4.85354	3.20825	0.287312	0.572337	2.74626	2.57721	3.19764	0.643946	0.764884	1.28436	1.53662	0.550567	0.058905	0.842472	0.966079	1.4049	1.35828	0.0625832	1.34935	0.304471	1.006	0.577291	0.139839	0.640112	1.32253	0.946928	0.588107	0.842859	0.690249	1.15785	0.600652	0.303807	0.0956266	0.176461	0.16965	1.46069	1.51109	1.85293	1.28221	1.2259	1.21822	0.89284	1.36019
PITG_00927	0.856111	0.782305	0.659014	0.651559	0.855928	0.624074	0.237517	0.58586	0.390872	0.353924	0.345939	0.420402	0.54927	0.768469	0.578102	0.284058	0.348415	0.705595	1.06849	0.173657	0.480841	0.56631	0.473813	19.6534	12.6553	4.33044	9.69435	10.8807	41.4096	0.791671	0.436177	3.0059	1.8002	1.8376	1.95635	1.60436	2.40956	0.482199	0.361375	1.36037	1.34633	2.29291	1.59893	1.68054	2.81643	2.17158	1.69499	1.55207	1.24677
MSTRG.1114.1	12.714	12.0272	15.0109	11.9736	15.2549	11.2975	18.6708	11.5805	17.7168	17.4946	12.9163	13.2344	12.5375	8.06065	8.77299	4.36713	3.28941	5.72196	3.5201	15.2561	20.652	14.1037	15.2626	7.3973	5.91448	5.46672	7.96516	8.62456	12.7929	14.418	10.4714	9.43122	13.5498	10.332	7.53319	9.60995	6.44256	6.05172	2.75985	4.87193	5.63227	11.1909	14.4914	13.5335	15.8783	17.5516	18.635	7.34408	6.32328
PITG_00928	0.101445	0.600336	2.27088	0.490104	0	0	0.427813	0.00313697	0	0.347171	0	0	0	7.22517	13.9021	4.24602	3.02176	2.81673	3.32881	0.0966258	0.938882	1.92386	0	0	0.0390858	0	0	0.267671	0	0	0	6.93323	10.7842	9.36779	4.97491	6.45496	6.37791	1.59769	2.13357	7.71582	5.73016	14.3359	13.2976	14.4804	7.89091	7.43162	1.83863	9.50082	10.2976
PITG_00930	184.035	170.427	171.059	170.971	137.546	135.82	200.034	147.049	140.606	162.592	144.489	151.034	148.229	63.1961	58.899	49.4957	48.3713	70.3454	63.6837	170.201	175.371	208.449	214.1	145.91	232.307	288.54	273.382	228.721	142.115	225.642	192.739	98.2941	115.059	103.469	143.726	136.055	133.078	396.429	441.377	119.648	137.363	126.454	114.097	114.7	130.016	149.455	80.0968	190.53	186.182
PITG_00931	132.315	131.893	88.1832	88.593	147.127	146.926	146.999	131.201	89.3245	89.7029	124.078	132.009	137.79	39.807	35.4193	32.0166	30.8463	24.3027	20.8573	101.339	95.6074	85.1165	84.9898	95.4535	117.364	124.136	111.035	105.915	79.4825	151.564	169.783	19.3558	23.2147	21.1268	26.5006	29.1729	24.3272	96.9395	97.2409	30.1277	35.7476	32.5835	32.3449	31.7329	31.9635	36.6918	22.503	38.8959	40.3609
PITG_00932	4.12664	3.11551	5.66274	4.08167	2.54375	4.94912	1.61412	6.39171	2.83258	2.44711	3.06057	3.49816	4.14209	0	0	0	0	0	0	5.56284	3.96113	0	0	4.61425	4.53309	1.19322	0.744131	1.14229	2.9049	3.54746	4.66719	2.33734	1.58306	2.01406	1.59653	3.78658	4.85883	4.39726	6.29158	2.24669	3.98791	0.918039	1.06699	0.860818	2.37146	1.88716	2.16057	1.23222	3.64652
PITG_00934	3.98546	3.94134	7.94339	9.32544	3.80744	1.28493	3.26999	2.85676	4.56149	6.18508	2.42802	1.78372	3.26803	22.5312	22.9615	12.5357	11.2644	9.04958	6.37733	5.91298	6.79044	7.09147	6.47498	0.774789	3.07932	2.03107	1.93579	1.47462	0.273901	5.96333	3.36186	21.1949	20.7315	20.5504	19.2949	20.345	19.9242	17.5868	13.0022	9.60694	10.9229	25.283	21.4596	31.3095	24.8781	21.9793	33.7541	28.4302	26.5007
PITG_00935	0.11467	0	3.92552	3.63931	0.304002	0.20434	0.282826	0.102566	0	0.356846	0.217638	0.55347	0.232131	9.92872	11.5823	5.46447	4.68035	3.90788	4.75078	0.449382	0.536566	4.84407	4.31227	2.31e-07	0	0.0661329	0	0	0	1.74397	2.41442	4.47483	5.3271	4.06116	5.75023	3.37678	4.47783	4.98177	3.318	3.04901	3.33885	5.79317	5.00875	5.56389	3.83059	5.88099	0.75578	3.70576	5.89579
PITG_00936	11.9974	14.483	16.0833	19.0469	20.7628	21.9044	19.1294	17.1426	9.8779	8.43034	16.6515	17.6821	16.6751	9.96089	13.0465	12.9796	12.3293	8.71589	9.17693	14.3621	14.3044	13.4721	11.7775	8.45397	5.36082	8.37797	9.73703	10.6281	9.66711	12.2926	15.2704	13.1702	12.4194	9.47244	15.5387	15.019	16.1693	26.0044	23.3092	13.7543	15.1758	13.1906	14.8244	13.1386	16.0981	16.8137	12.878	12.2467	11.7295
PITG_00937	1.89816	1.62503	67.8823	66.7724	0.57926	1.01118	1.01765	1.83127	0.316292	7.11996	0.481334	0.572085	0.756958	322.566	344.909	239.848	231.772	137.191	101.412	6.62077	5.35555	28.5169	25.8942	0.627284	0.218795	0.201697	0.091024	0.106203	0.240101	0.346638	1.12427	194.743	201.649	204.352	163.717	152.841	147.928	118.194	175.003	304.284	270.008	257.852	261.002	250.669	217.505	223.468	141.89	104.913	113.453
PITG_00938	0	0	0	0.129395	0.0076614	1.21185	0.0657754	0	4.34634	0	5.3133	0.120834	0.223982	0	0	0	0	0	0	0	0	0	0	20.1601	6.61484	5.06501	6.96415	5.74075	23.2251	1.21343	0	0	0	0	0	0	0	0	0	0	0.037684	0	0	0	0	0	0	0	0
PITG_00940	14.8539	14.472	17.9202	19.8287	22.1017	24.0739	25.3698	18.7126	16.8573	16.3847	19.6948	19.5511	20.1051	10.3542	7.2698	13.6145	10.5974	22.002	23.339	24.1415	22.8006	25.8695	25.044	17.2544	17.4799	18.0342	17.7049	15.4541	17.9098	15.0064	15.095	11.5493	12.7834	13.3465	15.2138	15.9326	16.0248	18.2726	17.1523	16.81	18.6037	12.6331	16.8084	14.7932	19.0174	19.8338	20.0182	17.9375	16.043
PITG_00941	2111.53	2141.6	1819.43	1862.8	1745.13	1709.47	1685.22	2021.6	1906.34	1932.18	1755.16	1969.97	1896.1	1019.59	1067.38	1181.29	1224.56	1318.57	1238.43	1851.69	1829.23	1756.49	1724.38	2298.65	2519.71	2952.41	2387.31	2593.42	2314.51	1856.6	2075.05	1691.8	1840.16	1768.21	1594.96	1423.5	1395.22	1644.91	1604.95	1527.42	1597.83	1372.38	1368.69	1225.58	1133.38	1300.17	606.242	1334.75	1325.83
PITG_00943	62.3018	58.323	59.0423	55.834	73.1636	70.5919	75.2064	70.9132	57.6113	58.5346	57.0286	64.0894	68.2729	56.0074	64.8964	56.5946	54.2795	51.7669	59.3152	60.1572	60.2275	78.3435	71.0542	30.3695	75.2574	69.3773	59.8131	54.682	38.8815	38.5843	54.2438	126.032	102.757	105.442	80.4696	100.299	98.8421	56.3146	56.8559	65.1102	66.0911	128.917	134.325	150.311	162.91	122.931	296.953	91.3371	103.072
PITG_00945	14.5683	17.9441	10.1491	9.78585	13.2195	14.7984	14.9657	11.7265	14.075	13.6942	10.1769	10.0947	11.9321	10.6975	9.28523	9.64693	8.29448	7.8448	4.53254	10.2379	12.8203	8.67947	8.78731	13.7552	8.17432	6.914	10.4637	8.48741	13.5816	17.5029	11.6445	8.10199	8.79883	8.10036	7.52756	9.96973	8.82433	8.61867	11.1676	11.3593	12.2836	5.98645	8.20523	9.47505	8.23427	6.32852	9.47144	6.36431	5.54976
PITG_00947	11.9294	12.0778	13.8693	13.3571	18.1364	15.6309	12.5417	13.0711	12.4255	13.6387	13.2239	12.1753	12.8082	33.6956	38.3646	28.4602	23.4268	22.2983	17.9357	16.7191	14.0307	7.8381	8.62526	8.5722	9.25952	6.28397	7.18933	5.54499	10.0935	10.0623	12.453	19.9937	19.6236	20.8223	11.9774	13.2444	13.5612	7.27289	7.05375	22.7133	18.2106	26.1947	24.3554	21.5954	18.2833	20.7583	7.40339	11.4456	15.7739
MSTRG.1148.3	1.12858	0.793987	3.20543	2.07032	3.21733	2.65542	0.397206	0.880518	4.09172	5.32192	1.13099	0.00854643	1.2287	0.694099	4.02323	1.67141	1.9248	0	0.349759	0	0.220289	2.67336	3.06081	3.00758	2.59856	0.360361	0.345788	0.576695	2.53639	2.63633	0.810742	1.58325	1.60963	1.42028	1.61209	2.1888	2.49747	0.677453	3.84273	1.27892	1.9135	1.80479	0	1.50812	1.6659	0.276489	1.04983	2.24094	1.86837
MSTRG.1149.2	5.63631	5.752	7.2013	8.89237	10.8612	8.55187	1.58561	3.91561	16.2048	11.2966	2.43875	0.889109	3.29116	10.639	11.219	6.92007	4.08012	1.08045	2.89275	0	0	5.57436	11.1068	17.3933	4.70399	1.5236	0.804023	2.30692	22.0323	5.53207	11.1466	4.32677	2.61423	2.59089	4.41331	7.71147	2.95418	6.52062	29.6812	2.55957	3.04777	6.11141	2.97218	0.838861	9.46047	4.81606	5.21142	6.18434	4.62593
MSTRG.1149.3	0	7.60517	23.5295	28.8744	0.00156656	0	7.17909	5.45632	33.2514	39.6445	0.000515313	0.000935843	1.95294	3.63165	7.97931	5.05328	10.18	9.09285	5.81752	1.07538	0.000108742	22.3448	17.8947	17.84	9.1152	5.4594	0.000693988	0.000132727	24.6509	15.2066	0.00324985	7.08503	14.0289	0.00025707	0.0024141	0.000142102	0.000313184	17.4261	19.7605	13.6779	15.1199	0	15.2927	14.9094	2.32e-05	0	10.8498	0.000504858	0.000906722
MSTRG.1149.4	6.55864	0	0	1.55e-05	15.4084	15.2245	0	0	13.0192	13.5422	4.82538	5.37195	2.19344	2.54471	1.18306	0	0	0	0	0	0.598071	1.36e-08	0	4.37e-09	0	0	4.72723	4.43005	0.00141633	0.000182715	8.09336	10.1983	0	13.9863	16.6518	6.40274	12.7703	0	0	0	1.16e-07	7.71897	0	0	5.36534	12.7276	0.000502843	13.47	15.9391
MSTRG.1140.1	14.3297	10.2147	4.21224	1.39644	6.72543	10.9831	1.34733	9.32301	67.2911	51.7077	14.3814	21.9865	17.3619	1.30775	0	0.604249	1.18584	31.8241	25.9331	10.8465	4.95909	39.2087	31.896	8.64435	9.64346	10.7122	36.4526	37.2124	2.44329	4.69129	3.06663	26.1576	32.4102	24.7695	27.3065	34.6816	36.2757	4.99987	3.68984	23.1109	45.7628	28.7633	31.8755	29.0623	51.7395	27.508	40.9707	26.0008	26.2151
MSTRG.1141.1	0	0.205839	0	0	0	0.230044	0	0	0	0	0	0	0	13.3137	16.3375	3.14125	3.08236	4.40159	3.44631	0	0	0.782816	0.582184	0	0	0	0	0.301564	0	0	0	2.63816	1.96617	2.98043	1.73074	4.83867	2.70323	0.507847	0.799252	5.89948	2.83588	0.313038	2.52596	0	2.00939	0.960578	3.23971	1.49248	3.14449
MSTRG.1142.1	0	0	0	0	1.58834	0	0	0	32.6402	28.4602	11.2342	5.07088	8.1542	0	0	0	0	0	0	0	0	0	0	0	0	0	0	0	0	0	0	0	0	0	0	0	0	0	0	0	0	0	0	0	0	0	0	0	0
PITG_00952	8.97719	8.41324	5.77695	6.61217	0.000334851	0.0072227	0	0	4.4497	7.17867	4.66789	1.44332	0.744743	25.3134	32.6569	60.6773	57.739	53.1962	77.8738	10.2861	11.5518	36.844	38.6901	58.6168	2.9676	1.52621	14.0353	26.1866	35.3513	25.9254	4.08139	5.80275	4.32592	2.10475	4.95874	5.02864	1.28765	0	0	4.19206	3.0512	5.7177	10.1796	1.54187	7.48673	3.21447	3.73449	4.29798	0.796531
PITG_00953	10.5956	16.8306	16.3257	20.6815	27.2111	23.7043	38.8332	30.4555	8.257	9.33799	27.6567	28.2719	21.4446	1.79645	0	0	0.257833	0	0	13.7403	15.5928	0	0.351315	0	22.1529	15.4043	7.33865	4.61343	0	0	17.7166	12.6072	9.77954	15.1869	8.62697	14.6564	12.4711	28.9273	31.4675	18.4695	9.86597	11.3006	14.5353	11.5266	11.6448	16.7482	10.5918	20.3083	15.3807
PITG_00954	33.0324	36.8294	34.8363	31.1916	32.3169	33.3147	31.3755	29.7099	35.764	31.2691	26.842	31.1167	33.1527	16.5252	13.5731	7.45483	6.4929	14.713	13.1095	27.3448	27.7145	31.1592	31.3393	32.1728	34.2584	26.1239	27.1042	23.0907	31.4269	34.9022	30.9048	33.4573	32.5808	31.9385	44.0842	45.4671	38.7607	26.6639	30.0686	30.0915	34.3334	21.6878	26.1275	20.6507	26.2136	31.3867	15.6375	29.2946	30.069
PITG_00957	6.37693	5.28088	53.8129	55.0039	23.1911	22.7779	20.1247	34.1385	37.1216	45.9153	26.7343	32.9195	30.3784	84.7884	82.1752	16.0013	15.5715	15.7674	10.2595	32.419	35.8663	25.7711	26.6168	15.3924	19.9408	12.2714	12.6899	10.5879	14.8792	8.84541	17.8185	44.7137	47.0563	46.4016	51.5859	44.6783	43.6023	74.465	123.822	44.4811	44.4714	57.4843	51.5744	39.7704	56.7613	49.578	93.6393	16.2732	13.0138
MSTRG.1159.1	0	0	1.58084	1.73662	0	0	0	0	1.56271	9.90494	2.0746	0.672308	0	0	0	0	0	2.16998	2.13592	0	0	1.13205	1.89431	0	0	0	0	0	0	0	0	14.879	9.59627	12.3425	8.76006	10.496	5.02614	0	0	4.47899	0.512632	13.5808	13.6983	15.6772	10.8969	8.33473	19.0748	7.55412	9.44447
MSTRG.1160.1	0	0	0.254308	1.39684	0.330296	0	0	0	2.01112	1.13814	1.66869	0.324459	0.635876	0	0	0	0	2.09449	1.80391	0	0	0.819503	0	0	0	0	0.220057	0.631394	0	0	0	6.90448	2.05831	6.52386	2.11382	1.96989	2.42564	0	0	1.23519	0.742197	10.159	4.84796	10.8084	7.36245	6.70397	15.0197	4.68727	3.03863
MSTRG.1177.1	0	0	0	0	0	0	0	0	0	0	0	0	0	0	4.23473	3.12016	4.38344	3.29982	1.02764	0	0	2.76134	3.70466	0.938694	0.833877	0	0	0	0	0	0	6.14078	0	0	5.90939	1.62708	0	0.970277	2.32913	0	4.51245	3.77816	9.1279	0	0	12.2984	0	0	0.561055
MSTRG.1178.14	3.66655	5.25826	7.12497	2.17226	2.62444	1.49844	0.225526	0.0562908	5.27902	2.60236	0.270086	0.327352	2.57e-09	8.84044	9.98583	7.53925	4.7647	73.2372	74.4312	0	0	45.3605	52.0184	7.13818	8.31769	6.35699	21.1231	17.905	8.38516	0.059963	0.0495556	18.5619	19.8551	18.9648	17.6489	10.9054	20.2276	2.37969	2.33992	31.0377	34.8431	21.8251	28.9196	25.7803	38.1754	42.8133	26.1791	21.411	28.7036
PITG_00960	8.3556	6.63478	6.0396	5.96076	5.4208	5.62571	7.80811	5.245	4.77172	2.59062	7.13254	4.75012	4.64306	15.6384	8.02749	16.7526	17.5411	16.9343	22.0051	7.76364	6.80598	4.73702	4.90809	8.67446	6.0359	6.95648	8.11684	7.65799	9.22634	7.59633	8.59424	1.37628	0.952181	1.83665	1.36918	3.23915	3.18747	5.23301	2.61419	3.13482	3.77098	0.607339	0.981334	0.39736	1.57869	2.5389	0.594651	1.72845	1.8053
PITG_00961	18.8028	16.6932	15.3914	14.7581	16.6783	14.3618	13.0368	16.6353	15.3816	13.316	14.6048	16.067	13.6271	10.6098	5.60035	23.2859	19.8369	7.92984	10.1227	17.4024	16.3032	7.66309	9.07027	16.4084	13.7664	14.0014	20.009	17.0357	12.0909	20.9472	21.3227	10.063	10.7283	11.8504	7.5883	15.9513	8.97227	11.6909	9.30227	5.47694	11.4348	13.2622	8.86861	11.9704	13.7684	14.5051	8.10197	15.2691	11.0181
PITG_00962	59.8273	57.9952	62.3972	57.8885	15.4265	14.2398	12.2755	20.6357	29.6252	48.5291	11.7748	14.1173	11.5863	881.263	760.665	1122.37	1154.05	1283.07	1207.64	74.4751	68.2824	256.507	231.699	5.26668	12.2617	4.09566	1.26981	3.69737	1.9889	22.9044	26.8625	516.928	466.246	440.599	486.94	460.739	460.949	81.7632	143.414	1002.75	821.299	455.957	414.476	359.886	607.238	498.064	984.772	229.588	239.273
PITG_00963	0.0969912	0	0.230334	0	0.0804527	0.134653	0	0.0631217	0	0	0.0894364	0.0890803	0	0	0	0.0622887	0.0602854	0	0.289605	0	0.181778	0.121101	0	0	0	0	0	0	0	0	0.0474538	4.03274	3.8684	3.14298	6.13032	4.09488	6.86645	1.21576	0.515765	0	1.44966	1.12313	1.51286	3.29639	3.6645	2.34315	5.78442	5.23164	4.12354
PITG_00964	43.7409	44.4454	32.9004	31.2313	35.7127	33.2062	28.4761	28.6727	33.0239	27.2889	31.9891	31.0448	30.8364	56.2606	67.605	21.0003	23.3177	19.3233	22.0761	35.6835	33.6671	66.7739	81.4379	73.0132	34.756	22.3401	22.549	26.4913	56.1536	53.3061	30.0598	38.9862	44.9366	41.9688	48.6463	38.1689	43.3202	67.3569	37.7438	31.3348	36.1742	46.4446	50.7919	84.1563	29.5847	22.5303	22.9963	38.5355	38.7059
PITG_00965	4.47293	4.54062	4.14419	4.36835	0.82564	1.1679	0	0.367727	0.62109	2.08329	0.375698	0.615742	0.259556	10.715	9.77745	8.395	6.17819	3.76996	4.89068	2.98495	1.31811	2.83414	1.51476	3.81126	1.37283	0.633847	0.531984	0.791374	2.04959	0.998121	0.738	15.3953	14.9169	15.7198	13.2854	16.8745	12.4421	15.2797	9.89155	7.32592	8.21474	16.5544	15.1679	23.7341	10.2228	13.0098	12.2017	14.6579	17.751
PITG_00966	9.53037	10.068	5.92296	6.40299	10.5622	10.9568	8.45766	7.71426	5.64639	5.43448	8.46371	6.65994	6.74141	4.31803	4.85128	8.49561	7.79724	6.62754	8.66235	6.95047	6.98127	9.93295	9.55524	5.5338	5.94062	8.30173	9.79827	8.29767	5.64241	7.39899	9.09851	6.1848	7.39946	8.02657	6.03593	6.69975	7.01481	3.30007	3.07307	7.34758	7.54748	6.46244	6.49561	7.69586	5.98952	6.72081	4.40905	6.84525	6.36844
PITG_00967	95.7417	99.6316	65.3371	63.6552	131.42	120.891	110.265	107.912	81.127	74.8386	111.909	111.54	115.215	9.75754	6.77669	6.80906	7.99739	11.0555	13.6786	75.4229	75.4797	49.1716	57.2034	71.1116	69.1673	134.085	127.516	127.92	73.6701	80.1546	99.0343	29.1725	32.5119	30.6728	38.9427	39.5502	40.488	35.0049	23.0163	19.1853	28.7863	28.3802	34.8431	29.8149	28.5423	32.0765	20.5717	56.7817	48.7856
PITG_00971	18.9992	13.8703	10.5949	10.1971	12.6765	12.2024	17.404	15.1263	13.7782	11.9945	12.6482	18.5909	21.4672	4.06802	0.647288	3.72562	5.52493	1.93787	3.34352	16.1704	20.966	6.33625	6.83945	4.48616	10.6102	3.67065	11.4081	7.26886	4.14492	16.717	16.6403	9.97866	6.09619	7.82441	11.9279	13.5317	10.64	4.90046	6.23748	8.35558	3.0869	12.8989	5.51503	2.83842	6.14044	9.48849	21.6577	6.43715	10.6526
PITG_00972	1.96462	1.56698	4.66229	3.29783	2.48763	3.77894	9.55406	6.21537	1.15032	0	3.78973	4.05737	1.22963	6.7682	7.37638	3.12719	4.06806	5.10394	2.83779	13.5069	15.5377	0.604585	0	60.4375	4.06159	5.32402	8.80184	10.6231	191.795	4.54055	4.93343	1.09671	0.0867456	1.30014	0	0	0	0.403466	2.41935	4.23951	3.09466	2.50035	3.12478	3.20564	2.70734	5.85263	0	0.15125	0.502404
PITG_00973	1.17488	5.10038	2.89711	2.06124	3.93806	2.34949	5.4501	2.81191	0	0	2.48238	0	3.03497	0.426728	0.0136367	4.95029	2.14e-07	1.31032	0.536281	4.31935	3.04829	0	0.573757	1.73682	1.8044	0	0	0.13249	1.50152	0	0	0	4.1659	0	7.96e-08	2.40955	0	1.42e-06	0.694556	6.17572	2.58682	4.61887	3.82596	9.55083	4.55689	0	1.23871	0	0.000168033
MSTRG.1175.1	0.462382	1.19306	0	0.85244	0	0	0	0	0	0	0	0	0	0	0	1.18278	0.643788	0.556189	0	0	0	0.697378	0	0	0	0	0	0	0	0	0	11.6388	11.2613	6.87349	2.33456	2.95851	7.43004	1.59153	0	0	1.6536	4.55897	8.03208	8.7158	8.08873	4.98899	10.7959	1.02595	0.689836
MSTRG.1175.3	0	0	0	0.634318	0.841843	0.609493	3.79852	1.87388	0.625106	1.15723	1.65974	0.407677	1.05411	9.92644	4.33602	1.68083	0	0.771305	0	0	0	0	2.27325	0.69497	6.6136	0.602217	0	0	1.82549	0	0	11.5636	0.457058	3.02193	7.00226	2.06835	0	4.73025	8.44297	5.41036	3.54785	13.849	0	0.690876	2.60892	6.65809	17.4719	1.2658	3.31002
PITG_00974	2.48579	3.55468	2.39651	0.93168	3.29211	3.34959	4.77353	2.59889	1.12644	1.30027	3.92633	1.92595	3.1617	2.06982	0	9.73047	11.8754	0.771009	0.999429	4.30658	3.73626	3.14073	3.9646	1.17909	0.873505	1.24269	2.15805	2.03154	1.97359	3.77143	2.21853	1.03077	0.304654	0.313246	0	0.321351	0.986986	2.60352	1.36924	0	0.551122	0.952674	0.47832	0	0	0.389932	0.248932	1.97365	0.281588
PITG_00978	20.6834	21.5772	27.315	31.9902	24.4916	22.8189	27.0714	18.4687	34.188	32.2584	22.3438	23.5223	25.0528	0	0	0	0	0	0	7.08937	10.7673	5.44286	3.20909	83.0387	24.7414	31.5416	38.1033	38.3549	75.1971	13.3248	12.8921	0	0	0	7.33637	5.05347	0	86.1384	33.2964	0	0	0	0	0	0	0	0	0.0171267	0
PITG_00979	6.38536	4.60938	9.94459	14.4939	8.84502	6.88246	9.6707	7.70063	8.71267	14.2322	5.71217	7.42549	7.38754	210.006	182.527	146.912	150.849	175.604	149.85	11.3052	12.1941	9.26091	9.32759	8.8881	13.7786	3.60146	3.29478	3.05056	10.6742	15.3522	10.4824	43.8345	34.8983	39.7247	17.3939	16.6599	14.1292	6.47533	11.8718	110.894	66.0534	69.5552	62.1998	62.3961	57.3922	54.2673	44.1573	17.8916	19.316
PITG_00980	10.5187	8.62249	35.986	37.0723	25.6255	25.6119	24.0037	13.4996	36.6342	35.4952	31.1312	17.611	19.2576	32.4053	36.9057	37.9568	37.558	27.4298	29.5214	37.7495	36.9244	18.758	17.6942	36.5919	27.621	18.4998	13.404	14.1085	42.2197	52.178	47.8171	38.1018	39.3707	42.7755	29.4408	30.1816	31.4339	26.3888	37.8603	34.9638	34.9595	51.0535	53.1878	48.806	50.5418	47.4662	45.2702	32.6573	33.6126
PITG_00981	19.1759	18.7651	30.588	32.335	20.6781	21.188	13.4557	16.4078	11.7103	14.3873	11.2052	10.9081	10.9089	13.8136	15.5789	8.87007	10.9016	12.7738	13.3211	25.1637	24.2937	11.4815	12.0767	2.88055	5.72559	1.021	2.75821	2.43769	0.789554	14.0817	13.272	29.236	29.1191	29.5374	40.9863	41.7369	40.3617	48.8432	43.9309	18.2964	23.8529	20.8853	24.3192	20.4915	34.201	28.7875	56.6341	21.8912	22.2496
MSTRG.1201.1	0.679705	0.493435	1.03429	0.697577	0.824533	0.472358	1.03507	0.73095	0.493081	0.568237	0.751093	0.696422	0.793684	11.4593	12.9425	3.3635	3.5674	5.17739	3.89982	1.37415	0.882293	1.9186	1.8006	0.146461	0.861223	0.157867	0.27467	0.28146	0.130904	0.408553	0.225095	4.72304	1.90349	3.84157	2.44377	2.3947	2.41771	0.509232	0.718725	3.92116	3.38154	3.86754	3.71771	3.38051	4.31781	3.82747	6.81822	2.95399	2.83423
MSTRG.1202.1	0	0	0.806805	1.38773	0	0	0	0.232504	0	0.226304	0.457374	0.310488	0	13.646	16.1836	2.22485	5.77409	7.15697	11.0503	0.666233	0.204971	2.61009	6.62354	0	0	0.323688	0	0.313861	0	0	0	1.6728	1.15345	1.98674	1.08531	0.916787	1.391	0.860626	1.26104	4.23244	4.02027	3.52311	5.12308	2.10563	5.20424	5.65282	6.54065	0.616501	0.812815
PITG_00982	3.64465	7.39985	6.1064	8.55243	12.9299	10.5547	10.271	9.423	11.4903	3.55648	12.9034	6.51091	10.1914	26.2338	29.6342	20.7394	24.3655	15.4627	14.2643	8.29556	7.04894	17.2314	16.6523	3.54937	6.53364	1.64417	4.48932	4.06461	0.00577614	2.0941	9.25289	11.7129	12.7105	13.4116	14.4601	14.0001	9.0823	21.5423	17.1175	19.1627	17.594	21.0108	14.275	11.8055	10.025	14.9728	8.03874	10.0361	15.5603
PITG_00984	21.6244	22.281	19.6164	14.6775	28.16	26.5365	34.0626	31.3282	19.0131	15.6838	23.957	19.0608	27.5946	7.78189	6.36164	6.71197	5.15339	10.3957	8.18386	28.3902	25.316	17.6777	15.6869	19.4972	16.7077	12.5768	12.9659	19.0503	28.3172	15.0021	18.0234	16.319	12.5108	14.6482	14.2792	14.7089	16.5804	7.66415	10.4964	15.8154	18.0455	20.1896	20.296	25.5486	19.8811	14.717	23.1117	20.274	17.9172
PITG_00986	71.5913	75.9341	53.4645	54.1601	76.3659	78.7116	67.529	72.7383	72.3762	74.1007	76.2294	75.2844	73.3844	14.4279	11.9562	16.7305	14.1006	20.7073	17.6608	61.5914	64.2743	40.8629	37.5446	100.094	95.5315	95.3829	80.4936	79.4264	100.915	79.7133	76.4451	27.3475	31.0291	24.447	29.6276	28.2455	29.0692	25.253	21.4711	26.0266	29.076	34.0106	33.6545	23.8051	39.0688	41.1527	27.7332	36.7794	37.1296
PITG_00987	3028.64	2815.12	2602.51	2558.97	2206.59	2171.3	2124.44	2453.69	3563.22	3550.97	2248.19	2451.29	2471.36	1727.06	1899.21	1846.04	2008.67	3695.09	3640.58	2572.7	2532.1	3283.61	3153.43	5125.88	3349.83	3122.94	5619.02	5876.11	4912.39	2956.39	1975.97	4715.97	4947.49	4375.76	4840.15	4691.39	4469.33	1942	1951.63	3971.93	3960.3	3799.81	3877.92	3673.8	5021.78	4489.51	4814	3842.25	3739.22
PITG_00988	35.1299	36.7273	29.6958	24.0237	20.688	34.6326	27.0706	22.8774	20.0989	20.9337	21.6233	29.2313	26.6378	5.22046	2.71398	2.23823	2.37423	2.57092	3.54645	24.0207	24.7183	8.7628	8.47755	15.9413	6.52252	8.60241	6.77639	7.21922	8.34249	20.589	20.1198	28.8275	36.7669	28.2056	27.1327	35.3719	34.6513	54.2803	50.0683	9.66293	15.6826	26.4494	31.067	26.7297	29.1371	23.6402	20.8839	48.042	38.2013
PITG_00989	20.5095	20.7847	14.139	17.8944	14.5867	14.6866	11.5912	8.861	11.4956	13.1368	6.12946	3.16022	1.56652	124.916	101.672	230.509	228.515	163.42	195.331	10.9014	13.091	79.624	74.5288	19.0623	12.6444	8.23397	10.2737	9.33921	21.7443	15.9785	11.9618	19.0505	21.2605	22.6493	21.6243	21.2469	20.7636	20.2182	25.4644	56.7871	46.1707	21.7875	24.0642	22.5702	23.7565	27.3214	16.8124	20.7158	20.5085
PITG_00991	68.6152	71.1406	90.9309	89.3804	98.6729	102.616	66.8927	109.363	39.2316	33.1011	177.701	180.193	171.82	68.5885	98.2395	12.8058	15.7109	8.04033	7.80994	69.632	64.5677	9.36078	8.89429	12.8434	11.6098	5.11604	1.13199	0.983607	3.64929	45.0946	116.669	34.5973	31.452	36.4356	17.2947	14.4499	18.5786	3.40277	5.71872	13.1651	12.2389	39.6308	31.4712	40.2867	18.3767	19.814	9.27212	31.643	42.3021
PITG_00994	56.8974	56.9218	47.3332	47.7254	39.5038	37.6496	32.553	38.613	60.7958	54.1729	38.2926	39.4035	40.0575	36.814	49.2866	24.4618	26.4239	38.354	41.9208	54.8232	56.4465	49.1348	47.3174	35.6974	55.188	32.6737	34.3561	29.7932	36.5069	51.5984	49.9014	44.7586	49.2066	50.218	51.8492	48.4202	44.6454	47.9342	55.0572	51.6652	58.2123	33.7723	37.0618	27.5026	38.7325	43.15	26.5246	36.821	38.6397
PITG_00995	70.6481	62.0397	55.1227	46.1659	88.9198	83.3495	91.3537	100.692	69.5707	74.5276	86.1247	95.6884	98.5638	1.75531	0	15.266	17.9216	16.8877	20.0593	59.9873	54.0203	23.9879	30.8916	61.3825	62.4076	86.7441	78.3402	94.9315	56.3264	63.1967	71.0063	22.2586	10.1815	17.5446	25.0177	28.613	22.9972	15.0685	22.8128	26.1753	23.9763	11.0475	8.7741	13.2699	28.0599	17.1924	62.6461	12.7797	13.8001
PITG_00996	0	0	8.13416	5.34338	0	0	0	0	0	0	0	0	0	8.28434	2.71316	0	1.08743	2.96668	1.2677	0	1.86687	0.000404779	2.37873	0	0	0	0	0	0	0	0.502823	4.06695	6.98766	5.45268	5.50329	10.2146	10.1703	4.51719	1.41119	2.48742	6.14622	4.30031	3.78122	9.70144	1.35728	3.84504	0	7.4357	6.79854
PITG_00997	430.722	436.746	314.841	331.384	274.894	275.626	278.382	300.299	393.357	443.328	303.468	333.856	324.392	152.65	165.631	180.346	183.992	301.398	283.689	337.658	333.606	367.076	370.135	530.169	442.423	896.357	955.15	931.564	600.978	423.272	366.351	393.698	420.958	392.799	491.873	449.072	471.292	268.939	255.748	368.589	378.759	398.891	385.64	379.776	396.575	412.582	267.014	442.052	425.041
PITG_00998	1.75857	1.6493	1.99349	3.02678	0.897582	1.31935	1.58179	0.96199	0	0	2.79885	1.03624	1.71667	3.0922	0.765691	1.11076	0.814082	3.66094	3.33382	2.90271	2.77403	0	0	0	0	0	0	0	0	4.44e-10	1.13299	2.05368	4.29406	6.8958	5.14292	8.10536	5.42289	6.06203	0.465839	4.40833	4.68396	0.624802	2.04146	0.75457	1.31365	1.49207	0.418243	3.17546	4.07351
MSTRG.1197.1	8.44818	7.56451	9.73999	6.30669	8.48937	6.2048	6.62475	0	0.843002	1.00627	2.07522	4.41797	3.7283	0	0	0	2.43851	0	0	6.44027	3.12339	3.18353	0	3.07202	2.51751	0.461099	1.39111	2.86406	6.2971	4.08067	4.71587	3.46174	0	4.57532	6.42409	7.88288	8.8e-08	3.59817	1.51813	3.41316	2.38059	1.57005	0	1.34503	4.37205	1.721	8.77589	0	0
PITG_00999	113.319	111.378	26.6188	25.3396	15.8847	15.0308	10.9658	14.0904	91.2524	84.9609	10.3264	9.29356	9.55648	100.198	67.1199	93.6109	94.4707	110.542	139.108	74.0534	78.8474	255.017	273.98	67.87	68.9348	10.8765	32.255	48.3945	139.191	68.1943	19.4185	5.02962	4.77659	5.41636	5.92653	5.22444	5.9328	2.39701	2.76152	18.0721	18.2407	5.9101	8.0262	6.68864	6.8807	6.34151	4.75443	6.81422	6.76053
PITG_01002	0.0999569	0.18209	1.62115	2.93359	0.143671	0.151918	0.0991517	0.137043	0.048736	0	0.174875	0.0244445	0	38.5316	60.8236	3.88089	3.15996	7.50152	4.68307	0.673147	0.763316	8.01292	7.51521	0.0750994	0.0673897	0.0613137	0.0309489	0.0944068	0.0336797	0.157044	0.190391	1.52272	1.99166	1.74848	2.02433	1.31805	1.58736	14.1284	24.6748	37.9713	24.6196	3.47107	2.071	2.27402	3.06378	4.30458	0.692882	3.02783	2.72636
PITG_01003	4.96659	6.58548	9.58929	9.38502	7.11485	7.365	6.33135	6.6033	7.37583	8.73751	6.09025	6.76278	5.37777	18.1218	19.3925	2.08933	2.14374	3.13385	4.39108	8.20995	9.64816	4.57209	3.50249	11.33	4.71265	10.3702	6.4502	7.99314	13.9431	7.52441	7.03626	14.8958	17.7377	19.6595	18.545	19.6965	20.3317	14.6857	8.68282	4.56716	6.11914	17.0342	20.7508	22.9874	15.2304	16.0355	12.0664	23.6495	21.841
PITG_01004	598.135	576.611	297.675	287.995	243.267	241.331	256.946	298.155	426.201	480.375	271.347	292.566	310.998	713.16	747.491	772.087	799.479	1492.86	1526.57	439.405	405.348	995.833	976.554	1557.43	454.328	437.666	943.332	1035.68	1561.75	529.228	388.021	1160.55	1209.45	1108.24	1182.97	1120.37	1127.66	632.448	657.384	1214.57	1234.27	1168.06	1171.11	1055.53	1317.16	1414.26	1023.9	1056.97	1035.44
PITG_01005	4.77974	3.81082	6.56375	5.88368	1.65344	2.0511	1.59068	2.01592	5.27208	3.79461	2.09137	1.05786	1.64546	6.55344	8.1439	4.97838	3.66503	3.74344	5.1775	7.16466	6.70407	4.04318	3.39679	5.6406	2.48571	2.02851	2.80341	2.38059	6.27859	4.59421	5.03678	1.81185	2.98984	3.62649	3.23184	2.17736	2.28286	2.97099	2.39013	3.42676	4.15165	2.34136	2.71327	1.55355	1.21594	1.70087	0.415478	2.79669	2.22299
PITG_01006	5.71158	5.70225	6.69907	7.53574	3.63405	5.20699	4.49617	5.71216	5.37419	5.34595	7.19686	6.72144	6.53045	1.31879	2.21335	1.86632	1.2222	0.707997	2.30038	8.62038	8.25667	2.3044	2.88831	1.47042	2.13568	1.55938	0.40883	0.336828	2.4371	8.13248	7.2299	1.30755	3.42978	2.83714	3.17559	0.968098	4.116	3.83049	5.13603	2.59459	1.29503	1.35978	0.945316	0	0.74082	1.70832	0.146045	3.90212	2.81888
MSTRG.1217.1	0	0.403947	1.1e-07	0.160417	0.691417	0	0	0.39438	0	1.72151	0	0	0	0	4.19383	0	0	2.36296	0	0	0.129114	0	0	0	0	0	0	0	0	0	0	2.7892	0	10.3637	0	1.79285	10.78	1.82619	0	0	0	0.20387	0	7.3059	10.1238	13.901	16.4432	5.52648	7.43026
MSTRG.1217.2	0.539713	1.08434	2.19752	1.80624	0	0	0	0	0	0	0	0.172271	0	9.68876	8.74588	3.0812	5.60585	5.86811	4.90555	1.06741	0	4.14656	5.46549	0	0	0	0	0	0	0.27034	0	18.4514	11.8678	12.6995	12.8043	11.6994	10.4552	6.97738	8.00639	10.1846	11.8567	14.1922	20.1052	12.8116	27.2009	19.9148	55.8362	5.6121	11.4602
MSTRG.1214.1	0	0	0	0	0	0.0825074	7.85523	10.5242	2.75685	6.63099	2.4034	1.61222	2.61472	14.3252	13.8847	24.7861	24.4898	0	0	0.344624	0.423901	0.0935881	0	10.8811	24.0157	13.7736	0	0	10.0744	0	0	0	0	0	0	0	0	11.7483	12.4219	0	0	0	0	0	0.120114	0	0	0	0
MSTRG.1226.1	0	0	0	0	0	0.223286	10.2237	15.8971	0	0	0	0	0	41.3715	40.9203	41.0813	36.7492	0	0	0	0	0	0	10.8136	23.3846	4.68316	0	0	4.93531	0	0	0	0	0	0	0	0.903023	75.9027	91.9934	0	0	0	0	0	0.325059	0	0	0	0
MSTRG.1221.1	0	0	0	0	0	0	2.04853	1.29273	30.9604	45.1328	10.9993	7.45481	11.4795	6.56215	6.70427	2.99302	4.56909	0	0	0	0	0	0	6.69454	5.43634	2.35074	0	0	5.16674	0	0	0	0	0	0	0	0	1.13615	1.62778	0	0	0	0	0	0	0	0	0	0
MSTRG.1223.1	0	0	0	0	0	1.18054	4.8482	2.60401	216.015	183.479	68.2064	53.5119	49.4795	10.8879	12.53	2.09457	4.71663	0	0	0	0	0	0	10.9524	9.06363	10.3649	0	0	6.26046	0	0	0	0	0	0	0	0	3.114	2.78168	0	0	0	0	0	0	0	0	0	0
PITG_01010	0.247225	0.267432	1.14689	1.20844	8.53104	9.45672	10.0201	4.40076	0.151494	0.112141	9.22691	5.86302	6.97031	1.87026	2.06781	4.34751	4.57614	2.01304	1.93094	0.265018	0.296688	0.593419	0.811607	0.0161186	0.0170911	0.010284	0.00863673	0	0.00599765	0.125396	0.612006	1.94429	2.10192	1.94739	1.84782	1.95022	1.96696	1.46185	3.21102	1.54752	2.084	2.15995	2.35316	1.97478	2.49732	2.77001	0.855716	1.57244	1.16406
MSTRG.1230.1	0.0985231	0	0	0.848487	0	0	3.11938	1.88698	0.227384	1.36796	3.06239	1.75065	1.56136	3.80268	4.06021	8.48293	9.64012	6.93753	5.31614	6.49561	5.44982	1.22318	1.23232	0	0.17334	0.485165	0	0	0.0157987	0.780016	1.85329	0	0.0643107	0	0	0	0.10448	0	0	0	0.644405	1.00569	0	1.60646	0	0	0	0.483461	0
MSTRG.1235.1	1.48603	1.64523	1.22047	2.7888	2.26871	1.12418	0.285436	0.514222	1.12536	0.986449	1.55899	0.454696	1.33381	1.32227	2.03162	0	1.50735	1.69603	2.04684	0.313038	0.770466	0.510421	0.854105	0.255795	0.211263	0.675062	0.616773	0.884832	0.457249	0.475694	0.589697	4.78645	1.92301	2.95594	3.2981	5.83212	5.57521	0.248349	0.872595	2.63013	1.58717	4.69435	1.9346	5.17535	7.19674	5.06547	12.3459	3.05854	4.43162
PITG_01020	0	0.683462	4.41718	3.17964	0.343155	0	0.439988	0.684002	14.3824	15.1482	0.68481	1.74317	1.18407	3.96454	3.40667	2.07672	4.25864	0	0	10.0495	11.3368	0	0.282518	5.20196	2.79622	0.213199	0	0	4.66466	6.44493	0.51972	4.91533	6.11687	6.33585	3.79432	4.57824	6.07077	0.795985	2.65039	0	0	4.05732	4.00165	3.93098	2.74646	4.62629	2.35955	5.0878	5.95731
PITG_01023	2.00988	2.17103	1.70512	0.623229	3.01752	1.74341	2.28494	2.66842	3.31768	3.12626	2.20301	2.11897	3.32419	1.0715	0.712484	5.36752	4.28561	4.47916	7.76383	3.82038	2.35855	5.43602	6.90592	1.81125	3.65824	1.53741	2.0757	1.75294	2.87399	3.11873	1.86299	0.184853	0	0.103455	0.900053	0.228087	0.150357	0.359664	0.0809423	0.358269	0.367886	0.404412	0.986065	1.09256	0.440443	0.306516	0	0.282718	0.14317
PITG_01024	4.70446	6.57557	7.18302	5.89094	11.7264	13.8343	13.4091	13.2329	11.745	14.2231	14.1649	10.4653	15.3075	1.43727	0.779212	20.2886	18.5061	16.4214	30.2661	11.1893	12.4416	9.70496	9.8389	8.22995	19.9619	8.15073	8.22838	7.22954	11.814	14.907	11.5808	0.138176	0.66217	0.71815	0.272402	0.865286	0.364683	1.82512	1.61497	1.94258	2.212	1.14644	0.33534	2.58905	0.628529	1.26729	0	0.50657	1.56535
PITG_01025	4.23284	3.08315	3.81175	2.65376	4.28447	3.44134	3.54095	3.19757	2.92408	2.77484	1.95981	3.40824	3.23773	0.7034	1.40529	0.258878	0.31899	0.652622	0.370575	3.30861	3.1232	1.44387	1.66012	1.80897	1.93524	1.0417	1.81587	1.11654	3.19313	3.96435	5.88858	1.20296	2.31191	2.1927	2.20533	1.29467	2.3501	1.32308	0.99385	2.03905	1.68361	2.74089	2.32409	2.2126	1.45724	2.07186	0.66678	3.14091	1.98071
PITG_01026	2.0845	1.40445	4.08309	4.21724	13.5562	13.2421	7.88127	9.71239	1.20006	2.59151	5.34009	5.98023	5.28987	8.45314	5.61059	1.63139	2.15402	6.56455	6.49456	0.857352	0.684569	1.73495	1.07782	0.817718	0.620054	0.248261	0.088907	0	0.210288	0.245213	9.8286	7.12442	7.52558	6.19263	9.42562	8.41705	8.05003	0.25913	2.04547	7.5017	8.82291	6.34506	5.8327	4.36009	4.62233	3.95934	3.37443	4.72554	3.26909
MSTRG.1246.1	0	0.472287	1.59142	0.699296	0	0.301409	0	0.117897	0	0.427337	0.208848	0.609125	0.397921	3.15475	4.65343	1.54341	1.17792	1.70391	1.77392	0.629034	1.54821	1.36755	2.09768	0	0.167916	0	0	0	0	0.477942	0.131663	6.39466	3.54217	4.97004	3.59045	4.4026	3.54183	3.16062	1.74533	1.93241	2.47709	4.9218	4.68856	3.38188	3.72973	2.09762	6.97351	3.25914	3.71444
PITG_01027	3.11146	4.52122	10.6474	7.92276	0	1.48654	2.00404	2.69446	1.57158	5.3064	1.0241	1.14905	1.34413	18.9863	19.9377	11.3242	16.1521	11.4761	13.6206	7.84074	6.82922	6.95527	10.0075	0.0559979	0	0.148612	0.134994	0.193728	0	2.46289	2.0852	22.6169	20.7418	22.2087	17.8658	20.3928	19.3374	15.1652	13.6409	17.6333	16.2586	25.8754	24.27	26.1333	20.7815	28.6949	9.68729	12.6645	19.8402
PITG_01029	11.2651	12.679	4.2417	4.49043	3.86082	3.05261	5.06782	3.36652	16.5332	10.4363	4.86273	4.35103	1.54832	4.20131	6.2499	4.83344	3.10251	3.80286	5.68928	6.81198	6.48408	4.79657	9.37227	8.0241	16.7868	26.6366	14.7915	9.55094	19.592	5.7631	4.73857	3.80049	5.33814	6.25694	9.60062	10.2209	6.34738	5.59331	7.84857	3.41138	4.96798	1.97765	0.379401	0	4.08349	5.83014	11.138	2.26031	2.62662
PITG_01030	23.6801	26.1354	17.7726	18.9985	47.9823	49.4458	37.0007	37.6185	21.2062	17.5219	37.0378	34.6937	33.6436	25.5302	20.5507	40.4047	40.8922	20.9109	20.8064	12.7021	10.7989	29.6835	32.9813	14.539	19.9949	31.6082	71.0362	43.2579	18.5183	23.8698	38.1143	9.67056	11.9501	10.0551	8.21436	7.85862	6.49297	14.0388	12.8329	18.4978	19.008	21.6695	16.6438	19.0014	17.9577	14.7927	9.63933	9.19354	8.28039
PITG_01031	20.2326	25.8464	50.4584	55.8232	34.9277	47.3286	49.7942	27.5043	4.41212	8.98807	28.1107	29.4408	32.7746	23.8272	29.976	9.14125	8.04233	6.19836	8.20969	29.4309	25.7301	10.2555	11.1269	21.9502	19.2318	7.69378	15.5512	13.6397	27.7973	20.252	48.9677	4.62947	3.86566	12.4214	3.22868	12.257	15.9342	53.1138	42.7673	23.2399	35.8688	23.7149	8.49323	17.7513	17.2107	22.7864	10.9996	10.2908	1.08483
PITG_01034	6.40659	4.69276	13.3737	12.5894	16.6871	23.3012	37.2246	30.3129	8.35386	5.00254	29.57	27.9349	28.5265	9.46449	11.8254	7.29546	7.88308	11.0153	10.065	5.57019	6.54419	23.032	23.4764	20.1649	11.2838	15.9998	11.5649	17.8168	31.1369	12.6635	19.9504	6.78478	10.9835	8.72295	14.4646	13.0241	9.80133	17.5604	20.881	15.7193	16.7365	10.9261	10.2607	12.0724	9.94116	18.8191	8.26479	8.76351	10.3832
PITG_01036	42.1439	46.8028	33.9832	34.426	71.6704	74.0468	66.2861	57.2042	35.8474	27.5286	62.5026	58.315	57.1394	23.0737	25.9611	22.3114	18.6147	20.549	18.2495	31.2995	43.0998	47.3131	48.4475	30.9644	40.2805	55.5709	62.2815	52.2748	37.7673	47.0607	67.1815	23.3979	26.3832	24.979	22.8115	22.5972	20.8932	29.7385	21.7418	27.914	26.9308	40.3694	36.6462	36.3958	29.8203	36.4603	24.6989	35.6065	33.5266
PITG_01038	0	0	0	0	32.5539	31.6993	11.8032	17.1191	0	0	9.26189	6.42449	10.3527	0.0920673	0.119967	0	0	0	0	0	0	0	0	0	0.222596	0	0	0	0	0	16.6568	0	0.0596545	0	0	0.0607706	0	0	0	0	0.0649086	0	0.115154	0	0	0	0.141035	0	0
PITG_01039	0.225683	0.663024	0.789634	0.738068	19.5554	20.2303	9.50777	4.04636	0	0.228459	8.4262	6.73885	7.03732	0.811404	1.04838	0.343192	0.488047	1.19385	0.310482	1.91385	0.499366	1.22672	0.329309	0	0.152742	0	0.0410229	0	0	0.180768	19.5811	1.29265	1.38059	1.06403	1.51859	1.02196	1.57941	2.00672	1.23851	0.592168	1.24913	2.47258	3.51241	1.92978	3.4552	1.89221	2.28654	0.902056	1.28669
PITG_01040	34.8555	31.7124	53.1727	53.3617	39.5483	38.4452	47.7025	58.6492	28.7814	39.1967	44.3472	43.8052	46.9635	97.0786	95.4584	87.0332	97.2367	80.3121	71.4346	66.554	67.7011	61.5684	57.4982	30.696	48.4842	54.6715	41.5606	38.0586	30.3265	54.1942	55.0567	108.018	116.85	108.797	94.5115	88.9014	95.4707	58.0208	70.9811	89.0524	85.7363	152.107	126.238	143.903	119.273	118.985	73.7277	105.531	110.392
PITG_01041	1473.76	1399.67	1853.51	1969.69	1008.57	1003.1	1064.82	1273.84	1929.78	1890.71	1069.8	1213.72	1143.05	1862.12	1859.39	1997.75	1994.61	2480.38	2420.34	1386.64	1376.43	2550.18	2555.21	1951.44	2592.82	3435.02	2922.14	3307.31	1939.12	1541.34	1568.93	2336.47	2464.45	2268.1	2545.69	2487.47	2507.1	2688.75	2900.29	2844.92	2990.02	1576.64	1628.96	1238.1	1792.37	1916.41	1411.73	1754.96	1760.02
PITG_01042	1794.17	1784.97	1863.84	1866.65	1506.59	1483.28	1568.68	1900.25	2091.48	2042.27	1733.94	1954.59	1845.73	1337.48	1376.72	1466.43	1489.52	1153.52	1088.01	1923.29	1897.6	1760.47	1833.83	2305.58	2402.86	3248.67	2660.99	2793.71	2482.64	1482.88	1644.66	2039.78	1885.69	1857.01	1650.14	1511.93	1518.72	1803.35	1720.57	1303.4	1360.48	1480.01	1453	1325.71	1103.98	1147.32	655.565	1394.62	1374.66
PITG_01043	146.109	151.074	147.16	153.655	109.516	109.363	117.295	116.457	155.464	147.921	135.501	127.917	121.221	49.6225	55.3846	80.0335	80.3966	60.9785	59.827	150.639	147.415	163.92	152.669	339.969	90.119	114.887	132.739	160.634	318.592	201.328	139.611	90.7423	107.227	99.4828	138.127	147.693	131.574	245.031	185.448	114.285	147.601	72.7912	85.6074	65.3263	120.988	132.49	106.438	119.736	107.067
PITG_01044	7.93091	8.26126	12.2085	10.6724	38.4372	36.3972	38.8486	26.3652	5.74876	4.23179	33.0629	19.889	24.2453	7.36317	6.71406	2.64768	1.55695	0	0.126948	13.5854	10.3383	0	0	12.2768	4.18208	0.000110339	0	2.59154	17.2051	6.89935	15.4226	0	0	1.13867	0	1.83305	0	9.91333	8.88714	2.1956	3.12528	0	1.71062	1.10954	0	0	0	0.6321	0
PITG_01045	1.25694	0.505853	6.77981	4.69895	0	0	1.10757	0.335726	4.14129	3.63754	0.179712	0.394581	0.369344	0.088976	0	4.60458	2.97371	19.116	24.7675	4.99428	1.36047	19.1755	19.0051	2.68671	3.27747	7.1957	16.4441	12.3887	3.30618	3.78792	1.93117	16.3764	17.288	19.1583	24.806	28.368	22.9954	0.411625	0.332342	20.73	24.1554	10.1807	11.0349	6.82106	16.8217	16.9974	23.2597	15.9421	14.5964
PITG_01046	11.4043	8.73516	7.07545	7.18965	6.96004	7.20844	8.96428	7.61455	7.40864	7.00347	7.53797	7.52214	6.44228	0	0.450283	2.96143	1.84094	1.49492	2.09316	8.5868	9.3332	10.1306	11.5155	3.29079	4.29236	3.68335	5.19755	6.09249	4.66429	9.87971	8.75373	7.66541	12.0209	9.28853	11.4649	14.3191	11.4518	11.0774	5.6471	0	3.06198	4.7284	9.31685	5.63554	8.41142	11.557	7.153	13.4251	13.3273
PITG_01047	7.1451	7.21971	4.81284	4.69349	0.749913	2.21327	0.179217	1.58356	7.03481	7.58938	4.05213	3.174	2.91841	6.04965	6.45378	20.9628	20.8381	6.80868	7.10044	2.26739	2.17554	10.0778	11.3567	0.0860041	1.03949	4.19634	5.96724	3.9334	0	1.15348	1.0717	0.732711	1.3828	0.388685	0.919716	0.575043	1.3562	1.49018	2.9447	5.17398	6.04448	1.80444	1.24471	1.31666	1.44132	2.37411	0.732228	1.37428	1.04909
PITG_01048	28.6559	30.8159	19.2875	23.1591	29.2285	24.8859	15.8866	20.6754	21.6906	21.4974	19.9795	20.9355	17.8501	20.912	24.476	54.9064	55.4943	14.8629	17.978	19.1323	20.882	27.127	31.2365	34.6975	18.2962	22.8263	32.5578	35.7994	22.2434	30.4504	21.6553	19.7478	21.635	21.8926	22.051	24.0246	23.9027	20.5147	17.8779	18.2783	22.9643	25.8711	25.0473	21.1153	28.319	30.021	14.8203	19.0919	20.8528
PITG_01049	23.1194	23.1514	17.4102	16.1049	13.6435	13.3611	17.6943	14.2163	20.3798	19.2005	16.1486	18.8598	18.9501	1.06081	0	0.400433	0.669662	1.9386	1.91021	22.3646	18.5126	4.65322	4.64448	9.67757	9.97651	6.85148	6.57076	5.81709	6.47113	22.7205	25.4212	11.8508	10.8125	11.939	16.7735	19.1196	12.2554	21.8809	23.7439	7.70582	9.82214	6.04073	7.0173	8.20269	7.76485	9.11481	7.37411	12.6424	12.1778
PITG_01050	256.966	270.344	138.842	130.091	234.135	245.59	143.432	293.453	114.436	91.7671	380.313	379.539	330.529	0.736623	1.49662	2.42054	2.43264	1.28713	1.14101	130.948	138.757	4.63767	4.04793	222.622	40.3356	59.9243	142.541	142.03	120.129	326.175	498.85	1.16277	2.96315	0.315134	3.98813	2.50783	0.605132	1.35453	0.437382	0.477967	1.71861	0.356437	0	0	0.343964	0.901023	0	1.56091	3.12894
PITG_01051	0.838048	0.67344	1.92694	2.01101	1.15882	0.679677	2.15429	0.666025	2.8717	2.41844	0.223836	0.420331	0.28563	0.952496	0.271434	1.15856	0.978449	0.591142	1.02959	1.94911	4.58614	2.01141	0.922524	0	1.79277	1.87579	0.214193	0.211208	0.466805	0	0.0767019	2.85553	1.13487	1.73623	2.32965	1.60074	1.4377	1.55909	2.4551	0.899213	0.719849	1.39219	2.33916	1.7459	2.18884	1.70809	0.83687	1.2909	1.21411
PITG_01052	15.0387	10.7769	4.01178	5.85609	22.3091	22.4517	14.549	11.0212	4.61944	2.51786	11.7116	9.72959	11.1295	3.26867	3.07251	6.67301	7.65592	1.20822	0.929858	5.91987	6.33471	6.33392	6.14357	2.9018	3.12565	2.83252	2.45289	1.71359	1.95206	2.74763	6.03276	1.89822	2.59689	1.50872	2.66605	2.44605	2.66246	1.99956	1.21598	1.03102	1.65926	1.41725	2.21449	1.66322	2.96425	2.02312	4.47047	2.33013	1.86205
PITG_01053	6.23557	6.62435	6.66728	3.87	8.43731	8.80388	7.29631	8.52957	7.25842	6.09954	10.4534	9.2054	8.42023	1.16618	0.460425	1.69762	0.928781	1.25247	1.32795	8.26487	6.73515	4.77897	5.03618	9.04665	8.06718	14.6899	31.338	20.8094	10.6899	7.49374	7.52056	0.989619	1.44741	1.9551	1.90565	1.34231	1.65624	0.775619	0.807719	3.71941	4.76521	1.49592	2.41662	3.48323	0.741486	1.14426	0.684565	1.55571	0.81002
PITG_01055	9.67869	7.96611	68.6491	70.9256	7.20908	6.25976	2.79352	3.01251	2.83669	7.34279	1.63152	2.46069	2.54595	43.5313	39.6158	26.2777	26.2381	17.9321	14.1729	13.1646	11.7123	8.77615	9.89736	0	0	0	0	0	0	7.20692	9.44743	92.5192	106.349	99.1978	160.787	156.599	155.754	148.833	132.283	43.7281	73.9894	49.0957	57.6248	45.5922	80.9211	71.9978	92.8416	69.9739	67.5507
PITG_01056	29.1805	29.9161	65.4836	62.4135	33.1519	32.6832	22.5155	27.5266	20.925	28.6626	20.4964	19.542	20.272	28.8633	37.0347	23.4734	20.7814	16.3617	12.722	42.7259	41.6186	30.5987	33.6572	6.6807	12.3189	6.62597	7.50096	4.87136	4.42476	24.3536	25.8736	65.6564	79.6873	74.322	87.6448	89.3734	89.3891	172.235	190.739	53.9746	76.6187	76.9875	83.4966	84.4804	69.9293	75.2416	48.7577	99.866	95.2292
PITG_01057	10.3236	10.5267	17.4082	18.0252	9.83457	9.91761	9.98656	8.89568	8.27834	6.24068	12.3786	8.46683	8.98328	28.7229	31.9562	34.1315	33.2378	33.5506	35.882	14.3554	14.987	11.7828	11.0014	5.61491	5.12595	3.19545	3.55936	3.52463	5.70185	10.7655	12.5314	22.9449	24.623	27.8697	22.4969	24.4311	24.1014	12.101	13.2362	39.1598	36.1796	25.1655	24.6997	22.7072	25.3582	29.152	10.8748	21.1398	23.9381
PITG_01058	2.16428	5.29239	3.51966	2.60719	7.5424	2.57976	1.06e-05	1.93585	5.73166	1.24654	2.31924	4.58778	4.28886	2.40998	3.34964	0	0	4.81336	0.000109036	2.98124	1.11216	2.22569	4.72946	5.71416	4.08117	2.98262	5.82583	2.03564	1.3665	5.13198	4.16298	0.693576	0.661029	3.96072	2.58478	4.28365	9.08428	3.0376	3.12195	5.55156	3.89141	6.04085	2.07915	0.995074	0	1.6939	0	3.86257	4.24296
PITG_01062	32.9918	34.3815	8.45943	8.44494	18.8612	21.2564	14.2096	13.5382	14.62	16.0334	12.1013	12.2253	11.5228	15.8621	13.589	15.9493	13.3671	11.4473	18.2986	8.18333	8.71763	43.2612	38.0811	12.7532	10.6511	65.9185	80.2817	41.2242	20.9396	25.0529	21.2495	10.4421	11.9427	8.5659	14.2935	11.8245	11.7925	13.6564	6.87854	10.5199	11.219	15.1238	13.7983	13.9326	8.88919	10.7548	4.34724	17.6509	12.2705
PITG_01064	21.0117	23.0919	0	0	16.193	15.5353	0	0	0	0	0	0	0	0	0	0	0	0	0	0	0	0.989342	4.81388	0	0	0	28.5987	28.0228	0	20.3808	14.9351	0	0	0	0	0	0	0	0	0	0	0	0	0	0	2.29333	12.3454	7.88653	5.36784
PITG_01065	46.2696	45.4502	31.8037	31.6434	46.8809	45.4368	39.5633	38.623	32.3363	30.1169	35.2382	32.2578	34.6478	9.75269	14.8022	16.8984	16.5525	14.7962	20.3795	34.3271	33.2553	47.047	47.1429	25.6508	11.6405	12.943	21.3068	23.0192	50.4587	34.8676	38.6942	20.3767	24.6612	22.9222	20.8426	20.8847	21.6054	23.6675	24.651	25.4225	31.2073	21.697	28.8934	20.5795	21.2019	24.5499	18.8957	21.044	19.6689
PITG_01066	12.4864	14.991	16.4367	15.2818	8.7652	11.1266	10.8634	13.1747	7.63454	8.97207	6.38105	7.31214	9.92559	10.1611	9.2023	5.40992	5.43379	7.06586	3.82796	11.6903	14.9964	11.4077	11.0163	8.44735	5.0316	2.72367	6.37787	9.96577	11.691	13.6941	12.4663	13.959	15.0564	12.4358	19.4588	17.3784	20.9249	22.8909	19.5343	9.65015	13.6056	8.52739	12.394	8.73757	10.8914	12.9676	18.9593	15.2299	12.1531
PITG_01067	20.3233	20.466	42.7511	42.5548	11.0079	10.34	10.9727	14.5937	8.68535	16.6541	7.64956	8.22311	7.91264	60.9581	61.5636	24.5925	24.1426	26.2606	17.4834	30.9628	31.5418	30.9047	28.1955	7.79619	6.11888	3.1649	4.68255	5.68885	7.90836	21.2421	16.4357	79.4835	89.1156	90.1647	73.5586	81.2564	75.9869	60.5935	54.8693	55.2139	57.7946	95.1358	90.2122	94.3215	72.9034	83.7329	34.8648	106.577	106.893
PITG_01068	24.8174	24.4513	24.597	30.0133	25.8943	17.5531	22.4616	21.5465	19.2579	16.4163	22.9937	22.7865	22.1778	5.42991	6.05482	5.72453	4.80996	6.25062	6.00219	35.3596	33.285	11.3967	10.8615	9.20318	9.81435	10.3137	8.12456	7.18607	7.69538	23.6694	18.9443	25.01	25.9802	21.0822	28.7412	23.676	29.131	33.693	25.4996	13.8107	17.5407	23.8367	31.6446	27.2104	20.0005	26.5932	9.33761	39.4613	35.2157
PITG_01069	0	0	0.171049	0	0	0	0	0	0.00464786	0.403091	0	0.000432885	0.607114	0.609088	1.21252	0.193354	1.10239	0.104205	0.199921	0.0247815	0.382093	0	0.0395077	0.000130752	0.0336412	3.86e-06	0.0767932	0	0	0	0	3.36634	5.15191	2.32038	3.45746	2.29012	2.75533	1.5547	0.121754	0.978989	1.23e-09	4.99987	5.96005	7.25969	4.72884	5.8151	2.11e-09	3.88744	5.48932
PITG_01070	48.9727	51.3438	52.5042	53.3783	97.8044	98.5103	90.6513	80.5351	48.7976	53.3322	65.8642	72.3905	73.4112	56.5715	66.1283	48.0063	44.8305	36.8651	35.5351	55.9063	58.0228	79.9201	76.3066	27.932	50.0491	49.3836	48.4155	47.1088	32.3704	52.8843	63.1169	70.8388	75.57	71.4507	69.9526	68.303	69.4954	68.6954	67.6514	53.6204	57.4315	88.727	82.7831	88.3275	81.4129	85.1909	74.1293	85.2556	89.4188
MSTRG.1290.1	5.91992	0	10.7759	8.73708	6.32607	3.18173	0.549518	2.15134	5.71914	9.03947	1.51341	3.33528	2.12106	35.7945	29.968	9.19177	21.2448	14.344	11.644	3.79858	5.41627	4.25221	1.04969	0	4.0482	0.435603	0	2.25085	2.79293	4.41806	4.60534	33.5057	29.6286	34.6169	29.644	19.5545	33.6442	26.2039	25.0793	19.2881	25.7357	19.5476	25.4017	25.8971	26.7217	4.5244	10.0738	17.6704	14.3416
PITG_01071	2.37382	2.48281	3.15641	5.09939	3.00269	2.35739	1.74033	2.06759	1.34797	1.12103	1.66816	1.25692	1.63776	10.0137	10.1512	3.4895	5.98766	3.71387	2.91693	1.26983	0.699428	33.9263	35.4736	2.19377	2.14607	2.76676	6.4303	5.72529	0.552947	1.38917	2.44074	6.77381	6.316	6.48866	10.7858	5.97249	6.54068	3.57318	4.14518	3.67182	3.42862	5.97832	9.27091	6.97808	6.34495	4.61037	4.10617	5.15992	6.75677
PITG_01072	211.553	217.075	245.456	245.488	288.218	297.336	228.626	306.841	171.052	185.761	340.284	302.979	297.73	141.155	108.333	135.941	133.923	90.008	69.809	144.514	146.271	220.602	212.303	166.31	223.758	1200.21	992.42	748.476	191.795	246.76	344.385	220.047	253.357	250.348	203.437	198.257	203.186	97.4708	64.8132	211.878	237.037	688.717	673.243	560.508	476.698	503.813	220.834	550.015	488.673
PITG_01073	32.3055	32.8998	31.0669	34.5816	21.3961	25.9742	25.5865	21.5467	23.3994	23.244	27.2066	28.1156	27.3809	53.1265	48.1556	71.3231	69.3146	77.1826	79.9338	33.7946	34.3826	50.2468	45.2481	20.4431	28.6955	28.6073	31.0674	28.0565	25.4577	34.6682	32.3884	31.3086	35.1074	36.3274	26.3409	27.7263	26.3265	29.5958	28.409	55.9554	46.2031	46.4012	41.3467	40.7661	40.9368	46.2869	16.1697	32.5409	32.6384
PITG_01076	3.35424	4.31706	3.38242	3.49591	1.50706	1.32366	1.66853	0.00377315	2.39732	2.85581	1.44969	2.29611	1.96751	0	0	0	0.0136405	0.607294	0	2.16366	2.37786	0.819706	1.58278	2.6494	2.95733	4.2686	6.63312	3.65385	1.80894	3.36903	2.49468	1.11846	1.24648	1.62917	0.863234	0.790403	1.12014	2.15442	2.06692	0	1.10238	2.03714	1.57746	2.00047	1.65603	1.4485	0.865026	1.3303	1.73969
MSTRG.1302.1	0	0.326792	3.30347	2.9032	0	1.25133	0	0	0	0	0	0.421475	0.275336	3.08172	11.1086	1.42391	0.349304	1.36038	0.334756	0	0.267815	0.354846	0	0	0	0	0	0	0	0	0	12.1978	8.02129	8.84299	5.09947	3.29001	4.72638	1.38122	4.34756	5.61582	2.89235	4.25696	8.58753	14.0402	13.2072	11.321	24.231	3.38267	3.9472
PITG_01080	1.81638	1.22655	2.30714	2.97129	171.505	169.802	165.473	160.001	2.94264	2.34661	88.8277	73.9617	81.6141	0.756433	1.61931	0.303466	0	0	0	2.77678	1.52412	0.561859	2.51751	0	0.387315	0.139383	0.0980023	0	0	0	133.621	2.16854	4.7718	3.13673	2.94764	6.21968	7.57601	3.13532	1.92532	0	1.43269	1.53119	3.56953	0	1.96005	1.60739	4.21256	4.53444	3.62792
PITG_01081	7.56856	8.33844	10.951	11.3232	0	0	0	0	8.26537	7.16812	0	0	1.04e-05	3.05092	1.92265	4.4693	5.4091	5.17931	6.93111	9.84489	10.8987	7.2412	5.99927	0.245215	10.881	6.69279	10.5974	8.63925	0	7.49439	0	12.9938	10.713	10.4165	12.7248	12.4006	12.5268	8.80183	8.18848	5.32099	7.05704	13.5994	10.2347	15.5648	13.6798	12.2288	25.661	10.5015	12.5401
PITG_01082	264.17	243.098	290.223	288.106	402.568	413.668	349.317	358.652	268.806	267.974	348.294	368.01	373.839	186.951	163.417	300.734	279.918	214.034	230.247	229.104	225.005	276.84	299.153	218.444	359.036	502.381	438.384	373.904	215.797	287.196	355.851	131.234	154.327	137.541	125.491	115.766	116.563	217.729	191.645	186.195	185.26	245.974	222.678	208.652	190.432	208.495	81.5531	192.863	176.757
PITG_01083	0	0	3.13563	3.82407	1.38e-05	0	1.36414	4.90263	1.49572	2.46998	3.05787	5.30201	7.30203	1.87568	4.7029	0	0	3.37397	9.01235	7.14811	4.1247	0	0	0	2.00694	0	0	0	0	1.26485	0	6.14888	6.95975	4.6621	6.47287	4.8364	6.06673	2.90818	1.42768	2.988	1.87336	3.37151	3.71326	3.16294	1.68079	3.36768	1.71214	1.77022	1.04892
PITG_01085	11.7374	13.628	12.07	15.4399	21.7432	23.7307	24.6344	26.376	11.5549	16.7517	23.9068	27.3462	22.9492	4.714	4.64215	54.087	42.5204	21.7235	25.0009	18.653	16.442	24.8504	23.9885	10.3881	8.40075	13.4614	24.5042	22.3916	13.9137	20.0263	26.9511	10.4242	7.18259	6.99188	7.69452	5.12654	4.21118	10.3734	9.50097	6.87027	9.55126	11.6708	12.1789	10.6223	8.59663	10.1381	3.64799	8.12904	6.91388
PITG_01086	160.269	158.869	154.419	147.886	217.487	218.927	473.106	222.752	128.671	130.368	215.657	232.535	227.51	127.044	141.23	64.8274	64.1311	72.4391	65.988	206.5	193.514	212.435	212.35	153.589	171.343	130.503	119.992	109.808	170.32	245.304	219.03	129.805	133.836	124.728	127.691	127.433	122.316	657.05	1371.55	112.566	116.237	167.7	160.186	154.629	150.163	180.573	100.225	163.581	150.925
PITG_22672	1.99133	1.67422	2.23638	2.70265	13.2291	11.491	5.57592	9.87737	3.34626	4.39429	9.78191	14.0097	13.3227	5.4455	5.70959	4.96476	3.7612	3.21722	3.21192	2.55903	2.90396	5.83944	6.69361	1.56232	1.0868	1.16713	1.32556	1.86966	2.17385	3.92758	6.02182	5.2853	5.85771	3.8342	5.2279	4.06108	4.61764	3.20073	3.95708	2.35314	2.61667	6.52533	6.9806	6.97929	4.98637	5.7449	3.04304	5.53846	5.90491
PITG_01087	55.0301	53.5629	43.4177	46.1032	56.0915	59.6476	54.241	51.0948	49.2559	47.6271	63.6167	58.9197	57.2442	24.9504	27.4396	29.9856	29.4243	24.9752	31.0461	49.4116	50.1084	64.757	63.3888	66.0626	45.1236	50.132	62.0918	57.8754	69.4586	60.8301	56.7005	29.4467	34.5012	32.2618	37.3228	34.1055	33.3077	48.173	43.5879	33.1176	37.8766	41.211	40.8542	37.4304	39.6547	47.5171	24.1431	42.0884	39.2391
PITG_01088	1.79e-09	0.261091	5.0799	5.0703	0	5.61e-08	0.551144	0.00132781	0	0	0.422197	0	0	11.9732	10.2527	13.8672	13.6758	10.8146	12.075	2.05233	2.43322	1.38225	1.55318	0	0	0	0	0	0	0	1.65029	9.60795	11.2824	12.9251	8.97558	9.22729	10.1515	11.4842	9.01947	9.30072	11.3627	12.0076	10.4689	9.78529	9.07241	9.43001	0.291154	7.85352	8.72344
MSTRG.1317.1	0	1.14786	5.65966	6.15461	0	0	0.496822	0.453191	0	0.646955	0	0	0	14.7119	5.81046	12.702	6.91159	6.66569	2.04727	1.1443	0.56864	1.45886	0.844334	0	0	0	0	0	0	1.71344	2.49934	2.35113	0	3.20573	0	5.15171	5.73225	3.59284	6.92714	14.9257	10.1919	0	0	0	0	0	2.0884	0	0
MSTRG.1316.7	0	0.601119	1.21e-07	1.07561	0.890664	0.302566	0	0	0	2.08e-08	0	0	0.580656	0	1.30287	0.976301	0.852065	4.31e-09	1.66017	4.35e-07	1.70428	1.35051	1.25381	0	0	0.677535	3.17e-05	0	7.59e-07	0	0	2.99896	3.73515	1.51271	2.03997	4.88619	2.30953	0.797027	1.25139	0.403452	3.24038	0.858315	1.90595	3.42852	1.08652	2.44194	0.00115297	2.41573	5.19713
PITG_01090	25.8272	25.5458	12.3545	15.9041	39.9141	35.8199	25.2461	20.4446	15.0188	14.131	15.8172	19.4639	24.226	2.03385	2.49478	5.17093	5.40377	0	0	16.001	16.2342	17.1372	16.8068	15.1557	21.0169	20.6566	37.6511	22.6618	17.0068	15.3333	15.1931	1.78298	7.6941	5.02283	7.79e-09	1.2461	0	13.0868	12.9528	3.14678	4.94453	6.91224	7.13008	10.7896	3.02632	2.38159	4.73	4.97435	8.92521
MSTRG.1300.1	4.31142	3.29483	14.3911	16.6888	13.8451	16.5089	15.9946	17.472	22.8429	20.7386	14.1509	16.4487	21.7435	31.562	39.2296	29.8484	29.1542	0.413452	0.508703	20.2336	18.5342	0.269616	0.300772	12.0145	8.97828	3.96544	0.217196	0	11.5117	0	0.103831	0	0	0.139979	0	0	0	30.3929	41.8672	0	0.244183	0.323449	0.217497	1.06679	0	0.661682	0.239103	0.642547	0.195677
MSTRG.1300.2	0.380493	1.0879	0.455255	1.38018	3.42187	1.50238	2.38911	2.10891	1.85744	1.16534	2.21847	1.71319	1.0629	8.98963	9.40643	6.94321	7.03693	0	0	2.85814	1.17924	0	0	1.59371	1.24217	0.482714	0	0	0.776541	0	0	0	0	0	0	0	0	1.57342	2.8614	0.638266	0	0	0	0	0	0	0	0	0.150122
PITG_01092	1.72713	2.66028	20.6564	20.9827	4.6735	5.19839	5.22955	7.26424	8.13016	10.4629	10.1351	6.56631	7.43509	13.2293	13.7004	4.67766	4.26612	6.44811	3.80021	10.9625	13.5031	4.6463	3.89643	6.13843	10.4548	5.24955	2.89427	4.47279	5.53446	9.39738	8.45185	15.0725	14.9355	13.13	18.474	16.985	14.4045	22.3033	22.7964	8.58015	10.5245	9.98314	13.7592	9.46675	12.7593	16.0403	14.8572	14.5386	17.6367
PITG_01096	2.59685	1.969	1.44537	2.41727	2.91377	2.30547	0.972276	2.0139	0.602326	1.51778	1.01185	1.66703	0.731297	2.10448	3.04785	1.5369	1.11606	0.958841	1.35237	1.46122	1.11033	0.186495	0.199674	2.69331	0.601876	0.173933	0.524875	0.31343	2.62571	1.67712	1.31493	1.05531	1.78854	0.925703	1.03805	1.28208	1.35783	1.01428	2.36188	2.56633	1.91813	3.74901	4.2248	8.271	3.1361	2.55445	1.10903	5.50016	7.78061
PITG_01097	5.54072	5.29515	5.29756	6.46509	8.07751	9.36517	8.16629	7.24426	3.15959	2.87202	10.1603	5.60723	6.26385	3.22915	3.94411	4.62014	3.70287	6.05709	7.45482	4.44207	4.09493	4.88628	5.80037	2.68309	1.47548	2.23089	3.53673	3.62898	2.89256	5.29021	9.84077	5.04553	5.12852	5.79355	6.22859	5.42133	5.41997	5.97451	8.19012	6.33743	5.91362	4.6352	5.57337	6.09893	4.19156	5.5916	2.29086	4.86161	5.85726
PITG_01099	5.41643	6.4111	6.81736	6.90573	8.56297	7.28512	5.97867	7.65991	4.36061	5.27796	7.73438	7.23672	7.42252	4.16429	3.59748	2.85556	2.74411	3.72822	1.8124	6.25518	6.06179	1.45328	1.34719	0	4.77713	4.48522	6.60954	3.26245	0	4.17946	4.9042	7.0539	8.58132	3.07339	3.05134	4.49911	2.60537	4.2904	2.8296	2.95561	0.00580174	9.65811	9.94346	7.4383	1.31006	2.63038	3.27436	6.39751	4.40096
MSTRG.1325.1	12.9573	1.97106	17.8264	17.5118	11.9245	15.4745	30.288	17.1778	10.61	17.52	19.6398	20.6886	23.5249	11.4286	12.7201	4.99247	9.26601	6.54451	9.02344	10.1114	18.9689	18.3027	22.7194	10.8683	9.90286	23.5848	11.6333	6.2523	22.9705	14.2232	13.3575	26.7735	25.0865	21.7693	23.397	27.8277	23.7121	13.5102	7.30947	30.9427	19.9625	27.5567	26.6211	28.7686	32.8096	30.3186	40.119	30.4694	26.4945
PITG_01101	0.39992	0.0590501	2.39602	4.93212	0.671603	0.611388	1.78454	1.26725	4.1082	1.97237	2.76944	2.02438	2.61806	1.14768	1.87353	0.300219	1.01951	1.72567	3.6024	4.36214	5.17692	16.1915	17.8159	864.446	0.814984	0	6.72645	4.76378	526.974	5.70257	0.303637	2.16955	2.3341	2.48415	2.81886	3.68102	4.58095	1.29056	1.48367	2.14707	3.05913	1.73851	1.72071	1.37861	4.22144	3.48241	11.2695	1.90583	2.11993
PITG_01102	37.7824	36.9881	22.1977	24.2859	28.4428	29.9739	35.7363	27.9842	21.8943	21.8271	27.4649	29.5651	26.355	20.1268	35.1149	35.1721	30.9384	12.1056	10.7929	21.4508	26.9783	21.654	27.2503	0	15.6446	21.1467	23.3129	21.8426	0	37.336	35.0817	18.4966	14.1487	17.4406	11.695	13.7839	12.4671	14.0449	15.4919	15.2192	11.5288	21.1764	20.6947	17.8888	16.1128	15.7587	9.10153	8.9394	9.72036
PITG_01103	139.312	140.388	106.318	110.624	90.2699	88.825	89.1087	99.3691	90.1128	93.2857	87.6581	98.2159	90.4744	69.3666	96.6681	41.5678	40.2876	49.8851	45.3989	107.266	110.333	82.2171	74.5258	109.582	82.4028	102.217	108.279	111.568	106.864	134.481	95.9664	92.3839	108.317	100.618	131.309	121.694	118.234	118.701	106.061	80.6145	94.6073	86.2491	94.1785	98.3693	90.2193	102.136	62.7911	117.944	120.418
PITG_01104	0	1.06e-05	6.23688	3.82362	7.65207	10.7415	15.0198	2.78134	7.15815	5.1e-05	3.93229	7.81029	11.2043	7.72282	5.8518	0	3.04363	0	0.0669347	11.8449	7.87841	0	0	10.2104	5.87005	7.92119	0.686744	0	11.6282	0	0.927918	0	6.86496	0.774757	9.87192	2.3e-05	1.22881	21.489	2.55361	7.25278	9.79023	0.903689	0	6.69082	0	0.222955	3.85e-06	3.87142	9.21396
PITG_01105	3.09726	2.1763	1.81671	2.98142	1.83716	1.91652	1.97601	1.80448	2.26521	1.45216	2.94869	2.14487	2.48529	0.737552	0.31379	0.258025	0	0.293082	9.76e-05	3.20117	2.93121	1.1261	0.61487	0.833216	0.808387	0.869417	0.859717	0.706772	1.03432	1.85832	2.07777	0.468427	0.505403	0.915403	1.59473	0.60451	0.914816	4.04725	4.13348	0.575214	1.21889	0.868044	0.828071	1.23941	0.51305	1.11608	0.596681	0.747186	0.710985
PITG_01107	15.0929	14.5071	17.2159	21.0661	11.5336	8.20044	6.10992	7.91429	38.7553	23.3745	8.38736	6.48982	12.1417	2.57931	0	0	1.22516	0.609657	0.354335	53.6753	50.7901	1.8775	3.05862	2.99837	7.12995	1.62429	2.4725	6.73709	2.15468	1.04373	5.11799	0.166703	0	0	0	0.151115	0	0	0	1.30398	0.0580044	0	0.739256	0	0	0	0	0	0
PITG_01108	10.9009	9.31337	10.1738	9.85197	14.5694	14.4528	7.24056	11.0603	4.32972	4.4439	12.3199	10.7605	6.48299	2.79631	6.59263	2.67728	3.20675	5.70237	5.64544	9.9544	10.5716	7.2543	5.77029	2.9128	7.25627	8.16592	12.85	12.1665	2.01158	12.2899	10.6178	7.71287	6.66484	9.03623	9.19406	7.74342	4.19295	11.5401	12.2419	5.78316	6.57127	10.0498	7.62975	9.14631	13.3109	8.31759	4.056	6.7744	5.78572
PITG_01109	3.78041	6.1757	4.77763	3.59508	8.05259	5.46063	5.01582	3.21264	5.04688	3.3661	5.43721	6.03983	3.18535	2.47801	5.3623	5.44218	6.79878	0	0	3.43404	4.59561	1.53236	1.18e-06	7.10498	1.76629	3.77955	0	0.352253	6.03007	6.40447	2.9965	6.08529	4.4036	5.86231	4.74391	3.25705	3.10574	5.22597	6.57963	1.19094	1.08911	3.24671	8.50267	5.13744	6.64433	5.13816	3.58714	4.45265	2.94458
PITG_01110	31.0933	29.6305	18.1253	20.6863	27.1982	30.066	24.4589	28.3326	40.2368	43.0616	31.2832	29.0622	28.5963	14.175	17.4052	15.7114	14.6306	19.7086	18.5926	63.4343	61.5359	6.02968	4.4531	22.1777	34.316	24.1361	14.7461	11.0941	19.7096	16.8917	28.765	2.44403	3.47149	3.21102	3.82268	1.85541	1.44292	3.51537	3.8284	4.98524	4.98394	4.34043	4.15371	6.36698	1.49336	2.56585	0	3.01366	3.41845
PITG_01111	45.7733	43.4378	35.2237	39.6355	83.744	84.9307	36.7313	80.1354	14.2465	14.1991	57.4551	53.1929	53.8328	1.96135	1.94057	3.83821	4.92916	6.89749	6.54941	23.9991	27.1483	3.7419	4.41608	53.0757	23.4396	27.8378	3.87903	3.13955	36.1889	7.77247	35.8398	2.16026	1.35396	0	1.80306	0	0.967233	8.09602	4.17718	0.319869	0.745058	3.04689	1.68791	0.814554	2.37363	0	0.232917	1.23627	1.83413
PITG_01112	10.8413	10.758	5.97211	6.8048	6.11917	6.43614	11.1939	8.84668	14.6606	11.9934	8.83612	10.2453	10.7452	1.83457	1.92796	2.20263	2.70359	1.93957	2.34828	8.72751	16.961	23.2036	23.328	5.30514	8.31794	5.86245	10.0492	8.33995	7.16467	16.0497	6.40811	8.09427	6.87603	7.89809	5.9506	6.54521	5.23223	4.03287	4.03964	5.79461	6.76141	6.20575	6.50395	6.52356	8.73195	5.67002	7.80071	7.21797	6.83486
PITG_01113	8.35173	6.75446	7.85304	8.12746	8.13957	6.6664	6.17457	7.22566	4.28267	5.86741	8.32685	4.31157	7.90388	0	0	0	0	0	0	6.62726	11.085	31.4997	35.0472	10.0221	3.45389	3.92559	6.97686	6.17107	9.8888	6.38819	5.90092	2.80989	2.89189	2.46458	3.2108	5.98666	6.81276	5.73752	5.00384	2.63287	5.27785	2.44639	3.15527	3.95633	4.58815	4.46191	3.74554	4.61484	3.70327
PITG_01114	24.7469	25.7166	19.2477	15.909	14.1118	12.9196	14.3037	14.3063	29.1886	25.2812	17.2815	17.1688	17.5144	17.7443	22.2114	13.0924	15.5172	13.7752	10.4516	30.8911	32.4555	4.66401	4.69443	15.1729	20.4082	12.5335	14.0585	16.4646	11.2646	23.794	19.0501	8.05655	10.35	10.948	8.38716	6.78304	7.53775	5.65188	6.02318	14.4281	13.4599	10.6251	11.7702	8.4106	12.7001	13.9647	5.31859	6.74429	7.53567
PITG_01116	5.32697	5.56352	6.237	6.87341	4.14913	4.35593	8.81652	5.26961	5.61055	4.25936	6.94243	7.07149	8.93841	21.3736	23.695	16.5825	18.3766	15.3845	12.6217	10.3521	7.38933	5.78841	5.17206	0.0170546	2.35891	0.597055	0.952485	0.731198	0.175737	4.50528	4.13055	11.8921	13.1616	11.5545	9.05776	9.04434	7.51902	5.45238	6.66357	17.1088	14.903	15.4151	14.0055	12.8858	11.2278	13.6643	3.26184	10.9957	11.4014
PITG_01117	2.63781	2.67143	2.95433	3.99529	2.8778	2.24583	2.28817	4.15842	3.34364	3.86778	3.88063	4.02264	5.15454	4.88897	7.33172	3.98008	2.21038	2.52416	0.711696	5.65997	4.94873	0.75551	1.15962	0	0.802633	1.87899	0	0	0.134296	1.06305	0.323414	7.44331	8.60081	5.68058	8.08725	6.34667	5.76399	4.85416	3.86061	4.70107	7.22332	7.67544	8.40589	9.79319	7.85854	7.99663	4.36677	7.27272	7.02517
PITG_01119	117.925	119.534	137.976	138.052	218.955	228.87	223.439	214.986	133.86	142.919	206.385	207.246	222.876	96.6132	103.038	87.189	91.8824	87.7389	78.577	141.69	138.497	36.3244	48.4032	90.6104	164.046	104.035	85.3896	88.0517	87.9594	124.912	125.551	102.222	108.269	121.041	96.8646	92.8064	103.084	112.168	116.965	129.092	137.546	154.176	155.252	167.52	153.486	145.267	153.422	114.657	113.08
PITG_01120	188.947	187.02	198.165	173.98	144.842	134.301	200.846	271.078	195.867	232.763	195.78	192.22	217.994	137.802	137.982	194.607	212.435	406.473	389.844	239.653	160.159	590.011	534.783	84.7409	132.375	284.608	295.412	303.092	137.502	139.968	152.099	457.061	449.14	368.056	425.607	410.34	409.76	222.069	284.14	500.383	649.688	401.118	381.335	411.709	326.597	323.989	171.787	492.552	550.757
PITG_01123	0	0	11.2435	8.98284	13.8296	14.4091	20.9024	13.1962	1.95265	2.57e-09	12.5813	14.1669	21.8376	0	2.45966	0.00385221	1.72944	0.897702	1.92687	10.2235	8.05046	12.1007	8.57059	3.2725	0	0	4.71189	1.10698	1.76138	0	1.62929	5.94298	5.82351	9.33536	17.1924	8.99837	13.4617	13.1545	8.90875	5.47259	7.67445	7.7353	6.2053	7.24199	6.38263	7.51851	4.43418	10.1036	7.99588
PITG_01124	14.3609	20.7078	1.49692	2.34383	2.15434	2.0097	5.68577	2.89186	7.10464	6.76836	2.15552	2.48429	2.57657	0.202475	0.695828	0.619359	0.202381	0	0.153535	5.85553	0.000570263	0.992489	0	19.5264	36.8442	10.5804	2.05494	3.40199	8.25786	9.80147	2.91669	0	0.204748	0	0	0	0.417887	0.958948	0.410372	0	0	0	0	0.440439	0.239933	0.769289	0.581406	0.23137	0.223031
PITG_01125	26.8817	24.516	24.8159	25.654	20.4294	19.7441	22.9738	22.5452	30.5446	28.3286	25.7809	25.4019	24.6433	12.517	15.928	5.67242	7.26626	9.1464	7.52446	34.6313	34.5757	10.6815	10.3899	17.8274	27.0432	19.3509	16.5698	16.0777	14.8692	22.6854	18.8225	27.2933	25.8511	29.8622	21.9441	23.2717	22.6184	22.6499	23.2577	20.0664	20.8429	29.5126	31.9329	28.699	28.0474	30.8301	29.5629	25.6425	25.6498
PITG_01127	23.0631	24.2394	20.4248	22.6203	34.4553	33.2452	28.3938	29.4613	20.614	19.7205	33.2138	30.2083	27.7002	41.9647	33.2965	178.978	168.787	34.4638	52.4537	24.0526	22.1316	53.2148	47.0168	23.5455	12.4485	19.0769	29.4099	22.3756	25.1768	28.9782	32.2059	3.3367	8.79521	8.90989	8.40957	10.8453	10.9618	12.2587	15.4728	18.1614	18.6641	12.2249	11.5153	9.66729	11.9206	14.7749	2.46725	14.0071	12.7198
PITG_01128	31.3927	31.8549	32.9876	34.5543	23.2725	22.6654	25.0853	26.7267	35.4333	29.6655	25.7797	26.617	23.935	24.9673	36.4319	0.63193	0.311646	7.8466	2.18261	39.2162	39.3846	1.00751	1.66665	19.1526	18.9346	8.21583	7.69421	8.37045	21.0406	37.0093	33.8094	23.9178	26.3666	25.5976	22.107	21.9735	20.6251	33.2464	36.9321	24.5437	20.6754	34.0185	31.5012	39.3467	19.1999	26.473	5.75832	27.2048	26.275
PITG_01130	42.9644	48.7366	25.1748	28.4171	17.7345	13.5516	11.8413	12.5118	28.6854	55.921	3.49962	6.56389	5.38663	0	0	44.4536	34.5685	4.49632	2.69375	59.6727	55.6105	34.6971	32.9389	0.538129	4.96735	1.44065	0.327998	0	0.0230694	24.2799	7.509	6.48859	7.37184	4.377	11.164	8.07009	9.8109	3.37756	3.91376	15.3468	11.617	1.61724	4.71216	0	1.32325	0	2.21144	9.0446	8.65789
PITG_01131	32.9601	27.178	12.6099	15.0826	15.4438	17.4975	12.764	16.0901	17.905	20.091	20.5463	25.3169	22.1055	1.55303	0.183103	19.7961	20.1754	12.122	13.6266	31.1993	24.6982	710.338	692.551	48.2349	12.4673	10.2461	17.6653	9.75707	35.345	20.151	15.8132	0.769632	3.06841	2.0378	1.68697	2.14784	1.73577	0.00141358	1.33022	8.19473	8.13879	3.08056	0.544556	0	3.99861	2.90862	2.27744	12.9497	14.5316
PITG_01132	1.0266	3.68915	5.61122	5.14268	5.64824	3.45044	2.08409	3.6735	7.16672	3.39752	4.4501	2.72839	2.24194	1.73717	1.57498	3.13481	1.51185	0.522738	0.523795	2.90173	7.28279	2.87311	2.29737	2.58158	3.06659	3.49958	0.604098	5.14115	4.51307	3.22175	4.85095	1.74581	0.421797	0.586544	0.46786	1.64035	0.92598	0.629316	0	0	1.23037	0	1.56312	2.49374	0.631345	1.56351	0	4.11342	2.76894
MSTRG.1356.1	101.359	94.7201	65.5886	46.4364	52.6828	58.3999	64.3278	59.7753	98.5294	95.6035	67.2637	56.7307	68.6151	19.8987	14.0618	89.1923	102.708	75.0729	59.7145	119.614	102.63	5182.33	4687.57	157.523	70.5138	70.5258	71.259	72.431	118.141	67.3607	51.1446	16.4469	18.5115	10.1359	25.312	10.5405	12.1477	16.3121	11.9942	58.8822	61.3519	12.3495	19.2452	5.74952	36.7633	37.7043	28.5382	105.371	115.032
PITG_01133	4.33071	3.29376	8.86376	6.71837	9.14257	10.6374	10.6008	15.9407	11.9295	14.5165	14.5774	19.0359	17.4669	25.1378	20.1778	66.1326	65.957	72.9825	88.0923	10.3456	11.2048	29.3198	32.4541	9.00705	8.56483	8.59392	3.33946	4.04921	6.50146	13.569	15.0061	0	0.430166	0	0	0	0	0.643293	0.285157	5.77721	4.41689	1.11704	1.47384	0.948099	0	1.1573	0	0.366389	0.772796
PITG_01134	5.0897	4.43939	4.58922	3.79551	2.15612	2.8524	1.79711	2.21233	3.23571	4.71708	1.99654	1.74237	2.48987	1.82705	3.01861	0	0	1.74e-05	0	5.1718	5.46828	1.26e-08	0.617433	0.912782	3.63568	0.481599	2.26712	2.05468	0.437953	2.45476	2.78392	9.42355	10.6693	10.9685	10.9346	12.2646	11.4048	8.38928	7.12724	8.32323	7.38028	8.34781	9.71331	7.63265	9.57539	10.2093	4.7672	11.2821	11.7256
PITG_01137	0.235532	0.502954	1.67984	2.70867	0	0	0	0	0.916207	1.11603	0	0	0.395937	2.61052	3.76906	1.1226	0	1.12711	0.456573	1.06333	1.56966	1.6684	1.40932	0.12753	0.329693	0.0157122	0.0503976	3.59e-06	0	0.42858	0	7.31248	7.46265	5.87528	5.60812	4.64001	5.26876	1.00311	3.18979	1.14209	0	10.6154	9.98303	11.9431	6.60121	8.4583	2.40205	9.02957	10.4954
PITG_01138	15.4966	21.9149	11.2858	14.6555	14.4336	15.5123	13.3522	14.3622	18.167	12.7546	17.0346	14.5166	16.1018	0	0	0	0	1.69892	0.564242	15.7634	16.452	2.35496	8.33797	16.1702	16.4949	10.9668	18.0018	14.0353	18.7349	24.7618	22.5853	10.5946	7.31485	12.9102	9.74362	11.6422	10.7726	8.78365	5.4496	7.36697	7.43905	7.84658	9.88424	16.9986	7.91468	12.6321	8.51234	16.9293	13.9765
PITG_01139	6.53186	0	1.09231	4.30121	0	3.32485	3.17541	0	2.74222	3.9752	3.51944	2.02141	1.94667	6.1287	6.51465	0.81634	0.747921	1.25912	0	0.929745	1.67722	2.13135	0.630854	3.39509	5.93982	4.31209	2.61848	3.65064	12.4259	2.68308	6.27652	3.29343	4.55955	1.11328	0	3.37038	1.18251	1.85911	1.02493	0	2.46381	3.47947	2.54965	3.56586	1.07475	0.991326	1.88578	0.802783	0
PITG_01142	105.982	111.677	67.0227	70.9643	59.7396	59.9179	37.7103	49.6675	46.3256	44.4306	47.5125	45.6033	45.0871	44.8683	44.6304	20.7782	21.0909	48.9977	50.3218	49.756	45.9747	20.3557	18.3046	11.1033	36.865	11.1358	7.15502	7.29433	3.44646	63.866	59.9365	63.2707	74.4239	66.1196	78.9255	73.7112	73.3672	58.0951	42.5608	55.8501	57.8155	60.7185	61.6911	67.1153	49.2475	54.1404	35.1376	63.4372	62.9463
PITG_01143	4.96911	2.68014	4.58193	5.98155	1.7287	3.12549	2.67443	3.39349	6.50642	3.33119	1.50346	3.50409	4.08474	4.96989	1.14202	3.7736	3.82678	1.69222	0	5.21886	5.93352	4.50112	2.62596	1.106	4.91694	1.95635	2.52914	0	0	3.65411	2.29318	2.41912	3.95879	1.34346	0	0	3.76753	2.1494	1.74805	1.67771	2.85124	1.30271	0	2.2281	0.769416	0	3.72704	2.24959	0.5352
PITG_01144	142.2	138.368	136.168	134.437	208.646	221.543	179.472	201.1	140.706	153.23	181.015	207.035	198.742	93.096	87.8784	87.6143	81.6769	103.464	94.2315	138.948	135.156	135.467	121.567	114.387	206.45	155.057	149.939	163.59	103.027	131.644	178.424	134.695	137.141	128.744	129.103	107.041	123.648	113.981	114.844	129.378	126.226	126.616	142.854	120.672	109.009	127.304	91.1495	110.514	118.759
MSTRG.1360.1	46.6908	51.1104	12.557	0.915361	32.7827	41.59	0.792526	3.86277	3.18506	0	5.28266	5.08887	2.77857	28.8183	7.26795	11.8225	1.2178	69.2314	89.2036	7.5465	42.7267	50.7407	52.818	10.6507	50.1664	30.0792	245.296	153.275	31.4854	0	45.8643	11.9814	12.5035	11.5984	17.9714	18.7042	10.6227	13.9696	9.42003	13.991	14.6302	12.2221	27.0943	22.309	38.3957	30.0779	110.4	14.2499	21.0798
PITG_01145	274.201	271.819	204.368	210.363	173.498	168.901	191.769	290.534	184.402	166.794	198.755	227.327	210.774	410.657	306.863	201.094	217.98	259.288	276.809	233.146	235.924	183.177	180.098	91.3978	220.955	143.386	112.178	108.605	124.089	216.407	195.523	91.9814	114.357	108.306	110.88	92.5517	98.2152	91.789	103.218	135.45	142.329	128.267	126.569	111.456	156.814	167.33	160.584	88.6699	82.4769
PITG_01146	84.7746	85.1141	72.7882	71.4708	65.7401	67.455	59.1189	50.7525	90.3569	86.4318	57.5098	61.0944	60.3576	56.7964	53.4666	33.0028	32.6191	48.648	43.9603	69.7097	70.1718	40.7321	42.1014	38.8586	79.0717	50.9336	41.7574	41.8791	33.8659	84.1649	80.3342	130.525	120.019	123.627	105.559	116.562	118.549	71.9185	74.1598	71.1657	72.6425	121.148	122	137.972	127.243	108.012	198.985	124.307	126.946
PITG_01152	46.7014	48.2303	19.8687	17.9628	21.9663	22.1107	15.0591	17.0755	12.4466	11.3203	16.6709	17.4845	15.5933	13.4169	16.7947	6.45131	6.21166	4.6534	4.22774	19.9417	20.2787	11.6156	14.5272	24.5131	15.9698	12.0086	8.19165	7.75715	23.7096	22.5497	15.3545	4.795	5.45129	4.67423	5.59831	6.08663	5.71034	11.1469	10.136	5.92926	5.78776	3.54398	4.34466	3.33963	5.70008	5.44979	3.02972	4.13797	4.22871
PITG_01153	0	0	3.59385	3.04661	0	0	0	0	0	0.179946	0	0	0	7.26044	5.8534	3.01608	2.52191	0	0	5.87008	7.39298	0	0	0	0	0	0	0	0	0	0	8.22e-11	0.299737	6.79e-05	9.41e-08	0.0007032	2.73e-07	9.42994	7.55457	0	0.00284622	0	3.87e-05	0	0.971669	7.58e-11	0	0.296153	0.525068
MSTRG.1379.1	13.6723	19.8976	8.26179	22.3723	5.5848	6.98903	16.03	11.2675	7.20549	2.22851	12.2754	1.62903	1.86319	1.48057	0.822141	2.81393	7.1925	2.38521	7.50552	15.2531	18.7831	0.726521	2.74901	4.74188	12.7192	5.35039	2.1242	0.0810084	0.126339	0	15.8107	0	3.37139	7.40933	3.19463	5.60897	6.62531	8.24938	6.47678	8.563	9.38629	1.137	0	1.78295	5.50478	4.56587	0.7712	1.24178	6.62215
PITG_01154	2.69844	2.92624	0	0	8.39721	6.9178	4.24	1.66388	2.62954	0	6.40978	3.69484	3.55358	0	0	0	0	1.57468	2.07704	0	0	4.66953	4.63738	11.4609	2.01905	7.89912	7.00878	6.18278	14.1934	4.5703	5.99347	0.335724	1.16261	0.856361	1.24338	1.4365	0.612935	0	0	1.78557	2.23539	1.26203	1.12325	1.43433	1.48502	0.370151	0.991792	8.82e-10	0
PITG_01155	0.00018211	0	3.39868	1.54249	3.05206	3.4248	0	2.79421	0	2.82339	2.88071	4.09e-07	1.44359	4.04669	5.54417	12.1691	11.2478	6.0612	6.79484	0	4.1517	3.30164	2.5111	0	1.65195	0.520226	0.649944	0	0	0	0	0	0	1.54125	3.51411	0	1.61226	0	1.14707	0.458172	0	0.000381163	0	3.75642	1.72866	0	2.43966	0	1.00141
PITG_01156	14.8449	15.9793	11.2355	9.71367	8.95961	9.03118	8.3696	8.37416	18.7698	17.9431	9.85967	8.16953	7.38543	7.64589	10.9844	14.5728	17.4773	3.98457	4.52308	18.6729	17.4975	3.4482	3.7239	9.96386	6.26976	6.04918	0.451036	0.647062	6.73663	9.57243	8.61734	1.89146	2.21125	2.39968	1.58151	1.15358	1.19435	4.7837	4.45693	2.65393	2.22591	2.55242	2.66326	2.24973	1.97737	2.56574	1.82176	2.23802	1.6322
MSTRG.1382.1	0	1.23322	1.24664	0	0	1.18054	1.49768	0.923545	2.46467	0	0	0	0	7.26845	1.82263	28.2106	35.5907	3.0802	0	1.64251	0	4.01727	4.48149	0	1.31537	0	0	0	0	0	1.03138	0	0	2.78091	1.48031	0	1.98178	1.30309	0	0	0	0	0	2.64919	0	0	1.18754	2.55304	0
PITG_01157	90.7724	126.391	62.0057	114.396	120.982	111.406	84.9599	91.3075	74.9841	108.035	124.892	77.3512	84.1592	57.6551	25.1579	61.2963	95.2432	105.343	116.725	89.9596	88.2046	41.8653	41.6951	68.3743	98.8885	117.646	180.064	124.921	71.7959	119.512	111.841	60.9142	74.5356	60.9498	84.8881	97.1461	80.6459	58.852	87.9838	95.8769	115.448	61.3311	97.8556	90.7286	63.5293	106.468	81.216	65.8006	66.6387
MSTRG.1383.4	126.066	118.092	141.954	143.001	184.573	190.694	167.079	172.589	139.245	123.33	191.403	162.681	158.043	111.766	90.4326	86.4192	80.0694	287.012	301.491	120.32	135.76	71.1746	93.8222	61.2273	129.821	101.612	110.153	102.277	59.6101	138.229	166.846	549.051	608.616	595.987	788.509	704.32	708.598	161.674	183.346	415.939	464.19	448.316	468.666	441.47	583.159	592.131	424.05	311.699	343.177
MSTRG.1386.1	0.916174	2.93456	0.847569	1.39664	2.75206	0.802633	0	0	1.25677	0.379324	0	0	0	0.988342	1.23918	1.82666	0.896207	2.44321	2.57664	0	0.317761	0.455213	2.03126	0	0	0	0	0.526085	0	0.424243	0.350609	8.10066	3.85878	2.83605	6.54184	5.15849	2.69476	1.7719	1.39431	1.02918	4.12271	6.3253	8.81318	7.20458	9.93202	9.8289	14.8308	2.81995	2.10985
PITG_01159	4.04467	6.47538	3.36829	2.58683	5.15861	4.92684	0.646055	1.71212	0	0.0362412	0.131811	0.186431	0	5.67301	4.86583	4.77562	5.11886	6.94896	6.6253	0	0	5.2505	4.94798	1.54626	3.34518	3.11209	4.60933	3.22025	1.85389	5.78018	5.9677	4.04273	4.89493	4.12715	7.34987	6.41775	7.1624	2.49673	3.68625	9.4798	8.63953	3.95736	2.92183	2.33358	3.95831	5.60834	1.67877	2.08357	1.96263
MSTRG.1390.1	0.893798	0.379214	0.89055	0	0	0	0	2.74e-06	1.18098	0.159567	1.91599	0.851553	1.04948	4.26937	6.74718	7.20884	0.687337	0.509903	1.02493	0	0	1.41657	0.962132	1.18273	0.595115	0.0734433	0.329873	0.234681	0	0.963176	2.8454	1.93084	5.24168	2.69733	3.30094	3.96428	1.2311	0	0.337407	2.40777	2.37901	3.11251	2.21844	1.0082	1.97138	0.635967	5.75565	0	1.0716
MSTRG.1390.2	0	1.41183	0	3.51179	1.63539	0.580125	0	0	1.57e-05	0	1.95371	0	0	4.11501	0	1.7389	2.9095	0.661827	3.46779	0	0	4.61257	0.879135	0	0.759875	1.58839	0	0	1.15952	1.70809	0	1.32943	1.92379	3.17404	2.89276	3.99102	1.69913	0	2.13143	1.52234	0.293164	1.57618	3.28878	0	0	4.83554	7.84165	1.47518	0
MSTRG.1384.1	0	0	0.0814422	0.261811	1.7664	1.13683	2.02059	2.61237	0.95311	0.758658	0.862794	1.13381	0.29078	28.1457	32.7845	7.53675	8.38414	10.8615	17.9916	0.235117	0.304391	2.11824	3.64281	2.57125	0.855436	0.400567	0	0	0.807909	0	1.96265	0	0	0	0	0	0	1.73353	1.06142	1.15992	1.00029	0	0	0	0.296345	0	0.17642	0	0.237647
PITG_06703	13.5786	14.7518	10.4051	6.57007	6.49381	7.73925	7.00802	10.4946	12.2149	10.5707	4.28781	7.13449	8.8363	3.38401	1.76282	1.02667	0.297763	1.99604	1.40092	11.6338	17.5939	5.12032	6.19518	18.9043	11.011	10.7987	18.803	13.9878	21.7247	9.98038	4.9076	3.34232	4.59393	6.76512	3.80433	6.43116	2.65053	7.78256	5.84303	5.50844	7.50102	1.25947	1.5719	4.86214	1.03584	2.70328	2.29567	7.29041	5.03625
PITG_06704	15.5909	15.928	7.68878	7.72111	11.2446	10.5182	8.32753	9.77843	13.0206	10.4264	8.26174	8.69466	8.65488	3.39722	5.10713	0.663265	0.714404	2.95495	2.35955	20.8018	14.1557	7.49246	5.12037	19.2196	13.2047	11.7479	19.1427	16.6346	31.309	9.72179	4.59129	4.63897	4.83448	6.43339	6.92248	5.85042	3.27739	9.97818	5.82404	4.38273	4.71533	3.18238	3.89894	3.82188	3.38637	5.87493	5.49162	7.71396	7.66063
PITG_06706	27.0565	33.778	48.6428	52.4759	42.978	47.0066	55.7531	58.4879	35.7157	39.6132	53.032	50.9163	54.6897	55.1928	52.9142	68.1235	77.6743	55.9223	44.429	33.3176	35.1002	49.6472	42.6857	20.4127	42.5602	45.5249	87.0712	60.626	21.1682	33.5392	35.688	38.8315	31.202	33.1817	28.949	27.7249	26.0374	40.0863	48.1602	51.6901	61.7027	50.2573	42.7077	32.435	37.6282	45.2604	21.9037	21.5727	21.6783
PITG_06708	41.7826	41.0861	38.6847	38.5131	55.9313	58.781	53.4118	54.5891	36.5977	39.6078	61.3958	54.1928	55.7844	16.4298	16.4105	11.5252	12.1119	19.068	18.7207	43.7609	42.5126	27.5424	26.6969	26.2389	27.1245	20.7944	22.4078	21.0125	25.4158	48.1324	53.7016	22.7064	27.571	26.8647	27.5053	27.6196	29.6234	36.0097	28.9715	27.6278	28.0554	26.8045	25.1589	25.5169	27.575	30.7824	15.4104	33.4872	30.1807
PITG_06709	0	0	0.188951	0	0	0	0	0	1.17784	1.32904	0	0	0	3.45805	5.3299	4.77276	5.77383	3.17301	4.09475	0	0	4.33693	3.05961	0	0	0	0	0	0	0.233385	0	3.72553	3.87044	4.50428	3.14544	2.82228	3.69431	0	0	5.51073	3.56647	5.34746	3.47836	6.94245	3.8992	3.34895	2.08947	3.36166	3.95948
PITG_06710	17.808	19.6849	9.31422	8.92259	16.0736	15.2098	21.5481	17.7715	13.8104	13.1373	18.8548	17.8592	19.8653	5.52919	5.59845	1.29268	2.19798	3.18466	1.74805	15.8717	13.6173	4.23216	5.12482	17.6301	22.5252	28.7802	19.3831	18.9809	19.5675	20.9442	18.9384	2.88816	4.98057	3.90193	3.91263	4.32279	2.02262	9.68396	6.73753	5.54459	4.33294	5.24597	5.23151	6.11523	4.94556	4.71023	4.79214	3.7942	5.07035
PITG_06712	0.884271	2.7082	3.82245	3.42398	3.56016	2.46953	0	0	5.91646	3.17992	0.467557	0	0.241049	2.51987	1.69013	9.04114	10.3619	15.0196	13.6167	0.26595	0	5.77891	3.2698	3.59956	3.37288	3.79739	10.1743	6.07174	3.61149	8.17199	10.0512	0	0.0585275	0	0	0.721941	1.11894	1.17517	1.08299	7.45838	9.04454	1.42316	0	0	7.92e-08	1.03685	0	0.533758	0
PITG_06715	36.1093	38.509	33.8012	32.2317	20.4773	23.4024	21.2976	19.3487	25.0173	33.159	24.866	24.4082	24.9151	19.6224	17.8188	6.43154	5.77151	4.43739	3.78854	32.9324	31.2286	18.9383	16.6071	21.2175	30.3776	32.6474	43.8641	34.0946	23.1851	21.5826	22.3607	46.284	34.7854	38.3923	29.3963	36.647	37.3579	31.2653	22.0688	22.3422	25.6983	71.2164	58.1768	71.9829	37.0519	47.7283	28.1397	79.1259	76.4226
PITG_06716	0	0	7.46166	2.54747	0.22449	2.03184	0	3.07668	7.00839	4.64e-09	0.782138	0	0.00183594	13.5691	10.0727	14.1999	13.0987	29.3102	30.4707	1.64266	0	15.7013	10.6032	5.22227	0	0	0	0	6.59458	0	2.98e-08	2.92293	3.52511	0.000463504	26.7024	29.9473	23.1638	20.8313	20.8782	33.687	43.3548	0	0	0	2.32e-07	0	5.07187	0	0
PITG_06718	5.55709	6.32803	16.9704	20.0509	0.660881	0.495729	0.401334	0.226448	5.88689	4.67768	0.539177	0.370829	0.909835	26.8086	22.1185	22.3131	23.5988	14.96	14.4411	16.0865	11.5503	5.90045	6.72878	0.828673	3.37214	0	0.416917	0.458808	0.487185	3.35917	1.23262	16.5784	14.7581	22.1445	20.2157	22.0347	18.6527	53.3022	48.9979	27.6776	28.2016	18.8805	22.5597	25.6757	23.0801	20.5075	14.5464	20.7606	24.9766
PITG_06719	2.4e-10	0	5.36138	6.95982	0	0	0	0	0	0	0	0	0	22.4883	12.6374	0.00167305	4.33e-10	0	1.49e-05	5.73714	15.3537	0	0	8.18421	0	0	0	0	2.76272	11.2584	4.16117	0	0	0	0	0	0	3.39668	5.0134	0	0	0	0	0	0	0	0	0	0
PITG_06721	0	0	0	0	0	0	0	0	0	0	0	0	0	608.147	346.32	470.594	482.327	640.106	519.541	0	0	102.605	93.0159	0	0	0	0	0	0	0	0	113.741	84.0473	103.475	57.5611	33.5305	30.3174	0	0	395.992	291.347	117.8	84.3087	127.317	162.276	107.002	224.865	3.78241	16.0987
PITG_06722	3656.82	3661.88	3277.1	3234.49	3712.92	3778.74	3142.07	2961.39	3673.33	4079.43	3356.34	3428.98	3398.59	1508.01	1537.28	1426.8	1425.68	2781.27	2572.81	2480.77	2373.06	4317.92	4262.2	3991.2	3945.31	7605.64	7511.37	7429.26	4186.41	3615.93	3936.15	5007.86	5333.35	5221.42	5545.1	5428.53	5092.07	3231.41	2939.31	3806	4000.94	5386.2	5797.34	4725.45	4811.85	5014.08	3530.51	3494.85	3364.44
PITG_06723	1.21149	3.00075	14.5485	16.4502	0	0.670572	3.14911	0.189743	19.5808	20.1656	0	0	0	0.703366	0	0	0	0	0	15.4167	16.5665	0	0	9.52037	0.95235	0	0	0	14.5856	13.2482	4.70264	3.81454	5.91428	3.56762	10.1729	15.065	13.9683	26.2978	14.8949	1.33373	3.48318	1.16302	1.31051	2.42535	7.25509	5.47634	18.4348	12.8401	10.3509
PITG_06724	4.19662	4.46418	4.45054	2.75315	7.3495	8.29098	8.26993	6.53243	3.93585	4.01768	6.11793	7.6094	7.48004	1.87657	1.3958	4.06376	4.04869	3.81016	4.48759	3.24765	4.18508	3.9403	3.6035	3.11126	3.36056	5.7543	5.24951	4.35054	1.98315	3.16029	5.57029	0.844784	0.861854	0.996139	1.86175	0	0	0.984502	1.45745	2.09983	1.04068	1.27134	0	0.30752	0	7.77e-10	0	1.18306	1.71314
PITG_06726	0.447582	0.224846	1.4901	2.69383	0.525575	0.220418	0.919523	2.16193	0.877025	0.944646	2.01415	1.67292	1.73739	1.22865	2.28269	2.26049	2.13236	1.43245	0.882966	3.45419	3.45482	1.99129	2.11092	0.559238	0.680662	0.00545253	0.192878	0	0	0.643066	0.438945	4.18984	1.88813	3.42472	1.07976	2.00834	1.81941	1.11665	1.7747	1.38646	3.08521	4.78409	4.2245	5.68578	5.12477	3.56207	0.519508	2.13651	5.30554
PITG_06729	6.11372	5.99974	6.93714	7.49137	7.89174	6.74998	5.99783	10.448	8.28947	5.73987	5.24691	7.78206	6.99807	2.91514	4.87148	3.41882	1.63591	1.8429	1.90246	5.62041	7.12616	4.41104	8.97761	0.863791	3.60835	1.92405	1.03639	1.81831	1.52741	6.87218	6.96239	3.19476	4.17258	5.44841	5.00939	2.41692	5.48533	1.00915	0.463183	3.0467	1.5691	1.39448	5.29554	7.14047	2.39424	4.58416	2.55088	4.13984	4.42053
PITG_06730	26.428	35.6428	30.3642	25.7705	35.6763	23.7192	13.9593	30.6077	27.1641	23.2947	39.3956	36.5715	33.2113	17.8176	17.8328	9.17511	14.6379	10.273	10.7504	38.2241	31.9827	30.2108	31.7639	9.28746	16.9137	7.57863	9.31854	8.22885	7.06099	30.5678	26.5858	15.7644	18.0626	17.9015	18.2397	20.7876	18.1617	10.8433	13.5889	15.101	12.3601	21.5677	19.1254	13.3164	20.31	24.5859	9.28477	18.4607	13.9077
PITG_06731	5.73e-10	1.43e-06	0.250122	4.85145	0.110509	0.00817177	0.000203723	7.15e-07	0.0828903	0	0.000293414	2.21e-08	3.37e-07	0.0222837	5.74e-06	0.000102629	0	0.417052	1.09e-05	6.34e-05	0.00114004	11.2339	12.8222	14.419	1.3e-07	6.62e-07	0.173528	0.197386	0.0127543	0.00265699	7.91834	0.982829	0.00207949	0.282318	0.14016	7.01928	0.262364	19.0095	4.10445	0.65708	3.18093	3.29e-07	0.0249803	3.77266	6.49027	0.0504832	1.33e-05	0.00262248	1.23251
PITG_06732	70.1175	69.3709	33.1266	34.9794	36.2159	37.0536	36.4898	42.1111	61.1858	65.3752	31.945	27.3441	29.5736	3.83414	4.27818	0	0	25.4445	23.0565	49.9497	53.4012	82.2873	79.0008	138.397	37.7415	32.618	91.4934	69.8077	208.799	53.2566	33.3055	114.494	116.429	118.138	156.741	169.821	164.948	150.442	131.585	72.1002	86.7973	74.8543	94.7827	86.4456	91.0411	91.9369	120.601	111.275	118.491
PITG_06733	1.86513	2.46376	3.40673	2.00623	2.01518	2.06062	1.58783	1.65349	1.55234	3.01513	1.71676	1.09516	1.21006	11.8976	9.66619	12.88	13.9933	8.2752	11.2601	3.34055	3.71152	3.71063	4.60225	0.324706	0.467282	0.267716	0.72741	0.940408	0.431133	0.989978	1.71455	5.264	7.08735	3.65821	4.57008	4.95199	4.90898	3.13561	3.5954	6.6388	6.52751	9.32312	9.48921	9.05182	5.5666	7.79259	2.48955	5.79865	7.34978
MSTRG.1450.1	0.860571	1.99985	1.10728	1.66815	0.000103641	1.13181	0	0.616379	0	0	1.27666	0.357198	0.557502	11.899	11.5181	9.47785	9.85671	5.82071	5.53461	0	1.72281	3.5552	5.0429	0	0.361499	0	0	0.896814	0	1.01789	0	0.0284449	3.62855	3.36332	1.22215	1.92683	2.55801	0	1.23197	1.42723	3.79644	2.57372	7.22232	8.77121	7.31702	7.52036	1.76397	0.85448	1.676
MSTRG.1452.1	11.7708	0.473034	11.7993	12.4862	11.6956	18.4369	13.815	22.3981	3.37238	2.54491	1.81085	6.67124	19.2605	88.822	101.909	138.466	179.323	97.3062	62.7288	13.7485	12.1359	49.5569	43.339	3.28412	1.55161	2.35285	0.903162	0	1.34889	5.07866	7.54341	37.4368	51.3824	58.8447	22.5455	30.6299	28.3397	17.6974	32.8155	34.9905	43.2856	50.564	46.8699	54.1846	27.1199	51.1446	23.3364	33.3227	28.511
PITG_06735	59.542	59.299	42.8291	43.6703	57.712	58.8162	72.2968	61.2436	44.6966	47.1295	72.0187	68.8155	68.4011	4.50046	1.48194	5.28744	7.40295	6.90462	7.18027	51.971	47.6296	29.8488	34.6543	71.8775	47.1595	55.6318	45.8498	41.6914	72.6753	58.1576	62.408	11.037	13.2504	13.9199	15.6752	13.1979	16.6577	25.6977	22.0462	10.8615	15.1469	12.4475	14.315	13.4178	14.064	13.4893	11.8991	20.9892	19.008
PITG_06736	2.88283	2.87882	2.9303	2.70053	0.562859	1.40895	0.111349	1.6739	1.27649	1.11852	0.976549	0.802945	1.51765	10.0544	7.87628	4.1098	6.57552	5.3047	3.58331	2.59835	1.38489	1.89011	2.39816	0	0.929598	0	0.56475	0	1.35e-05	2.00422	0.804479	1.48875	1.48248	4.00282	0.40047	0.304306	2.89138	1.89432	2.63303	5.68401	3.62603	0.670256	2.37512	3.00568	3.56484	1.86587	0.351991	3.14352	1.84971
MSTRG.1453.29	4.23945	0	0	2.49541	0	2.57035	1.882	0	0	1.88996	0	2.37554	0	3.81131	0	0	3.41919	1.26349	0	2.37716	2.42805	1.79836	0	0.752403	0	0	1.39454	3.0653	1.50527	2.99922	1.02995	3.59885	0	3.4623	0	0	0	0	2.24552	1.88163	1.80434	2.74556	0	0	0	2.09264	4.11442	0	1.35239
MSTRG.1453.30	0	2.48959	2.85324	0	2.20473	0	0	3.43877	2.45494	0.799357	3.30662	1.22388	2.20853	0	1.44181	1.82615	0	0	2.12945	0.953246	0	1.14729	1.26559	0	2.39275	2.61613	2.65271	0	0	8.88e-08	0	0	3.59509	4.6e-09	3.60647	3.47399	4.46179	1.77998	0	0	0	0	0.344574	2.64592	2.39474	0	9.28533	1.25851	2.21466
PITG_06739	149.253	145.021	151.148	158.485	142.156	151.944	146.21	181.653	142.449	130.522	163.715	167.653	166.313	98.3082	89.4441	93.4188	89.3147	118.387	95.4727	152.566	153.436	93.4445	107.246	100.247	129.714	107.847	122.592	114.254	110.592	162.782	146.288	242.309	184.912	186.362	222.512	222.89	214.431	148.007	164.595	156.385	192.075	161.792	172.446	147.094	254.644	217.864	512.509	154.533	161.018
PITG_06740	33.136	31.3048	37.3234	42.6646	37.8562	39.6461	34.7438	35.2779	42.9571	37.2024	32.4883	32.8891	35.0833	119.355	115.335	157.532	153.458	103.318	108.631	41.5947	41.0605	55.7863	59.7834	24.9413	17.7334	16.0057	16.7051	19.5482	26.7358	37.3637	36.2026	103.841	84.3302	93.729	96.2796	100.028	104.465	57.4518	57.2897	76.3003	70.4829	76.2903	70.9802	62.4222	92.3678	81.6262	120.509	71.1647	69.8043
MSTRG.1457.1	1.32474	4.4588	1.59082	2.03884	1.7218	3.01295	1.91117	2.74989	3.40723	2.13587	3.47947	2.19878	3.53574	9.27517	12.7921	0.857122	2.24281	1.74693	1.0747	4.5413	2.57937	1.1392	5.08335	0.856353	2.23803	0	0.229427	0.329139	0.510261	2.3888	0.877419	4.60702	4.29191	3.8444	4.40766	5.28111	2.95041	0.831426	1.45389	2.25362	1.5476	3.41662	3.21642	0.563433	5.48281	2.79577	5.80906	3.2579	3.43202
PITG_06741	83.0386	87.1328	240.612	236.532	25.8511	26.2202	4.46392	8.92111	18.5348	59.3744	5.88844	1.65821	4.09336	745.463	764.206	511.922	491.364	263.907	206.713	0.0309294	0.0555896	181.912	180.583	5.3005	2.38415	3.61405	1.41626	2.13185	4.59696	43.6488	53.0442	0	0	0	0	0	0	273.48	326.206	409.154	394.452	0	0	0	0	0	0.00595928	0	0
PITG_06745	0	0	0.419437	0	0	0	0	0	0	0	0	0	0	0	0	0	0.329074	0.235084	0	0	0	2.58867	3.2018	0	0	0	0	0	0	0	0	1.7703	2.20599	3.40297	0	0	3.30798	0	0	1.31655	0.927385	5.00035	4.82552	7.28464	0.763858	0	0	2.55382	6.83819
MSTRG.1414.2	0	0	1.19313	0.324374	0	0	0	0	0	0	0	0	0	3.93557	15.9545	2.82997	3.20566	1.72607	2.6546	0.431629	0.199664	0.643172	0.356904	0	0	0	0	0	0	0	0.000175069	3.91995	1.48672	2.74598	2.75737	3.4784	3.19622	3.49908	3.44378	1.01821	1.31305	6.38166	3.35882	4.03172	4.86984	3.8686	13.2442	2.0188	5.11911
PITG_06749	17.951	13.6223	19.0261	20.3338	30.6619	32.5063	24.8087	24.8296	15.0947	18.5661	24.6451	23.099	22.4189	13.8193	23.0049	16.1983	14.0933	14.6276	15.7776	17.8029	19.1384	19.6516	18.2409	16.8665	11.5063	12.6975	18.3308	13.3936	21.0423	18.5239	22.4432	13.8647	13.5731	13.7338	14.938	15.6552	16.3668	22.854	22.536	15.2478	16.1805	13.7665	16.7587	13.1823	14.3779	13.7998	10.3937	16.5368	18.7385
MSTRG.1423.1	0	0.0704266	0	0	0	0	0	0	0	0	0	0	0	0	2.58793	1.1991	0.607196	0.373836	4.12516	0	0	0.555046	2.53634	0	0	0	0	0	0	0	0	4.54171	2.4398	1.60129	2.17729	2.93193	0.970998	0	0	1.95982	1.65918	3.61945	7.72562	0	6.21217	5.13477	10.203	0	0
MSTRG.1425.1	2.37474	1.33036	51.257	50.7851	10.4321	10.8476	7.13969	9.22739	16.224	18.452	8.69897	7.0388	6.89176	179.28	170.292	132.755	140.552	36.0074	32.9775	5.1914	7.54682	23.7358	19.7115	7.1656	4.99517	0.714885	0.907604	0.754904	4.94374	0	0.0813713	19.3659	21.4645	23.6152	25.7211	20.5172	24.3794	108.449	134.089	27.8594	22.2907	25.2485	21.814	24.3393	21.0694	18.032	4.6308	24.272	25.2562
MSTRG.1426.1	0	0	41.5677	41.2861	11.3322	12.7501	2.71687	3.32285	11.1338	6.71729	6.7987	3.3547	3.93597	94.9819	113.205	63.9859	74.5342	18.9805	12.2889	2.07314	0.995712	7.78876	7.90594	5.48567	2.28092	0.754165	1.56721	1.04687	2.89974	0	0	16.3198	21.4915	16.7385	18.7712	18.9437	26.1867	101.484	110.131	26.5827	25.2018	17.6222	17.1799	14.0152	22.2377	17.455	4.98265	20.4375	26.0047
PITG_06752	12.1124	11.6669	11.8445	10.3769	11.4549	10.1098	13.4354	11.464	10.5989	14.8843	12.9059	14.4602	14.976	6.90422	1.8426	4.99532	6.98904	6.51045	7.85793	13.4264	11.6504	18.6443	17.4835	8.69033	4.91317	7.58692	8.47201	10.1801	10.3461	16.5293	11.8606	9.2348	5.20738	8.63989	10.0426	8.33046	8.35506	13.4842	9.09569	8.01104	8.42607	5.51094	10.2452	12.2892	4.78752	8.39449	4.33136	9.77785	9.36029
PITG_06753	51.1487	43.3622	43.3466	51.9867	47.1959	42.1699	55.3564	39.9301	39.2219	32.8491	58.0551	35.5788	36.721	10.0197	10.0225	42.262	35.0162	23.783	32.6375	62.5338	64.2637	36.9063	25.4732	58.5383	30.9307	27.9993	32.675	26.4157	60.7509	41.4949	44.2735	21.2562	21.8332	34.3766	32.8963	39.9941	36.9802	74.3773	55.4254	35.3155	46.2972	22.3161	32.3186	19.5442	29.3787	30.371	21.6565	30.1465	26.0699
PITG_06754	6.56108	6.20649	1.69231	0.971222	1.69587	2.24022	0	2.3865	2.69181	1.56e-09	1.24167	0.537737	2.33315	0.828078	4.72864	2.56127	1.2829	2.89987	4.50984	0.38431	2.89772	0	1.38006	0.00549033	1.8467	2.48575	0	0.51318	3.0806	3.92138	0.00329796	0	3.09268	1.08113	5.80009	0.994996	2.99853	0.476061	2.18337	2.41772	2.84493	6.56404	3.8897	3.66777	0.0813079	3.03069	3.9334	2.18273	0.545179
PITG_06755	64.6593	62.6396	21.181	21.3288	21.8066	22.4179	18.2201	17.4919	55.1629	52.4966	22.8085	21.6365	19.8905	5.61231	6.87232	6.46066	6.82158	8.65462	8.04924	36.5826	37.0443	17.2176	15.0893	39.0829	28.2413	22.186	27.3053	27.9033	35.3657	36.099	22.9794	17.4163	17.2632	17.781	17.3902	22.9863	21.6484	30.5858	24.5999	13.4809	16.9944	8.90719	12.5316	13.6749	14.0769	14.355	21.4029	19.6526	17.8621
PITG_06756	7.71466	6.78784	5.44214	4.19369	12.4257	15.1387	11.0962	12.5549	15.0856	15.9002	9.00107	10.6791	10.2841	2.34779	3.56977	12.1093	11.0297	1.37415	1.21237	7.8602	7.63	10.8804	9.43965	6.41088	2.04574	5.04732	9.46526	10.2794	6.82364	8.95055	11.2147	1.89665	0	0.318795	0	0	0.815572	2.71155	2.95486	0.872828	0	3.78499	1.41658	1.1005	1.909	0.20542	4.43398	0	0.634414
MSTRG.1432.2	0.812218	0.661419	0.959852	2.19921	6.43391	8.35387	1.56732	0.818425	0	0	0.845504	0.777525	0	0.337462	0.564828	0.684001	0	1.56937	1.66944	0	1.55282	0.200154	0	0	2.15979	0	0	0	0	0	0.591735	2.20587	2.7363	2.42201	3.20904	6.05757	4.77402	0.000157438	0.841872	0	0.254455	0.992808	1.49403	4.53893	3.77416	3.84098	29.9634	3.2573	2.56737
PITG_06757	70.1073	67.4657	100.828	102.11	40.8489	53.1811	37.4218	51.9508	322.938	274.495	39.9231	46.5519	42.2514	43.4908	38.4637	12.5791	13.097	9.64409	14.6461	188.435	189.039	33.7709	35.6458	38.0021	209.052	27.3262	26.5343	26.5831	125.265	197.007	78.9384	15.2012	21.4074	22.1322	17.6018	18.3104	10.8357	13.6805	29.7044	37.6329	34.6511	55.5582	69.0431	65.0959	47.9252	76.1477	28.9853	49.4363	40.3684
MSTRG.1434.2	0	1.70073	2.65431	1.72692	0	0.891095	1.20129	1.71601	0	0	1.89724	2.51761	0	23.8801	14.8578	21.8688	20.6366	13.2917	21.2325	0	0	5.38393	1.7031	0	0.357649	0	0	0	0	0	0.453397	47.6453	23.7907	29.8915	14.6196	18.7344	16.733	5.00072	15.0228	19.6912	0	25.6264	29.5595	24.7102	46.9076	40.2234	113.445	8.36453	12.2072
PITG_06758	87.801	86.9461	76.1367	86.0816	64.227	57.1224	57.3614	58.7048	37.1976	53.3611	45.9456	57.673	42.7498	74.7359	78.5488	95.0596	98.5168	105.127	106.781	53.7433	70.9748	70.7174	49.3026	44.9185	49.8851	57.533	78.4087	76.476	38.2074	42.1976	61.1287	130.697	123.596	117.7	133.476	155.884	142.938	47.6268	62.2938	124.398	139.865	106.008	116.447	101.61	125.219	113.029	189.678	54.5052	68.4634
PITG_06759	20.6472	21.3384	25.8141	25.1232	26.1837	26.7084	25.5435	26.0074	22.9455	17.8768	23.8916	19.7971	20.0724	9.62569	12.7661	13.5858	12.4325	13.4164	23.7765	36.8713	37.4517	26.3212	25.4136	25.2902	39.9791	12.2696	14.5682	15.3753	34.338	41.4474	34.8797	10.2886	12.1369	13.0279	13.3204	12.8349	13.5743	18.7443	20.3371	11.038	12.8841	10.984	18.2653	16.6869	11.9985	14.9596	8.28197	14.2084	13.2337
PITG_06761	1.99633	3.16234	5.0957	0.943301	1.39557	1.14352	1.43032	0.93116	2.05897	2.94398	1.15205	1.46752	0.858693	2.43574	3.01987	0.914101	0	0.999033	1.18654	1.4585	2.40528	0.554174	0	0.638274	2.54939	1.1702	0.411856	0.733625	2.31776	2.59492	1.63574	1.87886	2.54231	3.06869	6.3037	1.92585	0.00205053	5.14957	2.84371	0.547982	0.270983	1.49438	2.83558	2.81649	3.02751	0	1.5961	2.59512	0.827786
PITG_06762	62.2483	64.3063	33.5253	34.4187	46.7255	50.4686	39.9713	44.288	38.0584	35.3699	45.4397	43.5519	42.5733	33.7399	45.0376	24.5427	21.7092	12.2983	12.5052	45.5444	44.0395	63.9521	68.5852	33.7282	30.7783	29.1038	36.1421	34.634	34.423	41.3733	45.1284	17.2005	20.4226	19.4729	25.4026	24.2032	23.8309	36.5714	33.0012	34.1925	34.0256	21.109	19.2024	23.7551	25.2653	25.2842	22.6228	16.3235	18.5589
PITG_06764	70.0061	65.0408	1.08582	0	22.6137	22.0139	0	3.36431	2.89024	3.65817	2.41225	2.1358	2.76486	2.852	4.90662	7.79878	7.98602	1.06106	1.92692	4.88582	1.60348	10.9993	11.1266	2.24104	0.804543	0	3.80855	7.43534	0.602684	79.0174	60.6126	1.9226	0.789685	0	0	0.761431	0.485899	0	0	1.61757	1.72437	1.24021	1.10138	1.22647	1.57807	1.2589	0.452752	4.23897	3.07532
PITG_06765	15.8174	13.2946	39.067	40.1893	18.7473	23.9472	28.6528	22.6962	28.3855	27.8064	32.7353	25.1782	26.1249	19.6082	22.1872	10.5563	12.7961	14.6147	14.9018	36.9438	38.2207	25.5292	22.1338	26.4529	31.3994	28.6526	23.6865	24.4519	28.3002	23.4795	22.6815	27.5123	30.0699	32.387	38.0425	36.6911	34.1067	63.3208	50.9872	32.9121	34.7802	26.538	30.1847	31.9365	39.1242	34.4567	29.8944	28.7538	29.6181
PITG_06766	10.9507	7.61597	35.7435	30.8052	21.1361	23.3477	29.6208	26.3109	25.8453	29.053	29.0201	26.0257	27.7442	19.0611	16.4934	15.7309	15.6953	17.0669	15.4427	35.3165	39.1429	26.3276	29.5701	26.4188	31.837	26.5312	26.6646	22.5136	30.6411	21.5582	20.2911	25.4765	25.0019	24.5094	25.9749	29.6442	25.6376	41.0036	35.5744	24.5708	27.7382	20.2242	29.7467	21.3853	24.4847	28.3759	26.4061	26.7783	25.9722
PITG_06767	39.639	38.7714	19.1615	26.5953	36.7668	35.0662	57.2817	54.1462	47.9029	43.6139	59.9061	58.5655	60.626	16.9756	14.8352	44.2635	36.9812	58.1852	70.0267	60.5022	58.8734	67.2876	55.6999	61.7826	30.6905	29.8674	36.8246	49.0415	69.1118	48.2511	54.862	20.8275	25.6949	24.8422	32.8681	37.7874	31.4326	20.2282	22.2562	44.8651	44.3315	20.3739	26.3166	22.1272	24.3564	28.3798	19.5518	31.937	28.5589
PITG_06768	2.96178	3.83542	4.03291	0	5.21928	2.37404	8.56132	5.77811	6.52386	7.18119	10.1961	5.74511	8.78384	1.72506	0.459774	5.27544	6.15619	2.17005	2.04613	10.2193	11.6887	0.247575	0.436836	2.32563	0	1.35501	0.329121	0	2.16525	1.41157	3.49653	0	0	0	0.240807	0	0	0.980833	1.43328	0	0	0	0	0	0	0.258791	0.172137	0	0
PITG_06769	0.350561	2.1728	3.77118	3.51495	4.9227	4.13203	4.11243	4.13901	3.9179	4.46862	5.64715	5.10499	3.16073	0	0	0	0	0	0	4.56522	4.90231	0	0	2.92304	3.22551	2.68485	2.5267	2.39769	5.06206	3.07311	3.5077	0	0	0	0	0	0	1.84452	1.80954	0	0	0	0	0	0	0	0	0	0
PITG_06770	28.3594	31.0882	15.6331	16.4662	15.9757	14.6425	7.76426	11.8188	13.5033	16.5794	12.9621	11.7564	10.8182	28.6877	22.3237	57.664	56.9567	153.324	166.964	14.1452	10.7092	75.13	70.0411	20.7051	22.8548	23.7445	54.514	62.6669	20.4018	16.3149	11.9304	54.3068	58.5418	49.4427	44.5169	40.8805	42.143	13.1129	16.5008	45.4455	48.919	47.2278	43.3758	42.8835	36.5038	34.9761	19.2088	36.0366	37.6047
PITG_06771	2763.67	2725.18	2550.16	2527.04	1927.45	1929.54	2177.62	2543.38	3268.5	3006.43	2430.42	2743.35	2613.48	1634.13	1700.22	1800.62	1879.18	1765.63	1617.88	2796.62	2781.33	2231.16	2258.98	3385.58	3772.8	4052.21	3073.93	3526.09	3384.75	2581.9	2466.04	2366.32	2484.39	2371.27	2232.79	2068.49	2073.74	2451.44	2324.33	1983.62	2094.8	1926.09	1891.4	1669.81	1521.28	1645.78	857.765	1829.86	1808.15
PITG_06774	31.126	25.3131	24.4128	29.8677	33.8679	45.4142	34.4657	42.4147	26.6206	15.8846	45.3428	39.8758	36.0751	1.49254	7.43508	11.3068	14.3442	18.4766	19.4346	45.5723	41.3924	10.2184	16.2703	13.8941	16.0285	24.5249	13.2313	16.0727	17.2961	20.6557	19.3874	11.7113	13.5578	20.0567	23.1751	31.2199	25.5043	19.1891	17.7072	11.9932	22.0481	4.60344	26.8128	0.252907	21.528	21.7805	17.882	19.7837	15.612
PITG_06775	19.1415	19.3821	16.3691	22.8806	16.5208	29.0138	23.6305	29.5877	19.1746	15.2303	31.8656	33.099	26.2749	4.60954	3.73406	4.50316	6.93457	15.2695	11.4387	34.8486	29.4565	18.9718	18.3886	9.09911	12.8079	15.6681	10.4384	16.0363	10.0989	12.4569	15.1948	4.18708	11.1544	8.87755	17.6315	18.7245	9.2424	10.4576	11.5055	8.07319	15.5847	1.56551	14.0817	0.85997	14.7672	12.7897	8.97273	17.9129	6.40759
PITG_06776	14.2464	15.63	19.8072	20.4757	17.1678	15.9024	15.7822	12.8882	12.0084	12.6383	16.8245	14.7373	13.9358	34.3631	32.4876	13.6733	13.0544	13.5398	9.03402	21.6083	19.5693	13.5166	11.8468	12.7166	8.99926	8.03423	9.0166	8.8464	15.6177	15.1635	16.2563	22.0576	24.7226	25.352	20.0342	24.3944	22.587	16.7847	16.3824	22.9688	28.1265	31.102	29.1915	30.7152	23.9593	31.0301	12.9306	26.9861	31.5912
PITG_06778	6.16058	7.81813	14.0124	15.1054	3.82981	3.15479	1.56599	4.57154	4.02108	5.17277	1.05686	2.31488	2.48235	25.7313	24.2167	10.4291	9.76928	13.3852	10.9022	12.7412	10.6672	12.042	13.4483	1.74416	1.65275	1.23142	1.50268	0.942369	1.08003	6.8834	3.18819	32.375	32.4753	32.7758	32.0043	35.9953	38.3258	19.0573	17.7589	23.6174	23.1839	36.1752	36.7489	40.8615	44.5458	37.6399	87.1936	41.6703	42.0284
PITG_06780	58.2804	59.9756	69.0175	67.331	76.7968	76.6882	78.4481	63.0477	59.7901	60.6669	69.879	69.1134	70.836	43.9046	53.9094	37.5901	36.4585	45.3747	39.6728	66.4344	62.544	58.5593	58.0716	73.2193	43.3163	35.3073	38.742	34.1066	72.8489	72.9016	65.6389	52.8492	54.5721	53.9887	54.1567	51.6814	54.2628	75.4274	74.4593	71.1333	77.2951	70.0285	73.844	64.4502	62.3593	64.675	43.501	54.3767	50.7521
PITG_06781	22.1357	20.115	11.0034	8.88146	12.7001	10.275	11.8624	12.2295	31.4069	29.4398	12.4329	14.0462	14.1206	9.83666	12.1002	4.515	2.88156	4.3604	3.89685	28.4488	30.6693	5.70413	1.95821	16.7928	59.8528	32.7777	29.2724	27.4001	21.4059	13.4347	8.15877	27.7307	24.6779	23.656	19.2845	18.7984	17.2644	7.50368	7.49944	8.30557	7.66592	23.0014	23.6561	31.2125	19.5035	16.0877	28.9129	26.6743	28.1538
MSTRG.1474.1	0	0	0	0	0	0	0	0	0	0	0	0	1.11541	4.743	3.61455	0	0	0	0	0	0	0	1.76133	0	0	0	0	0	0	0	0	14.1218	1.39826	9.99008	6.72201	9.58197	19.0141	0	0	9.98906	14.2503	7.34797	3.65947	9.56041	8.10184	7.24515	25.2074	15.5254	2.8364
PITG_06783	71.9082	72.4295	85.0693	84.676	179.776	180.461	154.092	151.885	31.4157	38.059	120.626	103.962	114.415	100.017	95.2811	358.07	355.41	46.7571	59.7531	67.9363	66.1669	122.56	120.032	18.7145	7.44134	15.1884	12.3826	8.53701	7.94091	52.6728	119.915	36.611	41.5974	38.4821	51.7756	54.1437	48.6138	91.0626	95.4148	57.2806	64.1966	43.9321	53.8083	50.6826	58.2557	64.0678	45.4107	58.1623	52.5947
MSTRG.1466.1	0	0	0.598819	0.657827	1.55549	0.850606	1.79852	0.665433	0.591949	0	0	0	0.748649	4.88793	3.06424	22.9074	20.5784	0.493189	2.73065	1.18346	0.728201	1.92968	0.717557	0.32235	0	0	0	0.371686	0	0	0.74313	0.650319	0	0	0.35553	0	0.475971	0.312967	0.985099	0.727126	0.58255	0	1.03777	0.636266	0.825541	0.394646	1.14087	0.306587	0.298128
PITG_06785	0.121488	0.120266	168.529	168.375	51.8513	50.0554	24.4196	30.5582	354.249	349.911	71.999	61.1462	74.0965	100.494	91.5583	91.2211	91.383	0.300387	0.123197	0	0.197122	0	0	85.6721	105.767	129.942	0.1052	0.150922	89.2941	216.426	129.271	0	0	0	0	0	0.386533	238.929	209.727	0.147624	0.236543	0.313328	0	0	0.167604	0	0	0	0
PITG_06788	12.5222	13.1344	5.6281	6.90004	15.0234	16.5192	9.0402	18.3825	34.8566	41.8597	19.7095	17.3763	18.4006	2.0305	1.50022	22.2822	18.2806	6.63286	5.73472	4.38365	5.06692	647.836	650.935	3.04641	6.23366	14.8061	9.55184	10.8468	1.19684	14.9104	15.9497	1.04683	1.2269	1.04045	0.516919	0.447312	0.444878	0.292522	0.272814	6.56972	7.29018	1.60277	2.04773	1.12333	2.65778	3.23782	1.89571	9.1062	9.04073
PITG_06790	186.307	176.475	143.923	146.429	177.973	168.257	160.309	182.386	158.884	141.166	167.952	194.162	185.92	42.543	47.2502	52.4704	42.2221	50.9868	50.6523	148.37	143.695	127.133	140.447	113.197	132.155	142.124	128.889	125.886	103.385	168.092	161.377	64.5794	69.7534	60.8784	64.6417	69.7768	61.1945	85.1293	87.2701	64.3581	67.631	62.9317	60.7377	56.4687	57.2273	71.5643	33.7962	79.8638	73.2267
PITG_06791	27.6064	28.4364	126.885	126.921	11.3925	10.5565	5.69812	17.2184	5.79674	19.6557	2.39182	3.87581	5.18806	80.3324	165.579	36.6531	36.5655	27.9301	17.1976	27.5765	26.8686	59.9456	63.3231	0.189029	0	0	0.698581	0	1.61765	25.1628	25.3843	270.723	298.975	285.399	264.584	254.52	248.491	352.77	357.612	116.905	162.168	428.428	351.122	393.449	310.403	358.95	160.865	285.468	307.176
PITG_06792	1.71173	0.807755	4.03626	7.272	5.708	5.46015	7.82499	6.73168	0.891636	0.643276	8.5842	6.33791	4.73448	0.78338	0	2.92738	0	0	1.47e-10	0.962322	0.0892814	1.06342	0	0.593125	0.264843	1.16269	1.36624	0.513666	1.24381	2.6405	5.88025	0	0	0	0	0.425756	0	5.43817	6.79239	0	0	0	1.5089	0.0302516	1.80126	2.53765	0	0	0
PITG_06793	12.9026	10.9918	8.47562	7.77567	8.18603	9.59848	11.4776	8.7543	8.49511	6.40454	10.3096	9.88996	12.0977	3.67625	5.89298	2.74281	1.35889	2.43757	2.75951	11.8273	14.998	1.905	1.79433	8.97706	7.43158	8.55554	4.35537	4.94643	6.36354	1.35932	4.82642	8.10327	7.79966	7.01442	4.09051	5.45925	5.09672	3.17521	3.96296	4.59659	4.18406	9.13656	9.66481	9.92674	8.99833	10.4774	13.9957	5.74675	5.37824
PITG_06794	13.3256	11.87	11.2835	10.2909	11.8779	12.1032	11.3343	8.9394	12.9527	12.087	9.85379	9.76752	10.2345	6.37077	6.95007	6.68711	4.05195	6.64635	6.80484	9.04147	9.46785	9.26947	8.82701	11.441	12.9421	13.8932	16.096	15.908	10.4008	13.2488	13.7324	5.84668	7.97747	6.87965	7.85047	7.33015	9.84997	14.3506	15.8982	9.65123	10.2515	5.27352	8.16362	6.30992	5.59947	6.88381	1.39941	8.24262	9.90699
PITG_06796	10.336	9.28461	9.93152	11.084	6.94807	6.84994	4.89942	6.74905	10.4872	9.48891	5.3004	7.42709	6.71562	2.90497	2.13301	2.04043	2.04795	1.52391	1.56266	11.6976	7.92463	4.60698	4.75564	10.7677	6.57213	5.21707	5.64879	5.23378	10.6553	8.30401	7.60553	11.1699	11.1865	9.02124	12.2778	11.3728	14.2789	7.69933	5.74291	3.66168	8.67129	6.70147	7.58532	4.09869	7.4303	9.37606	10.7768	9.59259	6.58624
PITG_06797	0	0	0	0	0	0	0	0	0	0	0	0	0	8.10796	11.8174	8.9472	7.5754	3.17856	3.71348	0	0	0	0	0	0	0	0	0	0	0	0	0.000660228	0.49298	3.78332	0.476853	0	0	0	0	2.73811	0.00470231	3.97474	3.52373	3.58084	0	1.95291	0	0	6.32e-06
PITG_06799	1859.55	1878.35	2105.69	2121.09	1564.35	1548.29	1831.96	2099.23	2289.45	2436.09	1929.36	2084.87	2030.1	1502.64	1524.45	1592.63	1642.28	1893.17	1810.8	1814.27	1830.07	1984.98	1998.35	2514.8	2905	3366.61	2540.97	2979.32	2653.33	1802.22	1790.65	2098.45	2269.89	2172.73	2099.36	1940.92	1914.82	2271.65	2341.29	2173.53	2256.12	1883.8	1854.8	1589.17	1864.46	1871.49	1507.64	1674.64	1657.93
MSTRG.1498.1	15.5787	11.4625	17.4242	13.1635	14.9757	13.4566	6.29467	7.89644	10.4576	8.49772	8.38365	9.65874	9.90856	9.10927	11.9344	5.77175	4.32377	1.01412	2.393	9.66618	15.7512	2.67287	2.80095	3.79729	4.26961	5.95259	2.06774	1.33565	3.41131	13.6609	9.54986	7.93354	6.07356	9.28019	9.39089	8.87487	7.9677	18.6768	15.8476	6.84886	4.64097	5.71611	14.9594	11.5739	10.1966	9.28285	9.55354	7.00445	10.1678
PITG_06801	5.61697	3.60978	4.87455	1.68629	0	0	0	0.187225	2.65989	3.38959	0	0	0	10.7755	10.1734	15.4038	9.93341	10.9104	9.33481	3.68555	4.59074	0.154238	3.03785	0.541874	0	0	0	0	1.42035	0	0	3.36075	4.68337	3.11542	4.56678	2.18553	2.55449	6.59806	5.31596	5.89542	5.24266	2.01711	2.31427	0.814935	3.53246	2.05634	0	2.12092	4.12709
PITG_06802	20.9879	18.6571	20.9159	20.2954	33.5641	32.4106	28.8475	27.5545	13.1735	12.2942	22.0198	23.6037	21.0034	8.699	5.72014	2.15129	0	5.96257	3.50292	21.5163	18.6487	12.5905	11.7872	13.1717	36.8885	35.516	31.8383	31.0904	14.8129	18.0732	24.4784	21.1937	27.7849	23.7617	27.2423	27.9756	23.2104	21.2235	15.5132	18.18	25.5062	21.5644	26.8601	21.0434	23.7109	26.6	15.8014	33.2051	30.8953
MSTRG.1501.1	2.60147	1.50136	7.08823	3.88966	1.56663	0.0604873	4.17547	0	2.8629	0	4.15311	4.11723	2.25187	20.2768	27.6176	20.1059	13.1263	12.9283	3.0317	2.93421	6.74764	0.706483	0	0.336511	2.03088	0	0	0	0	1.41208	0.744581	10.0355	22.5887	16.8605	20.7795	16.0066	8.78078	8.00151	25.1784	7.87797	18.9781	8.90688	16.4885	22.1188	27.8971	14.3974	29.9033	8.20614	7.49689
PITG_22808	0	0	4.61811	3.61039	11.5892	10.5209	1.81009	3.33401	0.254963	0	0.745476	0.280121	0.543197	0.507573	1.37298	2.17037	1.92899	19.8451	12.34	0	0	9.69968	11.9333	0	0	0	1.7845	1.94809	0	4.11762	5.24009	6.32247	4.62254	4.78033	4.80054	2.21955	3.49501	4.41799	4.74568	13.9412	12.519	9.22423	5.75145	7.98412	9.72915	9.6287	2.85349	5.36822	1.74606
PITG_06806	11.7686	9.43112	4.48646	5.2366	7.28378	11.4181	3.70558	3.9469	2.49468	5.52168	4.04782	3.9353	4.67418	1.63488	1.22988	2.11512	4.44742	2.07847	3.12561	1.84724	3.18256	26.8067	23.5203	12.6793	3.55035	10.1474	37.8516	26.8031	9.44378	3.36848	10.4394	0.30452	0.283691	0.625506	0	0.620581	0	0.293101	0.307523	0.680971	1.63672	0.722674	0	1.19176	0	0.369595	0.267112	0.861377	0.837612
PITG_06808	3.88964	0.262666	2.34199	4.11431	7.13787	1.69879	5.86913	3.15562	2.26006	6.921	0.00033246	0.20714	1.02e-08	0	7.57e-06	1.06085	0.00299164	0.000110527	2.51184	3.38867	2.88356	8.42e-10	0.717433	0.552369	1.84969	0.0586472	1.44e-07	0.602167	0.749153	0.298545	1.05889	0.0757719	3.5146	6.1095	2.82828	4.81224	1.18282	0.573276	1.69364	5.60568	0.0946877	8.48757	4.18094	0.00295122	0.0535282	6.54533	0.896445	2.92164	3.29669
MSTRG.1480.1	4.40587	3.82591	4.40899	6.71287	4.31992	3.29623	2.81362	3.55283	4.28195	2.42324	3.65436	3.39379	3.80371	6.85504	9.04718	1.26185	2.37189	3.56755	2.0766	5.70717	7.12004	2.32644	3.15718	1.91538	1.54445	0.8103	0	0	1.86079	1.47125	1.79185	7.63025	6.65189	7.16077	8.54198	6.16284	6.64008	4.77035	5.0899	4.6023	6.55031	4.18641	3.04406	3.94502	6.07831	7.23877	11.1263	2.99767	4.77522
PITG_06810	12.7324	9.20351	10.2648	6.73025	22.2856	20.7524	13.5169	19.3457	7.19588	12.7111	9.59555	14.5801	15.8434	3.12005	1.10209	2.88216	2.8584	1.31461	3.87774	11.2837	8.59903	5.12701	8.98869	7.46418	8.09002	5.50241	4.44426	2.56648	5.61334	9.70756	11.7552	1.51052	1.81622	3.23555	3.25847	3.42748	4.12142	4.23129	7.60293	1.7508	2.70175	4.09657	4.65802	1.60189	3.88325	3.20572	3.53691	2.08211	2.14359
PITG_06813	47.582	42.2347	23.2925	26.8486	34.3918	43.3435	23.7505	30.6286	31.783	33.5622	35.5795	31.278	28.5402	2.5608	5.31103	2.06199	2.469	2.48306	5.66736	21.6498	23.1256	14.4908	13.9538	28.0153	15.0477	14.397	17.0631	23.3359	20.7733	25.8169	31.5055	9.50816	10.7216	7.00308	18.5222	16.8108	11.6985	16.6119	18.75	6.94665	9.36613	8.02146	8.51152	10.4035	9.49063	11.2105	4.63635	11.4321	12.4612
PITG_06814	21.8449	21.9835	28.4884	29.6569	21.6644	19.5781	19.859	14.7334	20.9308	24.3519	20.8648	22.1625	20.9408	29.021	27.2495	21.5939	21.7319	35.9865	34.1388	27.5361	32.3778	22.3652	16.5453	16.3479	32.8512	28.8173	26.0987	26.4135	20.907	15.3416	20.9838	41.6844	42.5593	39.8907	42.4171	38.6567	42.4026	30.482	29.5902	47.7012	45.0284	35.9889	34.438	35.8941	35.5904	38.0776	24.8424	44.3656	43.2639
PITG_06815	220.31	217.216	130.421	136.05	110.265	110.849	76.9254	69.3423	199.832	188.604	106.843	96.5935	99.585	75.3825	80.4815	78.6662	75.0622	163.027	168.269	147.696	143.073	123.33	120.774	155.999	178.988	228.366	205.448	180.641	156.272	101.726	107.958	161.947	180.808	180.421	218.133	219.059	197.561	177.365	172.885	224.35	247.715	112.485	114.682	106.767	119.548	120.602	58.8324	200.271	198.592
PITG_06816	3.40817	4.69305	0.000520185	0.0051792	4.93253	8.84311	0.0132937	4.12126	1.83319	4.31298	15.7791	6.26333	0	96.9448	156.015	54.6974	95.3785	32.1293	4.42876	1.81e-05	0.419952	7.97007	2.89423	0	0	0.152791	0	0	0	0	3.90872	42.9445	36.3021	41.8063	19.8699	16.3085	11.1926	15.8802	20.472	35.5676	18.1372	72.4496	33.3172	83.6296	29.2766	39.2302	18.7178	30.8487	24.1591
PITG_06817	19.927	21.4514	20.3713	19.3728	19.2837	18.3603	16.2314	16.4738	13.2706	13.7986	17.8937	17.048	18.3774	0	0	0	0	0	2.82493	23.6787	24.9016	15.3619	13.0205	22.1393	26.7055	19.5837	21.4458	21.0126	29.1553	24.0139	23.6935	0	0	0	4.24611	5.14781	3.49919	9.77549	8.119	0	4.49828	0	0	0	0.495362	2.40764	3.13833	5.2767	2.77605
PITG_06819	29.5329	28.151	31.8231	29.7648	29.9849	32.0665	30.827	28.086	22.0808	24.3275	27.432	28.3058	26.1231	17.0345	13.1184	3.95023	8.34525	10.9424	15.0973	19.4149	22.6996	22.2009	24.0304	27.9508	29.9967	23.7038	33.8066	24.067	26.2024	31.6441	38.6448	14.7595	16.3961	16.0041	24.871	23.3963	23.3637	36.7326	31.141	10.4825	19.2556	19.4801	18.3989	13.3666	14.6956	16.3916	12.095	22.9903	21.1945
PITG_06820	9.91861	8.06131	5.51349	4.69543	9.56068	10.3488	1.20976	1.93964	9.61983	9.71233	1.52145	2.89223	3.50303	3.30118	4.47618	1.85843	1.91145	1.63502	0.000170157	0	0	2.19728	1.93062	2.65603	2.01799	0.985905	1.91172	0.980043	1.7248	1.88527	4.75183	4.52237	4.29412	4.80021	4.73674	4.07155	4.21701	3.92406	3.40839	5.26031	5.66482	5.38509	7.8312	5.61201	7.01776	7.16292	3.20118	6.51854	7.45399
PITG_06821	47.3293	49.0785	0	1.56e-07	18.2404	13.3902	0	0	41.3593	34.9686	0	0	0	0.0660695	0	0	0	1.73792	8.52276	0	0	1.06923	3.4122	0	0	0	0	0	0	0	0.454104	5.59852	7.00523	0.305284	4.94492	6.0638	8.53954	0	0	0	0.012019	2.19428	6.78906	8.31464	11.742	11.3339	10.7167	10.4252	2.69445
PITG_06822	13.2658	14.1836	20.1969	20.7711	14.5318	14.2278	5.65102	8.00942	5.78804	9.61963	9.79644	10.7474	9.39906	6.36721	5.18646	85.1273	83.0075	47.5481	65.3049	15.9689	20.0483	33.4199	31.86	2.25298	11.5679	4.61772	7.2358	5.27324	3.61211	16.7824	21.5254	3.94431	7.59172	6.75932	9.05543	9.08804	7.15511	5.40025	8.43801	13.2112	12.6308	6.46815	6.44996	5.03329	5.7289	7.07584	3.3359	14.3877	14.9919
PITG_06823	2.26124	1.21906	0	0	2.42665	1.28373	5.42364	3.06238	4.1392	3.14926	3.74596	4.98973	2.21687	0.628165	3.76888	0	0	0	0	2.4157	1.36049	0	0	4.08781	0	7.43e-09	0.868645	0.156089	3.81543	0.536142	0	1.33206	3.136	3.01514	3.68781	0.343727	2.91098	1.98014	2.22576	1.6757	1.77902	2.45167	1.54395	0.840343	1.43631	1.50504	1.77172	0	0.784059
MSTRG.1505.1	0.952771	1.08466	2.00224	2.0948	1.85751	1.48978	1.54636	1.69522	1.36664	2.43224	0.688183	0.851521	0.794672	9.72829	7.45777	5.59946	5.0408	0	0	1.31903	1.00486	0	0	2.72023	1.96172	1.362	0	0	2.43129	0.62041	1.14378	0	0	0	0	0	0	2.49155	3.13697	0.057887	0	0	0	0	0	0	0	0	0
PITG_06826	1.27047	2.51538	8.47581	7.91438	2.7521	2.40793	3.30936	3.13956	3.35143	2.27597	4.44924	3.92003	3.17896	5.68304	4.64699	0.913343	1.34433	3.83939	1.93251	4.46694	4.80999	5.23502	3.04694	2.28131	2.45935	2.42154	7.15091	3.94569	0.611697	3.39399	2.62961	5.9831	3.85883	3.54511	5.03225	3.98616	3.70535	9.74557	7.66882	5.14595	4.74119	1.91138	2.93777	2.70176	1.46061	3.07225	5.04627	3.03765	4.64175
PITG_06827	26.5214	26.2545	21.0978	20.2002	50.2318	48.5117	39.8421	46.7867	26.6478	23.6106	46.8042	42.4006	39.2803	25.7092	15.5414	90.0407	89.4789	70.8782	120.415	15.7143	18.3809	91.9435	90.6074	32.214	24.1425	54.3436	122.003	79.2335	51.1664	40.8502	48.4176	5.0553	5.74047	5.83774	5.69247	4.9717	5.15422	17.1148	11.3532	25.3934	23.3183	14.7725	12.161	14.8628	11.7812	11.0807	7.34637	4.90883	5.00399
PITG_06828	32.1347	31.6476	48.054	50.3252	57.6316	57.7947	56.9418	37.7701	6.27816	4.83868	49.6138	35.8285	35.3284	20.6744	17.6275	3.06027	2.96731	4.62196	6.50115	35.727	37.3119	11.1966	11.6218	51.1833	26.6348	18.641	28.1831	24.6838	59.5691	48.3752	55.4725	31.2696	39.4359	41.708	40.9394	46.9566	41.2926	77.7591	59.0958	41.2537	50.7197	23.6523	27.4763	13.9127	28.8088	34.1614	17.3432	44.6391	48.0642
[truncated: 14,932 more rows]
[truncated: 12 more columns]
