# Supplementary material for: Genome-wide identification of long non-coding RNAs reveals potential association with Phytophthora infestans asexual and sexual development
Source: Microbiol Spectr. 2025 Mar 26;13(5):e01998-24. doi: 10.1128/spectrum.01998-24 (PMC12054190; doi:10.1128/spectrum.01998-24)
Supplement: Table S4 — Conservative analysis of P. infestans lncRNAs. [file spectrum.01998-24-s0005.xlsx]

## Sheet: test
Table S4. Conservative analysis of P. infestans lncRNAs
#Query	Subject	identity	aln-len	mismatch	gap-openings	q.start	q.end	s.start	s.end	log(e-value)	bit-score
MSTRG.13.1	pso-lnR387.1	90.833	120	11	0	7	126	368	249	2.38e-41	161
MSTRG.13.1	pso-lnR288.1	90	110	11	0	17	126	210	319	8.62e-36	143
MSTRG.13.1	pso-lnR179.1	95.506	89	4	0	38	126	107	195	8.62e-36	143
MSTRG.13.1	pso-lnR203.1	87.611	113	14	0	12	124	149	37	1.87e-32	132
MSTRG.22.1	pso-lnR416.1	95.122	41	1	1	18	57	446	406	9.61e-12	63.9
MSTRG.22.1	pso-lnR152.1	94.872	39	1	1	22	60	354	317	1.24e-10	60.2
MSTRG.22.1	pso-lnR220.1	97.059	34	1	0	28	61	56	23	4.47e-10	58.4
MSTRG.22.1	pso-lnR818.1	100	30	0	0	28	57	256	285	1.61e-09	56.5
MSTRG.22.1	pso-lnR250.1	100	30	0	0	28	57	508	537	1.61e-09	56.5
MSTRG.1384.1	pso-lnR797.1	88.889	54	6	0	126	179	52	105	7.60e-13	67.6
MSTRG.1612.2	pso-lnR450.1	95.556	90	4	0	83	172	102	191	6.01e-36	145
MSTRG.5726.1	pso-lnR387.1	83.784	185	28	2	77	261	419	237	5.39e-45	174
MSTRG.5726.1	pso-lnR179.1	95.604	91	4	0	161	251	107	197	1.18e-36	147
MSTRG.5726.1	pso-lnR288.1	90.09	111	11	0	140	250	210	320	4.23e-36	145
MSTRG.5726.1	pso-lnR203.1	87.611	113	14	0	135	247	149	37	3.29e-32	132
MSTRG.5959.1	pso-lnR810.1	85.897	78	10	1	40	117	171	247	3.53e-17	82.4
MSTRG.6084.1	pso-lnR460.2	84.112	107	14	3	82	186	697	592	8.91e-23	100
MSTRG.6084.1	pso-lnR460.1	84.112	107	14	3	82	186	669	564	8.91e-23	100
MSTRG.8291.1	pso-lnR387.1	89.683	126	13	0	1	126	362	237	2.90e-41	161
MSTRG.8291.1	pso-lnR179.1	95.604	91	4	0	26	116	107	197	8.12e-37	147
MSTRG.8291.1	pso-lnR288.1	90.09	111	11	0	5	115	210	320	2.92e-36	145
MSTRG.8291.1	pso-lnR203.1	87.5	112	14	0	1	112	148	37	8.18e-32	130
MSTRG.8570.1	pso-lnR387.1	85.167	209	29	2	1	208	253	460	8.28e-57	213
MSTRG.8570.1	pso-lnR288.1	90.291	103	10	0	4	106	312	210	1.84e-33	135
MSTRG.8570.1	pso-lnR179.1	96.341	82	3	0	4	85	188	107	1.84e-33	135
MSTRG.8570.1	pso-lnR203.1	87.387	111	14	0	1	111	39	149	3.09e-31	128
MSTRG.11241.1	pso-lnR387.1	86.806	144	16	2	82	223	237	379	4.07e-40	158
MSTRG.13678.2	pso-lnR283.1	98.837	86	1	0	49	134	383	468	1.24e-38	154
MSTRG.13678.2	pso-lnR283.1	98.039	51	1	0	158	208	599	649	3.56e-19	89.8
MSTRG.13697.1	pso-lnR323.1	79.817	109	19	3	31	138	641	535	1.21e-15	76.8
MSTRG.13697.1	pso-lnR781.1	78.899	109	20	3	31	138	119	13	5.63e-14	71.3
MSTRG.13697.1	pso-lnR205.1	97.5	40	1	0	31	70	412	373	2.03e-13	69.4
MSTRG.13697.1	pso-lnR10.1	97.5	40	1	0	31	70	118	79	2.03e-13	69.4
MSTRG.13697.1	pso-lnR396.1	77.982	109	21	3	31	138	185	79	2.62e-12	65.8
MSTRG.14570.1	pso-lnR387.1	83.111	225	36	2	80	303	237	460	7.51e-54	204
MSTRG.14570.1	pso-lnR179.1	94.505	91	5	0	90	180	197	107	5.97e-35	141
MSTRG.14570.1	pso-lnR288.1	89.189	111	12	0	91	201	320	210	2.15e-34	139
MSTRG.14570.1	pso-lnR203.1	86.726	113	15	0	94	206	37	149	1.67e-30	126
MSTRG.14977.1	pso-lnR323.1	76.923	169	25	9	32	189	700	535	7.03e-18	84.2
MSTRG.14977.1	pso-lnR781.1	79.091	110	20	3	81	189	120	13	1.52e-14	73.1
MSTRG.14977.1	pso-lnR205.1	97.561	41	1	0	81	121	413	373	5.48e-14	71.3
MSTRG.14977.1	pso-lnR10.1	97.561	41	1	0	81	121	119	79	5.48e-14	71.3
MSTRG.14977.1	pso-lnR396.1	78.182	110	21	3	81	189	186	79	7.08e-13	67.6
MSTRG.15107.2	pso-lnR643.1	80.074	271	52	2	290	558	589	319	2.11e-52	200
MSTRG.15107.3	pso-lnR643.1	80.074	271	52	2	281	549	589	319	2.09e-52	200
MSTRG.15453.1	pso-lnR323.1	79.279	111	20	3	13	122	643	535	4.03e-15	75
MSTRG.15453.1	pso-lnR781.1	78.378	111	21	3	13	122	121	13	1.87e-13	69.4
MSTRG.15453.1	pso-lnR205.1	95.238	42	2	0	13	54	414	373	6.74e-13	67.6
MSTRG.15453.1	pso-lnR10.1	95.238	42	2	0	13	54	120	79	6.74e-13	67.6
MSTRG.15453.1	pso-lnR396.1	77.477	111	22	3	13	122	187	79	8.71e-12	63.9
MSTRG.15822.1	pso-lnR387.1	81.529	157	26	3	151	306	460	306	1.77e-30	126
MSTRG.15822.1	pso-lnR203.1	89.655	58	6	0	249	306	149	92	6.52e-15	75
MSTRG.15822.1	pso-lnR288.1	86.792	53	7	0	254	306	210	262	1.83e-10	60.2
MSTRG.15822.1	pso-lnR179.1	96.875	32	1	0	275	306	107	138	8.50e-09	54.7
MSTRG.17019.1	pso-lnR387.1	84.865	185	26	2	26	209	252	435	2.35e-48	185
MSTRG.17019.1	pso-lnR288.1	89.72	107	11	0	26	132	316	210	6.66e-34	137
MSTRG.17019.1	pso-lnR179.1	95.349	86	4	0	26	111	192	107	6.66e-34	137
MSTRG.17019.1	pso-lnR203.1	87.5	112	14	0	26	137	38	149	1.12e-31	130
MSTRG.17465.1	pso-lnR90.1	85.284	299	34	10	126	419	513	806	1.21e-82	300
MSTRG.17465.1	pso-lnR142.1	89.637	193	17	3	227	419	352	541	2.07e-65	243
MSTRG.17465.1	pso-lnR743.1	87.619	105	11	1	281	383	1132	1028	1.01e-28	121
MSTRG.17915.1	pso-lnR387.1	91.2	125	10	1	3	127	245	368	1.67e-43	169
MSTRG.17915.1	pso-lnR288.1	89.916	119	10	2	7	124	319	202	1.68e-38	152
MSTRG.17915.1	pso-lnR179.1	91.509	106	8	1	7	112	195	91	2.82e-36	145
MSTRG.17915.1	pso-lnR203.1	86.441	118	15	1	3	120	31	147	2.84e-31	128
MSTRG.19351.1	pso-lnR781.1	85.091	275	29	12	126	394	293	25	1.61e-73	270
MSTRG.19351.1	pso-lnR90.1	84.307	274	32	11	126	394	519	786	1.26e-69	257
MSTRG.19351.1	pso-lnR396.1	84	275	32	12	126	394	359	91	1.62e-68	254
MSTRG.19351.1	pso-lnR323.1	84	275	32	12	126	394	815	547	1.62e-68	254
MSTRG.19351.1	pso-lnR10.1	84.074	270	30	12	133	394	288	24	7.56e-67	248
MSTRG.19351.2	pso-lnR781.1	85.091	275	29	12	126	394	293	25	1.49e-73	270
MSTRG.19351.2	pso-lnR90.1	84.307	274	32	11	126	394	519	786	1.16e-69	257
MSTRG.19351.2	pso-lnR396.1	84	275	32	12	126	394	359	91	1.50e-68	254
MSTRG.19351.2	pso-lnR323.1	84	275	32	12	126	394	815	547	1.50e-68	254
MSTRG.19351.2	pso-lnR10.1	84.074	270	30	12	133	394	288	24	6.97e-67	248
MSTRG.19351.3	pso-lnR781.1	85.091	275	29	12	190	458	293	25	1.27e-73	270
MSTRG.19351.3	pso-lnR90.1	84.307	274	32	11	190	458	519	786	9.87e-70	257
MSTRG.19351.3	pso-lnR396.1	84	275	32	12	190	458	359	91	1.28e-68	254
MSTRG.19351.3	pso-lnR323.1	84	275	32	12	190	458	815	547	1.28e-68	254
MSTRG.19351.3	pso-lnR10.1	84.074	270	30	12	197	458	288	24	5.94e-67	248
MSTRG.20208.3	pso-lnR542.1	95.89	73	2	1	130	201	164	236	6.23e-28	117
MSTRG.20208.3	pso-lnR298.1	93.243	74	3	2	130	201	434	507	3.75e-25	108
MSTRG.21356.2	pso-lnR387.1	89.623	106	11	0	1	106	274	379	1.76e-33	135
MSTRG.21356.2	pso-lnR288.1	91.398	93	7	1	1	92	294	202	1.06e-30	126
MSTRG.21356.2	pso-lnR179.1	92.5	80	6	0	1	80	170	91	2.29e-27	115
MSTRG.21356.2	pso-lnR203.1	87.5	88	11	0	1	88	60	147	1.78e-23	102
MSTRG.22043.1	pso-lnR323.1	76.471	170	25	11	9	167	700	535	3.51e-16	78.7
MSTRG.22043.1	pso-lnR781.1	97.619	42	1	0	58	99	121	80	1.63e-14	73.1
MSTRG.22043.1	pso-lnR205.1	97.619	42	1	0	58	99	414	373	1.63e-14	73.1
MSTRG.22043.1	pso-lnR10.1	97.619	42	1	0	58	99	120	79	1.63e-14	73.1
MSTRG.22043.1	pso-lnR396.1	95.238	42	2	0	58	99	187	146	7.60e-13	67.6
MSTRG.23266.1	pso-lnR416.1	95.122	41	0	2	345	383	406	446	3.26e-11	63.9
MSTRG.23266.1	pso-lnR152.1	79.592	98	13	6	345	437	320	415	3.26e-11	63.9
MSTRG.23266.1	pso-lnR818.1	97.143	35	0	1	345	378	285	251	1.52e-09	58.4
MSTRG.23266.1	pso-lnR250.1	97.143	35	0	1	345	378	537	503	1.52e-09	58.4
MSTRG.23266.1	pso-lnR220.1	97.059	34	1	0	345	378	27	60	1.52e-09	58.4
MSTRG.24793.1	pso-lnR810.1	87.654	81	10	0	116	196	167	247	3.04e-21	95.3
MSTRG.25088.1	pso-lnR635.1	96.97	33	1	0	171	203	265	297	1.24e-09	56.5
MSTRG.25088.1	pso-lnR634.1	100	30	0	0	174	203	220	191	1.24e-09	56.5
MSTRG.26803.1	pso-lnR710.1	96.721	61	2	0	239	299	257	317	3.53e-23	102
