# Supplementary material for: Genome-wide identification of long non-coding RNAs reveals potential association with Phytophthora infestans asexual and sexual development
Source: Microbiol Spectr. 2025 Mar 26;13(5):e01998-24. doi: 10.1128/spectrum.01998-24 (PMC12054190; doi:10.1128/spectrum.01998-24)
Supplement: Table S5 — Prediction of lncRNA targets. [file spectrum.01998-24-s0006.xlsx]

## Sheet: cis
Table S5. Prediction of lncRNA targets
lncRNA_gene	lncRNA_transcript	partnerRNA_gene	partnerRNA_transcript	UniProtKB	Dscription	direction	type	distance	subtype	location
MSTRG.22	MSTRG.22.1	PITG_00019	PITG_00019T0	D0MSN4	Putative uncharacterized protein	antisense	genic	0	overlapping	exonic
MSTRG.21	MSTRG.21.1	PITG_00019	PITG_00019T0	D0MSN4	Putative uncharacterized protein	antisense	genic	0	overlapping	exonic
MSTRG.20	MSTRG.20.1	PITG_00019	PITG_00019T0	D0MSN4	Putative uncharacterized protein	sense	genic	0	overlapping	exonic
MSTRG.20	MSTRG.20.2	PITG_00019	PITG_00019T0	D0MSN4	Putative uncharacterized protein	sense	genic	0	overlapping	exonic
MSTRG.44	MSTRG.44.1	PITG_00066	PITG_00066T0	D0MST0	Putative uncharacterized protein	sense	genic	0	overlapping	exonic
MSTRG.105	MSTRG.105.1	PITG_00101	PITG_00101T0	D0MSW0	HECT E3 ubiquitin ligase, putative	antisense	genic	0	nested	exonic
MSTRG.134	MSTRG.134.1	PITG_00117	PITG_00117T0	D0MSX5	Splicing factor 3A	antisense	genic	0	nested	exonic
MSTRG.134	MSTRG.134.2	PITG_00117	PITG_00117T0	D0MSX5	Splicing factor 3A	antisense	genic	0	nested	exonic
MSTRG.168	MSTRG.168.1	PITG_00155	PITG_00155T0	D0MT12	Putative uncharacterized protein	antisense	genic	0	overlapping	exonic
MSTRG.168	MSTRG.168.2	PITG_00155	PITG_00155T0	D0MT12	Putative uncharacterized protein	antisense	genic	0	overlapping	exonic
MSTRG.188	MSTRG.188.2	PITG_00175	PITG_00175T0	D0MT30	Putative uncharacterized protein	antisense	genic	0	nested	exonic
MSTRG.212	MSTRG.212.1	PITG_00196	PITG_00196T0	D0MQ66	Putative uncharacterized protein	sense	genic	0	overlapping	exonic
MSTRG.275	MSTRG.275.1	PITG_00269	PITG_00269T0	D0MQD5	Putative uncharacterized protein	antisense	genic	0	overlapping	exonic
MSTRG.343	MSTRG.343.10	PITG_00310	PITG_00310T0	D0MQH3	Sodium-coupled neutral amino acid transporter, putative	antisense	genic	0	nested	exonic
MSTRG.330	MSTRG.330.1	PITG_00332	PITG_00332T0	D0MQJ0	Sodium/hydrogen exchanger	antisense	genic	0	overlapping	exonic
MSTRG.355	MSTRG.355.1	PITG_00342	PITG_00342T0	D0MQK0	Putative uncharacterized protein	antisense	genic	0	nested	exonic
MSTRG.571	MSTRG.571.1	PITG_00525	PITG_00525T0	D0MR11	Protein kinase, putative	antisense	genic	0	overlapping	exonic
MSTRG.607	MSTRG.607.2	PITG_00556	PITG_00556T0	D0MR38	Putative uncharacterized protein	antisense	genic	0	overlapping	exonic
MSTRG.610	MSTRG.610.1	PITG_00560	PITG_00560T0	D0MR42	Putative uncharacterized protein	antisense	genic	0	nested	exonic
MSTRG.615	MSTRG.615.2	PITG_00564	PITG_00564T0	D0MR46	Putative uncharacterized protein	antisense	genic	0	overlapping	exonic
MSTRG.615	MSTRG.615.1	PITG_00564	PITG_00564T0	D0MR46	Putative uncharacterized protein	antisense	genic	0	overlapping	exonic
MSTRG.658	MSTRG.658.3	PITG_00597	PITG_00597T0	D0MR80	Putative uncharacterized protein	antisense	genic	0	overlapping	exonic
MSTRG.693	MSTRG.693.2	PITG_00622	PITG_00622T0	D0MR96	Vacuolar protein sorting-associated protein 18	antisense	genic	0	nested	exonic
MSTRG.704	MSTRG.704.1	PITG_00631	PITG_00631T0	D0MRA5	Putative uncharacterized protein	antisense	genic	0	overlapping	exonic
MSTRG.734	MSTRG.734.1	PITG_00654	PITG_00654T0	D0MRC6	DNA damage-inducible protein 1, putative	antisense	genic	0	nested	exonic
MSTRG.735	MSTRG.735.1	PITG_00655	PITG_00655T0	D0MRC7	Putative uncharacterized protein	antisense	genic	0	overlapping	exonic
MSTRG.739	MSTRG.739.1	PITG_00658	PITG_00658T0	D0MRD0	Putative uncharacterized protein	antisense	genic	0	overlapping	exonic
MSTRG.739	MSTRG.739.1	PITG_00659	PITG_00659T0	D0MRD1	Putative uncharacterized protein	antisense	genic	0	overlapping	exonic
MSTRG.739	MSTRG.739.3	PITG_00659	PITG_00659T0	D0MRD1	Putative uncharacterized protein	antisense	genic	0	overlapping	exonic
MSTRG.739	MSTRG.739.2	PITG_00659	PITG_00659T0	D0MRD1	Putative uncharacterized protein	antisense	genic	0	overlapping	exonic
MSTRG.765	MSTRG.765.3	PITG_00679	PITG_00679T0	D0MRE8	Putative uncharacterized protein	sense	genic	0	overlapping	exonic
MSTRG.840	MSTRG.840.7	PITG_00724	PITG_00724T0	D0MRJ3	Putative uncharacterized protein	sense	genic	0	containing	exonic
MSTRG.878	MSTRG.878.1	PITG_00755	PITG_00755T0	D0MRL9	Putative uncharacterized protein	antisense	genic	0	nested	exonic
MSTRG.908	MSTRG.908.1	PITG_00774	PITG_00774T0	D0MRN8	Secreted RxLR effector peptide protein, putative	antisense	genic	0	overlapping	exonic
MSTRG.962	MSTRG.962.1	PITG_00809	PITG_00809T0	D0MRR4	M96 mating-specific protein family	antisense	genic	0	nested	exonic
MSTRG.1025	MSTRG.1025.6	PITG_00859	PITG_00859T0	D0MRV2	Putative uncharacterized protein	antisense	genic	0	nested	exonic
MSTRG.1117	MSTRG.1117.2	PITG_00913	PITG_00913T0	D0MS00	3-hydroxyisobutyrate dehydrogenase, putative	antisense	genic	0	overlapping	exonic
MSTRG.1117	MSTRG.1117.3	PITG_00913	PITG_00913T0	D0MS00	3-hydroxyisobutyrate dehydrogenase, putative	antisense	genic	0	overlapping	exonic
MSTRG.1117	MSTRG.1117.1	PITG_00913	PITG_00913T0	D0MS00	3-hydroxyisobutyrate dehydrogenase, putative	antisense	genic	0	overlapping	exonic
MSTRG.1117	MSTRG.1117.5	PITG_00913	PITG_00913T0	D0MS00	3-hydroxyisobutyrate dehydrogenase, putative	antisense	genic	0	overlapping	exonic
MSTRG.1118	MSTRG.1118.1	PITG_00915	PITG_00915T0	D0MS02	Putative uncharacterized protein	antisense	genic	0	containing	exonic
MSTRG.1175	MSTRG.1175.1	PITG_00973	PITG_00973T0	D0MS51	Putative uncharacterized protein	antisense	genic	0	overlapping	exonic
MSTRG.1197	MSTRG.1197.1	PITG_00998	PITG_00998T0	D0MS73	Dynein heavy chain	antisense	genic	0	nested	exonic
MSTRG.1317	MSTRG.1317.1	PITG_01088	PITG_01088T0	D0MSF4	Sporangia induced dynein heavy chain	antisense	genic	0	nested	exonic
MSTRG.1316	MSTRG.1316.7	PITG_01090	PITG_01090T0	D0MSF6	2Fe-2S ferredoxin, putative	antisense	genic	0	overlapping	exonic
MSTRG.1325	MSTRG.1325.1	PITG_01099	PITG_01099T0	D0MSG3	Elongator complex protein 3	antisense	genic	0	overlapping	exonic
MSTRG.1356	MSTRG.1356.1	PITG_01132	PITG_01132T0	D0MSJ5	Putative uncharacterized protein	antisense	genic	0	nested	exonic
MSTRG.1379	MSTRG.1379.1	PITG_01153	PITG_01153T0	D0MSL4	Putative uncharacterized protein	antisense	genic	0	nested	exonic
MSTRG.1386	MSTRG.1386.1	PITG_01159	PITG_01159T0	D0MSM0	Putative uncharacterized protein	antisense	genic	0	overlapping	exonic
MSTRG.8793	MSTRG.8793.2	PITG_01232	PITG_01232T0	D0MUZ2	Putative uncharacterized protein	antisense	genic	0	nested	exonic
MSTRG.8859	MSTRG.8859.7	PITG_01293	PITG_01293T0	D0MV54	Putative uncharacterized protein	sense	genic	0	overlapping	exonic
MSTRG.9106	MSTRG.9106.1	PITG_01480	PITG_01480T0	D0MTC8	CBL-interacting serine/threonine-protein kinase, putative	antisense	genic	0	nested	exonic
MSTRG.9226	MSTRG.9226.2	PITG_01566	PITG_01566T0	D0MTJ6	Putative uncharacterized protein	antisense	genic	0	containing	intronic
MSTRG.9226	MSTRG.9226.2	PITG_01567	PITG_01567T0	D0MTJ7	Putative uncharacterized protein	sense	genic	0	containing	intronic
MSTRG.9226	MSTRG.9226.2	PITG_01568	PITG_01568T0	D0MTJ8	cGMP 3',5'-cyclic phosphodiesterase subunit delta, putative	antisense	genic	0	overlapping	exonic
MSTRG.9268	MSTRG.9268.1	PITG_01577	PITG_01577T0	D0MTK3	Putative uncharacterized protein	antisense	genic	0	overlapping	exonic
MSTRG.9247	MSTRG.9247.1	PITG_01599	PITG_01599T0	D0MTM0	Coronin-like protein, putative	antisense	genic	0	overlapping	intronic
MSTRG.9251	MSTRG.9251.1	PITG_01610	PITG_01610T0	D0MTM8	Putative uncharacterized protein	antisense	genic	0	containing	exonic
MSTRG.9415	MSTRG.9415.1	PITG_01746	PITG_01746T0	D0MTZ8	HECT E3 ubiquitin ligase, putative	antisense	genic	0	overlapping	exonic
MSTRG.9742	MSTRG.9742.5	PITG_01992	PITG_01992T0	D0MUL3	Putative uncharacterized protein	antisense	genic	0	overlapping	exonic
MSTRG.9743	MSTRG.9743.1	PITG_01992	PITG_01992T0	D0MUL3	Putative uncharacterized protein	sense	genic	0	containing	exonic
MSTRG.9801	MSTRG.9801.7	PITG_02051	PITG_02051T0	D0MUR8	Putative uncharacterized protein	sense	genic	0	nested	exonic
MSTRG.14085	MSTRG.14085.4	PITG_02071	PITG_02071T0	D0MVE3	Protein kinase, putative	antisense	genic	0	overlapping	exonic
MSTRG.14130	MSTRG.14130.2	PITG_02110	PITG_02110T0	D0MVI2	cGMP-dependent protein kinase, putative	sense	genic	0	nested	exonic
MSTRG.14132	MSTRG.14132.2	PITG_02113	PITG_02113T0	D0MVI5	Putative uncharacterized protein	antisense	genic	0	nested	exonic
MSTRG.14149	MSTRG.14149.1	PITG_02144	PITG_02144T0	D0MVL3	Putative uncharacterized protein	antisense	genic	0	overlapping	exonic
MSTRG.14241	MSTRG.14241.1	PITG_02210	PITG_02210T0	D0MVR8	Phenylalanine-4-hydroxylase, henna-like protein	antisense	genic	0	nested	exonic
MSTRG.14294	MSTRG.14294.1	PITG_02257	PITG_02257T0	D0MVV8	Putative uncharacterized protein	antisense	genic	0	containing	exonic
MSTRG.14294	MSTRG.14294.2	PITG_02257	PITG_02257T0	D0MVV8	Putative uncharacterized protein	antisense	genic	0	containing	exonic
MSTRG.14360	MSTRG.14360.1	PITG_02322	PITG_02322T0	D0MW12	Putative uncharacterized protein	antisense	genic	0	overlapping	exonic
MSTRG.14360	MSTRG.14360.1	PITG_02323	PITG_02323T0	D0MW13	Putative uncharacterized protein	sense	genic	0	containing	exonic
MSTRG.14360	MSTRG.14360.2	PITG_02323	PITG_02323T0	D0MW13	Putative uncharacterized protein	sense	genic	0	containing	exonic
MSTRG.14584	MSTRG.14584.1	PITG_02532	PITG_02532T0	D0MWK2	Ca2 :Cation Antiporter (CaCA) Family	antisense	genic	0	nested	exonic
MSTRG.14620	MSTRG.14620.1	PITG_02576	PITG_02576T0	D0MWP3	Protein phosphatase 2C, putative	antisense	genic	0	containing	exonic
MSTRG.14657	MSTRG.14657.4	PITG_02614	PITG_02614T0	D0MWS5	Putative uncharacterized protein	sense	genic	0	containing	exonic
MSTRG.14657	MSTRG.14657.4	PITG_02615	PITG_02615T0	D0MWS6	Putative uncharacterized protein	antisense	genic	0	overlapping	exonic
MSTRG.14679	MSTRG.14679.1	PITG_02652	PITG_02652T0	D0MWW0	Putative uncharacterized protein	antisense	genic	0	overlapping	exonic
MSTRG.14731	MSTRG.14731.8	PITG_02676	PITG_02676T0	D0MWY3	Putative uncharacterized protein	sense	genic	0	overlapping	exonic
MSTRG.14731	MSTRG.14731.7	PITG_02676	PITG_02676T0	D0MWY3	Putative uncharacterized protein	sense	genic	0	overlapping	exonic
MSTRG.14731	MSTRG.14731.8	PITG_02677	PITG_02677T0	D0MWY4	DEAD/DEAH box RNA helicase, putative	antisense	genic	0	overlapping	exonic
MSTRG.14731	MSTRG.14731.7	PITG_02677	PITG_02677T0	D0MWY4	DEAD/DEAH box RNA helicase, putative	antisense	genic	0	overlapping	exonic
MSTRG.14784	MSTRG.14784.1	PITG_02749	PITG_02749T0	D0MX43	Putative uncharacterized protein	antisense	genic	0	nested	exonic
MSTRG.14783	MSTRG.14783.1	PITG_02749	PITG_02749T0	D0MX43	Putative uncharacterized protein	antisense	genic	0	overlapping	exonic
MSTRG.14951	MSTRG.14951.1	PITG_02858	PITG_02858T0	D0MXE2	L-allo-threonine aldolase	antisense	genic	0	overlapping	exonic
MSTRG.14934	MSTRG.14934.1	PITG_02885	PITG_02885T0	D0MXF3	Putative uncharacterized protein	antisense	genic	0	overlapping	exonic
MSTRG.14995	MSTRG.14995.4	PITG_02927	PITG_02927T0	D0MXI6	Putative uncharacterized protein	antisense	genic	0	overlapping	exonic
MSTRG.14995	MSTRG.14995.1	PITG_02927	PITG_02927T0	D0MXI6	Putative uncharacterized protein	antisense	genic	0	overlapping	exonic
MSTRG.14995	MSTRG.14995.3	PITG_02927	PITG_02927T0	D0MXI6	Putative uncharacterized protein	antisense	genic	0	overlapping	exonic
MSTRG.15020	MSTRG.15020.1	PITG_02945	PITG_02945T0	D0MXK0	Putative uncharacterized protein	antisense	genic	0	overlapping	exonic
MSTRG.18307	MSTRG.18307.23	PITG_03007	PITG_03007T0	D0MZ51	Putative uncharacterized protein	sense	genic	0	overlapping	exonic
MSTRG.18303	MSTRG.18303.1	PITG_03025	PITG_03025T0	D0MZ66	Putative uncharacterized protein	antisense	genic	0	overlapping	exonic
MSTRG.18345	MSTRG.18345.1	PITG_03057	PITG_03057T0	D0MZ96	Ubiquitin carrier protein	sense	genic	0	containing	exonic
MSTRG.18369	MSTRG.18369.1	PITG_03078	PITG_03078T0	D0MZB6	Triosephosphate isomerase	antisense	genic	0	overlapping	exonic
MSTRG.18414	MSTRG.18414.1	PITG_03106	PITG_03106T0	D0MZD7	Putative uncharacterized protein	antisense	genic	0	overlapping	exonic
MSTRG.18493	MSTRG.18493.14	PITG_03185	PITG_03185T0	D0MZK9	Putative uncharacterized protein	sense	genic	0	nested	exonic
MSTRG.18493	MSTRG.18493.8	PITG_03185	PITG_03185T0	D0MZK9	Putative uncharacterized protein	sense	genic	0	nested	exonic
MSTRG.18493	MSTRG.18493.16	PITG_03185	PITG_03185T0	D0MZK9	Putative uncharacterized protein	sense	genic	0	nested	exonic
MSTRG.18493	MSTRG.18493.12	PITG_03185	PITG_03185T0	D0MZK9	Putative uncharacterized protein	sense	genic	0	nested	exonic
MSTRG.18593	MSTRG.18593.1	PITG_03296	PITG_03296T0	D0MZV9	Putative uncharacterized protein	antisense	genic	0	nested	exonic
MSTRG.18649	MSTRG.18649.1	PITG_03346	PITG_03346T0	D0N007	Putative uncharacterized protein	antisense	genic	0	overlapping	exonic
MSTRG.18882	MSTRG.18882.2	PITG_03596	PITG_03596T0	D0MY06	Putative uncharacterized protein	antisense	genic	0	nested	exonic
MSTRG.18917	MSTRG.18917.2	PITG_03618	PITG_03618T0	D0MY28	Putative uncharacterized protein	antisense	genic	0	nested	exonic
MSTRG.18917	MSTRG.18917.3	PITG_03618	PITG_03618T0	D0MY28	Putative uncharacterized protein	antisense	genic	0	nested	exonic
MSTRG.18954	MSTRG.18954.2	PITG_03625	PITG_03625T0	D0MY35	Putative uncharacterized protein	antisense	genic	0	overlapping	exonic
MSTRG.19002	MSTRG.19002.1	PITG_03693	PITG_03693T0	D0MY98	Voltage-gated Ion Channel (VIC) Superfamily	antisense	genic	0	overlapping	exonic
MSTRG.19148	MSTRG.19148.10	PITG_03833	PITG_03833T0	D0MYM8	Diacylglycerol O-acyltransferase, putative	antisense	genic	0	overlapping	exonic
MSTRG.19174	MSTRG.19174.2	PITG_03866	PITG_03866T0	D0MYQ8	Putative uncharacterized protein	antisense	genic	0	overlapping	exonic
MSTRG.19174	MSTRG.19174.1	PITG_03866	PITG_03866T0	D0MYQ8	Putative uncharacterized protein	antisense	genic	0	overlapping	exonic
MSTRG.19212	MSTRG.19212.1	PITG_03923	PITG_03923T0	D0MYW0	Putative uncharacterized protein	antisense	genic	0	overlapping	exonic
MSTRG.19286	MSTRG.19286.1	PITG_03980	PITG_03980T0	D0MZ12	Putative uncharacterized protein	antisense	genic	0	overlapping	exonic
MSTRG.19298	MSTRG.19298.1	PITG_03986	PITG_03986T0	D0MZ16	Bardet-Biedl syndrome 1 family protein	antisense	genic	0	nested	exonic
MSTRG.19301	MSTRG.19301.1	PITG_03989	PITG_03989T0	D0MZ19	Putative uncharacterized protein	antisense	genic	0	overlapping	exonic
MSTRG.19305	MSTRG.19305.1	PITG_03991	PITG_03991T0	D0MZ21	Putative uncharacterized protein	antisense	genic	0	overlapping	exonic
MSTRG.21275	MSTRG.21275.1	PITG_04033	PITG_04033T0	D0N0D8	Putative uncharacterized protein	antisense	genic	0	overlapping	exonic
MSTRG.21330	MSTRG.21330.1	PITG_04070	PITG_04070T0	D0N0H1	Putative uncharacterized protein	sense	genic	0	containing	intronic
MSTRG.21397	MSTRG.21397.1	PITG_04110	PITG_04110T0	D0N0K6	Putative uncharacterized protein	antisense	genic	0	overlapping	exonic
MSTRG.21609	MSTRG.21609.2	PITG_04249	PITG_04249T0	D0N0U9	Putative uncharacterized protein	sense	genic	0	nested	exonic
MSTRG.21704	MSTRG.21704.1	PITG_04315	PITG_04315T0	D0N0Z9	Putative uncharacterized protein	antisense	genic	0	overlapping	exonic
MSTRG.21713	MSTRG.21713.1	PITG_04324	PITG_04324T0	D0N106	Putative uncharacterized protein	antisense	genic	0	overlapping	exonic
MSTRG.21743	MSTRG.21743.1	PITG_04345	PITG_04345T0	D0N124	Putative uncharacterized protein	sense	genic	0	overlapping	exonic
MSTRG.21743	MSTRG.21743.3	PITG_04345	PITG_04345T0	D0N124	Putative uncharacterized protein	sense	genic	0	overlapping	intronic
MSTRG.21810	MSTRG.21810.1	PITG_04405	PITG_04405T0	D0N174	Putative uncharacterized protein	antisense	genic	0	overlapping	exonic
MSTRG.21840	MSTRG.21840.1	PITG_04430	PITG_04430T0	D0N188	Putative uncharacterized protein	sense	genic	0	containing	exonic
MSTRG.21946	MSTRG.21946.2	PITG_04479	PITG_04479T0	D0N1C8	Putative uncharacterized protein	antisense	genic	0	overlapping	exonic
MSTRG.21946	MSTRG.21946.1	PITG_04479	PITG_04479T0	D0N1C8	Putative uncharacterized protein	antisense	genic	0	overlapping	exonic
MSTRG.23089	MSTRG.23089.1	PITG_04538	PITG_04538T0	D0N1H1	Splicing factor 3 subunit, putative	antisense	genic	0	overlapping	exonic
MSTRG.23093	MSTRG.23093.1	PITG_04540	PITG_04540T0	D0N1H3	Putative uncharacterized protein	sense	genic	0	containing	exonic
MSTRG.23133	MSTRG.23133.9	PITG_04567	PITG_04567T0	D0N1I9	Putative uncharacterized protein	sense	genic	0	overlapping	exonic
MSTRG.23351	MSTRG.23351.1	PITG_04731	PITG_04731T0	D0N1X2	Putative uncharacterized protein	antisense	genic	0	nested	exonic
MSTRG.23403	MSTRG.23403.1	PITG_04754	PITG_04754T0	D0N1Z2	Putative uncharacterized protein	antisense	genic	0	overlapping	exonic
MSTRG.23367	MSTRG.23367.1	PITG_04822	PITG_04822T0	D0N240	Inositol polyphosphate multikinase, putative	antisense	genic	0	overlapping	exonic
MSTRG.23464	MSTRG.23464.11	PITG_04854	PITG_04854T0	D0N269	Putative uncharacterized protein	sense	genic	0	overlapping	exonic
MSTRG.23464	MSTRG.23464.10	PITG_04854	PITG_04854T0	D0N269	Putative uncharacterized protein	sense	genic	0	overlapping	exonic
MSTRG.23464	MSTRG.23464.9	PITG_04854	PITG_04854T0	D0N269	Putative uncharacterized protein	sense	genic	0	overlapping	exonic
MSTRG.23465	MSTRG.23465.1	PITG_04855	PITG_04855T0	D0N270	Putative uncharacterized protein	sense	genic	0	containing	exonic
MSTRG.23464	MSTRG.23464.10	PITG_04855	PITG_04855T0	D0N270	Putative uncharacterized protein	antisense	genic	0	overlapping	exonic
MSTRG.23465	MSTRG.23465.2	PITG_04855	PITG_04855T0	D0N270	Putative uncharacterized protein	sense	genic	0	containing	exonic
MSTRG.23597	MSTRG.23597.3	PITG_04957	PITG_04957T0	D0N2G2	AP-2 complex subunit sigma-1	antisense	genic	0	overlapping	exonic
MSTRG.23639	MSTRG.23639.6	PITG_04994	PITG_04994T0	D0N2J0	Putative uncharacterized protein	antisense	genic	0	containing	intronic
MSTRG.23639	MSTRG.23639.5	PITG_04994	PITG_04994T0	D0N2J0	Putative uncharacterized protein	antisense	genic	0	containing	exonic
MSTRG.23734	MSTRG.23734.2	PITG_05042	PITG_05042T0	D0N2M7	Putative uncharacterized protein	sense	genic	0	containing	exonic
MSTRG.24817	MSTRG.24817.1	PITG_05099	PITG_05099T0	D0N3J5	Putative uncharacterized protein	antisense	genic	0	overlapping	exonic
MSTRG.25000	MSTRG.25000.1	PITG_05167	PITG_05167T0	D0N3P7	Putative uncharacterized protein	antisense	genic	0	containing	exonic
MSTRG.25018	MSTRG.25018.1	PITG_05173	PITG_05173T0	D0N3Q3	Putative uncharacterized protein	antisense	genic	0	nested	exonic
MSTRG.25022	MSTRG.25022.3	PITG_05182	PITG_05182T0	D0N3Q9	Putative uncharacterized protein	antisense	genic	0	containing	exonic
MSTRG.25022	MSTRG.25022.4	PITG_05182	PITG_05182T0	D0N3Q9	Putative uncharacterized protein	antisense	genic	0	containing	exonic
MSTRG.25397	MSTRG.25397.1	PITG_05451	PITG_05451T0	D0N2U8	Putative uncharacterized protein	antisense	genic	0	overlapping	exonic
MSTRG.25396	MSTRG.25396.3	PITG_05451	PITG_05451T0	D0N2U8	Putative uncharacterized protein	sense	genic	0	nested	exonic
MSTRG.25463	MSTRG.25463.1	PITG_05524	PITG_05524T0	D0N313	Putative uncharacterized protein	antisense	genic	0	nested	exonic
MSTRG.25529	MSTRG.25529.1	PITG_05594	PITG_05594T0	D0N374	O-sialoglycoprotein endopeptidase, putative	antisense	genic	0	nested	exonic
MSTRG.25533	MSTRG.25533.1	PITG_05604	PITG_05604T0	D0N384	Putative uncharacterized protein	antisense	genic	0	nested	exonic
MSTRG.25554	MSTRG.25554.2	PITG_05628	PITG_05628T0	D0N3A4	Putative uncharacterized protein	antisense	genic	0	nested	exonic
MSTRG.27367	MSTRG.27367.1	PITG_05733	PITG_05733T0	D0N5J9	Glutathione gamma-glutamylcysteinyltransferase, putative	antisense	genic	0	overlapping	exonic
MSTRG.27384	MSTRG.27384.2	PITG_05747	PITG_05747T0	D0N5L1	Putative uncharacterized protein	sense	genic	0	overlapping	exonic
MSTRG.27385	MSTRG.27385.3	PITG_05747	PITG_05747T0	D0N5L1	Putative uncharacterized protein	antisense	genic	0	nested	exonic
MSTRG.27402	MSTRG.27402.1	PITG_05765	PITG_05765T0	D0N5M6	Putative uncharacterized protein	sense	genic	0	containing	intronic
MSTRG.27438	MSTRG.27438.1	PITG_05794	PITG_05794T0	D0N5P7	Putative uncharacterized protein	antisense	genic	0	overlapping	exonic
MSTRG.27475	MSTRG.27475.2	PITG_05814	PITG_05814T0	D0N5R2	Putative uncharacterized protein	antisense	genic	0	nested	exonic
MSTRG.27499	MSTRG.27499.4	PITG_05831	PITG_05831T0	D0N5S8	Putative uncharacterized protein	antisense	genic	0	nested	exonic
MSTRG.27532	MSTRG.27532.1	PITG_05850	PITG_05850T0	D0N5U4	Pterin-4-alpha-carbinolamine dehydratase	sense	genic	0	containing	intronic
MSTRG.27547	MSTRG.27547.5	PITG_05864	PITG_05864T0	D0N5V5	Putative uncharacterized protein	sense	genic	0	overlapping	exonic
MSTRG.27547	MSTRG.27547.4	PITG_05864	PITG_05864T0	D0N5V5	Putative uncharacterized protein	sense	genic	0	overlapping	exonic
MSTRG.27547	MSTRG.27547.5	PITG_05865	PITG_05865T0	D0N5V6	Serine/threonine protein kinase	antisense	genic	0	overlapping	exonic
MSTRG.27547	MSTRG.27547.4	PITG_05865	PITG_05865T0	D0N5V6	Serine/threonine protein kinase	antisense	genic	0	overlapping	exonic
MSTRG.27584	MSTRG.27584.1	PITG_05894	PITG_05894T0	D0N5Y0	Putative uncharacterized protein	antisense	genic	0	overlapping	exonic
MSTRG.27597	MSTRG.27597.1	PITG_05902	PITG_05902T0	D0N601	Major Facilitator Superfamily (MFS)	antisense	genic	0	overlapping	exonic
MSTRG.27610	MSTRG.27610.1	PITG_05909	PITG_05909T0	D0N606	Putative uncharacterized protein	antisense	genic	0	nested	exonic
MSTRG.27680	MSTRG.27680.1	PITG_05964	PITG_05964T0	D0N644	Putative uncharacterized protein	antisense	genic	0	nested	exonic
MSTRG.27752	MSTRG.27752.4	PITG_06010	PITG_06010T0	D0N677	Putative uncharacterized protein	sense	genic	0	overlapping	exonic
MSTRG.27752	MSTRG.27752.2	PITG_06010	PITG_06010T0	D0N677	Putative uncharacterized protein	sense	genic	0	nested	exonic
MSTRG.27767	MSTRG.27767.1	PITG_06025	PITG_06025T0	D0N691	Putative uncharacterized protein	antisense	genic	0	overlapping	exonic
MSTRG.27782	MSTRG.27782.1	PITG_06040	PITG_06040T0	D0N6A4	Putative uncharacterized protein	antisense	genic	0	overlapping	exonic
MSTRG.27785	MSTRG.27785.1	PITG_06047	PITG_06047T0	D0N6A7	Putative uncharacterized protein	antisense	genic	0	overlapping	exonic
MSTRG.27923	MSTRG.27923.1	PITG_06160	PITG_06160T0	D0N6J1	HECT E3 ubiquitin ligase, putative	antisense	genic	0	nested	exonic
MSTRG.26253	MSTRG.26253.3	PITG_06212	PITG_06212T0	D0N4B9	Putative uncharacterized protein	antisense	genic	0	overlapping	exonic
MSTRG.26253	MSTRG.26253.6	PITG_06212	PITG_06212T0	D0N4B9	Putative uncharacterized protein	antisense	genic	0	overlapping	exonic
MSTRG.26289	MSTRG.26289.1	PITG_06244	PITG_06244T0	D0N4E9	Putative uncharacterized protein	antisense	genic	0	nested	exonic
MSTRG.26443	MSTRG.26443.4	PITG_06357	PITG_06357T0	D0N4N6	Transmembrane protein, putative	antisense	genic	0	overlapping	exonic
MSTRG.26728	MSTRG.26728.1	PITG_06564	PITG_06564T0	D0N552	Major Facilitator Superfamily (MFS)	antisense	genic	0	nested	exonic
MSTRG.26733	MSTRG.26733.5	PITG_06567	PITG_06567T0	D0N555	Putative uncharacterized protein	sense	genic	0	nested	exonic
MSTRG.26807	MSTRG.26807.2	PITG_06605	PITG_06605T0	D0N587	Putative uncharacterized protein	antisense	genic	0	overlapping	exonic
MSTRG.26837	MSTRG.26837.1	PITG_06648	PITG_06648T0	D0N5C1	Putative uncharacterized protein	antisense	genic	0	overlapping	exonic
MSTRG.26880	MSTRG.26880.1	PITG_06682	PITG_06682T0	D0N5F6	Putative uncharacterized protein	antisense	genic	0	nested	exonic
MSTRG.1450	MSTRG.1450.1	PITG_06733	PITG_06733T0	D0N7Z3	Transmembrane protein, putative	antisense	genic	0	overlapping	exonic
MSTRG.1453	MSTRG.1453.30	PITG_06739	PITG_06739T0	D0N7Z9	Putative uncharacterized protein	sense	genic	0	containing	exonic
MSTRG.1453	MSTRG.1453.29	PITG_06739	PITG_06739T0	D0N7Z9	Putative uncharacterized protein	sense	genic	0	containing	exonic
MSTRG.1434	MSTRG.1434.2	PITG_06758	PITG_06758T0	D0N814	Putative uncharacterized protein	antisense	genic	0	overlapping	exonic
MSTRG.1611	MSTRG.1611.1	PITG_06916	PITG_06916T0	D0N6S6	Putative uncharacterized protein	antisense	genic	0	nested	exonic
MSTRG.1621	MSTRG.1621.1	PITG_06924	PITG_06924T0	D0N6T4	Putative uncharacterized protein	antisense	genic	0	overlapping	exonic
MSTRG.1663	MSTRG.1663.2	PITG_06952	PITG_06952T0	D0N6W2	Putative uncharacterized protein	antisense	genic	0	overlapping	exonic
MSTRG.1671	MSTRG.1671.6	PITG_06962	PITG_06962T0	D0N6W8	Endoglucanase, putative	sense	genic	0	overlapping	exonic
MSTRG.1818	MSTRG.1818.1	PITG_07077	PITG_07077T0	D0N775	Lysophospholipid acyltransferase, putative	antisense	genic	0	nested	exonic
MSTRG.1838	MSTRG.1838.1	PITG_07108	PITG_07108T0	D0N7A4	Putative uncharacterized protein	antisense	genic	0	overlapping	exonic
MSTRG.1903	MSTRG.1903.1	PITG_07155	PITG_07155T0	D0N7E8	Putative uncharacterized protein	sense	genic	0	containing	exonic
MSTRG.1903	MSTRG.1903.1	PITG_07156	PITG_07156T0	D0N7E9	Serine protease family S10, putative	sense	genic	0	containing	intronic
MSTRG.1903	MSTRG.1903.1	PITG_07160	PITG_07160T0	D0N7F1	Serine protease family S10, putative	antisense	genic	0	containing	intronic
MSTRG.1903	MSTRG.1903.1	PITG_07161	PITG_07161T0	D0N7F2	Serine protease family S10, putative	sense	genic	0	containing	intronic
MSTRG.1903	MSTRG.1903.1	PITG_07162	PITG_07162T0	D0N7F3	Sideroflexin-1-like protein	antisense	genic	0	containing	intronic
MSTRG.1903	MSTRG.1903.1	PITG_07163	PITG_07163T0	D0N7F4	Ubiquitin-fold modifier 1	sense	genic	0	containing	intronic
MSTRG.1903	MSTRG.1903.1	PITG_07164	PITG_07164T0	D0N7F5	Serine protease family S10, putative	sense	genic	0	containing	intronic
MSTRG.1903	MSTRG.1903.1	PITG_07165	PITG_07165T0	D0N7F6	Serine protease family S10, putative	antisense	genic	0	containing	intronic
MSTRG.1903	MSTRG.1903.1	PITG_07166	PITG_07166T0	D0N7F7	2-amino-3-carboxymuconate-6-semialdehyde decarboxylase, putative	sense	genic	0	containing	intronic
MSTRG.1903	MSTRG.1903.1	PITG_07167	PITG_07167T0	D0N7F8	Putative uncharacterized protein	antisense	genic	0	containing	intronic
MSTRG.1903	MSTRG.1903.1	PITG_07168	PITG_07168T0	D0N7F9	Major Facilitator Superfamily (MFS)	sense	genic	0	containing	intronic
MSTRG.1903	MSTRG.1903.1	PITG_07169	PITG_07169T0	D0N7G0	Major Facilitator Superfamily (MFS)	sense	genic	0	containing	intronic
MSTRG.1903	MSTRG.1903.1	PITG_07171	PITG_07171T0	D0N7G2	Calcineurin-like phosphoesterase, putative	sense	genic	0	containing	intronic
MSTRG.1903	MSTRG.1903.1	PITG_07173	PITG_07173T0	D0N7G4	40S ribosomal protein S15	sense	genic	0	containing	intronic
MSTRG.1903	MSTRG.1903.1	PITG_07174	PITG_07174T0	D0N7G5	Ribonuclease P protein subunit p30, putative	antisense	genic	0	containing	intronic
MSTRG.1903	MSTRG.1903.1	PITG_07175	PITG_07175T0	D0N7G6	Putative uncharacterized protein	sense	genic	0	containing	intronic
MSTRG.1903	MSTRG.1903.1	PITG_07176	PITG_07176T0	D0N7G7	Putative uncharacterized protein	antisense	genic	0	containing	intronic
MSTRG.1937	MSTRG.1937.1	PITG_07190	PITG_07190T0	D0N7H1	Putative uncharacterized protein	antisense	genic	0	nested	exonic
MSTRG.2037	MSTRG.2037.1	PITG_07301	PITG_07301T0	D0N7R6	Putative uncharacterized protein	antisense	genic	0	nested	exonic
MSTRG.2429	MSTRG.2429.2	PITG_07361	PITG_07361T0	D0N883	Putative uncharacterized protein	antisense	genic	0	overlapping	exonic
MSTRG.2517	MSTRG.2517.4	PITG_07422	PITG_07422T0	D0N8D3	Putative uncharacterized protein	antisense	genic	0	overlapping	exonic
MSTRG.2586	MSTRG.2586.1	PITG_07440	PITG_07440T0	D0N8F0	Putative uncharacterized protein	antisense	genic	0	nested	exonic
MSTRG.2730	MSTRG.2730.2	PITG_07486	PITG_07486T0	D0N8H8	Crinkler (CRN) family protein	sense	genic	0	containing	exonic
MSTRG.2630	MSTRG.2630.13	PITG_07530	PITG_07530T0	D0N8K2	Putative uncharacterized protein	antisense	genic	0	containing	intronic
MSTRG.2858	MSTRG.2858.2	PITG_07652	PITG_07652T0	D0N8T7	Mitogen-activated protein kinase, putative	antisense	genic	0	overlapping	exonic
MSTRG.2867	MSTRG.2867.2	PITG_07658	PITG_07658T0	D0N8U3	Putative uncharacterized protein	antisense	genic	0	overlapping	exonic
MSTRG.2976	MSTRG.2976.1	PITG_07728	PITG_07728T0	D0N8Z9	Putative uncharacterized protein	antisense	genic	0	nested	exonic
MSTRG.2999	MSTRG.2999.2	PITG_07749	PITG_07749T0	D0N909	Putative uncharacterized protein	sense	genic	0	containing	intronic
MSTRG.3017	MSTRG.3017.1	PITG_07762	PITG_07762T0	D0N918	Putative uncharacterized protein	antisense	genic	0	containing	exonic
MSTRG.3027	MSTRG.3027.2	PITG_07767	PITG_07767T0	D0N922	Putative uncharacterized protein	antisense	genic	0	nested	exonic
MSTRG.3254	MSTRG.3254.2	PITG_07810	PITG_07810T0	D0N9V8	Putative uncharacterized protein	antisense	genic	0	overlapping	exonic
MSTRG.3389	MSTRG.3389.1	PITG_07920	PITG_07920T0	D0NA55	Putative uncharacterized protein	antisense	genic	0	containing	exonic
MSTRG.3621	MSTRG.3621.1	PITG_08129	PITG_08129T0	D0N9I9	Folic acid synthesis protein fol1, putative	antisense	genic	0	overlapping	exonic
MSTRG.3622	MSTRG.3622.3	PITG_08130	PITG_08130T0	D0N9J0	Putative uncharacterized protein	antisense	genic	0	containing	exonic
MSTRG.3634	MSTRG.3634.3	PITG_08148	PITG_08148T0	D0N9K5	Putative uncharacterized protein	sense	genic	0	nested	exonic
MSTRG.3635	MSTRG.3635.1	PITG_08148	PITG_08148T0	D0N9K5	Putative uncharacterized protein	antisense	genic	0	nested	exonic
MSTRG.3739	MSTRG.3739.1	PITG_08230	PITG_08230T0	D0N9S6	Vacuolar protein sorting-associated protein, putative	antisense	genic	0	nested	exonic
MSTRG.4088	MSTRG.4088.8	PITG_08303	PITG_08303T0	D0NA97	Putative uncharacterized protein	sense	genic	0	containing	exonic
MSTRG.4088	MSTRG.4088.8	PITG_08304	PITG_08304T0	D0NA98	cGMP-dependent protein kinase, putative	antisense	genic	0	overlapping	exonic
MSTRG.4132	MSTRG.4132.2	PITG_08330	PITG_08330T0	D0NAC3	Putative uncharacterized protein	sense	genic	0	overlapping	exonic
MSTRG.4159	MSTRG.4159.9	PITG_08351	PITG_08351T0	D0NAE3	Putative uncharacterized protein	antisense	genic	0	overlapping	exonic
MSTRG.4247	MSTRG.4247.1	PITG_08408	PITG_08408T0	D0NAI9	Putative uncharacterized protein	antisense	genic	0	overlapping	exonic
MSTRG.4260	MSTRG.4260.1	PITG_08425	PITG_08425T0	D0NAK5	Endothelin-converting enzyme 1, metalloprotease family M13, putative	antisense	genic	0	overlapping	exonic
MSTRG.4316	MSTRG.4316.2	PITG_08475	PITG_08475T0	D0NAP9	Putative uncharacterized protein	antisense	genic	0	nested	exonic
MSTRG.4341	MSTRG.4341.1	PITG_08491	PITG_08491T0	D0NAR3	12-oxophytodienoate reductase, putative	antisense	genic	0	nested	exonic
MSTRG.4342	MSTRG.4342.1	PITG_08492	PITG_08492T0	D0NAR4	Cytochrome b5-like protein	antisense	genic	0	overlapping	exonic
MSTRG.4499	MSTRG.4499.1	PITG_08632	PITG_08632T0	D0NB36	Pectate lyase	antisense	genic	0	overlapping	exonic
MSTRG.6230	MSTRG.6230.1	PITG_08667	PITG_08667T0	D0NCW5	Putative uncharacterized protein	antisense	genic	0	nested	exonic
MSTRG.6367	MSTRG.6367.3	PITG_08812	PITG_08812T0	D0ND94	Putative uncharacterized protein	antisense	genic	0	overlapping	exonic
MSTRG.6367	MSTRG.6367.2	PITG_08812	PITG_08812T0	D0ND94	Putative uncharacterized protein	antisense	genic	0	nested	intronic
MSTRG.6399	MSTRG.6399.1	PITG_08830	PITG_08830T0	D0NDA3	Putative uncharacterized protein	antisense	genic	0	nested	exonic
MSTRG.6465	MSTRG.6465.2	PITG_08881	PITG_08881T0	D0NDE7	Succinyl-CoA ligase beta-chain, mitochondrial	antisense	genic	0	overlapping	intronic
MSTRG.6468	MSTRG.6468.3	PITG_08884	PITG_08884T0	D0NDF0	Putative uncharacterized protein	sense	genic	0	overlapping	exonic
MSTRG.6541	MSTRG.6541.1	PITG_08935	PITG_08935T0	D0NDJ3	Acyl-CoA synthetase short-chain family member, putative	antisense	genic	0	nested	exonic
MSTRG.6595	MSTRG.6595.1	PITG_08967	PITG_08967T0	D0NDL8	Protein kinase, putative	antisense	genic	0	overlapping	exonic
MSTRG.6636	MSTRG.6636.1	PITG_08996	PITG_08996T0	D0NDP0	Putative uncharacterized protein	antisense	genic	0	nested	exonic
MSTRG.6717	MSTRG.6717.2	PITG_09043	PITG_09043T0	D0NDS7	Crinkler (CRN) family protein	antisense	genic	0	containing	intronic
MSTRG.6724	MSTRG.6724.1	PITG_09047	PITG_09047T0	D0NDS8	Crinkler (CRN) family protein	antisense	genic	0	containing	intronic
MSTRG.6717	MSTRG.6717.2	PITG_09047	PITG_09047T0	D0NDS8	Crinkler (CRN) family protein	antisense	genic	0	containing	intronic
MSTRG.6724	MSTRG.6724.3	PITG_09047	PITG_09047T0	D0NDS8	Crinkler (CRN) family protein	antisense	genic	0	containing	intronic
MSTRG.6724	MSTRG.6724.1	PITG_09051	PITG_09051T0	D0NDT0	Crinkler (CRN) family protein	antisense	genic	0	containing	intronic
MSTRG.6724	MSTRG.6724.3	PITG_09051	PITG_09051T0	D0NDT0	Crinkler (CRN) family protein	antisense	genic	0	containing	intronic
MSTRG.6724	MSTRG.6724.1	PITG_09052	PITG_09052T0	D0NDT1	Crinkler (CRN) family protein	antisense	genic	0	containing	intronic
MSTRG.6724	MSTRG.6724.1	PITG_09053	PITG_09053T0	D0NDT2	Crinkler (CRN) family protein	antisense	genic	0	containing	intronic
MSTRG.4833	MSTRG.4833.1	PITG_09078	PITG_09078T0	D0NBN0	Putative uncharacterized protein	antisense	genic	0	nested	exonic
MSTRG.4938	MSTRG.4938.5	PITG_09135	PITG_09135T0	D0NBS7	Putative uncharacterized protein	sense	genic	0	containing	intronic
MSTRG.4950	MSTRG.4950.1	PITG_09138	PITG_09138T0	D0NBS9	Putative uncharacterized protein	antisense	genic	0	nested	exonic
MSTRG.5023	MSTRG.5023.1	PITG_09185	PITG_09185T0	D0NBW0	Mannan endo-1,4-beta-mannosidase, putative	antisense	genic	0	nested	exonic
MSTRG.5052	MSTRG.5052.6	PITG_09200	PITG_09200T0	D0NBX0	Bzip transcription factor	antisense	genic	0	containing	intronic
MSTRG.5052	MSTRG.5052.6	PITG_09201	PITG_09201T0	D0NBX1	Bzip transcription factor	antisense	genic	0	containing	intronic
MSTRG.5077	MSTRG.5077.4	PITG_09227	PITG_09227T0	D0NB66	Putative uncharacterized protein	antisense	genic	0	overlapping	exonic
MSTRG.5115	MSTRG.5115.1	PITG_09245	PITG_09245T0	D0NB82	Putative uncharacterized protein	antisense	genic	0	overlapping	exonic
MSTRG.5294	MSTRG.5294.5	PITG_09375	PITG_09375T0	D0NBI6	cGMP-dependent protein kinase, putative	antisense	genic	0	nested	exonic
MSTRG.5709	MSTRG.5709.1	PITG_09500	PITG_09500T0	D0NC57	Putative uncharacterized protein	antisense	genic	0	nested	exonic
MSTRG.5709	MSTRG.5709.2	PITG_09500	PITG_09500T0	D0NC57	Putative uncharacterized protein	antisense	genic	0	nested	exonic
MSTRG.5749	MSTRG.5749.1	PITG_09555	PITG_09555T0	D0NC98	Ubiquitin-ribosomal fusion protein, putative	antisense	genic	0	overlapping	exonic
MSTRG.5879	MSTRG.5879.1	PITG_09663	PITG_09663T0	D0NCI4	Putative uncharacterized protein	antisense	genic	0	overlapping	exonic
MSTRG.5969	MSTRG.5969.1	PITG_09724	PITG_09724T0	D0NCN5	Putative uncharacterized protein	antisense	genic	0	overlapping	exonic
MSTRG.6019	MSTRG.6019.1	PITG_09752	PITG_09752T0	D0NCQ6	Putative uncharacterized protein	antisense	genic	0	overlapping	exonic
MSTRG.7175	MSTRG.7175.1	PITG_10075	PITG_10075T0	D0NE87	Putative uncharacterized protein	antisense	genic	0	containing	exonic
MSTRG.7201	MSTRG.7201.5	PITG_10093	PITG_10093T0	D0NEA5	Putative uncharacterized protein	antisense	genic	0	overlapping	exonic
MSTRG.7206	MSTRG.7206.1	PITG_10094	PITG_10094T0	D0NEA6	Intraflagellar Transport Protein 88	antisense	genic	0	nested	exonic
MSTRG.7223	MSTRG.7223.3	PITG_10109	PITG_10109T0	D0NEB8	ATP-binding Cassette (ABC) Superfamily	sense	genic	0	containing	intronic
MSTRG.7223	MSTRG.7223.3	PITG_10110	PITG_10110T0	D0NEB9	Alanyl-tRNA synthetase	sense	genic	0	containing	intronic
MSTRG.7238	MSTRG.7238.1	PITG_10125	PITG_10125T0	D0NED3	Transmembrane protein, putative	antisense	genic	0	overlapping	exonic
MSTRG.7254	MSTRG.7254.4	PITG_10130	PITG_10130T0	D0NED8	Putative uncharacterized protein	sense	genic	0	containing	exonic
MSTRG.7261	MSTRG.7261.1	PITG_10142	PITG_10142T0	D0NEF0	Putative uncharacterized protein	antisense	genic	0	nested	exonic
MSTRG.7335	MSTRG.7335.1	PITG_10184	PITG_10184T0	D0NEJ1	Putative uncharacterized protein	antisense	genic	0	nested	exonic
MSTRG.7695	MSTRG.7695.1	PITG_10344	PITG_10344T0	D0NF40	UDP-N-acetylglucosamine-peptide N-acetylglucosaminyltransferase	antisense	genic	0	overlapping	exonic
MSTRG.7725	MSTRG.7725.2	PITG_10391	PITG_10391T0	D0NF75	Putative uncharacterized protein	sense	genic	0	overlapping	exonic
MSTRG.7924	MSTRG.7924.1	PITG_10544	PITG_10544T0	D0NFK4	Putative GPI-anchored acidic protein	sense	genic	0	overlapping	exonic
MSTRG.7925	MSTRG.7925.1	PITG_10544	PITG_10544T0	D0NFK4	Putative GPI-anchored acidic protein	antisense	genic	0	overlapping	exonic
MSTRG.7925	MSTRG.7925.2	PITG_10544	PITG_10544T0	D0NFK4	Putative GPI-anchored acidic protein	antisense	genic	0	overlapping	exonic
MSTRG.7960	MSTRG.7960.2	PITG_10571	PITG_10571T0	D0NFM7	Putative uncharacterized protein	sense	genic	0	containing	exonic
MSTRG.7977	MSTRG.7977.1	PITG_10600	PITG_10600T0	D0NFP5	Putative uncharacterized protein	antisense	genic	0	nested	exonic
MSTRG.9933	MSTRG.9933.1	PITG_10729	PITG_10729T0	D0NGY4	Putative uncharacterized protein	antisense	genic	0	overlapping	exonic
MSTRG.9938	MSTRG.9938.1	PITG_10736	PITG_10736T0	D0NGY8	Cysteine protease family C54, putative	antisense	genic	0	overlapping	exonic
MSTRG.9961	MSTRG.9961.1	PITG_10751	PITG_10751T0	D0NGZ9	Putative uncharacterized protein	sense	genic	0	containing	intronic
MSTRG.10021	MSTRG.10021.1	PITG_10794	PITG_10794T0	D0NH36	Conserved oligomeric Golgi complex subunit 6, putative	antisense	genic	0	overlapping	exonic
MSTRG.10052	MSTRG.10052.1	PITG_10818	PITG_10818T0	D0NH57	Secreted RxLR effector peptide protein, putative	antisense	genic	0	overlapping	exonic
MSTRG.10057	MSTRG.10057.1	PITG_10823	PITG_10823T0	D0NH61	Putative uncharacterized protein	antisense	genic	0	containing	exonic
MSTRG.10124	MSTRG.10124.51	PITG_10830	PITG_10830T0	D0NH66	Cyclin-dependent kinase with F-box domain, putative	sense	genic	0	overlapping	exonic
MSTRG.10124	MSTRG.10124.51	PITG_10831	PITG_10831T0	D0NH67	Cyclin-dependent kinase with F-box domain, putative	sense	genic	0	containing	exonic
MSTRG.10124	MSTRG.10124.51	PITG_10832	PITG_10832T0	D0NH68	Protein recA	antisense	genic	0	overlapping	exonic
MSTRG.10145	MSTRG.10145.1	PITG_10892	PITG_10892T0	D0NHC1	Putative uncharacterized protein	antisense	genic	0	overlapping	exonic
MSTRG.8222	MSTRG.8222.1	PITG_10990	PITG_10990T0	D0NFW9	Farnesyl pyrophosphate synthetase	antisense	genic	0	overlapping	exonic
MSTRG.8275	MSTRG.8275.1	PITG_11010	PITG_11010T0	D0NFY9	Putative uncharacterized protein	antisense	genic	0	nested	exonic
MSTRG.8321	MSTRG.8321.5	PITG_11077	PITG_11077T0	D0NG45	Putative uncharacterized protein	antisense	genic	0	overlapping	exonic
MSTRG.8401	MSTRG.8401.2	PITG_11155	PITG_11155T0	D0NGB2	Putative uncharacterized protein	antisense	genic	0	overlapping	exonic
MSTRG.8427	MSTRG.8427.1	PITG_11185	PITG_11185T0	D0NGD7	Putative uncharacterized protein	sense	genic	0	overlapping	exonic
MSTRG.8495	MSTRG.8495.5	PITG_11247	PITG_11247T0	D0NGJ5	Heat shock 70 kDa protein	sense	genic	0	containing	exonic
MSTRG.8495	MSTRG.8495.6	PITG_11247	PITG_11247T0	D0NGJ5	Heat shock 70 kDa protein	sense	genic	0	containing	exonic
MSTRG.8495	MSTRG.8495.5	PITG_11248	PITG_11248T0	D0NGJ6	Putative uncharacterized protein	sense	genic	0	containing	exonic
MSTRG.8495	MSTRG.8495.6	PITG_11248	PITG_11248T0	D0NGJ6	Putative uncharacterized protein	sense	genic	0	containing	exonic
MSTRG.11288	MSTRG.11288.9	PITG_11340	PITG_11340T0	D0NIK3	Putative uncharacterized protein	antisense	genic	0	containing	intronic
MSTRG.10829	MSTRG.10829.1	PITG_11546	PITG_11546T0	D0NI03	Transmembrane protein, putative	antisense	genic	0	containing	intronic
MSTRG.10865	MSTRG.10865.2	PITG_11568	PITG_11568T0	D0NI24	Putative uncharacterized protein	sense	genic	0	overlapping	exonic
MSTRG.10933	MSTRG.10933.1	PITG_11613	PITG_11613T0	D0NI58	Putative uncharacterized protein	antisense	genic	0	containing	exonic
MSTRG.11099	MSTRG.11099.1	PITG_11748	PITG_11748T0	D0NIG1	Major Facilitator Superfamily (MFS)	antisense	genic	0	overlapping	exonic
MSTRG.11130	MSTRG.11130.1	PITG_11773	PITG_11773T0	D0NII1	Protein phosphatase 2C, putative	antisense	genic	0	overlapping	exonic
MSTRG.10328	MSTRG.10328.1	PITG_11803	PITG_11803T0	D0NHV2	Putative uncharacterized protein	antisense	genic	0	overlapping	exonic
MSTRG.10388	MSTRG.10388.1	PITG_11832	PITG_11832T0	D0NHX5	Putative uncharacterized protein	antisense	genic	0	overlapping	exonic
MSTRG.10423	MSTRG.10423.2	PITG_11858	PITG_11858T0	D0NHE6	Putative uncharacterized protein	antisense	genic	0	overlapping	exonic
MSTRG.10493	MSTRG.10493.1	PITG_11911	PITG_11911T0	D0NHI5	Putative uncharacterized protein	antisense	genic	0	nested	exonic
MSTRG.10492	MSTRG.10492.1	PITG_11911	PITG_11911T0	D0NHI5	Putative uncharacterized protein	antisense	genic	0	nested	exonic
MSTRG.10596	MSTRG.10596.4	PITG_11975	PITG_11975T0	D0NHN4	Putative uncharacterized protein	antisense	genic	0	nested	exonic
MSTRG.10688	MSTRG.10688.1	PITG_12038	PITG_12038T0	D0NHS2	Putative uncharacterized protein	antisense	genic	0	overlapping	exonic
MSTRG.11687	MSTRG.11687.1	PITG_12074	PITG_12074T0	D0NIZ9	Crinkler (CRN) family protein	sense	genic	0	containing	intronic
MSTRG.11780	MSTRG.11780.1	PITG_12144	PITG_12144T0	D0NJ53	Serine protease family S33, putative	antisense	genic	0	nested	exonic
MSTRG.11812	MSTRG.11812.3	PITG_12179	PITG_12179T0	D0NJ86	Putative uncharacterized protein	antisense	genic	0	overlapping	exonic
MSTRG.11822	MSTRG.11822.1	PITG_12186	PITG_12186T0	D0NJ93	Sporangia induced mitogen-activated protein kinase, putative	antisense	genic	0	nested	exonic
MSTRG.11934	MSTRG.11934.1	PITG_12277	PITG_12277T0	D0NJH0	Putative uncharacterized protein	antisense	genic	0	nested	exonic
MSTRG.12616	MSTRG.12616.1	PITG_12426	PITG_12426T0	D0NKH4	Putative uncharacterized protein	antisense	genic	0	overlapping	exonic
MSTRG.12966	MSTRG.12966.3	PITG_12676	PITG_12676T0	D0NKX7	Cyclin-like protein	antisense	genic	0	overlapping	exonic
MSTRG.12966	MSTRG.12966.2	PITG_12676	PITG_12676T0	D0NKX7	Cyclin-like protein	antisense	genic	0	overlapping	exonic
MSTRG.12967	MSTRG.12967.1	PITG_12677	PITG_12677T0	D0NKX8	Putative uncharacterized protein	antisense	genic	0	overlapping	exonic
MSTRG.13059	MSTRG.13059.1	PITG_12747	PITG_12747T0	D0NL23	Putative uncharacterized protein	antisense	genic	0	overlapping	exonic
MSTRG.13187	MSTRG.13187.1	PITG_12837	PITG_12837T0	D0NLA0	N-carbamoylputrescine amidase	antisense	genic	0	overlapping	exonic
MSTRG.13190	MSTRG.13190.1	PITG_12839	PITG_12839T0	D0NLA2	Putative uncharacterized protein	antisense	genic	0	overlapping	exonic
MSTRG.13218	MSTRG.13218.2	PITG_12863	PITG_12863T0	D0NLB8	Cyclin-dependent kinase regulatory subunit	sense	genic	0	nested	intronic
MSTRG.13231	MSTRG.13231.1	PITG_12874	PITG_12874T0	D0NLC9	Putative uncharacterized protein	antisense	genic	0	overlapping	exonic
MSTRG.12206	MSTRG.12206.1	PITG_12985	PITG_12985T0	D0NK06	Putative uncharacterized protein	antisense	genic	0	nested	exonic
MSTRG.12321	MSTRG.12321.1	PITG_13083	PITG_13083T0	D0NK94	Putative uncharacterized protein	antisense	genic	0	nested	exonic
MSTRG.12392	MSTRG.12392.61	PITG_13102	PITG_13102T0	D0NKA8	Fimbrin-like protein	antisense	genic	0	containing	intronic
MSTRG.12451	MSTRG.12451.3	PITG_13170	PITG_13170T0	D0NJR7	Putative uncharacterized protein	sense	genic	0	overlapping	exonic
MSTRG.13358	MSTRG.13358.2	PITG_13213	PITG_13213T0	D0NLG1	Putative uncharacterized protein	antisense	genic	0	overlapping	exonic
MSTRG.13392	MSTRG.13392.2	PITG_13251	PITG_13251T0	D0NLI5	Putative uncharacterized protein	antisense	genic	0	overlapping	exonic
MSTRG.13406	MSTRG.13406.1	PITG_13281	PITG_13281T0	D0NLL2	Putative uncharacterized protein	antisense	genic	0	overlapping	exonic
MSTRG.13492	MSTRG.13492.2	PITG_13358	PITG_13358T0	D0NLS8	Putative uncharacterized protein	sense	genic	0	containing	intronic
MSTRG.13497	MSTRG.13497.1	PITG_13368	PITG_13368T0	D0NLT5	Cyclin-like protein	antisense	genic	0	overlapping	exonic
MSTRG.13505	MSTRG.13505.1	PITG_13374	PITG_13374T0	D0NLU0	Putative uncharacterized protein	antisense	genic	0	overlapping	exonic
MSTRG.13539	MSTRG.13539.2	PITG_13398	PITG_13398T0	D0NLW4	Tubulin-tyrosine ligase family, putative	antisense	genic	0	overlapping	exonic
MSTRG.13665	MSTRG.13665.1	PITG_13447	PITG_13447T0	D0NM09	Putative uncharacterized protein	sense	genic	0	containing	intronic
MSTRG.13672	MSTRG.13672.2	PITG_13449	PITG_13449T0	D0NM12	Putative uncharacterized protein	antisense	genic	0	overlapping	exonic
MSTRG.13911	MSTRG.13911.6	PITG_13570	PITG_13570T0	D0NMA6	Putative uncharacterized protein	antisense	genic	0	containing	intronic
MSTRG.13911	MSTRG.13911.13	PITG_13572	PITG_13572T0	D0NMA8	Putative uncharacterized protein	antisense	genic	0	containing	exonic
MSTRG.13911	MSTRG.13911.13	PITG_13573	PITG_13573T0	D0NMA9	Putative uncharacterized protein	sense	genic	0	containing	intronic
MSTRG.13891	MSTRG.13891.3	PITG_13632	PITG_13632T0	D0NMF8	Putative uncharacterized protein	sense	genic	0	overlapping	exonic
MSTRG.13891	MSTRG.13891.4	PITG_13632	PITG_13632T0	D0NMF8	Putative uncharacterized protein	sense	genic	0	overlapping	exonic
MSTRG.15098	MSTRG.15098.1	PITG_13710	PITG_13710T0	D0NML4	Putative uncharacterized protein	antisense	genic	0	overlapping	exonic
MSTRG.15182	MSTRG.15182.1	PITG_13766	PITG_13766T0	D0NMR4	WD repeat protein 35	antisense	genic	0	nested	exonic
MSTRG.15179	MSTRG.15179.1	PITG_13794	PITG_13794T0	D0NMT7	Putative uncharacterized protein	antisense	genic	0	overlapping	exonic
MSTRG.15283	MSTRG.15283.1	PITG_13895	PITG_13895T0	D0NN15	Putative uncharacterized protein	antisense	genic	0	nested	exonic
MSTRG.15374	MSTRG.15374.2	PITG_13969	PITG_13969T0	D0NN80	Putative uncharacterized protein	antisense	genic	0	overlapping	exonic
MSTRG.15382	MSTRG.15382.1	PITG_13975	PITG_13975T0	D0NN86	Putative uncharacterized protein	antisense	genic	0	overlapping	exonic
MSTRG.15404	MSTRG.15404.1	PITG_13988	PITG_13988T0	D0NN96	Putative uncharacterized protein	antisense	genic	0	overlapping	exonic
MSTRG.15708	MSTRG.15708.4	PITG_14039	PITG_14039T0	D0NNH4	Putative uncharacterized protein	antisense	genic	0	containing	exonic
MSTRG.15725	MSTRG.15725.1	PITG_14048	PITG_14048T0	D0NNI3	Putative uncharacterized protein	antisense	genic	0	overlapping	intronic
MSTRG.15788	MSTRG.15788.1	PITG_14087	PITG_14087T0	D0NNL4	Putative uncharacterized protein	antisense	genic	0	nested	exonic
MSTRG.15812	MSTRG.15812.1	PITG_14102	PITG_14102T0	D0NNM7	Transmembrane protein, putative	antisense	genic	0	nested	exonic
MSTRG.16004	MSTRG.16004.1	PITG_14257	PITG_14257T0	D0NNZ3	Putative uncharacterized protein	antisense	genic	0	overlapping	exonic
MSTRG.16482	MSTRG.16482.1	PITG_14355	PITG_14355T0	D0NPM6	Trans-1,2-dihydrobenzene-1,2-diol dehydrogenase, putative	antisense	genic	0	overlapping	exonic
MSTRG.16482	MSTRG.16482.1	PITG_14356	PITG_14356T0	D0NPM7	Trans-1,2-dihydrobenzene-1,2-diol dehydrogenase, putative	antisense	genic	0	overlapping	exonic
MSTRG.16563	MSTRG.16563.1	PITG_14415	PITG_14415T0	D0NPS9	Putative uncharacterized protein	antisense	genic	0	overlapping	exonic
MSTRG.16635	MSTRG.16635.2	PITG_14462	PITG_14462T0	D0NPW9	AP-1 complex subunit mu, putative	sense	genic	0	nested	exonic
MSTRG.16702	MSTRG.16702.1	PITG_14518	PITG_14518T0	D0NQ14	Putative uncharacterized protein	antisense	genic	0	overlapping	exonic
MSTRG.17164	MSTRG.17164.5	PITG_14592	PITG_14592T0	D0NQM4	Putative uncharacterized protein	sense	genic	0	overlapping	exonic
MSTRG.17236	MSTRG.17236.3	PITG_14651	PITG_14651T0	D0NQS3	Putative uncharacterized protein	antisense	genic	0	containing	intronic
MSTRG.17336	MSTRG.17336.1	PITG_14718	PITG_14718T0	D0NQX6	Putative uncharacterized protein	antisense	genic	0	overlapping	exonic
MSTRG.17364	MSTRG.17364.2	PITG_14746	PITG_14746T0	D0NR02	Putative uncharacterized protein	antisense	genic	0	overlapping	exonic
MSTRG.16241	MSTRG.16241.1	PITG_14890	PITG_14890T0	D0NP94	Glycoprotein elicitor-like protein	antisense	genic	0	nested	exonic
MSTRG.16247	MSTRG.16247.1	PITG_14893	PITG_14893T0	D0NP97	Putative uncharacterized protein	antisense	genic	0	overlapping	exonic
MSTRG.17749	MSTRG.17749.2	PITG_15015	PITG_15015T0	D0NRG3	GPI ethanolamine phosphate transferase, putative	antisense	genic	0	overlapping	exonic
MSTRG.17823	MSTRG.17823.1	PITG_15059	PITG_15059T0	D0NRK0	Putative uncharacterized protein	antisense	genic	0	nested	exonic
MSTRG.16972	MSTRG.16972.3	PITG_15287	PITG_15287T0	D0NQC3	PexRD1 secreted RxLR effector peptide, putative	antisense	genic	0	overlapping	exonic
MSTRG.17578	MSTRG.17578.3	PITG_15439	PITG_15439T0	D0NR91	Putative uncharacterized protein	sense	genic	0	overlapping	exonic
MSTRG.17580	MSTRG.17580.1	PITG_15439	PITG_15439T0	D0NR91	Putative uncharacterized protein	antisense	genic	0	overlapping	exonic
MSTRG.17579	MSTRG.17579.1	PITG_15439	PITG_15439T0	D0NR91	Putative uncharacterized protein	antisense	genic	0	overlapping	exonic
MSTRG.17578	MSTRG.17578.4	PITG_15439	PITG_15439T0	D0NR91	Putative uncharacterized protein	sense	genic	0	overlapping	exonic
MSTRG.17597	MSTRG.17597.4	PITG_15444	PITG_15444T0	D0NR96	Putative uncharacterized protein	sense	genic	0	nested	intronic
MSTRG.17598	MSTRG.17598.14	PITG_15444	PITG_15444T0	D0NR96	Putative uncharacterized protein	antisense	genic	0	nested	exonic
MSTRG.19871	MSTRG.19871.2	PITG_15545	PITG_15545T0	D0NT16	Putative uncharacterized protein	antisense	genic	0	overlapping	exonic
MSTRG.19880	MSTRG.19880.1	PITG_15552	PITG_15552T0	D0NT23	Phosphatidylinositol-4-phosphate-5-kinase (PIPK-C)	antisense	genic	0	overlapping	exonic
MSTRG.18086	MSTRG.18086.1	PITG_15849	PITG_15849T0	D0NRV8	Putative uncharacterized protein	antisense	genic	0	containing	exonic
MSTRG.18115	MSTRG.18115.1	PITG_15875	PITG_15875T0	D0NRY4	Putative uncharacterized protein	antisense	genic	0	overlapping	exonic
MSTRG.18168	MSTRG.18168.1	PITG_15916	PITG_15916T0	D0NS16	Putative uncharacterized protein	antisense	genic	0	nested	exonic
MSTRG.18191	MSTRG.18191.1	PITG_15948	PITG_15948T0	D0NS37	Serine protease family S33, putative	antisense	genic	0	overlapping	exonic
MSTRG.19729	MSTRG.19729.1	PITG_16116	PITG_16116T0	D0NSX6	Putative uncharacterized protein	antisense	genic	0	overlapping	exonic
MSTRG.20100	MSTRG.20100.1	PITG_16203	PITG_16203T0	D0NTD2	Purine nucleoside phosphorylase 1	antisense	genic	0	overlapping	exonic
MSTRG.20148	MSTRG.20148.2	PITG_16264	PITG_16264T0	D0NTH5	Putative uncharacterized protein	antisense	genic	0	overlapping	exonic
MSTRG.20251	MSTRG.20251.1	PITG_16409	PITG_16409T0	D0NTK5	Secreted RxLR effector peptide protein, putative	sense	genic	0	containing	exonic
MSTRG.20410	MSTRG.20410.1	PITG_16537	PITG_16537T0	D0NTW1	Protein kinase	antisense	genic	0	nested	exonic
MSTRG.20411	MSTRG.20411.1	PITG_16538	PITG_16538T0	D0NTW2	Putative uncharacterized protein	antisense	genic	0	overlapping	exonic
MSTRG.22145	MSTRG.22145.1	PITG_16648	PITG_16648T0	D0NVA5	Putative uncharacterized protein	antisense	genic	0	nested	exonic
MSTRG.20691	MSTRG.20691.1	PITG_16862	PITG_16862T0	D0NUA0	Putative uncharacterized protein	antisense	genic	0	nested	exonic
MSTRG.20765	MSTRG.20765.2	PITG_16918	PITG_16918T0	D0NUE2	Putative uncharacterized protein	antisense	genic	0	overlapping	exonic
MSTRG.20968	MSTRG.20968.2	PITG_17055	PITG_17055T0	D0NUP9	Endo-1,4-beta-xylanase, putative	antisense	genic	0	overlapping	exonic
MSTRG.20978	MSTRG.20978.1	PITG_17063	PITG_17063T0	D0NUQ3	Secreted RxLR effector peptide protein, putative	antisense	genic	0	containing	exonic
MSTRG.22320	MSTRG.22320.1	PITG_17253	PITG_17253T0	D0NVM2	tRNA (Cytosine-5-)-methyltransferase NSUN2-like protein	antisense	genic	0	nested	exonic
MSTRG.22387	MSTRG.22387.1	PITG_17275	PITG_17275T0	D0NVP2	Putative uncharacterized protein	antisense	genic	0	overlapping	exonic
MSTRG.22399	MSTRG.22399.2	PITG_17290	PITG_17290T0	D0NVQ3	PcF and SCR74-like cys-rich secreted peptide, putative	antisense	genic	0	containing	exonic
MSTRG.22482	MSTRG.22482.1	PITG_17313	PITG_17313T0	D0NVS4	Putative uncharacterized protein	antisense	genic	0	nested	exonic
MSTRG.22520	MSTRG.22520.1	PITG_17348	PITG_17348T0	D0NVV1	Myosin-like protein	antisense	genic	0	overlapping	exonic
MSTRG.22668	MSTRG.22668.1	PITG_17453	PITG_17453T0	D0NW34	Putative uncharacterized protein	antisense	genic	0	overlapping	exonic
MSTRG.22924	MSTRG.22924.5	PITG_17541	PITG_17541T0	D0NN62	CRN domain-containing protein-containing protein	sense	genic	0	containing	exonic
MSTRG.23008	MSTRG.23008.1	PITG_17679	PITG_17679T0	D0NWL6	M96 mating-specific protein family	antisense	genic	0	overlapping	exonic
MSTRG.23044	MSTRG.23044.2	PITG_17689	PITG_17689T0	D0NWM3	Putative uncharacterized protein	antisense	genic	0	overlapping	exonic
MSTRG.25676	MSTRG.25676.1	PITG_17717	PITG_17717T0	D0NYI0	Nuclear migration protein nudC, putative	antisense	genic	0	nested	exonic
MSTRG.25686	MSTRG.25686.1	PITG_17732	PITG_17732T0	D0NYJ5	Putative uncharacterized protein	antisense	genic	0	overlapping	exonic
MSTRG.22833	MSTRG.22833.1	PITG_17840	PITG_17840T0	D0NW70	Protein kinase, putative	antisense	genic	0	overlapping	exonic
MSTRG.23901	MSTRG.23901.1	PITG_17869	PITG_17869T0	D0NWW3	Putative uncharacterized protein	antisense	genic	0	overlapping	exonic
MSTRG.23898	MSTRG.23898.4	PITG_17869	PITG_17869T0	D0NWW3	Putative uncharacterized protein	antisense	genic	0	containing	intronic
MSTRG.24149	MSTRG.24149.1	PITG_17908	PITG_17908T0	D0NX92	Urease accessory protein ureG, putative	antisense	genic	0	nested	exonic
MSTRG.24209	MSTRG.24209.1	PITG_17954	PITG_17954T0	D0NXC6	Putative uncharacterized protein	antisense	genic	0	overlapping	exonic
MSTRG.24659	MSTRG.24659.1	PITG_18063	PITG_18063T0	D0NY37	Bifunctional polynucleotide phosphatase/kinase, putative	antisense	genic	0	nested	exonic
MSTRG.24660	MSTRG.24660.1	PITG_18064	PITG_18064T0	D0NY38	Putative uncharacterized protein	antisense	genic	0	overlapping	exonic
MSTRG.24672	MSTRG.24672.5	PITG_18076	PITG_18076T0	D0NY50	Phosphoglycerate mutase family	antisense	genic	0	overlapping	exonic
MSTRG.24672	MSTRG.24672.4	PITG_18076	PITG_18076T0	D0NY50	Phosphoglycerate mutase family	antisense	genic	0	overlapping	exonic
MSTRG.24677	MSTRG.24677.1	PITG_18077	PITG_18077T0	D0NY51	Putative uncharacterized protein	sense	genic	0	containing	intronic
MSTRG.24700	MSTRG.24700.2	PITG_18110	PITG_18110T0	D0NUQ7	Putative uncharacterized protein	sense	genic	0	containing	exonic
MSTRG.24055	MSTRG.24055.1	PITG_18135	PITG_18135T0	D0NX40	Putative uncharacterized protein	antisense	genic	0	containing	intronic
MSTRG.23999	MSTRG.23999.1	PITG_18449	PITG_18449T0	D0NX18	Putative uncharacterized protein	antisense	genic	0	overlapping	exonic
MSTRG.24032	MSTRG.24032.1	PITG_18473	PITG_18473T0	D0NX31	3-phosphoinositide-dependent protein kinase, putative	antisense	genic	0	overlapping	exonic
MSTRG.26149	MSTRG.26149.1	PITG_18634	PITG_18634T0	D0NZ98	DNA topoisomerase, putative	antisense	genic	0	nested	exonic
MSTRG.26025	MSTRG.26025.1	PITG_18737	PITG_18737T0	D0NZ46	Putative uncharacterized protein	antisense	genic	0	overlapping	exonic
MSTRG.26934	MSTRG.26934.1	PITG_18780	PITG_18780T0	D0NZE0	Putative uncharacterized protein	antisense	genic	0	overlapping	exonic
MSTRG.26956	MSTRG.26956.1	PITG_18785	PITG_18785T0	D0NZE2	Putative uncharacterized protein	antisense	genic	0	containing	exonic
MSTRG.26943	MSTRG.26943.1	PITG_18795	PITG_18795T0	D0NZE9	Putative uncharacterized protein	antisense	genic	0	overlapping	exonic
MSTRG.27017	MSTRG.27017.1	PITG_18842	PITG_18842T0	D0NZH7	Putative uncharacterized protein	sense	genic	0	containing	exonic
MSTRG.27017	MSTRG.27017.4	PITG_18842	PITG_18842T0	D0NZH7	Putative uncharacterized protein	sense	genic	0	containing	exonic
MSTRG.27017	MSTRG.27017.6	PITG_18842	PITG_18842T0	D0NZH7	Putative uncharacterized protein	sense	genic	0	containing	exonic
MSTRG.26902	MSTRG.26902.2	PITG_18859	PITG_18859T0	D0NZC2	cGMP-dependent 3',5'-cGMP phosphodiesterase, putative	antisense	genic	0	overlapping	exonic
MSTRG.27145	MSTRG.27145.1	PITG_18892	PITG_18892T0	D0NZP4	Putative uncharacterized protein	antisense	genic	0	overlapping	exonic
MSTRG.27261	MSTRG.27261.1	PITG_19053	PITG_19053T0	D0NZV3	Putative uncharacterized protein	antisense	genic	0	overlapping	exonic
MSTRG.25945	MSTRG.25945.1	PITG_19126	PITG_19126T0	D0NYW6	Putative uncharacterized protein	antisense	genic	0	overlapping	exonic
MSTRG.27198	MSTRG.27198.3	PITG_19224	PITG_19224T0	D0NZR5	Putative uncharacterized protein	antisense	genic	0	overlapping	exonic
MSTRG.27207	MSTRG.27207.1	PITG_19227	PITG_19227T0	D0NZR7	Putative uncharacterized protein	antisense	genic	0	nested	exonic
MSTRG.27230	MSTRG.27230.1	PITG_19242	PITG_19242T0	D0NZT0	Putative uncharacterized protein	antisense	genic	0	overlapping	exonic
MSTRG.27235	MSTRG.27235.2	PITG_19248	PITG_19248T0	D0NZT3	Calcineurin-like phosphoesterase, putative	antisense	genic	0	nested	exonic
MSTRG.28208	MSTRG.28208.1	PITG_19558	PITG_19558T0	D0P0B9	Putative uncharacterized protein	antisense	genic	0	overlapping	exonic
MSTRG.2424	MSTRG.2424.2	PITG_19595	PITG_19595T0	D0P0V4	Putative uncharacterized protein	antisense	genic	0	overlapping	exonic
MSTRG.2424	MSTRG.2424.1	PITG_19595	PITG_19595T0	D0P0V4	Putative uncharacterized protein	antisense	genic	0	overlapping	exonic
MSTRG.2172	MSTRG.2172.1	PITG_19641	PITG_19641T0	D0P0H3	Putative uncharacterized protein	antisense	genic	0	nested	exonic
MSTRG.2171	MSTRG.2171.16	PITG_19644	PITG_19644T0	D0P0H6	Carbohydrate-binding protein, putative	sense	genic	0	overlapping	exonic
MSTRG.2124	MSTRG.2124.2	PITG_19667	PITG_19667T0	D0P0F1	Putative uncharacterized protein	antisense	genic	0	containing	intronic
MSTRG.3946	MSTRG.3946.3	PITG_19676	PITG_19676T0	D0P1C8	Putative uncharacterized protein	antisense	genic	0	containing	intronic
MSTRG.3946	MSTRG.3946.3	PITG_19677	PITG_19677T0	D0P1C9	Transmembrane protein, putative	antisense	genic	0	overlapping	exonic
MSTRG.4641	MSTRG.4641.1	PITG_19728	PITG_19728T0	D0P1K8	Cohesin subunit, putative	antisense	genic	0	overlapping	exonic
MSTRG.4641	MSTRG.4641.2	PITG_19728	PITG_19728T0	D0P1K8	Cohesin subunit, putative	antisense	genic	0	overlapping	exonic
MSTRG.3149	MSTRG.3149.1	PITG_19766	PITG_19766T0	D0P107	Putative uncharacterized protein	sense	genic	0	containing	intronic
MSTRG.4564	MSTRG.4564.1	PITG_19813	PITG_19813T0	D0P1G3	Putative uncharacterized protein	antisense	genic	0	nested	exonic
MSTRG.3824	MSTRG.3824.2	PITG_20011	PITG_20011T0	D0P175	Putative uncharacterized protein	antisense	genic	0	overlapping	exonic
MSTRG.2348	MSTRG.2348.1	PITG_20091	PITG_20091T0	D0P0R5	Large Conductance Mechanosensitive Ion Channel (MscL) Family	antisense	genic	0	overlapping	exonic
MSTRG.2348	MSTRG.2348.1	PITG_20092	PITG_20092T0	D0P0R6	Putative uncharacterized protein	antisense	genic	0	overlapping	exonic
MSTRG.2340	MSTRG.2340.1	PITG_20096	PITG_20096T0	D0P0R8	Putative uncharacterized protein	antisense	genic	0	overlapping	exonic
MSTRG.10293	MSTRG.10293.1	PITG_20130	PITG_20130T0	D0P307	Aldehyde dehydrogenase, putative	antisense	genic	0	overlapping	exonic
MSTRG.4588	MSTRG.4588.1	PITG_20211	PITG_20211T0	D0P1I5	Phosphatidylinositol N-acetylglucosaminyltransferase subunit C, putative	antisense	genic	0	nested	exonic
MSTRG.6834	MSTRG.6834.1	PITG_20253	PITG_20253T0	D0P2C5	Large Conductance Mechanosensitive Ion Channel (MscL) Family	antisense	genic	0	overlapping	exonic
MSTRG.4736	MSTRG.4736.3	PITG_20357	PITG_20357T0	D0P1Q8	Putative uncharacterized protein	sense	genic	0	nested	exonic
MSTRG.4782	MSTRG.4782.1	PITG_20379	PITG_20379T0	D0P1S4	Putative uncharacterized protein	antisense	genic	0	nested	exonic
MSTRG.5485	MSTRG.5485.1	PITG_20502	PITG_20502T0	D0P1Z2	Histone-lysine N-methyltransferase, putative	antisense	genic	0	nested	exonic
MSTRG.6752	MSTRG.6752.1	PITG_20527	PITG_20527T0	D0P270	DNA polymerase	antisense	genic	0	nested	exonic
MSTRG.10738	MSTRG.10738.1	PITG_20810	PITG_20810T0	D0P317	Putative uncharacterized protein	antisense	genic	0	overlapping	exonic
MSTRG.8669	MSTRG.8669.1	PITG_20819	PITG_20819T0	D0P2V3	Putative uncharacterized protein	antisense	genic	0	overlapping	exonic
MSTRG.10251	MSTRG.10251.6	PITG_20905	PITG_20905T0	D0P2Y4	Putative uncharacterized protein	sense	genic	0	overlapping	exonic
MSTRG.10251	MSTRG.10251.77	PITG_20905	PITG_20905T0	D0P2Y4	Putative uncharacterized protein	sense	genic	0	nested	exonic
MSTRG.10251	MSTRG.10251.8	PITG_20905	PITG_20905T0	D0P2Y4	Putative uncharacterized protein	sense	genic	0	overlapping	exonic
MSTRG.10251	MSTRG.10251.69	PITG_20905	PITG_20905T0	D0P2Y4	Putative uncharacterized protein	sense	genic	0	overlapping	exonic
MSTRG.10251	MSTRG.10251.59	PITG_20905	PITG_20905T0	D0P2Y4	Putative uncharacterized protein	sense	genic	0	overlapping	exonic
MSTRG.10251	MSTRG.10251.24	PITG_20905	PITG_20905T0	D0P2Y4	Putative uncharacterized protein	sense	genic	0	containing	exonic
MSTRG.10251	MSTRG.10251.18	PITG_20905	PITG_20905T0	D0P2Y4	Putative uncharacterized protein	sense	genic	0	overlapping	exonic
MSTRG.10251	MSTRG.10251.57	PITG_20905	PITG_20905T0	D0P2Y4	Putative uncharacterized protein	sense	genic	0	overlapping	exonic
MSTRG.10251	MSTRG.10251.54	PITG_20905	PITG_20905T0	D0P2Y4	Putative uncharacterized protein	sense	genic	0	overlapping	exonic
MSTRG.12527	MSTRG.12527.3	PITG_20981	PITG_20981T0	D0P3H3	Putative uncharacterized protein	antisense	genic	0	overlapping	exonic
MSTRG.12527	MSTRG.12527.2	PITG_20981	PITG_20981T0	D0P3H3	Putative uncharacterized protein	antisense	genic	0	overlapping	exonic
MSTRG.11242	MSTRG.11242.1	PITG_21245	PITG_21245T0	D0P389	Polygalacturonase, putative	sense	genic	0	overlapping	exonic
MSTRG.11242	MSTRG.11242.3	PITG_21245	PITG_21245T0	D0P389	Polygalacturonase, putative	sense	genic	0	containing	intronic
MSTRG.16113	MSTRG.16113.1	PITG_21316	PITG_21316T0	D0P3Z2	Protein phosphatase methylesterase 1	antisense	genic	0	overlapping	exonic
MSTRG.16082	MSTRG.16082.1	PITG_21350	PITG_21350T0	D0P3Y0	Putative uncharacterized protein	antisense	genic	0	overlapping	exonic
MSTRG.17404	MSTRG.17404.2	PITG_21441	PITG_21441T0	D0P438	Putative uncharacterized protein	antisense	genic	0	overlapping	exonic
MSTRG.14043	MSTRG.14043.2	PITG_21473	PITG_21473T0	D0P3R7	Putative uncharacterized protein	antisense	genic	0	overlapping	exonic
MSTRG.17721	MSTRG.17721.4	PITG_21516	PITG_21516T0	D0P458	Memo-like protein	sense	genic	0	nested	exonic
MSTRG.22124	MSTRG.22124.1	PITG_21620	PITG_21620T0	D0P4H2	Fumarylacetoacetate (FAA) hydrolase, putative	antisense	genic	0	overlapping	exonic
MSTRG.25889	MSTRG.25889.1	PITG_21932	PITG_21932T0	D0P4P5	Putative uncharacterized protein	antisense	genic	0	nested	exonic
MSTRG.2137	MSTRG.2137.2	PITG_22040	PITG_22040T0	D0P4V4	Transmembrane protein, putative	sense	genic	0	overlapping	exonic
MSTRG.8061	MSTRG.8061.2	PITG_22089	PITG_22089T0	D0P4Z9	Secreted RxLR effector peptide protein, putative	antisense	genic	0	containing	exonic
MSTRG.6847	MSTRG.6847.1	PITG_22201	PITG_22201T0	PITG_22201	hypothetical protein	sense	genic	0	containing	exonic
MSTRG.13654	MSTRG.13654.1	PITG_22405	PITG_22405T0	D0RM95	Putative uncharacterized protein	sense	genic	0	containing	exonic
MSTRG.13658	MSTRG.13658.2	PITG_22406	PITG_22406T0	D0RM96	Putative uncharacterized protein	sense	genic	0	nested	exonic
MSTRG.13658	MSTRG.13658.4	PITG_22406	PITG_22406T0	D0RM96	Putative uncharacterized protein	sense	genic	0	nested	exonic
MSTRG.13658	MSTRG.13658.3	PITG_22406	PITG_22406T0	D0RM96	Putative uncharacterized protein	sense	genic	0	nested	exonic
MSTRG.13662	MSTRG.13662.4	PITG_22409	PITG_22409T0	D0RM97	Putative uncharacterized protein	sense	genic	0	overlapping	exonic
MSTRG.17103	MSTRG.17103.1	PITG_22491	PITG_22491T0	D0RME5	Putative uncharacterized protein	antisense	genic	0	overlapping	exonic
MSTRG.19810	MSTRG.19810.2	PITG_22578	PITG_22578T0	D0RMJ9	Putative uncharacterized protein	sense	genic	0	overlapping	exonic
MSTRG.887	MSTRG.887.1	PITG_22666	PITG_22666T0	D0MRM3	Putative uncharacterized protein	antisense	genic	0	overlapping	exonic
MSTRG.8891	MSTRG.8891.1	PITG_22677	PITG_22677T0	D0MV82	PcF and SCR74-like cys-rich secreted peptide, putative	antisense	genic	0	overlapping	exonic
MSTRG.14121	MSTRG.14121.2	PITG_22692	PITG_22692T0	D0MVJ2	Epi2-like protease inhibitor	antisense	genic	0	containing	exonic
MSTRG.19147	MSTRG.19147.1	PITG_22719	PITG_22719T0	D0MYP2	Phosphatidylinositol kinase (PIK-G2)	antisense	genic	0	nested	exonic
MSTRG.23734	MSTRG.23734.2	PITG_22752	PITG_22752T0	D0N2L4	Putative uncharacterized protein	sense	genic	0	containing	intronic
MSTRG.27574	MSTRG.27574.1	PITG_22782	PITG_22782T0	D0N5Z3	M96 mating-specific protein, putative	antisense	genic	0	containing	intronic
MSTRG.27593	MSTRG.27593.1	PITG_22790	PITG_22790T0	D0N5Z9	M96 mating-specific protein, putative	antisense	genic	0	containing	intronic
MSTRG.27593	MSTRG.27593.1	PITG_22791	PITG_22791T0	D0N600	M96 mating-specific protein, putative	antisense	genic	0	overlapping	exonic
MSTRG.2752	MSTRG.2752.1	PITG_22823	PITG_22823T0	D0N8J0	Expressed protein	antisense	genic	0	containing	intronic
MSTRG.3244	MSTRG.3244.1	PITG_22840	PITG_22840T0	D0N9T8	Peroxisomal (S)-2-hydroxy-acid oxidase, putative	antisense	genic	0	overlapping	exonic
MSTRG.3244	MSTRG.3244.2	PITG_22840	PITG_22840T0	D0N9T8	Peroxisomal (S)-2-hydroxy-acid oxidase, putative	antisense	genic	0	overlapping	exonic
MSTRG.5394	MSTRG.5394.15	PITG_23178	PITG_23178T0	D0P1W4	Kazal-type serine protease inhibitor, putative	antisense	genic	0	overlapping	exonic
MSTRG.18307	MSTRG.18307.23	PITG_03008	PITG_03008T0	D0MZ52	Putative uncharacterized protein	antisense	intergenic	1	convergent	downstream
MSTRG.18345	MSTRG.18345.1	PITG_03058	PITG_03058T0	D0MZ97	Cytochrome P450, putative	antisense	intergenic	1	convergent	downstream
MSTRG.18675	MSTRG.18675.3	PITG_03372	PITG_03372T0	D0N032	Putative uncharacterized protein	sense	intergenic	1	same_strand	upstream
MSTRG.19151	MSTRG.19151.2	PITG_03837	PITG_03837T0	D0MYN2	Metalloprotease family M01, putative	antisense	intergenic	1	convergent	downstream
MSTRG.25018	MSTRG.25018.1	PITG_05174	PITG_05174T0	D0N3Q4	50S ribosomal protein L35	sense	intergenic	1	same_strand	downstream
MSTRG.27385	MSTRG.27385.3	PITG_05748	PITG_05748T0	D0N5L2	Putative uncharacterized protein	sense	intergenic	1	same_strand	downstream
MSTRG.6468	MSTRG.6468.3	PITG_08885	PITG_08885T0	D0NDF1	Putative uncharacterized protein	sense	intergenic	1	same_strand	downstream
MSTRG.11435	MSTRG.11435.6	PITG_11435	PITG_11435T0	D0NIS2	Putative uncharacterized protein	sense	intergenic	1	same_strand	upstream
MSTRG.11501	MSTRG.11501.1	PITG_11477	PITG_11477T0	D0NIV7	Putative uncharacterized protein	antisense	intergenic	1	convergent	downstream
MSTRG.12955	MSTRG.12955.4	PITG_12673	PITG_12673T0	D0NKX4	Putative uncharacterized protein	sense	intergenic	1	same_strand	upstream
MSTRG.24319	MSTRG.24319.1	PITG_17971	PITG_17971T0	D0NXE2	Putative uncharacterized protein	sense	intergenic	1	same_strand	downstream
MSTRG.24420	MSTRG.24420.2	PITG_18233	PITG_18233T0	D0NXN6	Putative uncharacterized protein	sense	intergenic	1	same_strand	downstream
MSTRG.8800	MSTRG.8800.1	PITG_01238	PITG_01238T0	D0MUZ8	Putative uncharacterized protein	sense	intergenic	2	same_strand	upstream
MSTRG.19151	MSTRG.19151.2	PITG_03838	PITG_03838T0	D0MYN3	Putative uncharacterized protein	antisense	intergenic	2	divergent	upstream
MSTRG.11474	MSTRG.11474.1	PITG_11464	PITG_11464T0	D0NIU5	Pairing protein 2 family protein	antisense	intergenic	2	convergent	downstream
MSTRG.915	MSTRG.915.3	PITG_00778	PITG_00778T0	D0MRP1	Putative uncharacterized protein	antisense	intergenic	4	convergent	downstream
MSTRG.18033	MSTRG.18033.1	PITG_21447	PITG_21447T0	D0P480	Ribosomal large subunit pseudouridine synthase A, putative	antisense	intergenic	6	convergent	downstream
MSTRG.22858	MSTRG.22858.1	PITG_17753	PITG_17753T0	D0NWC6	Malic enzyme	antisense	intergenic	7	convergent	downstream
MSTRG.25397	MSTRG.25397.1	PITG_05452	PITG_05452T0	D0N2U9	Hypothetical cleavage-induced protein	antisense	intergenic	8	divergent	upstream
MSTRG.15244	MSTRG.15244.2	PITG_13856	PITG_13856T0	D0NMY9	Putative uncharacterized protein	antisense	intergenic	8	convergent	downstream
MSTRG.1897	MSTRG.1897.1	PITG_07184	PITG_07184T0	D0N7H0	Putative uncharacterized protein	antisense	intergenic	9	divergent	upstream
MSTRG.12966	MSTRG.12966.4	PITG_12676	PITG_12676T0	D0NKX7	Cyclin-like protein	antisense	intergenic	9	convergent	downstream
MSTRG.4081	MSTRG.4081.1	PITG_08296	PITG_08296T0	D0NA91	Aquaporin, putative	sense	intergenic	11	same_strand	upstream
MSTRG.9784	MSTRG.9784.1	PITG_02040	PITG_02040T0	D0MUQ7	Deoxyribonuclease TATDN1-like protein	antisense	intergenic	13	convergent	downstream
MSTRG.18737	MSTRG.18737.2	PITG_03431	PITG_03431T0	D0N086	Putative uncharacterized protein	antisense	intergenic	14	divergent	upstream
MSTRG.4821	MSTRG.4821.1	PITG_09067	PITG_09067T0	D0NBM1	M96 mating-specific protein family	antisense	intergenic	14	convergent	downstream
MSTRG.5110	MSTRG.5110.1	PITG_09240	PITG_09240T0	D0NB77	Putative uncharacterized protein	antisense	intergenic	14	convergent	downstream
MSTRG.13505	MSTRG.13505.1	PITG_13373	PITG_13373T0	D0NLT9	Putative uncharacterized protein	antisense	intergenic	14	convergent	downstream
MSTRG.8556	MSTRG.8556.1	PITG_11298	PITG_11298T0	D0NGP5	Putative uncharacterized protein	antisense	intergenic	15	convergent	downstream
MSTRG.12973	MSTRG.12973.1	PITG_12682	PITG_12682T0	D0NKY1	Cytochrome c	antisense	intergenic	16	convergent	downstream
MSTRG.3177	MSTRG.3177.1	PITG_20244	PITG_20244T0	D0P123	Putative uncharacterized protein	antisense	intergenic	16	divergent	upstream
MSTRG.735	MSTRG.735.1	PITG_00656	PITG_00656T0	D0MRC8	Putative uncharacterized protein	antisense	intergenic	17	divergent	upstream
MSTRG.25298	MSTRG.25298.1	PITG_05374	PITG_05374T0	D0N471	Argininosuccinate synthase	antisense	intergenic	17	divergent	upstream
MSTRG.20313	MSTRG.20313.3	PITG_16473	PITG_16473T0	D0NTQ6	Serine protease family S08A, putative	antisense	intergenic	17	convergent	downstream
MSTRG.20313	MSTRG.20313.2	PITG_16473	PITG_16473T0	D0NTQ6	Serine protease family S08A, putative	antisense	intergenic	17	convergent	downstream
MSTRG.20313	MSTRG.20313.4	PITG_16473	PITG_16473T0	D0NTQ6	Serine protease family S08A, putative	antisense	intergenic	17	convergent	downstream
MSTRG.22735	MSTRG.22735.1	PITG_17771	PITG_17771T0	D0NW86	Putative uncharacterized protein	antisense	intergenic	18	convergent	downstream
MSTRG.1799	MSTRG.1799.1	PITG_07071	PITG_07071T0	D0N770	Putative uncharacterized protein	antisense	intergenic	19	convergent	downstream
MSTRG.11028	MSTRG.11028.1	PITG_11678	PITG_11678T0	D0NIB4	Putative uncharacterized protein	antisense	intergenic	19	convergent	downstream
MSTRG.27052	MSTRG.27052.1	PITG_19256	PITG_19256T0	D0NZK0	Protein kinase, putative	antisense	intergenic	19	convergent	downstream
MSTRG.7208	MSTRG.7208.1	PITG_10103	PITG_10103T0	D0NEB2	Putative uncharacterized protein	antisense	intergenic	20	convergent	downstream
MSTRG.13187	MSTRG.13187.1	PITG_12836	PITG_12836T0	D0NL99	UDP-N-acetylglucosamine transferase subunit ALG14	antisense	intergenic	20	convergent	downstream
MSTRG.28245	MSTRG.28245.1	PITG_19606	PITG_19606T0	D0P0C9	Putative uncharacterized protein	antisense	intergenic	20	divergent	upstream
MSTRG.20362	MSTRG.20362.4	PITG_23075	PITG_23075T0	D0NTT4	NPP1-like protein	antisense	intergenic	20	convergent	downstream
MSTRG.18885	MSTRG.18885.1	PITG_03599	PITG_03599T0	D0MY09	Alanine aminotransferase 2	antisense	intergenic	21	convergent	downstream
MSTRG.10666	MSTRG.10666.1	PITG_12031	PITG_12031T0	D0NHS0	Putative uncharacterized protein	sense	intergenic	21	same_strand	upstream
MSTRG.27285	MSTRG.27285.5	PITG_19293	PITG_19293T0	D0NZV8	Putative uncharacterized protein	antisense	intergenic	21	divergent	upstream
MSTRG.9405	MSTRG.9405.6	PITG_01740	PITG_01740T0	D0MTZ2	Putative uncharacterized protein	sense	intergenic	22	same_strand	upstream
MSTRG.25544	MSTRG.25544.1	PITG_05615	PITG_05615T0	D0N394	Pyrophosphate-energized vacuolar membrane proton pump, putative	antisense	intergenic	23	convergent	downstream
MSTRG.6908	MSTRG.6908.1	PITG_09826	PITG_09826T0	D0NEN5	Putative uncharacterized protein	antisense	intergenic	23	convergent	downstream
MSTRG.17749	MSTRG.17749.5	PITG_15015	PITG_15015T0	D0NRG3	GPI ethanolamine phosphate transferase, putative	antisense	intergenic	23	convergent	downstream
MSTRG.27612	MSTRG.27612.1	PITG_05910	PITG_05910T0	D0N607	Secreted RxLR effector peptide protein, putative	antisense	intergenic	24	divergent	upstream
MSTRG.17164	MSTRG.17164.5	PITG_14591	PITG_14591T0	D0NQM3	Choline-phosphate cytidylyltransferase B	antisense	intergenic	24	convergent	downstream
MSTRG.16359	MSTRG.16359.6	PITG_14994	PITG_14994T0	D0NPI1	Putative uncharacterized protein	sense	intergenic	25	same_strand	downstream
MSTRG.2280	MSTRG.2280.1	PITG_19589	PITG_19589T0	D0P0M3	Crinkler (CRN) family protein	antisense	intergenic	25	convergent	downstream
MSTRG.23079	MSTRG.23079.4	PITG_04534	PITG_04534T0	D0N1G8	Vacuolar protein sorting-associated protein 28	antisense	intergenic	26	divergent	upstream
MSTRG.5697	MSTRG.5697.1	PITG_09522	PITG_09522T0	D0NC69	Putative uncharacterized protein	antisense	intergenic	27	divergent	upstream
MSTRG.26015	MSTRG.26015.2	PITG_18725	PITG_18725T0	D0NZ36	Putative uncharacterized protein	antisense	intergenic	27	divergent	upstream
MSTRG.17323	MSTRG.17323.1	PITG_14722	PITG_14722T0	D0NQX9	12-oxophytodienoate reductase, putative	antisense	intergenic	28	convergent	downstream
MSTRG.2291	MSTRG.2291.2	PITG_19859	PITG_19859T0	D0P0M5	Putative uncharacterized protein	antisense	intergenic	28	convergent	downstream
MSTRG.1613	MSTRG.1613.3	PITG_06919	PITG_06919T0	D0N6S9	Putative uncharacterized protein	sense	intergenic	29	same_strand	upstream
MSTRG.4436	MSTRG.4436.1	PITG_08579	PITG_08579T0	D0NAY8	Isoleucyl-tRNA synthetase	antisense	intergenic	29	divergent	upstream
MSTRG.7429	MSTRG.7429.1	PITG_20866	PITG_20866T0	D0P2H2	Beta-glucan synthesis-associated protein	antisense	intergenic	29	convergent	downstream
MSTRG.16736	MSTRG.16736.1	PITG_21593	PITG_21593T0	D0P406	Putative uncharacterized protein	antisense	intergenic	29	divergent	upstream
MSTRG.19276	MSTRG.19276.1	PITG_03969	PITG_03969T0	D0MZ02	Putative uncharacterized protein	antisense	intergenic	30	divergent	upstream
MSTRG.5110	MSTRG.5110.2	PITG_09240	PITG_09240T0	D0NB77	Putative uncharacterized protein	antisense	intergenic	30	convergent	downstream
MSTRG.1548	MSTRG.1548.1	PITG_06863	PITG_06863T0	D0N6M7	ATP-binding Cassette (ABC) Superfamily	antisense	intergenic	31	convergent	downstream
MSTRG.11959	MSTRG.11959.3	PITG_12300	PITG_12300T0	D0NJJ2	Phosphoribosylglycinamide synthetase, putative	antisense	intergenic	32	convergent	downstream
MSTRG.20502	MSTRG.20502.1	PITG_16331	PITG_16331T0	D0NU12	Putative uncharacterized protein	antisense	intergenic	32	convergent	downstream
MSTRG.3244	MSTRG.3244.1	PITG_22839	PITG_22839T0	D0N9T7	Nuclear mitotic apparatus protein, putative	antisense	intergenic	32	convergent	downstream
MSTRG.16947	MSTRG.16947.1	PITG_15263	PITG_15263T0	D0NQA4	Transmembrane protein, putative	antisense	intergenic	33	convergent	downstream
MSTRG.3131	MSTRG.3131.1	PITG_19514	PITG_19514T0	D0P0Z5	Putative uncharacterized protein	antisense	intergenic	33	convergent	downstream
MSTRG.24995	MSTRG.24995.1	PITG_22758	PITG_22758T0	D0N3P6	Arabinofuranosidase	antisense	intergenic	34	convergent	downstream
MSTRG.11836	MSTRG.11836.1	PITG_12196	PITG_12196T0	D0NJA2	Putative uncharacterized protein	antisense	intergenic	35	divergent	upstream
MSTRG.7806	MSTRG.7806.1	PITG_10443	PITG_10443T0	D0NFB5	Peroxisomal acyl-coenzyme A oxidase, putative	antisense	intergenic	36	convergent	downstream
MSTRG.2889	MSTRG.2889.1	PITG_22829	PITG_22829T0	D0N8V4	Crinkler (CRN) family protein	sense	intergenic	37	same_strand	upstream
MSTRG.3244	MSTRG.3244.2	PITG_22839	PITG_22839T0	D0N9T7	Nuclear mitotic apparatus protein, putative	antisense	intergenic	37	convergent	downstream
MSTRG.18951	MSTRG.18951.3	PITG_03622	PITG_03622T0	D0MY32	Putative uncharacterized protein	antisense	intergenic	39	convergent	downstream
MSTRG.26523	MSTRG.26523.1	PITG_06422	PITG_06422T0	D0N4U3	Putative uncharacterized protein	antisense	intergenic	39	divergent	upstream
MSTRG.15244	MSTRG.15244.2	PITG_13855	PITG_13855T0	D0NMY8	Phosphatidic acid phosphatase	antisense	intergenic	39	divergent	upstream
MSTRG.10303	MSTRG.10303.1	PITG_22272	PITG_22272T0	D0RM29	Putative uncharacterized protein	sense	intergenic	39	same_strand	upstream
MSTRG.8859	MSTRG.8859.7	PITG_01294	PITG_01294T0	D0MV55	Putative uncharacterized protein	antisense	intergenic	41	divergent	upstream
MSTRG.22017	MSTRG.22017.1	PITG_17123	PITG_17123T0	D0NV29	T-complex protein 1 subunit gamma	antisense	intergenic	42	convergent	downstream
MSTRG.4088	MSTRG.4088.8	PITG_08302	PITG_08302T0	D0NA96	Putative uncharacterized protein	antisense	intergenic	43	divergent	upstream
MSTRG.24388	MSTRG.24388.1	PITG_18033	PITG_18033T0	D0NXK2	Putative uncharacterized protein	sense	intergenic	43	same_strand	downstream
MSTRG.9166	MSTRG.9166.1	PITG_01524	PITG_01524T0	D0MTG4	RING-box protein 1	antisense	intergenic	44	convergent	downstream
MSTRG.21651	MSTRG.21651.1	PITG_04275	PITG_04275T0	D0N0W7	Sulfatase-like protein	sense	intergenic	44	same_strand	downstream
MSTRG.25496	MSTRG.25496.2	PITG_05579	PITG_05579T0	D0N359	Catalase-peroxidase, putative	antisense	intergenic	44	convergent	downstream
MSTRG.7716	MSTRG.7716.1	PITG_10384	PITG_10384T0	D0NF69	Putative uncharacterized protein	sense	intergenic	44	same_strand	upstream
MSTRG.14934	MSTRG.14934.2	PITG_02885	PITG_02885T0	D0MXF3	Putative uncharacterized protein	antisense	intergenic	45	convergent	downstream
MSTRG.21268	MSTRG.21268.1	PITG_04028	PITG_04028T0	D0N0D4	Putative uncharacterized protein	antisense	intergenic	45	convergent	downstream
MSTRG.12709	MSTRG.12709.1	PITG_12466	PITG_12466T0	D0NKK9	Proton-dependent Oligopeptide Transporter (POT) Family	antisense	intergenic	45	divergent	upstream
MSTRG.1075	MSTRG.1075.1	PITG_00887	PITG_00887T0	D0MRX9	Putative uncharacterized protein	antisense	intergenic	46	divergent	upstream
MSTRG.25604	MSTRG.25604.1	PITG_05677	PITG_05677T0	D0N3F0	Putative uncharacterized protein	antisense	intergenic	46	convergent	downstream
MSTRG.18422	MSTRG.18422.1	PITG_03123	PITG_03123T0	D0MZF3	M96 mating-specific protein family	antisense	intergenic	48	divergent	upstream
MSTRG.4238	MSTRG.4238.1	PITG_08394	PITG_08394T0	D0NAH6	Putative uncharacterized protein	sense	intergenic	49	same_strand	upstream
MSTRG.25661	MSTRG.25661.1	PITG_17706	PITG_17706T0	D0NYH4	Putative uncharacterized protein	antisense	intergenic	49	divergent	upstream
MSTRG.7059	MSTRG.7059.1	PITG_09967	PITG_09967T0	D0NDZ0	Putative uncharacterized protein	sense	intergenic	53	same_strand	upstream
MSTRG.9801	MSTRG.9801.7	PITG_02052	PITG_02052T0	D0MUR9	Putative uncharacterized protein	antisense	intergenic	54	convergent	downstream
MSTRG.14627	MSTRG.14627.2	PITG_02586	PITG_02586T0	D0MWQ3	Putative uncharacterized protein	antisense	intergenic	54	convergent	downstream
MSTRG.14627	MSTRG.14627.4	PITG_02586	PITG_02586T0	D0MWQ3	Putative uncharacterized protein	antisense	intergenic	54	convergent	downstream
MSTRG.12877	MSTRG.12877.1	PITG_21074	PITG_21074T0	D0P3I4	Putative uncharacterized protein	antisense	intergenic	54	convergent	downstream
MSTRG.17109	MSTRG.17109.1	PITG_21716	PITG_21716T0	D0P429	Putative uncharacterized protein	antisense	intergenic	54	divergent	upstream
MSTRG.14287	MSTRG.14287.1	PITG_02253	PITG_02253T0	D0MVV4	Isovaleryl-CoA dehydrogenase, putative	antisense	intergenic	55	convergent	downstream
MSTRG.23403	MSTRG.23403.1	PITG_04755	PITG_04755T0	D0N1Z3	Putative uncharacterized protein	antisense	intergenic	55	divergent	upstream
MSTRG.12807	MSTRG.12807.6	PITG_12540	PITG_12540T0	D0NKS7	Gephyrin-like protein	antisense	intergenic	55	convergent	downstream
MSTRG.18080	MSTRG.18080.2	PITG_15846	PITG_15846T0	D0NRV5	Putative uncharacterized protein	antisense	intergenic	55	convergent	downstream
MSTRG.2623	MSTRG.2623.1	PITG_07534	PITG_07534T0	D0N8K6	Putative uncharacterized protein	sense	intergenic	57	same_strand	downstream
MSTRG.19919	MSTRG.19919.1	PITG_15584	PITG_15584T0	D0NT44	BZIP transcription factor	antisense	intergenic	57	convergent	downstream
MSTRG.11584	MSTRG.11584.1	PITG_21182	PITG_21182T0	D0P394	Apoptosis-inducing factor 1, putative	sense	intergenic	57	same_strand	upstream
MSTRG.13059	MSTRG.13059.1	PITG_12746	PITG_12746T0	D0NL22	Putative uncharacterized protein	antisense	intergenic	59	divergent	upstream
MSTRG.19536	MSTRG.19536.1	PITG_15783	PITG_15783T0	D0NSJ2	Putative uncharacterized protein	antisense	intergenic	59	convergent	downstream
MSTRG.16403	MSTRG.16403.1	PITG_22475	PITG_22475T0	D0RMD5	Putative uncharacterized protein	sense	intergenic	59	same_strand	downstream
MSTRG.993	MSTRG.993.1	PITG_00831	PITG_00831T0	D0MRS8	Sodium-dependent phosphate transporter, putative	antisense	intergenic	60	divergent	upstream
MSTRG.27366	MSTRG.27366.3	PITG_05731	PITG_05731T0	D0N5J7	Origin recognition complex subunit, putative	antisense	intergenic	60	convergent	downstream
MSTRG.13026	MSTRG.13026.1	PITG_12731	PITG_12731T0	D0NL13	Secreted RxLR effector peptide protein, putative	sense	intergenic	60	same_strand	upstream
MSTRG.19680	MSTRG.19680.1	PITG_16063	PITG_16063T0	D0NSS6	Putative uncharacterized protein	antisense	intergenic	60	convergent	downstream
MSTRG.24207	MSTRG.24207.1	PITG_17953	PITG_17953T0	D0NXC5	COP9 signalosome complex subunit 2	antisense	intergenic	60	divergent	upstream
MSTRG.26171	MSTRG.26171.1	PITG_18682	PITG_18682T0	D0NZB6	Putative uncharacterized protein	antisense	intergenic	60	convergent	downstream
MSTRG.6476	MSTRG.6476.1	PITG_08890	PITG_08890T0	D0NDF5	Protein kinase, putative	antisense	intergenic	61	convergent	downstream
MSTRG.10889	MSTRG.10889.1	PITG_11584	PITG_11584T0	D0NI34	Putative uncharacterized protein	antisense	intergenic	61	convergent	downstream
MSTRG.3748	MSTRG.3748.1	PITG_08237	PITG_08237T0	D0N9T2	Histone deacetylase, putative	antisense	intergenic	62	convergent	downstream
MSTRG.3748	MSTRG.3748.2	PITG_08237	PITG_08237T0	D0N9T2	Histone deacetylase, putative	antisense	intergenic	62	convergent	downstream
MSTRG.7056	MSTRG.7056.3	PITG_09965	PITG_09965T0	D0NDY9	Protein transport Sec23/Sec24-like protein	antisense	intergenic	62	convergent	downstream
MSTRG.1663	MSTRG.1663.2	PITG_06953	PITG_06953T0	D0N6W3	Histone H3	sense	intergenic	63	same_strand	upstream
MSTRG.8372	MSTRG.8372.1	PITG_11128	PITG_11128T0	D0NG90	Putative uncharacterized protein	antisense	intergenic	63	convergent	downstream
MSTRG.12171	MSTRG.12171.1	PITG_12949	PITG_12949T0	D0NJY0	Putative uncharacterized protein	antisense	intergenic	64	convergent	downstream
MSTRG.12192	MSTRG.12192.1	PITG_12965	PITG_12965T0	D0NJZ3	Putative uncharacterized protein	sense	intergenic	64	same_strand	upstream
MSTRG.26610	MSTRG.26610.1	PITG_06483	PITG_06483T0	D0N4Y6	Putative uncharacterized protein	antisense	intergenic	65	divergent	upstream
MSTRG.10065	MSTRG.10065.1	PITG_10835	PITG_10835T0	D0NH71	Secreted RxLR effector peptide protein, putative	sense	intergenic	65	same_strand	upstream
MSTRG.26956	MSTRG.26956.1	PITG_18786	PITG_18786T0	D0NZE3	Putative uncharacterized protein	antisense	intergenic	65	convergent	downstream
MSTRG.9674	MSTRG.9674.1	PITG_01938	PITG_01938T0	D0MUG3	Glyceraldehyde-3-phosphate dehydrogenase	sense	intergenic	66	same_strand	upstream
MSTRG.15028	MSTRG.15028.1	PITG_02953	PITG_02953T0	D0MXK7	Putative uncharacterized protein	sense	intergenic	67	same_strand	upstream
MSTRG.24677	MSTRG.24677.1	PITG_18078	PITG_18078T0	D0NY52	Alkaline phosphatase	antisense	intergenic	67	convergent	downstream
MSTRG.21356	MSTRG.21356.2	PITG_22725	PITG_22725T0	D0N0J1	Secreted RxLR effector peptide protein, putative	sense	intergenic	67	same_strand	upstream
MSTRG.14445	MSTRG.14445.1	PITG_02400	PITG_02400T0	D0MW82	Protein kinase	antisense	intergenic	69	divergent	upstream
MSTRG.16336	MSTRG.16336.1	PITG_14970	PITG_14970T0	D0NPF9	Protein kinase, putative	antisense	intergenic	69	divergent	upstream
MSTRG.18649	MSTRG.18649.1	PITG_03347	PITG_03347T0	D0N008	Ribonucleoside-diphosphate reductase small chain	sense	intergenic	70	same_strand	downstream
MSTRG.25000	MSTRG.25000.1	PITG_05168	PITG_05168T0	D0N3P8	Putative uncharacterized protein	antisense	intergenic	70	convergent	downstream
MSTRG.2375	MSTRG.2375.1	PITG_19483	PITG_19483T0	D0P0T3	Putative uncharacterized protein	antisense	intergenic	70	divergent	upstream
MSTRG.14296	MSTRG.14296.1	PITG_02258	PITG_02258T0	D0MVV9	Putative uncharacterized protein	antisense	intergenic	71	convergent	downstream
MSTRG.25010	MSTRG.25010.1	PITG_05172	PITG_05172T0	D0N3Q2	Putative uncharacterized protein	antisense	intergenic	71	convergent	downstream
MSTRG.13081	MSTRG.13081.19	PITG_12765	PITG_12765T0	D0NL38	Putative uncharacterized protein	sense	intergenic	71	same_strand	upstream
MSTRG.14996	MSTRG.14996.2	PITG_02921	PITG_02921T0	D0MXI0	Valyl-tRNA synthetase	sense	intergenic	72	same_strand	upstream
MSTRG.14996	MSTRG.14996.1	PITG_02921	PITG_02921T0	D0MXI0	Valyl-tRNA synthetase	sense	intergenic	72	same_strand	upstream
MSTRG.7188	MSTRG.7188.1	PITG_10082	PITG_10082T0	D0NE94	Putative uncharacterized protein	antisense	intergenic	72	convergent	downstream
MSTRG.1613	MSTRG.1613.4	PITG_06919	PITG_06919T0	D0N6S9	Putative uncharacterized protein	sense	intergenic	73	same_strand	upstream
MSTRG.1613	MSTRG.1613.2	PITG_06919	PITG_06919T0	D0N6S9	Putative uncharacterized protein	sense	intergenic	73	same_strand	upstream
MSTRG.1613	MSTRG.1613.1	PITG_06919	PITG_06919T0	D0N6S9	Putative uncharacterized protein	sense	intergenic	73	same_strand	upstream
MSTRG.1613	MSTRG.1613.5	PITG_06919	PITG_06919T0	D0N6S9	Putative uncharacterized protein	sense	intergenic	73	same_strand	upstream
MSTRG.20140	MSTRG.20140.2	PITG_16257	PITG_16257T0	D0NTG8	Putative uncharacterized protein	antisense	intergenic	73	convergent	downstream
MSTRG.20140	MSTRG.20140.1	PITG_16257	PITG_16257T0	D0NTG8	Putative uncharacterized protein	antisense	intergenic	73	convergent	downstream
MSTRG.22737	MSTRG.22737.3	PITG_17772	PITG_17772T0	D0NW87	Putative uncharacterized protein	antisense	intergenic	73	convergent	downstream
MSTRG.17101	MSTRG.17101.1	PITG_22491	PITG_22491T0	D0RME5	Putative uncharacterized protein	sense	intergenic	73	same_strand	upstream
MSTRG.17473	MSTRG.17473.1	PITG_15375	PITG_15375T0	D0NR36	Putative uncharacterized protein	antisense	intergenic	74	convergent	downstream
MSTRG.607	MSTRG.607.2	PITG_00557	PITG_00557T0	D0MR39	DNA primase, putative	sense	intergenic	75	same_strand	upstream
MSTRG.18080	MSTRG.18080.3	PITG_15846	PITG_15846T0	D0NRV5	Putative uncharacterized protein	antisense	intergenic	75	convergent	downstream
MSTRG.14124	MSTRG.14124.1	PITG_02119	PITG_02119T0	D0MVJ0	Protein kinase, putative	antisense	intergenic	76	convergent	downstream
MSTRG.18316	MSTRG.18316.1	PITG_03032	PITG_03032T0	D0MZ74	Putative uncharacterized protein	sense	intergenic	76	same_strand	upstream
MSTRG.19004	MSTRG.19004.1	PITG_03694	PITG_03694T0	D0MY99	Disulfide-isomerase, putative	antisense	intergenic	76	convergent	downstream
MSTRG.23271	MSTRG.23271.1	PITG_04681	PITG_04681T0	D0N1T1	Serine/threonine-protein phosphatase	antisense	intergenic	76	convergent	downstream
MSTRG.20849	MSTRG.20849.2	PITG_16959	PITG_16959T0	D0NUH2	Transglutaminase elicitor M81D	antisense	intergenic	76	divergent	upstream
MSTRG.14608	MSTRG.14608.1	PITG_02562	PITG_02562T0	D0MWM9	Putative uncharacterized protein	sense	intergenic	77	same_strand	upstream
MSTRG.26862	MSTRG.26862.1	PITG_06667	PITG_06667T0	D0N5E0	U3 small nucleolar RNA-associated protein, putative	antisense	intergenic	77	convergent	downstream
MSTRG.8543	MSTRG.8543.1	PITG_11284	PITG_11284T0	D0NGN1	Putative uncharacterized protein	antisense	intergenic	77	divergent	upstream
MSTRG.28126	MSTRG.28126.1	PITG_19437	PITG_19437T0	D0NH44	Putative uncharacterized protein	antisense	intergenic	77	divergent	upstream
MSTRG.9603	MSTRG.9603.1	PITG_01860	PITG_01860T0	D0MU97	Transmembrane protein, putative	sense	intergenic	79	same_strand	downstream
MSTRG.9603	MSTRG.9603.3	PITG_01860	PITG_01860T0	D0MU97	Transmembrane protein, putative	sense	intergenic	79	same_strand	downstream
MSTRG.14788	MSTRG.14788.1	PITG_02763	PITG_02763T0	D0MX57	Voltage-gated Ion Channel (VIC) Superfamily	antisense	intergenic	79	convergent	downstream
MSTRG.19729	MSTRG.19729.1	PITG_16117	PITG_16117T0	D0NSX7	Putative uncharacterized protein	sense	intergenic	79	same_strand	downstream
MSTRG.24660	MSTRG.24660.1	PITG_18065	PITG_18065T0	D0NY39	Putative uncharacterized protein	antisense	intergenic	79	divergent	upstream
MSTRG.1117	MSTRG.1117.2	PITG_00912	PITG_00912T0	D0MRZ9	3-hydroxyisobutyrate dehydrogenase, putative	antisense	intergenic	80	divergent	upstream
MSTRG.1117	MSTRG.1117.1	PITG_00912	PITG_00912T0	D0MRZ9	3-hydroxyisobutyrate dehydrogenase, putative	antisense	intergenic	80	divergent	upstream
MSTRG.17618	MSTRG.17618.1	PITG_15466	PITG_15466T0	D0NRB1	Serine protease family S33, putative	antisense	intergenic	80	convergent	downstream
MSTRG.22497	MSTRG.22497.1	PITG_17326	PITG_17326T0	D0NVT4	Putative uncharacterized protein	antisense	intergenic	81	convergent	downstream
MSTRG.25672	MSTRG.25672.1	PITG_17711	PITG_17711T0	D0NYH8	Purine nucleoside phosphorylase 1	antisense	intergenic	81	convergent	downstream
MSTRG.13172	MSTRG.13172.1	PITG_22982	PITG_22982T0	D0NL90	Putative uncharacterized protein	antisense	intergenic	81	divergent	upstream
MSTRG.21239	MSTRG.21239.6	PITG_21708	PITG_21708T0	D0NM67	Putative uncharacterized protein	sense	intergenic	82	same_strand	downstream
MSTRG.27292	MSTRG.27292.3	PITG_23154	PITG_23154T0	D0NZW3	Secreted RxLR effector peptide protein, putative	antisense	intergenic	83	convergent	downstream
MSTRG.27285	MSTRG.27285.5	PITG_19294	PITG_19294T0	D0NZV9	Protein kinase	antisense	intergenic	84	convergent	downstream
MSTRG.16981	MSTRG.16981.1	PITG_15297	PITG_15297T0	D0NQD5	Secreted RxLR effector peptide protein, putative	sense	intergenic	85	same_strand	upstream
MSTRG.14445	MSTRG.14445.1	PITG_02401	PITG_02401T0	D0MW83	Phosphatidylinositol-3,4,5-trisphosphate 3-phosphatase, putative	sense	intergenic	86	same_strand	upstream
MSTRG.2486	MSTRG.2486.1	PITG_07411	PITG_07411T0	D0N8C3	Putative uncharacterized protein	sense	intergenic	86	same_strand	upstream
MSTRG.2301	MSTRG.2301.8	PITG_19868	PITG_19868T0	D0P0N4	tRNA-dihydrouridine synthase, putative	antisense	intergenic	87	convergent	downstream
MSTRG.11388	MSTRG.11388.1	PITG_11406	PITG_11406T0	D0NIQ0	Putative uncharacterized protein	antisense	intergenic	88	divergent	upstream
MSTRG.11020	MSTRG.11020.8	PITG_11682	PITG_11682T0	D0NIB7	Putative uncharacterized protein	antisense	intergenic	90	divergent	upstream
MSTRG.12755	MSTRG.12755.1	PITG_12506	PITG_12506T0	D0NKP5	Putative uncharacterized protein	antisense	intergenic	90	convergent	downstream
MSTRG.12239	MSTRG.12239.1	PITG_13008	PITG_13008T0	D0NK28	Major Facilitator Superfamily (MFS)	antisense	intergenic	90	divergent	upstream
MSTRG.7152	MSTRG.7152.1	PITG_10050	PITG_10050T0	D0NE67	Alpha-N-acetylglucosaminidase (NAGLU), putative	antisense	intergenic	92	convergent	downstream
MSTRG.14440	MSTRG.14440.1	PITG_02409	PITG_02409T0	D0MW88	Folate-Biopterin Transporter (FBT) Family	antisense	intergenic	93	convergent	downstream
MSTRG.1175	MSTRG.1175.3	PITG_00974	PITG_00974T0	D0MS52	YIPF6-like protein	sense	intergenic	95	same_strand	upstream
MSTRG.1175	MSTRG.1175.1	PITG_00974	PITG_00974T0	D0MS52	YIPF6-like protein	sense	intergenic	95	same_strand	upstream
MSTRG.25010	MSTRG.25010.2	PITG_05172	PITG_05172T0	D0N3Q2	Putative uncharacterized protein	antisense	intergenic	96	convergent	downstream
MSTRG.18098	MSTRG.18098.3	PITG_15857	PITG_15857T0	D0NRW6	Putative uncharacterized protein	sense	intergenic	96	same_strand	upstream
MSTRG.7047	MSTRG.7047.1	PITG_09956	PITG_09956T0	D0NDY2	Pre-mRNA-processing factor, putative	sense	intergenic	97	same_strand	downstream
MSTRG.17164	MSTRG.17164.5	PITG_14593	PITG_14593T0	D0NQM5	Putative uncharacterized protein	antisense	intergenic	98	divergent	upstream
MSTRG.739	MSTRG.739.2	PITG_00658	PITG_00658T0	D0MRD0	Putative uncharacterized protein	antisense	intergenic	99	divergent	upstream
MSTRG.7048	MSTRG.7048.1	PITG_09956	PITG_09956T0	D0NDY2	Pre-mRNA-processing factor, putative	antisense	intergenic	99	convergent	downstream
MSTRG.17596	MSTRG.17596.1	PITG_15443	PITG_15443T0	D0NR95	Putative uncharacterized protein	sense	intergenic	99	same_strand	upstream
MSTRG.24684	MSTRG.24684.1	PITG_18083	PITG_18083T0	D0NY56	Alkaline phosphatase	antisense	intergenic	99	convergent	downstream
MSTRG.15	MSTRG.15.1	PITG_00016	PITG_00016T0	D0MSN3	DNA-binding protein, putative	antisense	intergenic	100	convergent	downstream
MSTRG.25672	MSTRG.25672.2	PITG_17711	PITG_17711T0	D0NYH8	Purine nucleoside phosphorylase 1	antisense	intergenic	100	convergent	downstream
MSTRG.14360	MSTRG.14360.2	PITG_02322	PITG_02322T0	D0MW12	Putative uncharacterized protein	antisense	intergenic	101	divergent	upstream
MSTRG.7279	MSTRG.7279.1	PITG_10149	PITG_10149T0	D0NEF6	Mannosyl-oligosaccharide 1,2-alpha-mannosidase, putative	antisense	intergenic	101	convergent	downstream
MSTRG.13497	MSTRG.13497.1	PITG_13370	PITG_13370T0	D0NLT6	Putative uncharacterized protein	antisense	intergenic	101	divergent	upstream
MSTRG.17652	MSTRG.17652.1	PITG_15490	PITG_15490T0	D0NRD3	Expressed protein	sense	intergenic	102	same_strand	upstream
MSTRG.22010	MSTRG.22010.1	PITG_17115	PITG_17115T0	D0NV25	Putative uncharacterized protein	sense	intergenic	102	same_strand	downstream
MSTRG.14936	MSTRG.14936.1	PITG_02887	PITG_02887T0	D0MXF4	Ribosome biogenesis protein BMS1	sense	intergenic	103	same_strand	upstream
MSTRG.14036	MSTRG.14036.1	PITG_21410	PITG_21410T0	D0P3R6	INF4 description:Elicitin-like protein INF4	antisense	intergenic	103	convergent	downstream
MSTRG.18086	MSTRG.18086.1	PITG_15850	PITG_15850T0	D0NRV9	Glycine dehydrogenase, mitochondrial	sense	intergenic	104	same_strand	downstream
MSTRG.1117	MSTRG.1117.3	PITG_00912	PITG_00912T0	D0MRZ9	3-hydroxyisobutyrate dehydrogenase, putative	antisense	intergenic	105	divergent	upstream
MSTRG.9598	MSTRG.9598.1	PITG_01855	PITG_01855T0	D0MU92	Mannosyl-oligosaccharide alpha-1,2-mannosidase, putative	sense	intergenic	105	same_strand	upstream
MSTRG.14620	MSTRG.14620.1	PITG_02577	PITG_02577T0	D0MWP4	Putative uncharacterized protein	sense	intergenic	105	same_strand	upstream
MSTRG.1480	MSTRG.1480.1	PITG_06808	PITG_06808T0	D0N860	Trehalase, putative	antisense	intergenic	105	divergent	upstream
MSTRG.2434	MSTRG.2434.1	PITG_07374	PITG_07374T0	D0N892	Transmembrane protein, putative	sense	intergenic	105	same_strand	downstream
MSTRG.8741	MSTRG.8741.3	PITG_01186	PITG_01186T0	D0MUV1	Lipase, putative	antisense	intergenic	107	divergent	upstream
MSTRG.21389	MSTRG.21389.4	PITG_04116	PITG_04116T0	D0N0L2	Putative uncharacterized protein	antisense	intergenic	108	divergent	upstream
MSTRG.11600	MSTRG.11600.1	PITG_21186	PITG_21186T0	D0P398	Putative uncharacterized protein	antisense	intergenic	108	convergent	downstream
MSTRG.25298	MSTRG.25298.1	PITG_05373	PITG_05373T0	D0N470	Alcohol dehydrogenase class-3, putative	antisense	intergenic	109	convergent	downstream
MSTRG.11388	MSTRG.11388.1	PITG_11405	PITG_11405T0	D0NIP9	Putative uncharacterized protein	sense	intergenic	109	same_strand	upstream
MSTRG.11104	MSTRG.11104.1	PITG_11750	PITG_11750T0	D0NIG3	Serine/threonine protein phosphatase 2A 59 kDa regulatory subunit B' gamma, putative	antisense	intergenic	109	convergent	downstream
MSTRG.23276	MSTRG.23276.1	PITG_04678	PITG_04678T0	D0N1S8	Phosphatidylinositol-3,4,5-trisphosphate 3-phosphatase, putative	antisense	intergenic	111	convergent	downstream
MSTRG.7736	MSTRG.7736.1	PITG_10369	PITG_10369T0	D0NF56	Mitochondrial Protein Translocase (MPT) Family	antisense	intergenic	111	convergent	downstream
MSTRG.6149	MSTRG.6149.1	PITG_20888	PITG_20888T0	D0P248	Putative uncharacterized protein	antisense	intergenic	111	convergent	downstream
MSTRG.15029	MSTRG.15029.1	PITG_02953	PITG_02953T0	D0MXK7	Putative uncharacterized protein	antisense	intergenic	112	divergent	upstream
MSTRG.1117	MSTRG.1117.5	PITG_00912	PITG_00912T0	D0MRZ9	3-hydroxyisobutyrate dehydrogenase, putative	antisense	intergenic	113	divergent	upstream
MSTRG.9268	MSTRG.9268.1	PITG_01578	PITG_01578T0	D0MTK4	Putative uncharacterized protein	antisense	intergenic	113	divergent	upstream
MSTRG.18868	MSTRG.18868.1	PITG_03553	PITG_03553T0	D0MXW7	Origin recognition complex subunit, putative	sense	intergenic	113	same_strand	upstream
MSTRG.12824	MSTRG.12824.1	PITG_12555	PITG_12555T0	D0NKT9	Elicitin-like protein, putative	sense	intergenic	113	same_strand	upstream
MSTRG.2542	MSTRG.2542.29	PITG_07421	PITG_07421T0	D0N8D2	Putative uncharacterized protein	sense	intergenic	114	same_strand	downstream
MSTRG.5309	MSTRG.5309.1	PITG_09402	PITG_09402T0	D0NBK1	Phosphoglycerate kinase	antisense	intergenic	114	divergent	upstream
MSTRG.17653	MSTRG.17653.1	PITG_15490	PITG_15490T0	D0NRD3	Expressed protein	antisense	intergenic	114	divergent	upstream
MSTRG.1118	MSTRG.1118.1	PITG_00914	PITG_00914T0	D0MS01	Nuclear transcription factor Y subunit, putative	antisense	intergenic	115	divergent	upstream
MSTRG.7991	MSTRG.7991.16	PITG_10595	PITG_10595T0	D0NFP3	Delta-1-pyrroline-5-carboxylate reductase, putative	antisense	intergenic	115	convergent	downstream
MSTRG.1175	MSTRG.1175.3	PITG_00973	PITG_00973T0	D0MS51	Putative uncharacterized protein	antisense	intergenic	116	divergent	upstream
MSTRG.14783	MSTRG.14783.1	PITG_02748	PITG_02748T0	D0MX42	Putative uncharacterized protein	sense	intergenic	116	same_strand	downstream
MSTRG.2867	MSTRG.2867.2	PITG_07657	PITG_07657T0	D0N8U2	Putative uncharacterized protein	antisense	intergenic	116	convergent	downstream
MSTRG.739	MSTRG.739.3	PITG_00658	PITG_00658T0	D0MRD0	Putative uncharacterized protein	antisense	intergenic	117	divergent	upstream
MSTRG.19004	MSTRG.19004.1	PITG_03695	PITG_03695T0	D0MYA0	Putative uncharacterized protein	antisense	intergenic	117	divergent	upstream
MSTRG.9784	MSTRG.9784.1	PITG_02039	PITG_02039T0	D0MUQ6	EF-1 guanine nucleotide exchange domain-containing protein, putative	antisense	intergenic	118	divergent	upstream
MSTRG.2671	MSTRG.2671.1	PITG_07555	PITG_07555T0	D0N8M5	Secreted RxLR effector peptide protein, putative	antisense	intergenic	118	convergent	downstream
MSTRG.5879	MSTRG.5879.1	PITG_09664	PITG_09664T0	D0NCI5	Protein kinase, putative	antisense	intergenic	119	divergent	upstream
MSTRG.303	MSTRG.303.3	PITG_00291	PITG_00291T0	D0MQF4	Scavenger mRNA-decapping enzyme DcpS, putative	antisense	intergenic	120	divergent	upstream
MSTRG.18586	MSTRG.18586.1	PITG_03293	PITG_03293T0	D0MZV6	Ser/thr protein kinase	antisense	intergenic	120	divergent	upstream
MSTRG.13500	MSTRG.13500.1	PITG_13372	PITG_13372T0	D0NLT8	Putative uncharacterized protein	antisense	intergenic	120	divergent	upstream
MSTRG.13911	MSTRG.13911.6	PITG_13572	PITG_13572T0	D0NMA8	Putative uncharacterized protein	antisense	intergenic	120	divergent	upstream
MSTRG.25844	MSTRG.25844.1	PITG_19002	PITG_19002T0	D0NYQ8	Putative uncharacterized protein	antisense	intergenic	120	divergent	upstream
MSTRG.1108	MSTRG.1108.1	PITG_00921	PITG_00921T0	D0MS08	Phospholipase D, Pi-PLD-like-1	antisense	intergenic	121	convergent	downstream
MSTRG.7806	MSTRG.7806.1	PITG_10444	PITG_10444T0	D0NFB6	tRNA(Ile)-lysidine synthase, putative	antisense	intergenic	121	divergent	upstream
MSTRG.16922	MSTRG.16922.1	PITG_15241	PITG_15241T0	D0NQ83	Putative uncharacterized protein	sense	intergenic	121	same_strand	downstream
MSTRG.23342	MSTRG.23342.1	PITG_04729	PITG_04729T0	D0N1X1	Putative uncharacterized protein	sense	intergenic	122	same_strand	downstream
MSTRG.7335	MSTRG.7335.1	PITG_10183	PITG_10183T0	D0NEJ0	Putative uncharacterized protein	antisense	intergenic	122	divergent	upstream
MSTRG.22314	MSTRG.22314.1	PITG_17249	PITG_17249T0	D0NVL8	Chloride Channel (ClC) Family	antisense	intergenic	122	divergent	upstream
MSTRG.11508	MSTRG.11508.1	PITG_11485	PITG_11485T0	D0NIW1	Putative uncharacterized protein	antisense	intergenic	123	divergent	upstream
MSTRG.10933	MSTRG.10933.1	PITG_11612	PITG_11612T0	D0NI57	Putative uncharacterized protein	sense	intergenic	123	same_strand	downstream
MSTRG.15179	MSTRG.15179.1	PITG_13795	PITG_13795T0	D0NMT8	Putative uncharacterized protein	antisense	intergenic	123	divergent	upstream
MSTRG.21268	MSTRG.21268.2	PITG_04028	PITG_04028T0	D0N0D4	Putative uncharacterized protein	antisense	intergenic	124	convergent	downstream
MSTRG.21946	MSTRG.21946.2	PITG_04480	PITG_04480T0	D0N1C9	Putative uncharacterized protein	antisense	intergenic	124	divergent	upstream
MSTRG.21946	MSTRG.21946.1	PITG_04480	PITG_04480T0	D0N1C9	Putative uncharacterized protein	antisense	intergenic	124	divergent	upstream
MSTRG.21946	MSTRG.21946.3	PITG_04480	PITG_04480T0	D0N1C9	Putative uncharacterized protein	antisense	intergenic	124	divergent	upstream
MSTRG.21946	MSTRG.21946.4	PITG_04480	PITG_04480T0	D0N1C9	Putative uncharacterized protein	antisense	intergenic	124	divergent	upstream
MSTRG.11376	MSTRG.11376.1	PITG_11400	PITG_11400T0	D0NIP6	Putative uncharacterized protein	antisense	intergenic	124	divergent	upstream
MSTRG.6345	MSTRG.6345.1	PITG_08785	PITG_08785T0	D0ND74	Putative uncharacterized protein	antisense	intergenic	125	convergent	downstream
MSTRG.12845	MSTRG.12845.1	PITG_12584	PITG_12584T0	D0NKW1	DNA binding protein, putative	sense	intergenic	125	same_strand	upstream
MSTRG.1434	MSTRG.1434.2	PITG_06757	PITG_06757T0	D0N813	Putative uncharacterized protein	antisense	intergenic	126	convergent	downstream
MSTRG.22977	MSTRG.22977.5	PITG_17663	PITG_17663T0	D0NWK3	Putative uncharacterized protein	antisense	intergenic	126	convergent	downstream
MSTRG.20160	MSTRG.20160.1	PITG_16235	PITG_16235T0	D0NTF6	Secreted RxLR effector peptide protein, putative	antisense	intergenic	127	divergent	upstream
MSTRG.18426	MSTRG.18426.2	PITG_03125	PITG_03125T0	D0MZF5	Putative uncharacterized protein	antisense	intergenic	128	convergent	downstream
MSTRG.13670	MSTRG.13670.1	PITG_13449	PITG_13449T0	D0NM12	Putative uncharacterized protein	antisense	intergenic	128	divergent	upstream
MSTRG.18369	MSTRG.18369.1	PITG_03077	PITG_03077T0	D0MZB5	Tubulin polyglutamylase, putative	antisense	intergenic	130	divergent	upstream
MSTRG.14221	MSTRG.14221.1	PITG_02193	PITG_02193T0	D0MVQ2	Putative uncharacterized protein	antisense	intergenic	131	convergent	downstream
MSTRG.23367	MSTRG.23367.1	PITG_04821	PITG_04821T0	D0N239	Putative uncharacterized protein	antisense	intergenic	131	divergent	upstream
MSTRG.4342	MSTRG.4342.1	PITG_08491	PITG_08491T0	D0NAR3	12-oxophytodienoate reductase, putative	antisense	intergenic	131	convergent	downstream
MSTRG.22951	MSTRG.22951.2	PITG_17516	PITG_17516T0	D0NWG8	S-adenosylmethionine synthase	antisense	intergenic	131	divergent	upstream
MSTRG.22951	MSTRG.22951.1	PITG_17516	PITG_17516T0	D0NWG8	S-adenosylmethionine synthase	antisense	intergenic	131	divergent	upstream
MSTRG.18968	MSTRG.18968.1	PITG_03656	PITG_03656T0	D0MY66	Inosine-5'-monophosphate dehydrogenase, putative	antisense	intergenic	132	divergent	upstream
MSTRG.15262	MSTRG.15262.2	PITG_13874	PITG_13874T0	D0NN00	Putative uncharacterized protein	sense	intergenic	132	same_strand	downstream
MSTRG.23011	MSTRG.23011.1	PITG_17683	PITG_17683T0	D0NWM0	Putative uncharacterized protein	antisense	intergenic	132	convergent	downstream
MSTRG.5363	MSTRG.5363.1	PITG_19983	PITG_19983T0	D0P1U7	Putative uncharacterized protein	antisense	intergenic	132	divergent	upstream
MSTRG.9401	MSTRG.9401.1	PITG_01738	PITG_01738T0	D0MTZ0	Putative uncharacterized protein	antisense	intergenic	133	divergent	upstream
MSTRG.4804	MSTRG.4804.1	PITG_09061	PITG_09061T0	D0NBL6	Putative uncharacterized protein	sense	intergenic	133	same_strand	upstream
MSTRG.18043	MSTRG.18043.1	PITG_15807	PITG_15807T0	D0NS64	Putative uncharacterized protein	antisense	intergenic	133	divergent	upstream
MSTRG.16760	MSTRG.16760.1	PITG_21643	PITG_21643T0	D0P417	Vacuolar protein sorting-associated protein 29	antisense	intergenic	133	convergent	downstream
MSTRG.2729	MSTRG.2729.1	PITG_07486	PITG_07486T0	D0N8H8	Crinkler (CRN) family protein	antisense	intergenic	134	convergent	downstream
MSTRG.17596	MSTRG.17596.1	PITG_15444	PITG_15444T0	D0NR96	Putative uncharacterized protein	antisense	intergenic	134	divergent	upstream
MSTRG.19861	MSTRG.19861.1	PITG_15534	PITG_15534T0	D0NT93	Putative uncharacterized protein	sense	intergenic	134	same_strand	downstream
MSTRG.902	MSTRG.902.1	PITG_00772	PITG_00772T0	D0MRN6	Major Facilitator Superfamily (MFS)	sense	intergenic	135	same_strand	downstream
MSTRG.8850	MSTRG.8850.1	PITG_01283	PITG_01283T0	D0MV43	Glycoside hydrolase, putative	antisense	intergenic	135	convergent	downstream
MSTRG.21393	MSTRG.21393.1	PITG_04108	PITG_04108T0	D0N0K4	Putative uncharacterized protein	antisense	intergenic	135	divergent	upstream
MSTRG.4062	MSTRG.4062.2	PITG_08310	PITG_08310T0	D0NAA4	Putative uncharacterized protein	antisense	intergenic	136	convergent	downstream
MSTRG.12825	MSTRG.12825.1	PITG_12555	PITG_12555T0	D0NKT9	Elicitin-like protein, putative	antisense	intergenic	137	divergent	upstream
MSTRG.1201	MSTRG.1201.1	PITG_00981	PITG_00981T0	D0MS57	Putative uncharacterized protein	sense	intergenic	138	same_strand	downstream
MSTRG.7279	MSTRG.7279.1	PITG_10148	PITG_10148T0	D0NEF5	Putative uncharacterized protein	antisense	intergenic	138	divergent	upstream
MSTRG.18303	MSTRG.18303.1	PITG_03024	PITG_03024T0	D0MZ65	Putative uncharacterized protein	antisense	intergenic	139	convergent	downstream
MSTRG.27335	MSTRG.27335.1	PITG_05714	PITG_05714T0	D0N5I4	Adenylate kinase, putative	antisense	intergenic	139	divergent	upstream
MSTRG.5151	MSTRG.5151.1	PITG_09279	PITG_09279T0	D0NBB1	BZIP transcription factor, putative	sense	intergenic	139	same_strand	downstream
MSTRG.8146	MSTRG.8146.1	PITG_10940	PITG_10940T0	D0NFT1	Aldehyde dehydrogenase, mitochondrial	antisense	intergenic	139	divergent	upstream
MSTRG.13497	MSTRG.13497.3	PITG_13370	PITG_13370T0	D0NLT6	Putative uncharacterized protein	antisense	intergenic	139	divergent	upstream
MSTRG.1004	MSTRG.1004.1	PITG_00848	PITG_00848T0	D0MRU1	Putative uncharacterized protein	sense	intergenic	140	same_strand	upstream
MSTRG.13497	MSTRG.13497.3	PITG_13368	PITG_13368T0	D0NLT5	Cyclin-like protein	antisense	intergenic	140	convergent	downstream
MSTRG.10071	MSTRG.10071.2	PITG_10836	PITG_10836T0	D0NH72	HECT E3 ubiquitin ligase, putative	antisense	intergenic	141	divergent	upstream
MSTRG.25997	MSTRG.25997.1	PITG_18695	PITG_18695T0	D0NZ12	UDP-galactose transporter	antisense	intergenic	141	convergent	downstream
MSTRG.18854	MSTRG.18854.1	PITG_03547	PITG_03547T0	D0MXW1	Putative uncharacterized protein	antisense	intergenic	142	convergent	downstream
MSTRG.8489	MSTRG.8489.1	PITG_11258	PITG_11258T0	D0NGK6	Putative uncharacterized protein	antisense	intergenic	142	divergent	upstream
MSTRG.8554	MSTRG.8554.1	PITG_11293	PITG_11293T0	D0NGP0	Alcohol dehydrogenase, putative	antisense	intergenic	142	divergent	upstream
MSTRG.8567	MSTRG.8567.1	PITG_11300	PITG_11300T0	D0NGP7	Putative uncharacterized protein	sense	intergenic	142	same_strand	downstream
MSTRG.8427	MSTRG.8427.1	PITG_11186	PITG_11186T0	D0NGD8	Putative uncharacterized protein	antisense	intergenic	143	divergent	upstream
MSTRG.24577	MSTRG.24577.1	PITG_18343	PITG_18343T0	D0NXY0	Transposon protein	antisense	intergenic	143	divergent	upstream
MSTRG.23046	MSTRG.23046.1	PITG_17690	PITG_17690T0	D0NWM4	Putative uncharacterized protein	antisense	intergenic	144	divergent	upstream
MSTRG.26149	MSTRG.26149.1	PITG_18633	PITG_18633T0	D0NZ97	tRNA pseudouridine synthase B, putative	sense	intergenic	144	same_strand	upstream
MSTRG.16088	MSTRG.16088.1	PITG_21257	PITG_21257T0	D0P3Y5	Putative uncharacterized protein	antisense	intergenic	144	convergent	downstream
MSTRG.617	MSTRG.617.2	PITG_00566	PITG_00566T0	D0MR48	Uroporphyrinogen decarboxylase	antisense	intergenic	145	divergent	upstream
MSTRG.592	MSTRG.592.1	PITG_00542	PITG_00542T0	D0MR26	Mediator of RNA polymerase II transcription subunit 31	antisense	intergenic	146	divergent	upstream
MSTRG.5110	MSTRG.5110.1	PITG_09241	PITG_09241T0	D0NB78	Putative uncharacterized protein	antisense	intergenic	146	divergent	upstream
MSTRG.12432	MSTRG.12432.1	PITG_13159	PITG_13159T0	D0NJQ8	Putative uncharacterized protein	antisense	intergenic	146	divergent	upstream
MSTRG.25108	MSTRG.25108.1	PITG_05226	PITG_05226T0	D0N3U8	Putative uncharacterized protein	antisense	intergenic	147	convergent	downstream
MSTRG.2630	MSTRG.2630.13	PITG_07529	PITG_07529T0	D0N8K1	Putative uncharacterized protein	antisense	intergenic	147	convergent	downstream
MSTRG.22668	MSTRG.22668.1	PITG_17452	PITG_17452T0	D0NW33	Importin alpha-2 subunit	sense	intergenic	147	same_strand	upstream
MSTRG.7826	MSTRG.7826.1	PITG_10460	PITG_10460T0	D0NFD1	Putative uncharacterized protein	antisense	intergenic	148	convergent	downstream
MSTRG.12687	MSTRG.12687.1	PITG_12453	PITG_12453T0	D0NKJ9	Putative uncharacterized protein	antisense	intergenic	148	divergent	upstream
MSTRG.9588	MSTRG.9588.1	PITG_01862	PITG_01862T0	D0MU98	GPI description:Glucose-6-phosphate isomerase	sense	intergenic	149	same_strand	downstream
MSTRG.1290	MSTRG.1290.1	PITG_01071	PITG_01071T0	D0MSD7	Putative uncharacterized protein	antisense	intergenic	150	divergent	upstream
MSTRG.27832	MSTRG.27832.1	PITG_06088	PITG_06088T0	D0N6D3	Putative uncharacterized protein	sense	intergenic	150	same_strand	upstream
MSTRG.9726	MSTRG.9726.3	PITG_01949	PITG_01949T0	D0MUH4	Glycosyl hydrolase, putative	sense	intergenic	151	same_strand	upstream
MSTRG.11442	MSTRG.11442.1	PITG_11443	PITG_11443T0	D0NIS6	Putative uncharacterized protein	antisense	intergenic	151	convergent	downstream
MSTRG.17635	MSTRG.17635.4	PITG_15477	PITG_15477T0	D0NRC2	GAF domain-containing protein	antisense	intergenic	151	divergent	upstream
MSTRG.23038	MSTRG.23038.1	PITG_21886	PITG_21886T0	D0RLR0	Histidyl-tRNA synthetase	sense	intergenic	151	same_strand	upstream
MSTRG.9181	MSTRG.9181.2	PITG_01535	PITG_01535T0	D0MTH1	Myosin-like protein	antisense	intergenic	152	divergent	upstream
MSTRG.9401	MSTRG.9401.1	PITG_01739	PITG_01739T0	D0MTZ1	Putative uncharacterized protein	antisense	intergenic	152	convergent	downstream
MSTRG.22562	MSTRG.22562.1	PITG_17380	PITG_17380T0	D0NVX7	Putative uncharacterized protein	sense	intergenic	152	same_strand	downstream
MSTRG.14671	MSTRG.14671.1	PITG_02640	PITG_02640T0	D0MWU9	Putative uncharacterized protein	antisense	intergenic	153	divergent	upstream
MSTRG.18854	MSTRG.18854.1	PITG_03546	PITG_03546T0	D0MXW0	Hsp70-like protein	antisense	intergenic	153	divergent	upstream
MSTRG.21389	MSTRG.21389.5	PITG_04116	PITG_04116T0	D0N0L2	Putative uncharacterized protein	antisense	intergenic	153	divergent	upstream
MSTRG.1457	MSTRG.1457.1	PITG_06740	PITG_06740T0	D0N800	Putative uncharacterized protein	sense	intergenic	154	same_strand	upstream
MSTRG.6342	MSTRG.6342.1	PITG_08776	PITG_08776T0	D0ND69	Putative uncharacterized protein	antisense	intergenic	154	divergent	upstream
MSTRG.8239	MSTRG.8239.1	PITG_11008	PITG_11008T0	D0NFY7	Putative uncharacterized protein	antisense	intergenic	154	divergent	upstream
MSTRG.22742	MSTRG.22742.2	PITG_17779	PITG_17779T0	D0NW91	Putative uncharacterized protein	sense	intergenic	154	same_strand	downstream
MSTRG.27335	MSTRG.27335.2	PITG_05714	PITG_05714T0	D0N5I4	Adenylate kinase, putative	antisense	intergenic	155	divergent	upstream
MSTRG.20361	MSTRG.20361.1	PITG_23075	PITG_23075T0	D0NTT4	NPP1-like protein	sense	intergenic	155	same_strand	downstream
MSTRG.22523	MSTRG.22523.1	PITG_17347	PITG_17347T0	D0NVV0	Putative uncharacterized protein	antisense	intergenic	156	convergent	downstream
MSTRG.18917	MSTRG.18917.2	PITG_03617	PITG_03617T0	D0MY27	Protein kinase	antisense	intergenic	157	divergent	upstream
MSTRG.18917	MSTRG.18917.3	PITG_03617	PITG_03617T0	D0MY27	Protein kinase	antisense	intergenic	157	divergent	upstream
MSTRG.4112	MSTRG.4112.1	PITG_08338	PITG_08338T0	D0NAD1	Nucleolar protein 6, putative	antisense	intergenic	157	convergent	downstream
MSTRG.8544	MSTRG.8544.1	PITG_11284	PITG_11284T0	D0NGN1	Putative uncharacterized protein	sense	intergenic	157	same_strand	upstream
MSTRG.18956	MSTRG.18956.1	PITG_03630	PITG_03630T0	D0MY40	Putative uncharacterized protein	antisense	intergenic	158	divergent	upstream
MSTRG.22742	MSTRG.22742.3	PITG_17779	PITG_17779T0	D0NW91	Putative uncharacterized protein	sense	intergenic	158	same_strand	downstream
MSTRG.44	MSTRG.44.1	PITG_00065	PITG_00065T0	D0MSS9	Putative uncharacterized protein	antisense	intergenic	159	divergent	upstream
MSTRG.4316	MSTRG.4316.2	PITG_08476	PITG_08476T0	D0NAQ0	Putative uncharacterized protein	sense	intergenic	159	same_strand	downstream
MSTRG.4351	MSTRG.4351.3	PITG_08481	PITG_08481T0	D0NAQ4	Regulator of chromosome condensation (RCC1)-like protein	sense	intergenic	159	same_strand	upstream
MSTRG.5745	MSTRG.5745.1	PITG_09553	PITG_09553T0	D0NC96	Putative uncharacterized protein	antisense	intergenic	159	divergent	upstream
MSTRG.10388	MSTRG.10388.1	PITG_11831	PITG_11831T0	D0NHX4	Putative uncharacterized protein	sense	intergenic	159	same_strand	downstream
MSTRG.23486	MSTRG.23486.3	PITG_04862	PITG_04862T0	D0N277	RNA binding protein, putative	sense	intergenic	160	same_strand	upstream
MSTRG.23486	MSTRG.23486.2	PITG_04862	PITG_04862T0	D0N277	RNA binding protein, putative	sense	intergenic	160	same_strand	upstream
MSTRG.8222	MSTRG.8222.1	PITG_10989	PITG_10989T0	D0NFW8	Down syndrome critical region protein 3	sense	intergenic	161	same_strand	downstream
MSTRG.4684	MSTRG.4684.1	PITG_19978	PITG_19978T0	D0P1N3	Putative uncharacterized protein	antisense	intergenic	161	divergent	upstream
MSTRG.303	MSTRG.303.3	PITG_00293	PITG_00293T0	D0MQF6	Actin-related protein 2/3 complex subunit 5	sense	intergenic	162	same_strand	upstream
MSTRG.1742	MSTRG.1742.1	PITG_07021	PITG_07021T0	D0N720	Putative uncharacterized protein	sense	intergenic	162	same_strand	upstream
MSTRG.13392	MSTRG.13392.2	PITG_13252	PITG_13252T0	D0NLI6	Putative uncharacterized protein	sense	intergenic	162	same_strand	downstream
MSTRG.9726	MSTRG.9726.4	PITG_01949	PITG_01949T0	D0MUH4	Glycosyl hydrolase, putative	sense	intergenic	163	same_strand	upstream
MSTRG.16307	MSTRG.16307.1	PITG_14948	PITG_14948T0	D0NPE0	Putative uncharacterized protein	sense	intergenic	163	same_strand	upstream
MSTRG.27789	MSTRG.27789.1	PITG_06050	PITG_06050T0	D0N6B0	Crinkler (CRN) family protein	antisense	intergenic	164	convergent	downstream
MSTRG.1246	MSTRG.1246.1	PITG_01026	PITG_01026T0	D0MS96	Putative uncharacterized protein	sense	intergenic	165	same_strand	upstream
MSTRG.1382	MSTRG.1382.1	PITG_01156	PITG_01156T0	D0MSL7	Putative uncharacterized protein	antisense	intergenic	166	divergent	upstream
MSTRG.7826	MSTRG.7826.4	PITG_10460	PITG_10460T0	D0NFD1	Putative uncharacterized protein	antisense	intergenic	166	convergent	downstream
MSTRG.5697	MSTRG.5697.1	PITG_09523	PITG_09523T0	D0NC70	Rab32/38 family GTPase, putative	sense	intergenic	167	same_strand	upstream
MSTRG.13231	MSTRG.13231.1	PITG_12873	PITG_12873T0	D0NLC8	Putative uncharacterized protein	sense	intergenic	167	same_strand	upstream
MSTRG.25942	MSTRG.25942.16	PITG_19125	PITG_19125T0	D0NYW5	Putative uncharacterized protein	sense	intergenic	167	same_strand	upstream
MSTRG.1012	MSTRG.1012.1	PITG_00846	PITG_00846T0	D0MRT9	Putative uncharacterized protein	antisense	intergenic	168	divergent	upstream
MSTRG.1025	MSTRG.1025.6	PITG_00858	PITG_00858T0	D0MRV1	Serine/threonine protein kinase	sense	intergenic	168	same_strand	downstream
MSTRG.4238	MSTRG.4238.1	PITG_08395	PITG_08395T0	D0NAH7	Putative uncharacterized protein	antisense	intergenic	168	divergent	upstream
MSTRG.11000	MSTRG.11000.2	PITG_11668	PITG_11668T0	D0NIA8	Bzip transcription factor	sense	intergenic	168	same_strand	downstream
MSTRG.7378	MSTRG.7378.1	PITG_10210	PITG_10210T0	D0NEL2	Phosphoenolpyruvate carboxykinase	antisense	intergenic	169	convergent	downstream
MSTRG.1034	MSTRG.1034.1	PITG_00866	PITG_00866T0	D0MRV9	Putative uncharacterized protein	antisense	intergenic	170	convergent	downstream
MSTRG.14139	MSTRG.14139.12	PITG_02128	PITG_02128T0	D0MVJ8	Putative uncharacterized protein	sense	intergenic	170	same_strand	downstream
MSTRG.24861	MSTRG.24861.4	PITG_18523	PITG_18523T0	D0NY90	Putative uncharacterized protein	sense	intergenic	170	same_strand	upstream
MSTRG.8901	MSTRG.8901.1	PITG_01325	PITG_01325T0	D0MV84	Myosin-like protein	sense	intergenic	171	same_strand	upstream
MSTRG.4250	MSTRG.4250.1	PITG_08411	PITG_08411T0	D0NAJ2	Putative uncharacterized protein	antisense	intergenic	171	convergent	downstream
MSTRG.25863	MSTRG.25863.1	PITG_19017	PITG_19017T0	D0NYS2	14-3-3 protein epsilon	antisense	intergenic	171	divergent	upstream
MSTRG.27071	MSTRG.27071.3	PITG_19278	PITG_19278T0	D0NZL0	Putative uncharacterized protein	sense	intergenic	171	same_strand	downstream
MSTRG.2014	MSTRG.2014.1	PITG_07284	PITG_07284T0	D0N7Q0	SEC14 cytosolic factor, putative	antisense	intergenic	173	divergent	upstream
MSTRG.19174	MSTRG.19174.2	PITG_03867	PITG_03867T0	D0MYQ9	Putative uncharacterized protein	sense	intergenic	174	same_strand	downstream
MSTRG.19174	MSTRG.19174.1	PITG_03867	PITG_03867T0	D0MYQ9	Putative uncharacterized protein	sense	intergenic	174	same_strand	downstream
MSTRG.19212	MSTRG.19212.1	PITG_03924	PITG_03924T0	D0MYW1	Alcohol dehydrogenase, putative	antisense	intergenic	174	divergent	upstream
MSTRG.16035	MSTRG.16035.1	PITG_14280	PITG_14280T0	D0NP09	Putative uncharacterized protein	antisense	intergenic	174	convergent	downstream
MSTRG.571	MSTRG.571.1	PITG_00524	PITG_00524T0	D0MR10	Putative uncharacterized protein	antisense	intergenic	175	divergent	upstream
MSTRG.5158	MSTRG.5158.1	PITG_09282	PITG_09282T0	D0NBB4	Calcium-transporting ATPase 1, endoplasmic reticulum-type, putative	antisense	intergenic	175	divergent	upstream
MSTRG.19653	MSTRG.19653.1	PITG_16042	PITG_16042T0	D0NSQ7	Putative uncharacterized protein	antisense	intergenic	175	convergent	downstream
MSTRG.14425	MSTRG.14425.1	PITG_02384	PITG_02384T0	D0MW72	Putative uncharacterized protein	antisense	intergenic	176	divergent	upstream
MSTRG.26632	MSTRG.26632.1	PITG_06491	PITG_06491T0	D0N4Z2	Transient receptor potential Ca2 channel (TRP-CC) family protein	antisense	intergenic	176	convergent	downstream
MSTRG.26848	MSTRG.26848.1	PITG_06664	PITG_06664T0	D0N5D7	Putative uncharacterized protein	sense	intergenic	176	same_strand	upstream
MSTRG.19726	MSTRG.19726.6	PITG_16115	PITG_16115T0	D0NSX5	Putative uncharacterized protein	antisense	intergenic	176	convergent	downstream
MSTRG.19726	MSTRG.19726.2	PITG_16115	PITG_16115T0	D0NSX5	Putative uncharacterized protein	antisense	intergenic	176	convergent	downstream
MSTRG.19726	MSTRG.19726.8	PITG_16115	PITG_16115T0	D0NSX5	Putative uncharacterized protein	antisense	intergenic	176	convergent	downstream
MSTRG.19726	MSTRG.19726.7	PITG_16115	PITG_16115T0	D0NSX5	Putative uncharacterized protein	antisense	intergenic	176	convergent	downstream
MSTRG.19726	MSTRG.19726.3	PITG_16115	PITG_16115T0	D0NSX5	Putative uncharacterized protein	antisense	intergenic	176	convergent	downstream
MSTRG.19726	MSTRG.19726.4	PITG_16115	PITG_16115T0	D0NSX5	Putative uncharacterized protein	antisense	intergenic	176	convergent	downstream
MSTRG.8838	MSTRG.8838.1	PITG_01275	PITG_01275T0	D0MV35	Lipase, putative	antisense	intergenic	177	divergent	upstream
MSTRG.22	MSTRG.22.1	PITG_00020	PITG_00020T0	D0MSN5	Putative uncharacterized protein	sense	intergenic	178	same_strand	upstream
MSTRG.21306	MSTRG.21306.1	PITG_04058	PITG_04058T0	D0N0G0	Putative uncharacterized protein	sense	intergenic	178	same_strand	upstream
MSTRG.4855	MSTRG.4855.1	PITG_09086	PITG_09086T0	D0NBN7	Putative uncharacterized protein	sense	intergenic	178	same_strand	downstream
MSTRG.14756	MSTRG.14756.1	PITG_02719	PITG_02719T0	D0MX19	Putative uncharacterized protein	antisense	intergenic	179	divergent	upstream
MSTRG.20760	MSTRG.20760.1	PITG_16905	PITG_16905T0	D0NUD2	Putative uncharacterized protein	sense	intergenic	179	same_strand	upstream
MSTRG.26443	MSTRG.26443.4	PITG_06358	PITG_06358T0	D0N4N7	Callose synthase, putative	antisense	intergenic	180	divergent	upstream
MSTRG.13618	MSTRG.13618.1	PITG_21334	PITG_21334T0	D0P3N8	Putative uncharacterized protein	antisense	intergenic	180	divergent	upstream
MSTRG.14500	MSTRG.14500.1	PITG_02473	PITG_02473T0	D0MWE9	HECT E3 ubiquitin ligase, putative	sense	intergenic	181	same_strand	upstream
MSTRG.13678	MSTRG.13678.2	PITG_13457	PITG_13457T0	D0NM20	DNA repair protein XRCC3	antisense	intergenic	181	divergent	upstream
MSTRG.17238	MSTRG.17238.1	PITG_14652	PITG_14652T0	D0NQS4	Putative uncharacterized protein	antisense	intergenic	182	convergent	downstream
MSTRG.16359	MSTRG.16359.7	PITG_14994	PITG_14994T0	D0NPI1	Putative uncharacterized protein	sense	intergenic	182	same_strand	downstream
MSTRG.23486	MSTRG.23486.2	PITG_04861	PITG_04861T0	D0N276	Putative uncharacterized protein	antisense	intergenic	183	divergent	upstream
MSTRG.19732	MSTRG.19732.1	PITG_16120	PITG_16120T0	D0NSX9	Putative uncharacterized protein	antisense	intergenic	183	divergent	upstream
MSTRG.4342	MSTRG.4342.1	PITG_08493	PITG_08493T0	D0NAR5	Putative uncharacterized protein	antisense	intergenic	184	divergent	upstream
MSTRG.24207	MSTRG.24207.1	PITG_17954	PITG_17954T0	D0NXC6	Putative uncharacterized protein	antisense	intergenic	185	convergent	downstream
MSTRG.23486	MSTRG.23486.3	PITG_04861	PITG_04861T0	D0N276	Putative uncharacterized protein	antisense	intergenic	186	divergent	upstream
MSTRG.12305	MSTRG.12305.4	PITG_13064	PITG_13064T0	D0NK77	Putative uncharacterized protein	sense	intergenic	186	same_strand	downstream
MSTRG.23595	MSTRG.23595.2	PITG_04956	PITG_04956T0	D0N2G1	Putative uncharacterized protein	antisense	intergenic	187	divergent	upstream
MSTRG.23595	MSTRG.23595.1	PITG_04956	PITG_04956T0	D0N2G1	Putative uncharacterized protein	antisense	intergenic	187	divergent	upstream
MSTRG.26427	MSTRG.26427.1	PITG_06344	PITG_06344T0	D0N4M4	Putative uncharacterized protein	antisense	intergenic	187	divergent	upstream
MSTRG.15938	MSTRG.15938.1	PITG_14207	PITG_14207T0	D0NNV5	Putative uncharacterized protein	antisense	intergenic	187	convergent	downstream
MSTRG.23067	MSTRG.23067.2	PITG_04521	PITG_04521T0	D0N1F8	Putative uncharacterized protein	antisense	intergenic	188	convergent	downstream
MSTRG.23447	PITG_04796T0	PITG_04795	PITG_04795T0	D0N223	CRN domain-containing protein-containing protein	antisense	intergenic	188	divergent	upstream
MSTRG.3427	MSTRG.3427.1	PITG_07953	PITG_07953T0	D0N949	3-ketoacyl-CoA thiolase A	sense	intergenic	188	same_strand	upstream
MSTRG.8414	MSTRG.8414.1	PITG_11176	PITG_11176T0	D0NGC8	Putative uncharacterized protein	antisense	intergenic	188	divergent	upstream
MSTRG.14430	MSTRG.14430.2	PITG_02391	PITG_02391T0	D0MW75	Putative uncharacterized protein	sense	intergenic	189	same_strand	upstream
MSTRG.22025	MSTRG.22025.1	PITG_17133	PITG_17133T0	D0NV39	6,7-dimethyl-8-ribityllumazine synthase	antisense	intergenic	189	divergent	upstream
MSTRG.14799	MSTRG.14799.1	PITG_02772	PITG_02772T0	D0MX66	Putative uncharacterized protein	antisense	intergenic	190	divergent	upstream
MSTRG.23447	MSTRG.23447.11	PITG_04795	PITG_04795T0	D0N223	CRN domain-containing protein-containing protein	antisense	intergenic	190	divergent	upstream
MSTRG.887	MSTRG.887.1	PITG_22667	PITG_22667T0	D0MRM4	Putative uncharacterized protein	antisense	intergenic	190	convergent	downstream
MSTRG.1075	MSTRG.1075.2	PITG_00887	PITG_00887T0	D0MRX9	Putative uncharacterized protein	antisense	intergenic	191	divergent	upstream
MSTRG.1103	MSTRG.1103.2	PITG_00919	PITG_00919T0	D0MS06	Glycoside-Pentoside-Hexuronide (GPH):Cation Symporter Family	antisense	intergenic	191	divergent	upstream
MSTRG.1103	MSTRG.1103.3	PITG_00919	PITG_00919T0	D0MS06	Glycoside-Pentoside-Hexuronide (GPH):Cation Symporter Family	antisense	intergenic	191	divergent	upstream
MSTRG.13096	MSTRG.13096.1	PITG_12788	PITG_12788T0	D0NL61	12-oxophytodienoate reductase, putative	antisense	intergenic	191	divergent	upstream
MSTRG.15742	MSTRG.15742.2	PITG_14057	PITG_14057T0	D0NNJ1	Alcohol dehydrogenase, putative	antisense	intergenic	191	convergent	downstream
MSTRG.26063	MSTRG.26063.1	PITG_18764	PITG_18764T0	D0NZ71	Putative uncharacterized protein	antisense	intergenic	191	divergent	upstream
MSTRG.134	MSTRG.134.1	PITG_00116	PITG_00116T0	D0MSX4	SUMO ligase, putative	antisense	intergenic	192	convergent	downstream
MSTRG.11151	MSTRG.11151.1	PITG_20706	PITG_20706T0	D0P341	Putative uncharacterized protein	sense	intergenic	192	same_strand	downstream
MSTRG.4436	MSTRG.4436.2	PITG_08579	PITG_08579T0	D0NAY8	Isoleucyl-tRNA synthetase	antisense	intergenic	193	divergent	upstream
MSTRG.14241	MSTRG.14241.1	PITG_02209	PITG_02209T0	D0MVR7	Putative uncharacterized protein	antisense	intergenic	194	divergent	upstream
MSTRG.2822	MSTRG.2822.1	PITG_07630	PITG_07630T0	D0N8S0	Secreted RxLR effector peptide protein, putative	antisense	intergenic	194	convergent	downstream
MSTRG.24817	MSTRG.24817.1	PITG_05100	PITG_05100T0	D0N3J6	Putative uncharacterized protein	antisense	intergenic	195	divergent	upstream
MSTRG.7695	MSTRG.7695.1	PITG_10343	PITG_10343T0	D0NF39	Putative uncharacterized protein	antisense	intergenic	195	divergent	upstream
MSTRG.12966	MSTRG.12966.5	PITG_12676	PITG_12676T0	D0NKX7	Cyclin-like protein	antisense	intergenic	195	convergent	downstream
MSTRG.13157	MSTRG.13157.2	PITG_12813	PITG_12813T0	D0NL80	Phytanoyl-CoA dioxygenase domain-containing protein, putative	antisense	intergenic	196	convergent	downstream
MSTRG.1414	MSTRG.1414.2	PITG_06745	PITG_06745T0	D0N804	Putative uncharacterized protein	antisense	intergenic	197	convergent	downstream
MSTRG.10689	MSTRG.10689.1	PITG_12039	PITG_12039T0	D0NHS3	Putative uncharacterized protein	sense	intergenic	198	same_strand	downstream
MSTRG.12738	MSTRG.12738.1	PITG_12487	PITG_12487T0	D0NKM8	Putative uncharacterized protein	sense	intergenic	198	same_strand	upstream
MSTRG.12738	MSTRG.12738.2	PITG_12487	PITG_12487T0	D0NKM8	Putative uncharacterized protein	sense	intergenic	198	same_strand	upstream
MSTRG.23500	MSTRG.23500.1	PITG_04900	PITG_04900T0	D0N2B4	Putative uncharacterized protein	antisense	intergenic	199	divergent	upstream
MSTRG.26004	MSTRG.26004.1	PITG_18712	PITG_18712T0	D0NZ24	Putative uncharacterized protein	antisense	intergenic	199	divergent	upstream
MSTRG.7842	MSTRG.7842.1	PITG_10488	PITG_10488T0	D0NFF6	Protein kinase, putative	antisense	intergenic	200	divergent	upstream
MSTRG.11751	MSTRG.11751.1	PITG_12124	PITG_12124T0	D0NJ37	Protein phosphatase 2C, putative	antisense	intergenic	200	divergent	upstream
MSTRG.10302	MSTRG.10302.1	PITG_22272	PITG_22272T0	D0RM29	Putative uncharacterized protein	antisense	intergenic	200	divergent	upstream
MSTRG.14657	MSTRG.14657.4	PITG_02613	PITG_02613T0	D0MWS4	Putative uncharacterized protein	sense	intergenic	201	same_strand	downstream
MSTRG.18115	MSTRG.18115.1	PITG_15874	PITG_15874T0	D0NRY3	Putative uncharacterized protein	antisense	intergenic	201	divergent	upstream
MSTRG.5507	MSTRG.5507.1	PITG_19907	PITG_19907T0	D0P206	Rab21/Rab5 family GTPase, putative	antisense	intergenic	201	divergent	upstream
MSTRG.8920	MSTRG.8920.1	PITG_01337	PITG_01337T0	D0MV94	Putative uncharacterized protein	sense	intergenic	202	same_strand	upstream
MSTRG.14447	MSTRG.14447.1	PITG_02401	PITG_02401T0	D0MW83	Phosphatidylinositol-3,4,5-trisphosphate 3-phosphatase, putative	antisense	intergenic	202	convergent	downstream
MSTRG.19415	MSTRG.19415.1	PITG_15682	PITG_15682T0	D0NSB6	Putative uncharacterized protein	antisense	intergenic	202	divergent	upstream
MSTRG.22383	MSTRG.22383.1	PITG_17272	PITG_17272T0	D0NVN9	Putative uncharacterized protein	sense	intergenic	202	same_strand	downstream
MSTRG.14671	MSTRG.14671.2	PITG_02640	PITG_02640T0	D0MWU9	Putative uncharacterized protein	antisense	intergenic	203	divergent	upstream
MSTRG.18954	MSTRG.18954.2	PITG_03624	PITG_03624T0	D0MY34	FEN1 description:Flap endonuclease 1	antisense	intergenic	203	divergent	upstream
MSTRG.25237	MSTRG.25237.1	PITG_05315	PITG_05315T0	D0N425	Undecaprenyl pyrophosphate synthetase, putative	antisense	intergenic	203	convergent	downstream
MSTRG.27510	MSTRG.27510.1	PITG_05840	PITG_05840T0	D0N5T6	Ubiquinol-cytochrome c reductase iron-sulfur subunit	antisense	intergenic	203	convergent	downstream
MSTRG.5252	MSTRG.5252.14	PITG_09350	PITG_09350T0	D0NBG8	Aquaporin, putative	sense	intergenic	203	same_strand	upstream
MSTRG.17498	MSTRG.17498.1	PITG_15388	PITG_15388T0	D0NR47	Phenol acid carboxylase, putative	sense	intergenic	203	same_strand	upstream
MSTRG.15	MSTRG.15.3	PITG_00016	PITG_00016T0	D0MSN3	DNA-binding protein, putative	antisense	intergenic	204	convergent	downstream
MSTRG.12192	MSTRG.12192.1	PITG_22989	PITG_22989T0	D0NJZ4	Mitogen-activated protein kinase kinase, putative	antisense	intergenic	204	divergent	upstream
MSTRG.1071	MSTRG.1071.1	PITG_00884	PITG_00884T0	D0MRX6	Putative uncharacterized protein	sense	intergenic	205	same_strand	upstream
MSTRG.10424	MSTRG.10424.1	PITG_11863	PITG_11863T0	D0NHF1	Transmembrane protein, putative	sense	intergenic	205	same_strand	downstream
MSTRG.8060	MSTRG.8060.1	PITG_22089	PITG_22089T0	D0P4Z9	Secreted RxLR effector peptide protein, putative	antisense	intergenic	205	convergent	downstream
MSTRG.19270	MSTRG.19270.1	PITG_03961	PITG_03961T0	D0MYZ7	Putative uncharacterized protein	antisense	intergenic	206	divergent	upstream
MSTRG.27841	MSTRG.27841.3	PITG_06094	PITG_06094T0	D0N6D9	Secreted RxLR effector peptide protein, putative	antisense	intergenic	206	convergent	downstream
MSTRG.27841	MSTRG.27841.1	PITG_06094	PITG_06094T0	D0N6D9	Secreted RxLR effector peptide protein, putative	antisense	intergenic	206	convergent	downstream
MSTRG.6456	MSTRG.6456.2	PITG_08875	PITG_08875T0	D0NDE2	Putative uncharacterized protein	antisense	intergenic	206	divergent	upstream
MSTRG.6456	MSTRG.6456.1	PITG_08875	PITG_08875T0	D0NDE2	Putative uncharacterized protein	antisense	intergenic	206	divergent	upstream
MSTRG.23886	MSTRG.23886.1	PITG_17856	PITG_17856T0	D0NWV2	Putative uncharacterized protein	antisense	intergenic	206	divergent	upstream
MSTRG.8800	MSTRG.8800.1	PITG_01237	PITG_01237T0	D0MUZ7	Putative uncharacterized protein	antisense	intergenic	207	divergent	upstream
MSTRG.6046	MSTRG.6046.1	PITG_09769	PITG_09769T0	D0NCS2	Putative uncharacterized protein	sense	intergenic	207	same_strand	downstream
MSTRG.18334	MSTRG.18334.1	PITG_03048	PITG_03048T0	D0MZ87	Ubiquitin-conjugating enzyme E2, putative	sense	intergenic	208	same_strand	downstream
MSTRG.18334	MSTRG.18334.2	PITG_03048	PITG_03048T0	D0MZ87	Ubiquitin-conjugating enzyme E2, putative	sense	intergenic	208	same_strand	downstream
MSTRG.18680	MSTRG.18680.1	PITG_03396	PITG_03396T0	D0N054	Putative uncharacterized protein	sense	intergenic	208	same_strand	upstream
MSTRG.5833	MSTRG.5833.1	PITG_09629	PITG_09629T0	D0NCF8	Rab32/38 family GTPase, putative	sense	intergenic	208	same_strand	upstream
MSTRG.23914	MSTRG.23914.1	PITG_17881	PITG_17881T0	D0NWX4	Putative uncharacterized protein	antisense	intergenic	208	divergent	upstream
MSTRG.21389	MSTRG.21389.3	PITG_04116	PITG_04116T0	D0N0L2	Putative uncharacterized protein	antisense	intergenic	209	divergent	upstream
MSTRG.11102	MSTRG.11102.1	PITG_11750	PITG_11750T0	D0NIG3	Serine/threonine protein phosphatase 2A 59 kDa regulatory subunit B' gamma, putative	antisense	intergenic	209	divergent	upstream
MSTRG.15938	MSTRG.15938.1	PITG_14208	PITG_14208T0	D0NNV6	Putative uncharacterized protein	sense	intergenic	209	same_strand	downstream
MSTRG.23464	MSTRG.23464.11	PITG_04855	PITG_04855T0	D0N270	Putative uncharacterized protein	antisense	intergenic	210	divergent	upstream
MSTRG.23464	MSTRG.23464.9	PITG_04855	PITG_04855T0	D0N270	Putative uncharacterized protein	antisense	intergenic	210	divergent	upstream
MSTRG.22567	MSTRG.22567.1	PITG_17384	PITG_17384T0	D0NVY1	Putative uncharacterized protein	sense	intergenic	210	same_strand	upstream
MSTRG.16113	MSTRG.16113.1	PITG_21317	PITG_21317T0	D0P3Z3	Transmembrane protein, putative	sense	intergenic	210	same_strand	upstream
MSTRG.26004	MSTRG.26004.3	PITG_18712	PITG_18712T0	D0NZ24	Putative uncharacterized protein	antisense	intergenic	211	divergent	upstream
MSTRG.13157	MSTRG.13157.3	PITG_12813	PITG_12813T0	D0NL80	Phytanoyl-CoA dioxygenase domain-containing protein, putative	antisense	intergenic	212	convergent	downstream
MSTRG.19626	MSTRG.19626.3	PITG_16014	PITG_16014T0	D0NSN4	Putative uncharacterized protein	antisense	intergenic	212	convergent	downstream
MSTRG.21306	MSTRG.21306.1	PITG_04059	PITG_04059T0	D0N0G1	Putative uncharacterized protein	antisense	intergenic	213	divergent	upstream
MSTRG.13654	MSTRG.13654.1	PITG_22404	PITG_22404T0	D0RM94	Putative uncharacterized protein	sense	intergenic	213	same_strand	upstream
MSTRG.769	MSTRG.769.1	PITG_00682	PITG_00682T0	D0MRF1	Carbonic anhydrase	antisense	intergenic	214	divergent	upstream
MSTRG.1453	MSTRG.1453.30	PITG_06740	PITG_06740T0	D0N800	Putative uncharacterized protein	antisense	intergenic	214	convergent	downstream
MSTRG.1453	MSTRG.1453.29	PITG_06740	PITG_06740T0	D0N800	Putative uncharacterized protein	antisense	intergenic	214	convergent	downstream
MSTRG.24659	MSTRG.24659.1	PITG_18064	PITG_18064T0	D0NY38	Putative uncharacterized protein	antisense	intergenic	214	divergent	upstream
MSTRG.16082	MSTRG.16082.1	PITG_21351	PITG_21351T0	D0P3Y1	Putative uncharacterized protein	antisense	intergenic	214	convergent	downstream
MSTRG.24438	MSTRG.24438.2	PITG_18249	PITG_18249T0	D0NXQ1	Putative uncharacterized protein	antisense	intergenic	215	convergent	downstream
MSTRG.24438	MSTRG.24438.1	PITG_18249	PITG_18249T0	D0NXQ1	Putative uncharacterized protein	antisense	intergenic	215	convergent	downstream
MSTRG.23465	MSTRG.23465.1	PITG_04854	PITG_04854T0	D0N269	Putative uncharacterized protein	antisense	intergenic	216	divergent	upstream
MSTRG.8495	MSTRG.8495.5	PITG_11246	PITG_11246T0	D0NGJ4	Putative uncharacterized protein	antisense	intergenic	216	convergent	downstream
MSTRG.17277	MSTRG.17277.1	PITG_14680	PITG_14680T0	D0NQU6	Putative uncharacterized protein	sense	intergenic	216	same_strand	downstream
MSTRG.4478	MSTRG.4478.1	PITG_08613	PITG_08613T0	D0NB21	EGL-V.6 description:Cell 5A endo-1,4-betaglucanase, putative	antisense	intergenic	217	divergent	upstream
MSTRG.24735	MSTRG.24735.1	PITG_18487	PITG_18487T0	D0NYD9	Secreted RxLR effector peptide protein, putative	antisense	intergenic	217	convergent	downstream
MSTRG.9493	MSTRG.9493.1	PITG_01832	PITG_01832T0	D0MU71	Protein kinase	antisense	intergenic	218	divergent	upstream
MSTRG.9599	MSTRG.9599.1	PITG_01855	PITG_01855T0	D0MU92	Mannosyl-oligosaccharide alpha-1,2-mannosidase, putative	antisense	intergenic	219	divergent	upstream
MSTRG.25779	MSTRG.25779.1	PITG_18578	PITG_18578T0	D0NYM5	CDC14 description:Dual specificity protein phosphatase, putative	antisense	intergenic	219	convergent	downstream
MSTRG.7258	MSTRG.7258.1	PITG_10141	PITG_10141T0	D0NEE9	Putative uncharacterized protein	sense	intergenic	220	same_strand	upstream
MSTRG.13731	MSTRG.13731.5	PITG_13500	PITG_13500T0	D0NM53	40S ribosomal protein S4	sense	intergenic	220	same_strand	downstream
MSTRG.17150	MSTRG.17150.1	PITG_14572	PITG_14572T0	D0NQK4	Putative uncharacterized protein	antisense	intergenic	220	divergent	upstream
MSTRG.19724	MSTRG.19724.1	PITG_16118	PITG_16118T0	D0NSX8	Putative uncharacterized protein	antisense	intergenic	220	convergent	downstream
MSTRG.11071	MSTRG.11071.1	PITG_11719	PITG_11719T0	D0NIE1	4-hydroxyphenylpyruvate dioxygenase	sense	intergenic	221	same_strand	upstream
MSTRG.19522	MSTRG.19522.2	PITG_15774	PITG_15774T0	D0NSI4	Protein kinase	antisense	intergenic	221	divergent	upstream
MSTRG.19732	MSTRG.19732.3	PITG_16120	PITG_16120T0	D0NSX9	Putative uncharacterized protein	antisense	intergenic	221	divergent	upstream
MSTRG.27912	MSTRG.27912.1	PITG_06152	PITG_06152T0	D0N6I4	Putative uncharacterized protein	sense	intergenic	222	same_strand	upstream
MSTRG.8353	MSTRG.8353.1	PITG_11120	PITG_11120T0	D0NG82	Putative uncharacterized protein	sense	intergenic	222	same_strand	downstream
MSTRG.10814	MSTRG.10814.1	PITG_11532	PITG_11532T0	D0NHZ3	Putative uncharacterized protein	antisense	intergenic	222	divergent	upstream
MSTRG.26985	MSTRG.26985.2	PITG_18815	PITG_18815T0	D0NZG3	Putative uncharacterized protein	antisense	intergenic	222	divergent	upstream
MSTRG.5440	MSTRG.5440.2	PITG_20118	PITG_20118T0	D0P1Y0	50S ribosomal protein L15	sense	intergenic	222	same_strand	upstream
MSTRG.5440	MSTRG.5440.1	PITG_20118	PITG_20118T0	D0P1Y0	50S ribosomal protein L15	sense	intergenic	222	same_strand	upstream
MSTRG.1745	MSTRG.1745.1	PITG_07027	PITG_07027T0	D0N726	Isocitrate lyase	antisense	intergenic	223	divergent	upstream
MSTRG.8047	MSTRG.8047.1	PITG_20582	PITG_20582T0	D0P2L5	Putative uncharacterized protein	antisense	intergenic	223	divergent	upstream
MSTRG.2282	MSTRG.2282.2	PITG_22065	PITG_22065T0	D0NXU6	Putative uncharacterized protein	antisense	intergenic	223	divergent	upstream
MSTRG.25676	MSTRG.25676.1	PITG_17718	PITG_17718T0	D0NYI1	Putative uncharacterized protein	antisense	intergenic	224	divergent	upstream
MSTRG.26934	MSTRG.26934.1	PITG_18779	PITG_18779T0	D0NZD9	Putative uncharacterized protein	antisense	intergenic	224	divergent	upstream
MSTRG.22694	MSTRG.22694.1	PITG_21827	PITG_21827T0	D0P4J4	Rab11 family GTPase, putative	antisense	intergenic	224	convergent	downstream
MSTRG.1178	MSTRG.1178.14	PITG_00960	PITG_00960T0	D0MS39	Putative uncharacterized protein	antisense	intergenic	226	divergent	upstream
MSTRG.27475	MSTRG.27475.2	PITG_05813	PITG_05813T0	D0N5R1	Putative uncharacterized protein	sense	intergenic	226	same_strand	upstream
MSTRG.8477	MSTRG.8477.1	PITG_11239	PITG_11239T0	D0NGI7	NIFC3 description:Nuclear LIM factor interactor-interacting protein cleavage-specific form, putative	antisense	intergenic	226	divergent	upstream
MSTRG.25997	MSTRG.25997.1	PITG_18694	PITG_18694T0	D0NZ11	Putative uncharacterized protein	antisense	intergenic	226	divergent	upstream
MSTRG.983	MSTRG.983.1	PITG_00820	PITG_00820T0	D0MRS2	Putative uncharacterized protein	sense	intergenic	227	same_strand	downstream
MSTRG.9658	MSTRG.9658.1	PITG_01919	PITG_01919T0	D0MUE5	Mitochondrial Carrier (MC) Family	antisense	intergenic	227	divergent	upstream
MSTRG.13670	MSTRG.13670.1	PITG_13448	PITG_13448T0	D0NM11	Formate dehydrogenase	sense	intergenic	227	same_strand	upstream
MSTRG.5428	MSTRG.5428.1	PITG_22155	PITG_22155T0	D0RLX5	Putative uncharacterized protein	sense	intergenic	227	same_strand	upstream
MSTRG.9743	MSTRG.9743.1	PITG_01991	PITG_01991T0	D0MUL2	Putative uncharacterized protein	antisense	intergenic	228	divergent	upstream
MSTRG.11600	MSTRG.11600.1	PITG_21185	PITG_21185T0	D0P397	RPS6 protein kinase	antisense	intergenic	228	divergent	upstream
MSTRG.7694	MSTRG.7694.2	PITG_10343	PITG_10343T0	D0NF39	Putative uncharacterized protein	antisense	intergenic	229	convergent	downstream
MSTRG.7694	MSTRG.7694.1	PITG_10343	PITG_10343T0	D0NF39	Putative uncharacterized protein	antisense	intergenic	229	convergent	downstream
MSTRG.13097	MSTRG.13097.1	PITG_12788	PITG_12788T0	D0NL61	12-oxophytodienoate reductase, putative	sense	intergenic	229	same_strand	upstream
MSTRG.24340	MSTRG.24340.1	PITG_17993	PITG_17993T0	D0NXG3	Putative uncharacterized protein	antisense	intergenic	229	divergent	upstream
MSTRG.1466	MSTRG.1466.1	PITG_06783	PITG_06783T0	D0N839	Quinolinate synthetase A protein, putative	sense	intergenic	230	same_strand	downstream
MSTRG.8413	MSTRG.8413.3	PITG_11170	PITG_11170T0	D0NGC3	Histone-binding protein RBBP4	antisense	intergenic	231	divergent	upstream
MSTRG.17749	MSTRG.17749.3	PITG_15015	PITG_15015T0	D0NRG3	GPI ethanolamine phosphate transferase, putative	antisense	intergenic	231	convergent	downstream
MSTRG.9727	MSTRG.9727.1	PITG_01950	PITG_01950T0	D0MUH5	Protein kinase, putative	sense	intergenic	232	same_strand	upstream
MSTRG.3437	MSTRG.3437.2	PITG_07967	PITG_07967T0	D0N963	Protein kinase, putative	antisense	intergenic	232	divergent	upstream
MSTRG.4250	MSTRG.4250.1	PITG_08412	PITG_08412T0	D0NAJ3	Putative uncharacterized protein	sense	intergenic	232	same_strand	downstream
MSTRG.12393	MSTRG.12393.1	PITG_13103	PITG_13103T0	D0NKA9	Fimbrin-like protein	antisense	intergenic	232	divergent	upstream
MSTRG.16091	MSTRG.16091.2	PITG_21259	PITG_21259T0	D0P3Y7	Putative uncharacterized protein	antisense	intergenic	232	divergent	upstream
MSTRG.27670	MSTRG.27670.2	PITG_05956	PITG_05956T0	D0N638	Putative uncharacterized protein	antisense	intergenic	233	divergent	upstream
MSTRG.2014	MSTRG.2014.1	PITG_07285	PITG_07285T0	D0N7Q1	Putative uncharacterized protein	sense	intergenic	233	same_strand	upstream
MSTRG.6046	MSTRG.6046.1	PITG_09770	PITG_09770T0	D0NCS3	Putative uncharacterized protein	sense	intergenic	233	same_strand	upstream
MSTRG.6046	MSTRG.6046.2	PITG_09770	PITG_09770T0	D0NCS3	Putative uncharacterized protein	sense	intergenic	233	same_strand	upstream
MSTRG.6046	MSTRG.6046.3	PITG_09770	PITG_09770T0	D0NCS3	Putative uncharacterized protein	sense	intergenic	233	same_strand	upstream
MSTRG.13158	MSTRG.13158.2	PITG_12813	PITG_12813T0	D0NL80	Phytanoyl-CoA dioxygenase domain-containing protein, putative	sense	intergenic	233	same_strand	downstream
MSTRG.18722	MSTRG.18722.1	PITG_03417	PITG_03417T0	D0N075	Mitochondrial Carrier (MC) Family	antisense	intergenic	235	divergent	upstream
MSTRG.23615	MSTRG.23615.1	PITG_04971	PITG_04971T0	D0N2H0	Putative uncharacterized protein	antisense	intergenic	235	convergent	downstream
MSTRG.8044	MSTRG.8044.1	PITG_20590	PITG_20590T0	D0MR74	Putative uncharacterized protein	antisense	intergenic	235	divergent	upstream
MSTRG.23465	MSTRG.23465.2	PITG_04854	PITG_04854T0	D0N269	Putative uncharacterized protein	antisense	intergenic	236	divergent	upstream
MSTRG.16291	MSTRG.16291.1	PITG_14937	PITG_14937T0	D0NPD0	Putative uncharacterized protein	antisense	intergenic	236	divergent	upstream
MSTRG.20750	MSTRG.20750.1	PITG_16916	PITG_16916T0	D0NUE0	Protein kinase, putative	antisense	intergenic	236	divergent	upstream
MSTRG.25190	MSTRG.25190.2	PITG_05281	PITG_05281T0	D0N3Z3	Putative uncharacterized protein	antisense	intergenic	237	convergent	downstream
MSTRG.2731	MSTRG.2731.2	PITG_07486	PITG_07486T0	D0N8H8	Crinkler (CRN) family protein	antisense	intergenic	237	divergent	upstream
MSTRG.2731	MSTRG.2731.3	PITG_07486	PITG_07486T0	D0N8H8	Crinkler (CRN) family protein	antisense	intergenic	237	divergent	upstream
MSTRG.17653	MSTRG.17653.2	PITG_15490	PITG_15490T0	D0NRD3	Expressed protein	antisense	intergenic	238	divergent	upstream
MSTRG.10829	MSTRG.10829.1	PITG_11545	PITG_11545T0	D0NI02	Anoctamin-like protein	sense	intergenic	239	same_strand	upstream
MSTRG.17545	MSTRG.17545.1	PITG_15409	PITG_15409T0	D0NR67	Putative uncharacterized protein	sense	intergenic	239	same_strand	upstream
MSTRG.22598	MSTRG.22598.1	PITG_17416	PITG_17416T0	D0NW10	Putative uncharacterized protein	antisense	intergenic	239	convergent	downstream
MSTRG.5052	MSTRG.5052.15	PITG_09201	PITG_09201T0	D0NBX1	Bzip transcription factor	antisense	intergenic	240	convergent	downstream
MSTRG.7717	MSTRG.7717.1	PITG_10384	PITG_10384T0	D0NF69	Putative uncharacterized protein	sense	intergenic	240	same_strand	downstream
MSTRG.17787	MSTRG.17787.1	PITG_15039	PITG_15039T0	D0NRH9	Secreted RxLR effector peptide protein, putative	antisense	intergenic	240	convergent	downstream
MSTRG.19484	MSTRG.19484.1	PITG_15738	PITG_15738T0	D0NSF9	Putative uncharacterized protein	antisense	intergenic	241	divergent	upstream
MSTRG.2424	MSTRG.2424.2	PITG_19596	PITG_19596T0	D0P0V5	Putative uncharacterized protein	antisense	intergenic	241	convergent	downstream
MSTRG.2424	MSTRG.2424.1	PITG_19596	PITG_19596T0	D0P0V5	Putative uncharacterized protein	antisense	intergenic	241	convergent	downstream
MSTRG.16036	MSTRG.16036.2	PITG_14280	PITG_14280T0	D0NP09	Putative uncharacterized protein	sense	intergenic	242	same_strand	downstream
MSTRG.16036	MSTRG.16036.1	PITG_14280	PITG_14280T0	D0NP09	Putative uncharacterized protein	sense	intergenic	242	same_strand	downstream
MSTRG.20971	MSTRG.20971.1	PITG_17058	PITG_17058T0	D0NUQ2	ATP-binding Cassette (ABC) Superfamily	antisense	intergenic	242	divergent	upstream
MSTRG.25910	MSTRG.25910.1	PITG_19100	PITG_19100T0	D0NYU2	Voltage-gated Ion Channel (VIC) Superfamily	antisense	intergenic	242	divergent	upstream
MSTRG.22660	MSTRG.22660.1	PITG_21779	PITG_21779T0	D0P4J0	Putative uncharacterized protein	antisense	intergenic	242	convergent	downstream
MSTRG.18622	MSTRG.18622.1	PITG_03339	PITG_03339T0	D0N000	Putative uncharacterized protein	antisense	intergenic	243	convergent	downstream
MSTRG.6300	MSTRG.6300.1	PITG_08744	PITG_08744T0	D0ND38	Long-chain-fatty-acid-CoA ligase	antisense	intergenic	243	divergent	upstream
MSTRG.23958	MSTRG.23958.1	PITG_18414	PITG_18414T0	D0NWZ2	Phosphoglucomutase	antisense	intergenic	243	divergent	upstream
MSTRG.21865	MSTRG.21865.1	PITG_04447	PITG_04447T0	D0N1A2	Putative uncharacterized protein	sense	intergenic	244	same_strand	downstream
MSTRG.883	MSTRG.883.1	PITG_00761	PITG_00761T0	D0MRM7	Protein kinase, putative	antisense	intergenic	245	divergent	upstream
MSTRG.8971	MSTRG.8971.1	PITG_01373	PITG_01373T0	D0MVD0	Calcyphosin, putative	antisense	intergenic	245	divergent	upstream
MSTRG.9363	MSTRG.9363.1	PITG_01704	PITG_01704T0	D0MTW0	Putative uncharacterized protein	antisense	intergenic	245	convergent	downstream
MSTRG.23432	MSTRG.23432.1	PITG_04781	PITG_04781T0	D0N213	Putative uncharacterized protein	antisense	intergenic	245	divergent	upstream
MSTRG.26525	MSTRG.26525.1	PITG_06423	PITG_06423T0	D0N4U4	Putative uncharacterized protein	antisense	intergenic	245	divergent	upstream
MSTRG.5182	MSTRG.5182.1	PITG_09298	PITG_09298T0	D0NBD0	Putative uncharacterized protein	antisense	intergenic	245	convergent	downstream
MSTRG.19525	MSTRG.19525.3	PITG_15776	PITG_15776T0	D0NSI5	Protein kinase, putative	antisense	intergenic	245	divergent	upstream
MSTRG.46	MSTRG.46.3	PITG_00067	PITG_00067T0	D0MST1	Putative uncharacterized protein	antisense	intergenic	246	divergent	upstream
MSTRG.10690	MSTRG.10690.1	PITG_12039	PITG_12039T0	D0NHS3	Putative uncharacterized protein	antisense	intergenic	246	convergent	downstream
MSTRG.12482	MSTRG.12482.1	PITG_20994	PITG_20994T0	D0P3G4	Putative uncharacterized protein	antisense	intergenic	247	divergent	upstream
MSTRG.21330	MSTRG.21330.8	PITG_04071	PITG_04071T0	D0N0H2	Putative extracellular dioxygenase	antisense	intergenic	248	convergent	downstream
MSTRG.21330	MSTRG.21330.1	PITG_04071	PITG_04071T0	D0N0H2	Putative extracellular dioxygenase	antisense	intergenic	248	convergent	downstream
MSTRG.7948	MSTRG.7948.1	PITG_10566	PITG_10566T0	D0NFM2	Putative uncharacterized protein	antisense	intergenic	248	divergent	upstream
MSTRG.14679	MSTRG.14679.1	PITG_22708	PITG_22708T0	D0MWW1	Elicitin, putative	antisense	intergenic	248	convergent	downstream
MSTRG.9084	MSTRG.9084.1	PITG_01476	PITG_01476T0	D0MTC4	Putative uncharacterized protein	antisense	intergenic	249	divergent	upstream
MSTRG.21946	MSTRG.21946.3	PITG_04479	PITG_04479T0	D0N1C8	Putative uncharacterized protein	antisense	intergenic	249	convergent	downstream
MSTRG.16485	MSTRG.16485.1	PITG_14362	PITG_14362T0	D0NPN2	Vacuolar proton translocating ATPase A subunit, putative	sense	intergenic	249	same_strand	upstream
MSTRG.20273	MSTRG.20273.1	PITG_16439	PITG_16439T0	D0NTM7	Putative uncharacterized protein	antisense	intergenic	249	divergent	upstream
MSTRG.18822	MSTRG.18822.1	PITG_03519	PITG_03519T0	D0MXT9	Putative uncharacterized protein	antisense	intergenic	250	convergent	downstream
MSTRG.10311	MSTRG.10311.1	PITG_11792	PITG_11792T0	D0NHU3	Putative uncharacterized protein	sense	intergenic	250	same_strand	upstream
MSTRG.12132	MSTRG.12132.1	PITG_12929	PITG_12929T0	D0NJW1	Transmembrane protein, putative	antisense	intergenic	250	divergent	upstream
MSTRG.12362	MSTRG.12362.1	PITG_13116	PITG_13116T0	D0NKB9	Triosephosphate isomerase	antisense	intergenic	250	divergent	upstream
MSTRG.17323	MSTRG.17323.1	PITG_14721	PITG_14721T0	D0NQX8	12-oxophytodienoate reductase, putative	antisense	intergenic	250	divergent	upstream
MSTRG.6447	MSTRG.6447.14	PITG_08864	PITG_08864T0	D0NDD0	Putative uncharacterized protein	antisense	intergenic	251	divergent	upstream
MSTRG.6447	MSTRG.6447.15	PITG_08864	PITG_08864T0	D0NDD0	Putative uncharacterized protein	antisense	intergenic	251	divergent	upstream
MSTRG.10436	MSTRG.10436.2	PITG_11870	PITG_11870T0	D0NHF5	Putative uncharacterized protein	antisense	intergenic	251	divergent	upstream
MSTRG.12372	MSTRG.12372.1	PITG_13123	PITG_13123T0	D0NJM7	Putative uncharacterized protein	sense	intergenic	251	same_strand	upstream
MSTRG.24555	MSTRG.24555.3	PITG_18327	PITG_18327T0	D0NXW5	Aminotransferase, putative	sense	intergenic	251	same_strand	upstream
MSTRG.8624	MSTRG.8624.1	PITG_20691	PITG_20691T0	D0P2T3	Crinkler (CRN) family protein, putative	antisense	intergenic	251	convergent	downstream
MSTRG.7572	MSTRG.7572.1	PITG_10256	PITG_10256T0	D0NEW9	Putative uncharacterized protein	antisense	intergenic	252	convergent	downstream
MSTRG.15319	MSTRG.15319.1	PITG_13930	PITG_13930T0	D0NN49	Avr2 family secreted RxLR effector peptide protein, putative	sense	intergenic	252	same_strand	downstream
MSTRG.18397	MSTRG.18397.1	PITG_03082	PITG_03082T0	D0MZC0	Outer Dynein Arm Light Chain 1	antisense	intergenic	253	divergent	upstream
MSTRG.3389	MSTRG.3389.1	PITG_07921	PITG_07921T0	D0NA56	PLAC8 family protein	antisense	intergenic	253	divergent	upstream
MSTRG.15975	MSTRG.15975.6	PITG_14231	PITG_14231T0	D0NNX7	Importin subunit alpha, putative	antisense	intergenic	253	convergent	downstream
MSTRG.15975	MSTRG.15975.7	PITG_14231	PITG_14231T0	D0NNX7	Importin subunit alpha, putative	antisense	intergenic	253	convergent	downstream
MSTRG.24509	MSTRG.24509.1	PITG_18304	PITG_18304T0	D0NXU5	Putative uncharacterized protein	antisense	intergenic	253	convergent	downstream
MSTRG.26277	MSTRG.26277.1	PITG_22798	PITG_22798T0	D0N4E0	Secreted RxLR effector peptide protein, putative	sense	intergenic	254	same_strand	downstream
MSTRG.2074	MSTRG.2074.1	PITG_07354	PITG_07354T0	D0N7W1	Acylamino-acid-releasing enzyme	antisense	intergenic	255	convergent	downstream
MSTRG.9027	MSTRG.9027.1	PITG_01421	PITG_01421T0	D0MT74	Putative uncharacterized protein	antisense	intergenic	257	divergent	upstream
MSTRG.5069	MSTRG.5069.2	PITG_09224	PITG_09224T0	D0NB65	Secreted RxLR effector peptide protein, putative	antisense	intergenic	257	convergent	downstream
MSTRG.22146	MSTRG.22146.2	PITG_16649	PITG_16649T0	D0NVA6	Chromosome transmission fidelity protein, putative	antisense	intergenic	257	divergent	upstream
MSTRG.22146	MSTRG.22146.1	PITG_16649	PITG_16649T0	D0NVA6	Chromosome transmission fidelity protein, putative	antisense	intergenic	257	divergent	upstream
MSTRG.12195	MSTRG.12195.1	PITG_12987	PITG_12987T0	D0NK08	Kinesin-like protein	antisense	intergenic	258	divergent	upstream
MSTRG.8752	MSTRG.8752.1	PITG_01195	PITG_01195T0	D0MUV8	Aspartate aminotransferase, putative	sense	intergenic	259	same_strand	downstream
MSTRG.8883	MSTRG.8883.2	PITG_01315	PITG_01315T0	D0MV76	Putative uncharacterized protein	antisense	intergenic	259	convergent	downstream
MSTRG.27366	MSTRG.27366.3	PITG_05733	PITG_05733T0	D0N5J9	Glutathione gamma-glutamylcysteinyltransferase, putative	antisense	intergenic	259	divergent	upstream
MSTRG.11518	MSTRG.11518.1	PITG_11490	PITG_11490T0	D0NIW6	Putative uncharacterized protein	sense	intergenic	259	same_strand	upstream
MSTRG.10684	MSTRG.10684.1	PITG_12037	PITG_12037T0	D0NHS1	Ferredoxin-dependent glutamate synthase, putative	sense	intergenic	259	same_strand	downstream
MSTRG.15382	MSTRG.15382.1	PITG_13976	PITG_13976T0	D0NN87	DEAD/DEAH box RNA helicase, putative	antisense	intergenic	259	divergent	upstream
MSTRG.25366	MSTRG.25366.1	PITG_05416	PITG_05416T0	D0N2S1	Putative uncharacterized protein	sense	intergenic	260	same_strand	upstream
MSTRG.16294	MSTRG.16294.1	PITG_14938	PITG_14938T0	D0NPD1	Putative uncharacterized protein	sense	intergenic	260	same_strand	downstream
MSTRG.1071	MSTRG.1071.1	PITG_00883	PITG_00883T0	D0MRX5	Putative uncharacterized protein	antisense	intergenic	261	divergent	upstream
MSTRG.23253	MSTRG.23253.1	PITG_04661	PITG_04661T0	D0N1R2	L-aminoadipate-semialdehyde dehydrogenase large subunit, putative	antisense	intergenic	261	convergent	downstream
MSTRG.26632	MSTRG.26632.1	PITG_06490	PITG_06490T0	D0N4Z1	Putative uncharacterized protein	sense	intergenic	261	same_strand	downstream
MSTRG.8476	MSTRG.8476.1	PITG_11238	PITG_11238T0	D0NGI6	NIFC1 description:Nuclear LIM factor interactor-interacting protein cleavage-specific form	antisense	intergenic	261	divergent	upstream
MSTRG.19702	MSTRG.19702.1	PITG_16084	PITG_16084T0	D0NSU6	Putative uncharacterized protein	sense	intergenic	261	same_strand	upstream
MSTRG.2683	MSTRG.2683.1	PITG_22826	PITG_22826T0	D0N8M9	Putative uncharacterized protein	antisense	intergenic	261	convergent	downstream
MSTRG.9041	MSTRG.9041.1	PITG_01454	PITG_01454T0	D0MTA5	Putative uncharacterized protein	antisense	intergenic	262	divergent	upstream
MSTRG.2074	MSTRG.2074.1	PITG_07355	PITG_07355T0	D0N7W2	Putative uncharacterized protein	antisense	intergenic	262	divergent	upstream
MSTRG.16856	MSTRG.16856.1	PITG_15195	PITG_15195T0	D0NQ54	Putative uncharacterized protein	antisense	intergenic	262	divergent	upstream
MSTRG.9913	MSTRG.9913.1	PITG_10721	PITG_10721T0	D0NGX5	Transmembrane protein, putative	antisense	intergenic	263	convergent	downstream
MSTRG.14362	MSTRG.14362.1	PITG_02327	PITG_02327T0	D0MW17	Putative uncharacterized protein	sense	intergenic	264	same_strand	upstream
MSTRG.5052	MSTRG.5052.10	PITG_09200	PITG_09200T0	D0NBX0	Bzip transcription factor	antisense	intergenic	264	convergent	downstream
MSTRG.17166	MSTRG.17166.1	PITG_14605	PITG_14605T0	D0NQN7	Putative uncharacterized protein	antisense	intergenic	264	divergent	upstream
MSTRG.24676	MSTRG.24676.1	PITG_18079	PITG_18079T0	D0NY53	Phosphoglycerate mutase family	antisense	intergenic	264	convergent	downstream
MSTRG.24555	MSTRG.24555.3	PITG_18326	PITG_18326T0	D0NXW4	Putative uncharacterized protein	sense	intergenic	264	same_strand	downstream
MSTRG.26837	MSTRG.26837.1	PITG_06647	PITG_06647T0	D0N5C0	Putative uncharacterized protein	sense	intergenic	265	same_strand	downstream
MSTRG.1034	MSTRG.1034.2	PITG_00866	PITG_00866T0	D0MRV9	Putative uncharacterized protein	antisense	intergenic	266	convergent	downstream
MSTRG.25497	MSTRG.25497.7	PITG_05578	PITG_05578T0	D0N358	Catalase-peroxidase, putative	antisense	intergenic	267	convergent	downstream
MSTRG.18344	MSTRG.18344.1	PITG_03061	PITG_03061T0	D0MZA0	Putative uncharacterized protein	strand_unknow	intergenic	268	unknow strand(s)	upstream
MSTRG.27510	MSTRG.27510.2	PITG_05840	PITG_05840T0	D0N5T6	Ubiquinol-cytochrome c reductase iron-sulfur subunit	antisense	intergenic	268	convergent	downstream
MSTRG.10619	MSTRG.10619.1	PITG_11988	PITG_11988T0	D0NHP6	Mitochondrial Carrier (MC) Family	sense	intergenic	268	same_strand	upstream
MSTRG.13955	MSTRG.13955.1	PITG_13655	PITG_13655T0	D0NMH3	Glucanase inhibitor protein, putative	sense	intergenic	269	same_strand	upstream
MSTRG.24588	MSTRG.24588.1	PITG_18352	PITG_18352T0	D0NXY6	Putative uncharacterized protein	antisense	intergenic	269	divergent	upstream
MSTRG.21570	MSTRG.21570.1	PITG_04211	PITG_04211T0	D0N0S8	Putative uncharacterized protein	antisense	intergenic	270	divergent	upstream
MSTRG.22546	MSTRG.22546.1	PITG_17366	PITG_17366T0	D0NVW9	Putative uncharacterized protein	antisense	intergenic	270	divergent	upstream
MSTRG.24161	MSTRG.24161.1	PITG_17922	PITG_17922T0	D0NXA1	Putative uncharacterized protein	antisense	intergenic	270	convergent	downstream
MSTRG.18675	MSTRG.18675.2	PITG_03372	PITG_03372T0	D0N032	Putative uncharacterized protein	sense	intergenic	271	same_strand	upstream
MSTRG.27349	MSTRG.27349.1	PITG_05724	PITG_05724T0	D0N5J0	Putative uncharacterized protein	antisense	intergenic	271	divergent	upstream
MSTRG.20760	MSTRG.20760.1	PITG_16904	PITG_16904T0	D0NUD1	Protein kinase, putative	antisense	intergenic	271	divergent	upstream
MSTRG.1034	MSTRG.1034.4	PITG_00866	PITG_00866T0	D0MRV9	Putative uncharacterized protein	antisense	intergenic	272	convergent	downstream
MSTRG.11288	MSTRG.11288.10	PITG_11340	PITG_11340T0	D0NIK3	Putative uncharacterized protein	antisense	intergenic	272	convergent	downstream
MSTRG.11288	MSTRG.11288.2	PITG_11340	PITG_11340T0	D0NIK3	Putative uncharacterized protein	antisense	intergenic	272	convergent	downstream
MSTRG.27230	MSTRG.27230.4	PITG_19242	PITG_19242T0	D0NZT0	Putative uncharacterized protein	antisense	intergenic	272	convergent	downstream
MSTRG.15492	MSTRG.15492.1	PITG_21114	PITG_21114T0	D0P3T0	Putative uncharacterized protein	antisense	intergenic	272	divergent	upstream
MSTRG.21247	MSTRG.21247.1	PITG_21505	PITG_21505T0	D0P4G6	Putative uncharacterized protein	antisense	intergenic	273	convergent	downstream
MSTRG.10688	MSTRG.10688.1	PITG_12039	PITG_12039T0	D0NHS3	Putative uncharacterized protein	antisense	intergenic	274	divergent	upstream
MSTRG.13544	MSTRG.13544.1	PITG_13404	PITG_13404T0	D0NLW9	DNA-directed RNA polymerase	antisense	intergenic	274	convergent	downstream
MSTRG.19301	MSTRG.19301.1	PITG_03988	PITG_03988T0	D0MZ18	Putative uncharacterized protein	antisense	intergenic	275	divergent	upstream
MSTRG.7859	MSTRG.7859.1	PITG_10495	PITG_10495T0	D0NFG1	Putative uncharacterized protein	sense	intergenic	275	same_strand	upstream
MSTRG.25747	MSTRG.25747.1	PITG_18396	PITG_18396T0	D0NYL6	Putative uncharacterized protein	antisense	intergenic	275	divergent	upstream
MSTRG.10057	MSTRG.10057.1	PITG_10822	PITG_10822T0	D0NH60	GrpE protein homolog	sense	intergenic	276	same_strand	downstream
MSTRG.12616	MSTRG.12616.1	PITG_12427	PITG_12427T0	D0NKH5	Putative uncharacterized protein	sense	intergenic	276	same_strand	downstream
MSTRG.19305	MSTRG.19305.1	PITG_03990	PITG_03990T0	D0MZ20	Putative uncharacterized protein	antisense	intergenic	277	convergent	downstream
MSTRG.24627	MSTRG.24627.2	PITG_18386	PITG_18386T0	D0NY19	Adenylate kinase, putative	antisense	intergenic	277	divergent	upstream
MSTRG.24737	MSTRG.24737.1	PITG_18487	PITG_18487T0	D0NYD9	Secreted RxLR effector peptide protein, putative	sense	intergenic	277	same_strand	upstream
MSTRG.691	MSTRG.691.4	PITG_00622	PITG_00622T0	D0MR96	Vacuolar protein sorting-associated protein 18	antisense	intergenic	278	convergent	downstream
MSTRG.13572	MSTRG.13572.1	PITG_13419	PITG_13419T0	D0NLY2	Putative uncharacterized protein	antisense	intergenic	278	divergent	upstream
MSTRG.21626	MSTRG.21626.1	PITG_04261	PITG_04261T0	D0N0V4	ATP-binding Cassette (ABC) Superfamily	antisense	intergenic	279	convergent	downstream
MSTRG.6359	MSTRG.6359.1	PITG_08798	PITG_08798T0	D0ND79	Putative uncharacterized protein	sense	intergenic	279	same_strand	upstream
MSTRG.15742	MSTRG.15742.3	PITG_14057	PITG_14057T0	D0NNJ1	Alcohol dehydrogenase, putative	antisense	intergenic	281	convergent	downstream
MSTRG.15	MSTRG.15.4	PITG_00016	PITG_00016T0	D0MSN3	DNA-binding protein, putative	antisense	intergenic	282	convergent	downstream
MSTRG.25544	MSTRG.25544.1	PITG_05616	PITG_05616T0	D0N395	UDP-glucose 4-epimerase, putative	antisense	intergenic	282	divergent	upstream
MSTRG.2211	MSTRG.2211.1	PITG_19373	PITG_19373T0	D0P0J8	Crinkler (CRN) family protein	antisense	intergenic	282	divergent	upstream
MSTRG.6160	MSTRG.6160.3	PITG_20433	PITG_20433T0	D0P249	Crinkler (CRN) family protein	antisense	intergenic	282	divergent	upstream
MSTRG.14045	MSTRG.14045.1	PITG_21473	PITG_21473T0	D0P3R7	Putative uncharacterized protein	antisense	intergenic	282	divergent	upstream
MSTRG.5739	MSTRG.5739.1	PITG_09548	PITG_09548T0	D0NC91	Syntaxin-like protein	antisense	intergenic	284	divergent	upstream
MSTRG.22123	MSTRG.22123.1	PITG_21620	PITG_21620T0	D0P4H2	Fumarylacetoacetate (FAA) hydrolase, putative	sense	intergenic	284	same_strand	downstream
MSTRG.16755	MSTRG.16755.1	PITG_21644	PITG_21644T0	D0P418	UDP-N-acetylglucosamine transporter, putative	sense	intergenic	284	same_strand	downstream
MSTRG.8808	MSTRG.8808.7	PITG_01246	PITG_01246T0	D0MV06	Putative uncharacterized protein	sense	intergenic	286	same_strand	upstream
MSTRG.7573	MSTRG.7573.1	PITG_10256	PITG_10256T0	D0NEW9	Putative uncharacterized protein	sense	intergenic	287	same_strand	downstream
MSTRG.8476	MSTRG.8476.1	PITG_11239	PITG_11239T0	D0NGI7	NIFC3 description:Nuclear LIM factor interactor-interacting protein cleavage-specific form, putative	sense	intergenic	287	same_strand	upstream
MSTRG.23933	MSTRG.23933.1	PITG_17894	PITG_17894T0	D0NWY3	Putative uncharacterized protein	antisense	intergenic	287	divergent	upstream
MSTRG.13241	MSTRG.13241.1	PITG_12884	PITG_12884T0	D0NLD9	Putative uncharacterized protein	sense	intergenic	288	same_strand	upstream
MSTRG.18680	MSTRG.18680.1	PITG_03395	PITG_03395T0	D0N053	Putative uncharacterized protein	antisense	intergenic	289	divergent	upstream
MSTRG.1989	MSTRG.1989.1	PITG_07256	PITG_07256T0	D0N7M7	Putative uncharacterized protein	sense	intergenic	289	same_strand	downstream
MSTRG.3248	MSTRG.3248.1	PITG_07794	PITG_07794T0	D0N9U4	Putative uncharacterized protein	antisense	intergenic	289	divergent	upstream
MSTRG.7011	MSTRG.7011.1	PITG_09920	PITG_09920T0	D0NDU9	Putative uncharacterized protein	antisense	intergenic	289	convergent	downstream
MSTRG.7757	MSTRG.7757.1	PITG_10399	PITG_10399T0	D0NF83	Glycoside hydrolase, putative	antisense	intergenic	289	convergent	downstream
MSTRG.19351	MSTRG.19351.1	PITG_15637	PITG_15637T0	D0NS76	Abnormal spindle-like microcephaly-associated protein	sense	intergenic	289	same_strand	downstream
MSTRG.19351	MSTRG.19351.2	PITG_15637	PITG_15637T0	D0NS76	Abnormal spindle-like microcephaly-associated protein	sense	intergenic	289	same_strand	downstream
MSTRG.19351	MSTRG.19351.3	PITG_15637	PITG_15637T0	D0NS76	Abnormal spindle-like microcephaly-associated protein	sense	intergenic	289	same_strand	downstream
MSTRG.22497	MSTRG.22497.1	PITG_17325	PITG_17325T0	D0NVT3	Lipase, putative	sense	intergenic	289	same_strand	downstream
MSTRG.6160	MSTRG.6160.5	PITG_20433	PITG_20433T0	D0P249	Crinkler (CRN) family protein	antisense	intergenic	290	divergent	upstream
MSTRG.21609	MSTRG.21609.2	PITG_04248	PITG_04248T0	D0N0U8	NPP1-like protein	antisense	intergenic	291	divergent	upstream
MSTRG.7247	MSTRG.7247.1	PITG_10126	PITG_10126T0	D0NED4	Putative uncharacterized protein	antisense	intergenic	293	divergent	upstream
MSTRG.8218	MSTRG.8218.1	PITG_10986	PITG_10986T0	D0NFW5	Nuclear transcription factor Y subunit, putative	sense	intergenic	293	same_strand	upstream
MSTRG.24209	MSTRG.24209.1	PITG_17955	PITG_17955T0	D0NXC7	Putative uncharacterized protein	sense	intergenic	293	same_strand	upstream
MSTRG.1830	MSTRG.1830.1	PITG_07105	PITG_07105T0	D0N7A2	Putative uncharacterized protein	antisense	intergenic	294	divergent	upstream
MSTRG.1830	MSTRG.1830.2	PITG_07105	PITG_07105T0	D0N7A2	Putative uncharacterized protein	antisense	intergenic	294	divergent	upstream
MSTRG.18722	MSTRG.18722.1	PITG_03416	PITG_03416T0	D0N074	Cysteine protease family C01A, putative	sense	intergenic	295	same_strand	upstream
MSTRG.17817	MSTRG.17817.1	PITG_15057	PITG_15057T0	D0NRJ8	Cysteine desulfurase 1, mitochondrial	sense	intergenic	295	same_strand	downstream
MSTRG.11593	MSTRG.11593.1	PITG_21189	PITG_21189T0	D0P3A1	Mitogen-activated protein kinase kinase kinase, putative	antisense	intergenic	295	convergent	downstream
MSTRG.134	MSTRG.134.2	PITG_00116	PITG_00116T0	D0MSX4	SUMO ligase, putative	antisense	intergenic	296	convergent	downstream
MSTRG.734	MSTRG.734.1	PITG_00655	PITG_00655T0	D0MRC7	Putative uncharacterized protein	antisense	intergenic	297	divergent	upstream
MSTRG.844	MSTRG.844.1	PITG_00733	PITG_00733T0	D0MRK1	Aspartyl protease family A22B, putative	antisense	intergenic	297	divergent	upstream
MSTRG.6289	MSTRG.6289.1	PITG_08729	PITG_08729T0	D0ND23	Putative uncharacterized protein	antisense	intergenic	297	divergent	upstream
MSTRG.3069	MSTRG.3069.2	PITG_22045	PITG_22045T0	D0P4W4	Putative uncharacterized protein	sense	intergenic	297	same_strand	upstream
MSTRG.25108	MSTRG.25108.2	PITG_05226	PITG_05226T0	D0N3U8	Putative uncharacterized protein	antisense	intergenic	298	convergent	downstream
MSTRG.10716	MSTRG.10716.1	PITG_12057	PITG_12057T0	D0NHT7	RXLR effector family protein, putative	sense	intergenic	298	same_strand	downstream
MSTRG.23346	MSTRG.23346.1	PITG_04731	PITG_04731T0	D0N1X2	Putative uncharacterized protein	sense	intergenic	300	same_strand	upstream
MSTRG.2976	MSTRG.2976.1	PITG_07727	PITG_07727T0	D0N8Z8	Putative uncharacterized protein	sense	intergenic	300	same_strand	downstream
MSTRG.6954	MSTRG.6954.1	PITG_09872	PITG_09872T0	D0NES1	EGL-V.3 description:Cell 5A endo-1,4-betaglucanase	antisense	intergenic	300	divergent	upstream
MSTRG.21394	MSTRG.21394.9	PITG_04108	PITG_04108T0	D0N0K4	Putative uncharacterized protein	sense	intergenic	301	same_strand	downstream
MSTRG.12838	MSTRG.12838.1	PITG_12580	PITG_12580T0	D0NKV9	Putative uncharacterized protein	antisense	intergenic	301	divergent	upstream
MSTRG.17911	MSTRG.17911.1	PITG_15119	PITG_15119T0	D0NRQ1	Multidrug/Oligosaccharidyl-lipid/Polysaccharide (MOP) Flippase Superfamily	antisense	intergenic	301	convergent	downstream
MSTRG.8020	MSTRG.8020.1	PITG_20907	PITG_20907T0	D0P2K9	Cobalamin synthesis protein, putative	antisense	intergenic	301	divergent	upstream
MSTRG.4397	MSTRG.4397.1	PITG_08542	PITG_08542T0	D0NAV6	Putative uncharacterized protein	antisense	intergenic	302	convergent	downstream
MSTRG.4446	MSTRG.4446.1	PITG_08571	PITG_08571T0	D0NAY0	Drug/Metabolite Transporter (DMT) Superfamily	antisense	intergenic	303	divergent	upstream
MSTRG.23718	MSTRG.23718.1	PITG_17554	PITG_17554T0	D0NWN0	Myb-like DNA-binding protein, putative	sense	intergenic	303	same_strand	upstream
MSTRG.1818	MSTRG.1818.1	PITG_07076	PITG_07076T0	D0N774	Voltage-gated Ion Channel (VIC) Superfamily	antisense	intergenic	305	divergent	upstream
MSTRG.3368	MSTRG.3368.1	PITG_07896	PITG_07896T0	D0NA33	Sulfatase-like protein	antisense	intergenic	305	divergent	upstream
MSTRG.3709	MSTRG.3709.1	PITG_08211	PITG_08211T0	D0N9R1	U2-associated splicing factor, putative	sense	intergenic	305	same_strand	downstream
MSTRG.8495	MSTRG.8495.5	PITG_11249	PITG_11249T0	D0NGJ7	Heat shock 70 kDa protein	antisense	intergenic	305	divergent	upstream
MSTRG.8495	MSTRG.8495.6	PITG_11249	PITG_11249T0	D0NGJ7	Heat shock 70 kDa protein	antisense	intergenic	305	divergent	upstream
MSTRG.22994	MSTRG.22994.1	PITG_17675	PITG_17675T0	D0NWL2	Putative uncharacterized protein	antisense	intergenic	305	convergent	downstream
MSTRG.8794	MSTRG.8794.1	PITG_01232	PITG_01232T0	D0MUZ2	Putative uncharacterized protein	antisense	intergenic	306	convergent	downstream
MSTRG.10088	MSTRG.10088.1	PITG_10855	PITG_10855T0	D0NH87	Alcohol dehydrogenase, putative	antisense	intergenic	306	convergent	downstream
MSTRG.19987	MSTRG.19987.1	PITG_23241	PITG_23241T0	D0NDD6	Putative uncharacterized protein	antisense	intergenic	306	convergent	downstream
MSTRG.3587	MSTRG.3587.1	PITG_08100	PITG_08100T0	D0N9G7	Elongation factor G, putative	sense	intergenic	307	same_strand	downstream
MSTRG.12948	MSTRG.12948.1	PITG_12666	PITG_12666T0	D0NKW9	Putative uncharacterized protein	antisense	intergenic	308	divergent	upstream
MSTRG.554	MSTRG.554.4	PITG_00506	PITG_00506T0	D0MQZ7	Syntaxin 7-like protein	sense	intergenic	309	same_strand	upstream
MSTRG.597	MSTRG.597.1	PITG_00546	PITG_00546T0	D0MR30	Myosin-like protein	antisense	intergenic	309	divergent	upstream
MSTRG.14996	MSTRG.14996.1	PITG_02920	PITG_02920T0	D0MXH9	Putative uncharacterized protein	antisense	intergenic	309	divergent	upstream
MSTRG.25115	MSTRG.25115.1	PITG_05235	PITG_05235T0	D0N3V5	Putative uncharacterized protein	antisense	intergenic	310	divergent	upstream
MSTRG.11288	MSTRG.11288.9	PITG_11341	PITG_11341T0	D0NIK4	IpiB3-like protein	antisense	intergenic	310	convergent	downstream
MSTRG.15439	MSTRG.15439.1	PITG_14005	PITG_14005T0	D0NNB0	Putative uncharacterized protein	antisense	intergenic	311	divergent	upstream
MSTRG.9801	MSTRG.9801.7	PITG_02050	PITG_02050T0	D0MUR7	Putative chitin synthase (Chitin-UDP-GlcNac-transferase)	sense	intergenic	312	same_strand	downstream
MSTRG.12709	MSTRG.12709.1	PITG_12465	PITG_12465T0	D0NKK8	Adenylate kinase, putative	antisense	intergenic	312	convergent	downstream
MSTRG.25934	MSTRG.25934.1	PITG_19109	PITG_19109T0	D0NYV1	Putative uncharacterized protein	antisense	intergenic	312	divergent	upstream
MSTRG.5504	MSTRG.5504.1	PITG_19905	PITG_19905T0	D0P204	Calcium/calmodulin dependent protein kinase, putative	antisense	intergenic	312	divergent	upstream
MSTRG.12753	MSTRG.12753.1	PITG_12504	PITG_12504T0	D0NKP4	Mitochondrial Carrier (MC) Family	antisense	intergenic	313	divergent	upstream
MSTRG.28144	MSTRG.28144.1	PITG_19450	PITG_19450T0	D0P087	Cell division protein kinase 2	antisense	intergenic	313	divergent	upstream
MSTRG.20445	MSTRG.20445.1	PITG_23077	PITG_23077T0	D0NTX2	Small cysteine-rich protein SCR91	sense	intergenic	313	same_strand	downstream
MSTRG.22116	MSTRG.22116.1	PITG_17217	PITG_17217T0	D0NVA2	Secreted RxLR effector peptide protein, putative	sense	intergenic	314	same_strand	upstream
MSTRG.21579	MSTRG.21579.2	PITG_04222	PITG_04222T0	D0N0T3	Putative uncharacterized protein	antisense	intergenic	315	convergent	downstream
MSTRG.26396	MSTRG.26396.1	PITG_06325	PITG_06325T0	D0N4L1	Putative uncharacterized protein	sense	intergenic	315	same_strand	upstream
MSTRG.6319	MSTRG.6319.1	PITG_08749	PITG_08749T0	D0ND43	Putative uncharacterized protein	sense	intergenic	315	same_strand	downstream
MSTRG.5115	MSTRG.5115.1	PITG_09246	PITG_09246T0	D0NB83	Putative uncharacterized protein	antisense	intergenic	315	divergent	upstream
MSTRG.1457	MSTRG.1457.1	PITG_06741	PITG_06741T0	D0N801	Putative uncharacterized protein	antisense	intergenic	316	divergent	upstream
MSTRG.7152	MSTRG.7152.1	PITG_10049	PITG_10049T0	D0NE66	Protein kinase	antisense	intergenic	317	divergent	upstream
MSTRG.3278	MSTRG.3278.1	PITG_07828	PITG_07828T0	D0N9X3	Serine carboxypeptidase-like family S10, putative	antisense	intergenic	318	divergent	upstream
MSTRG.20445	MSTRG.20445.1	PITG_16553	PITG_16553T0	D0NTX3	Putative uncharacterized protein	antisense	intergenic	318	convergent	downstream
MSTRG.397	MSTRG.397.1	PITG_00375	PITG_00375T0	B8QRI7	HMP1 description:Putative haustorium-specific membrane protein	sense	intergenic	319	same_strand	downstream
MSTRG.6330	MSTRG.6330.1	PITG_08781	PITG_08781T0	D0ND72	Putative uncharacterized protein	antisense	intergenic	320	divergent	upstream
MSTRG.18126	MSTRG.18126.1	PITG_15892	PITG_15892T0	D0NRZ9	Calcium/calmodulin dependent protein kinase, putative	antisense	intergenic	320	divergent	upstream
MSTRG.22520	MSTRG.22520.1	PITG_17349	PITG_17349T0	D0NVV2	Putative uncharacterized protein	antisense	intergenic	320	divergent	upstream
MSTRG.6208	MSTRG.6208.1	PITG_20518	PITG_20518T0	D0P263	Putative uncharacterized protein	sense	intergenic	320	same_strand	downstream
MSTRG.120	MSTRG.120.1	PITG_00077	PITG_00077T0	D0MSU1	Ubiquitin carboxyl-terminal hydrolase	sense	intergenic	322	same_strand	upstream
MSTRG.26807	MSTRG.26807.2	PITG_06604	PITG_06604T0	D0N586	Fumarate hydratase, mitochondrial	antisense	intergenic	322	divergent	upstream
MSTRG.1830	MSTRG.1830.8	PITG_07105	PITG_07105T0	D0N7A2	Putative uncharacterized protein	antisense	intergenic	323	divergent	upstream
MSTRG.11313	MSTRG.11313.1	PITG_11363	PITG_11363T0	D0NIL8	Putative uncharacterized protein	antisense	intergenic	323	convergent	downstream
MSTRG.275	MSTRG.275.1	PITG_00268	PITG_00268T0	D0MQD4	Putative uncharacterized protein	antisense	intergenic	324	convergent	downstream
MSTRG.769	MSTRG.769.1	PITG_00683	PITG_00683T0	D0MRF2	Putative uncharacterized protein	sense	intergenic	324	same_strand	upstream
MSTRG.923	MSTRG.923.1	PITG_00786	PITG_00786T0	D0MRP4	Putative uncharacterized protein	antisense	intergenic	324	convergent	downstream
MSTRG.25115	MSTRG.25115.1	PITG_05234	PITG_05234T0	D0N3V4	Putative uncharacterized protein	antisense	intergenic	324	convergent	downstream
MSTRG.18117	MSTRG.18117.1	PITG_15884	PITG_15884T0	D0NRZ2	Guanylate-binding protein, putative	antisense	intergenic	324	divergent	upstream
MSTRG.7451	MSTRG.7451.1	PITG_20839	PITG_20839T0	D0P2I4	Putative uncharacterized protein	sense	intergenic	324	same_strand	downstream
MSTRG.782	MSTRG.782.1	PITG_00691	PITG_00691T0	D0MRG0	Serine protease family S08A, putative	antisense	intergenic	326	divergent	upstream
MSTRG.14261	MSTRG.14261.1	PITG_02226	PITG_02226T0	D0MVS9	Protein kinase	antisense	intergenic	327	divergent	upstream
MSTRG.27402	MSTRG.27402.1	PITG_05764	PITG_05764T0	D0N5M5	Putative uncharacterized protein	antisense	intergenic	327	divergent	upstream
MSTRG.18665	MSTRG.18665.1	PITG_03371	PITG_03371T0	D0N031	Acyltransferase, putative	sense	intergenic	328	same_strand	upstream
MSTRG.27902	MSTRG.27902.2	PITG_06148	PITG_06148T0	D0N6I0	Putative uncharacterized protein	antisense	intergenic	328	convergent	downstream
MSTRG.505	MSTRG.505.1	PITG_00455	PITG_00455T0	D0MQU9	Putative uncharacterized protein	sense	intergenic	329	same_strand	downstream
MSTRG.15119	MSTRG.15119.1	PITG_13727	PITG_13727T0	D0NMM9	Putative uncharacterized protein	antisense	intergenic	331	divergent	upstream
MSTRG.11120	MSTRG.11120.3	PITG_11768	PITG_11768T0	D0NIH9	Putative uncharacterized protein	antisense	intergenic	332	divergent	upstream
MSTRG.14508	MSTRG.14508.1	PITG_02484	PITG_02484T0	D0MWF9	Maspardin-like protein	sense	intergenic	333	same_strand	upstream
MSTRG.14681	PITG_02653T0	PITG_02654	PITG_02654T0	D0MWW2	Serine hydrolase (FSH1)-like protein, putative	antisense	intergenic	333	convergent	downstream
MSTRG.5282	MSTRG.5282.1	PITG_09374	PITG_09374T0	D0NBI5	Putative uncharacterized protein	sense	intergenic	333	same_strand	downstream
MSTRG.7650	MSTRG.7650.3	PITG_10310	PITG_10310T0	D0NF09	Myb-like DNA-binding protein, putative	sense	intergenic	333	same_strand	upstream
MSTRG.14996	MSTRG.14996.2	PITG_02920	PITG_02920T0	D0MXH9	Putative uncharacterized protein	antisense	intergenic	334	divergent	upstream
MSTRG.2041	MSTRG.2041.1	PITG_07306	PITG_07306T0	D0N7S1	U11/U12 small nuclear ribonucleoprotein 35 kDa protein, putative	antisense	intergenic	334	divergent	upstream
MSTRG.20152	MSTRG.20152.5	PITG_16261	PITG_16261T0	D0NTH2	Putative uncharacterized protein	antisense	intergenic	335	convergent	downstream
MSTRG.18822	MSTRG.18822.1	PITG_03520	PITG_03520T0	D0MXU0	Putative uncharacterized protein	sense	intergenic	336	same_strand	downstream
MSTRG.3911	MSTRG.3911.1	PITG_20227	PITG_20227T0	D0P1B3	Putative uncharacterized protein	antisense	intergenic	337	divergent	upstream
MSTRG.14121	MSTRG.14121.2	PITG_02122	PITG_02122T0	D0MVJ3	Glucosamine-fructose-6-phosphate aminotransferase [isomerizing, putative	sense	intergenic	338	same_strand	upstream
MSTRG.4903	MSTRG.4903.1	PITG_09114	PITG_09114T0	D0NBQ8	Putative uncharacterized protein	antisense	intergenic	339	convergent	downstream
MSTRG.9005	MSTRG.9005.1	PITG_01401	PITG_01401T0	D0MT55	Putative uncharacterized protein	sense	intergenic	340	same_strand	upstream
MSTRG.6838	MSTRG.6838.1	PITG_22200	PITG_22200T0	D0RLZ3	Putative uncharacterized protein	sense	intergenic	340	same_strand	upstream
MSTRG.1830	MSTRG.1830.9	PITG_07105	PITG_07105T0	D0N7A2	Putative uncharacterized protein	antisense	intergenic	341	divergent	upstream
MSTRG.4576	MSTRG.4576.1	PITG_20221	PITG_20221T0	D0P1J3	Sporangia induced phosphatidyl inositol kinase	sense	intergenic	341	same_strand	downstream
MSTRG.14601	MSTRG.14601.2	PITG_02557	PITG_02557T0	D0MWM4	tRNA-dihydrouridine synthase 3	sense	intergenic	342	same_strand	downstream
MSTRG.19115	MSTRG.19115.1	PITG_03811	PITG_03811T0	D0MYK6	Protein kinase	sense	intergenic	343	same_strand	upstream
MSTRG.21315	MSTRG.21315.1	PITG_04065	PITG_04065T0	D0N0G8	Glycerol-3-phosphate dehydrogenase	antisense	intergenic	343	divergent	upstream
MSTRG.11474	MSTRG.11474.1	PITG_11463	PITG_11463T0	D0NIU4	Carbohydrate-binding protein, putative	antisense	intergenic	343	divergent	upstream
MSTRG.2301	MSTRG.2301.7	PITG_19868	PITG_19868T0	D0P0N4	tRNA-dihydrouridine synthase, putative	antisense	intergenic	344	convergent	downstream
MSTRG.8920	MSTRG.8920.2	PITG_01337	PITG_01337T0	D0MV94	Putative uncharacterized protein	sense	intergenic	346	same_strand	upstream
MSTRG.16004	MSTRG.16004.1	PITG_14256	PITG_14256T0	D0NNZ2	Putative uncharacterized protein	sense	intergenic	347	same_strand	upstream
MSTRG.2746	MSTRG.2746.4	PITG_07501	PITG_07501T0	D0N8I7	Crinkler (CRN) family protein	antisense	intergenic	348	convergent	downstream
MSTRG.13392	MSTRG.13392.2	PITG_13250	PITG_13250T0	D0NLI4	Mitochondrial Protein Translocase (MPT) Family	antisense	intergenic	348	convergent	downstream
MSTRG.8485	MSTRG.8485.1	PITG_11244	PITG_11244T0	D0NGJ2	Heat shock 70 kDa protein	antisense	intergenic	349	convergent	downstream
MSTRG.8485	MSTRG.8485.3	PITG_11244	PITG_11244T0	D0NGJ2	Heat shock 70 kDa protein	antisense	intergenic	349	convergent	downstream
MSTRG.683	MSTRG.683.3	PITG_00612	PITG_00612T0	D0MR86	Putative uncharacterized protein	antisense	intergenic	350	convergent	downstream
MSTRG.21946	MSTRG.21946.4	PITG_04479	PITG_04479T0	D0N1C8	Putative uncharacterized protein	antisense	intergenic	350	convergent	downstream
MSTRG.12318	MSTRG.12318.1	PITG_13080	PITG_13080T0	D0NK91	Putative uncharacterized protein	antisense	intergenic	350	divergent	upstream
MSTRG.18080	MSTRG.18080.2	PITG_15847	PITG_15847T0	D0NRV6	Putative uncharacterized protein	antisense	intergenic	351	divergent	upstream
MSTRG.18080	MSTRG.18080.3	PITG_15847	PITG_15847T0	D0NRV6	Putative uncharacterized protein	antisense	intergenic	351	divergent	upstream
MSTRG.3389	MSTRG.3389.1	PITG_07919	PITG_07919T0	D0NA54	PLAC8 family protein	antisense	intergenic	352	convergent	downstream
MSTRG.2991	MSTRG.2991.1	PITG_07741	PITG_07741T0	D0N906	Secreted RxLR effector peptide protein, putative	antisense	intergenic	353	divergent	upstream
MSTRG.25972	MSTRG.25972.2	PITG_19145	PITG_19145T0	D0NYY1	Putative uncharacterized protein	antisense	intergenic	353	convergent	downstream
MSTRG.8791	MSTRG.8791.1	PITG_01239	PITG_01239T0	D0MUZ9	Putative uncharacterized protein	sense	intergenic	354	same_strand	upstream
MSTRG.6019	MSTRG.6019.1	PITG_09753	PITG_09753T0	D0NCQ7	Putative uncharacterized protein	sense	intergenic	354	same_strand	downstream
MSTRG.15421	MSTRG.15421.1	PITG_13994	PITG_13994T0	D0NNA1	Crinkler (CRN) domain-containing protein, putative	antisense	intergenic	355	convergent	downstream
MSTRG.22051	MSTRG.22051.1	PITG_17153	PITG_17153T0	D0NV55	Threonyl-tRNA synthetase	sense	intergenic	356	same_strand	upstream
MSTRG.17948	MSTRG.17948.1	PITG_15154	PITG_15154T0	D0NRS6	Putative uncharacterized protein	sense	intergenic	357	same_strand	upstream
MSTRG.16922	MSTRG.16922.1	PITG_15240	PITG_15240T0	D0NQ82	Putative uncharacterized protein	antisense	intergenic	357	convergent	downstream
MSTRG.5359	MSTRG.5359.1	PITG_22148	PITG_22148T0	D0RLX0	Putative uncharacterized protein	antisense	intergenic	357	convergent	downstream
MSTRG.505	MSTRG.505.1	PITG_00457	PITG_00457T0	D0MQV1	Putative uncharacterized protein	sense	intergenic	358	same_strand	upstream
MSTRG.9726	MSTRG.9726.3	PITG_01950	PITG_01950T0	D0MUH5	Protein kinase, putative	antisense	intergenic	358	divergent	upstream
MSTRG.9726	MSTRG.9726.4	PITG_01950	PITG_01950T0	D0MUH5	Protein kinase, putative	antisense	intergenic	358	divergent	upstream
MSTRG.25023	MSTRG.25023.1	PITG_05182	PITG_05182T0	D0N3Q9	Putative uncharacterized protein	sense	intergenic	358	same_strand	downstream
MSTRG.6226	MSTRG.6226.1	PITG_08669	PITG_08669T0	D0NCW7	3-methyl-2-oxobutanoate hydroxymethyltransferase	sense	intergenic	358	same_strand	upstream
MSTRG.7589	MSTRG.7589.1	PITG_10275	PITG_10275T0	D0NEY4	Putative uncharacterized protein	antisense	intergenic	358	divergent	upstream
MSTRG.5310	MSTRG.5310.1	PITG_09403	PITG_09403T0	D0NBK2	Putative uncharacterized protein	antisense	intergenic	359	divergent	upstream
MSTRG.20781	MSTRG.20781.1	PITG_16930	PITG_16930T0	D0NUF3	Carbohydrate esterase, putative	antisense	intergenic	359	convergent	downstream
MSTRG.20781	MSTRG.20781.2	PITG_16930	PITG_16930T0	D0NUF3	Carbohydrate esterase, putative	antisense	intergenic	359	convergent	downstream
MSTRG.23143	MSTRG.23143.1	PITG_04582	PITG_04582T0	D0N1K3	Putative uncharacterized protein	antisense	intergenic	360	divergent	upstream
MSTRG.23143	MSTRG.23143.2	PITG_04582	PITG_04582T0	D0N1K3	Putative uncharacterized protein	antisense	intergenic	360	divergent	upstream
MSTRG.23432	MSTRG.23432.1	PITG_04780	PITG_04780T0	D0N212	CRN domain-containing protein-containing protein	sense	intergenic	360	same_strand	upstream
MSTRG.2846	MSTRG.2846.1	PITG_07641	PITG_07641T0	D0N8S7	Putative uncharacterized protein	antisense	intergenic	360	divergent	upstream
MSTRG.7377	MSTRG.7377.3	PITG_10211	PITG_10211T0	D0NEL3	Putative uncharacterized protein	sense	intergenic	360	same_strand	upstream
MSTRG.7938	MSTRG.7938.1	PITG_10557	PITG_10557T0	D0NFL5	Putative uncharacterized protein	antisense	intergenic	361	convergent	downstream
MSTRG.12953	MSTRG.12953.1	PITG_12676	PITG_12676T0	D0NKX7	Cyclin-like protein	antisense	intergenic	361	divergent	upstream
MSTRG.3440	MSTRG.3440.1	PITG_07968	PITG_07968T0	D0N964	Protein kinase, putative	sense	intergenic	362	same_strand	upstream
MSTRG.11102	MSTRG.11102.1	PITG_11749	PITG_11749T0	D0NIG2	Putative uncharacterized protein	sense	intergenic	362	same_strand	upstream
MSTRG.25944	MSTRG.25944.1	PITG_19126	PITG_19126T0	D0NYW6	Putative uncharacterized protein	antisense	intergenic	362	convergent	downstream
MSTRG.25233	MSTRG.25233.1	PITG_05313	PITG_05313T0	D0N423	Undecaprenyl pyrophosphate synthetase, putative	antisense	intergenic	363	divergent	upstream
MSTRG.21918	MSTRG.21918.1	PITG_04464	PITG_04464T0	D0N1B4	Putative uncharacterized protein	sense	intergenic	364	same_strand	upstream
MSTRG.17486	PITG_15380T0	PITG_15381	PITG_15381T0	D0NR41	Putative uncharacterized protein	sense	intergenic	364	same_strand	downstream
MSTRG.13942	MSTRG.13942.1	PITG_13650	PITG_13650T0	D0NMG9	Putative uncharacterized protein	antisense	intergenic	365	convergent	downstream
MSTRG.22691	MSTRG.22691.1	PITG_21829	PITG_21829T0	D0P318	Putative uncharacterized protein	antisense	intergenic	365	divergent	upstream
MSTRG.1999	MSTRG.1999.1	PITG_07272	PITG_07272T0	D0N7N8	Putative uncharacterized protein	sense	intergenic	366	same_strand	downstream
MSTRG.16563	MSTRG.16563.1	PITG_14416	PITG_14416T0	D0NPT0	Putative uncharacterized protein	antisense	intergenic	366	convergent	downstream
MSTRG.20743	MSTRG.20743.2	PITG_16907	PITG_16907T0	D0NUD3	Elicitin-like protein	antisense	intergenic	366	convergent	downstream
MSTRG.20743	MSTRG.20743.1	PITG_16907	PITG_16907T0	D0NUD3	Elicitin-like protein	antisense	intergenic	366	convergent	downstream
MSTRG.1984	MSTRG.1984.1	PITG_07269	PITG_07269T0	D0N7N5	60S ribosomal protein L7	antisense	intergenic	367	divergent	upstream
MSTRG.2179	MSTRG.2179.1	PITG_19659	PITG_19659T0	D0P0I8	ATP-binding Cassette (ABC) Superfamily	sense	intergenic	367	same_strand	downstream
MSTRG.4132	MSTRG.4132.2	PITG_08329	PITG_08329T0	D0NAC2	Putative uncharacterized protein	antisense	intergenic	368	divergent	upstream
MSTRG.26064	MSTRG.26064.1	PITG_18959	PITG_18959T0	D0NZ73	Putative uncharacterized protein	antisense	intergenic	368	divergent	upstream
MSTRG.2204	MSTRG.2204.1	PITG_23156	PITG_23156T0	D0P0J3	Small cysteine rich protein SCR58	antisense	intergenic	368	divergent	upstream
MSTRG.4515	MSTRG.4515.1	PITG_08640	PITG_08640T0	D0NB43	Phosphatidylinositol kinase (PIK-G3)	antisense	intergenic	369	divergent	upstream
MSTRG.2690	PITG_22827T0	PITG_07565	PITG_07565T0	D0N8N4	Folate-Biopterin Transporter (FBT) family	sense	intergenic	370	same_strand	downstream
MSTRG.26941	MSTRG.26941.1	PITG_18798	PITG_18798T0	D0NZF2	Putative uncharacterized protein	antisense	intergenic	370	divergent	upstream
MSTRG.7056	MSTRG.7056.3	PITG_09964	PITG_09964T0	A5A5Z4	CES2 description:Cellulose synthase 2	antisense	intergenic	372	divergent	upstream
MSTRG.12810	MSTRG.12810.1	PITG_12541	PITG_12541T0	D0NKS8	Putative uncharacterized protein	antisense	intergenic	372	convergent	downstream
MSTRG.10149	MSTRG.10149.1	PITG_10895	PITG_10895T0	D0NHC4	Putative uncharacterized protein	antisense	intergenic	373	divergent	upstream
MSTRG.20313	MSTRG.20313.2	PITG_16472	PITG_16472T0	D0NTQ5	Kazal serine protease inhibitor PbraEPI2	antisense	intergenic	373	divergent	upstream
MSTRG.11313	MSTRG.11313.1	PITG_11364	PITG_11364T0	D0NIL9	Putative uncharacterized protein	antisense	intergenic	374	divergent	upstream
MSTRG.20313	MSTRG.20313.3	PITG_16472	PITG_16472T0	D0NTQ5	Kazal serine protease inhibitor PbraEPI2	antisense	intergenic	374	divergent	upstream
MSTRG.4519	MSTRG.4519.5	PITG_22856	PITG_22856T0	D0NB46	Crinkler (CRN) family protein	antisense	intergenic	374	divergent	upstream
MSTRG.8291	MSTRG.8291.1	PITG_11060	PITG_11060T0	D0NG33	Putative uncharacterized protein	sense	intergenic	375	same_strand	upstream
MSTRG.3668	MSTRG.3668.1	PITG_08185	PITG_08185T0	D0N9N6	Putative uncharacterized protein	sense	intergenic	376	same_strand	upstream
MSTRG.14788	MSTRG.14788.1	PITG_02762	PITG_02762T0	D0MX56	Protein kinase, putative	antisense	intergenic	377	divergent	upstream
MSTRG.21040	MSTRG.21040.1	PITG_16617	PITG_16617T0	D0NUS4	Putative uncharacterized protein	antisense	intergenic	377	divergent	upstream
MSTRG.28144	MSTRG.28144.1	PITG_19451	PITG_19451T0	D0P088	Putative uncharacterized protein	antisense	intergenic	377	convergent	downstream
MSTRG.7182	MSTRG.7182.6	PITG_10086	PITG_10086T0	D0NE98	Putative uncharacterized protein	sense	intergenic	378	same_strand	upstream
MSTRG.11519	MSTRG.11519.1	PITG_11490	PITG_11490T0	D0NIW6	Putative uncharacterized protein	antisense	intergenic	378	divergent	upstream
MSTRG.3139	MSTRG.3139.1	PITG_19691	PITG_19691T0	D0P0Z9	Putative uncharacterized protein	sense	intergenic	379	same_strand	upstream
MSTRG.7990	MSTRG.7990.1	PITG_10591	PITG_10591T0	D0NFN9	Putative uncharacterized protein	antisense	intergenic	383	divergent	upstream
MSTRG.19968	MSTRG.19968.1	PITG_15622	PITG_15622T0	D0NT74	Bzip transcription factor	sense	intergenic	383	same_strand	upstream
MSTRG.9349	MSTRG.9349.3	PITG_01691	PITG_01691T0	D0MTU8	Phosphatidylinositol-3,4,5-trisphosphate 3-phosphatase, putative	antisense	intergenic	384	convergent	downstream
MSTRG.9727	MSTRG.9727.1	PITG_01949	PITG_01949T0	D0MUH4	Glycosyl hydrolase, putative	antisense	intergenic	384	divergent	upstream
MSTRG.13911	MSTRG.13911.6	PITG_13567	PITG_13567T0	D0NMA3	Endo-1,3(4)-beta-glucanase, putative	antisense	intergenic	384	convergent	downstream
MSTRG.17754	MSTRG.17754.1	PITG_15021	PITG_15021T0	D0NRG7	Putative uncharacterized protein	sense	intergenic	384	same_strand	downstream
MSTRG.18933	MSTRG.18933.1	PITG_03636	PITG_03636T0	D0MY46	Putative uncharacterized protein	sense	intergenic	386	same_strand	downstream
MSTRG.21917	MSTRG.21917.1	PITG_04464	PITG_04464T0	D0N1B4	Putative uncharacterized protein	antisense	intergenic	386	divergent	upstream
MSTRG.26610	MSTRG.26610.1	PITG_06482	PITG_06482T0	D0N4Y5	Eukaryotic translation initiation factor 3 subunit, putative	antisense	intergenic	386	convergent	downstream
MSTRG.20313	MSTRG.20313.4	PITG_16472	PITG_16472T0	D0NTQ5	Kazal serine protease inhibitor PbraEPI2	antisense	intergenic	387	divergent	upstream
MSTRG.22467	MSTRG.22467.1	PITG_17309	PITG_17309T0	D0NVS0	Secreted RxLR effector peptide protein, putative	antisense	intergenic	387	divergent	upstream
MSTRG.1838	MSTRG.1838.1	PITG_07107	PITG_07107T0	D0N7A3	Putative uncharacterized protein	antisense	intergenic	388	convergent	downstream
MSTRG.14636	MSTRG.14636.1	PITG_02607	PITG_02607T0	D0MWS1	Peroxisomal multifunctional enzyme, putative	antisense	intergenic	389	divergent	upstream
MSTRG.617	MSTRG.617.2	PITG_00565	PITG_00565T0	D0MR47	Putative uncharacterized protein	antisense	intergenic	390	convergent	downstream
MSTRG.8995	MSTRG.8995.1	PITG_01390	PITG_01390T0	D0MT46	Putative uncharacterized protein	sense	intergenic	391	same_strand	upstream
MSTRG.25353	MSTRG.25353.1	PITG_05412	PITG_05412T0	D0N2R7	Ca2 :Cation Antiporter (CaCA) Family	sense	intergenic	391	same_strand	upstream
MSTRG.22493	MSTRG.22493.1	PITG_17325	PITG_17325T0	D0NVT3	Lipase, putative	antisense	intergenic	391	divergent	upstream
MSTRG.16184	MSTRG.16184.1	PITG_14836	PITG_14836T0	D0NP59	Putative uncharacterized protein	antisense	intergenic	392	convergent	downstream
MSTRG.13217	MSTRG.13217.1	PITG_12867	PITG_12867T0	D0NLC2	tRNA (Guanine-N(1)-)-methyltransferase, putative	sense	intergenic	393	same_strand	upstream
MSTRG.17336	MSTRG.17336.1	PITG_14717	PITG_14717T0	D0NQX5	Putative uncharacterized protein	sense	intergenic	393	same_strand	upstream
MSTRG.8791	MSTRG.8791.1	PITG_01238	PITG_01238T0	D0MUZ8	Putative uncharacterized protein	sense	intergenic	394	same_strand	downstream
MSTRG.20857	MSTRG.20857.1	PITG_16968	PITG_16968T0	D0NUH8	Glucan 1,3-beta-glucosidase, putative	sense	intergenic	394	same_strand	upstream
MSTRG.273	MSTRG.273.1	PITG_00266	PITG_00266T0	D0MQD2	40S ribosomal protein S10	sense	intergenic	395	same_strand	downstream
MSTRG.22673	MSTRG.22673.1	PITG_17471	PITG_17471T0	D0NW45	Fumarylacetoacetate (FAA) hydrolase, putative	sense	intergenic	395	same_strand	upstream
MSTRG.22673	MSTRG.22673.2	PITG_17471	PITG_17471T0	D0NW45	Fumarylacetoacetate (FAA) hydrolase, putative	sense	intergenic	395	same_strand	upstream
MSTRG.844	MSTRG.844.1	PITG_00732	PITG_00732T0	D0MRK0	Phosphatidylinositol kinase (PIK-K)	sense	intergenic	396	same_strand	upstream
MSTRG.922	MSTRG.922.1	PITG_00786	PITG_00786T0	D0MRP4	Putative uncharacterized protein	sense	intergenic	399	same_strand	downstream
MSTRG.27384	MSTRG.27384.2	PITG_05748	PITG_05748T0	D0N5L2	Putative uncharacterized protein	antisense	intergenic	399	convergent	downstream
MSTRG.7549	MSTRG.7549.1	PITG_10252	PITG_10252T0	D0NEW6	Putative uncharacterized protein	antisense	intergenic	399	convergent	downstream
MSTRG.11451	MSTRG.11451.1	PITG_11447	PITG_11447T0	D0NIT0	Putative uncharacterized protein	antisense	intergenic	399	divergent	upstream
MSTRG.19871	MSTRG.19871.2	PITG_15546	PITG_15546T0	D0NT17	Putative uncharacterized protein	antisense	intergenic	399	divergent	upstream
MSTRG.19476	MSTRG.19476.1	PITG_15735	PITG_15735T0	D0NSF6	Protein kinase, putative	antisense	intergenic	399	divergent	upstream
MSTRG.14689	MSTRG.14689.1	PITG_02646	PITG_02646T0	D0MWV4	Putative uncharacterized protein	antisense	intergenic	400	convergent	downstream
MSTRG.1012	MSTRG.1012.1	PITG_00847	PITG_00847T0	D0MRU0	Putative uncharacterized protein	sense	intergenic	401	same_strand	upstream
MSTRG.3408	MSTRG.3408.1	PITG_07947	PITG_07947T0	D0N943	Secreted RxLR effector peptide protein, putative	antisense	intergenic	402	divergent	upstream
MSTRG.11009	MSTRG.11009.1	PITG_11662	PITG_11662T0	D0NIA3	Ankyrin-like protein	antisense	intergenic	402	convergent	downstream
MSTRG.22453	MSTRG.22453.1	PITG_17297	PITG_17297T0	D0NVQ8	Putative uncharacterized protein	antisense	intergenic	403	divergent	upstream
MSTRG.21302	MSTRG.21302.1	PITG_04056	PITG_04056T0	D0N0F8	Putative uncharacterized protein	antisense	intergenic	404	divergent	upstream
MSTRG.18172	MSTRG.18172.1	PITG_15930	PITG_15930T0	D0NS28	Secreted RxLR effector peptide protein, putative	antisense	intergenic	404	divergent	upstream
MSTRG.22398	MSTRG.22398.1	PITG_17289	PITG_17289T0	D0NVQ2	Deoxyuridine 5'-triphosphate nucleotidohydrolase	sense	intergenic	405	same_strand	downstream
MSTRG.25243	MSTRG.25243.1	PITG_05320	PITG_05320T0	D0N429	Putative uncharacterized protein	sense	intergenic	406	same_strand	upstream
MSTRG.8403	MSTRG.8403.1	PITG_11157	PITG_11157T0	D0NGB4	Myotubularin-like protein	antisense	intergenic	406	divergent	upstream
MSTRG.24958	MSTRG.24958.1	PITG_05136	PITG_05136T0	D0N3M6	Putative uncharacterized protein	antisense	intergenic	407	convergent	downstream
MSTRG.24340	MSTRG.24340.1	PITG_17994	PITG_17994T0	D0NXG4	Cyclin B	sense	intergenic	407	same_strand	upstream
MSTRG.20912	MSTRG.20912.2	PITG_17010	PITG_17010T0	D0NUK9	Putative uncharacterized protein	sense	intergenic	408	same_strand	downstream
MSTRG.344	MSTRG.344.17	PITG_00314	PITG_00314T0	D0MQH7	Putative uncharacterized protein	antisense	intergenic	409	divergent	upstream
MSTRG.2945	MSTRG.2945.1	PITG_07709	PITG_07709T0	D0N8Y1	Sugar transporter, putative	sense	intergenic	409	same_strand	upstream
MSTRG.22896	MSTRG.22896.1	PITG_17499	PITG_17499T0	D0NWF3	Chromate Ion Transporter (CHR) Family	antisense	intergenic	411	divergent	upstream
MSTRG.23967	MSTRG.23967.1	PITG_18417	PITG_18417T0	D0NWZ4	Putative uncharacterized protein	sense	intergenic	411	same_strand	upstream
MSTRG.11169	MSTRG.11169.1	PITG_21176	PITG_21176T0	D0P359	Transportin-like protein	sense	intergenic	411	same_strand	downstream
MSTRG.25262	MSTRG.25262.4	PITG_05331	PITG_05331T0	D0N439	Putative uncharacterized protein	sense	intergenic	413	same_strand	downstream
MSTRG.6646	MSTRG.6646.1	PITG_09002	PITG_09002T0	D0NDP5	Putative uncharacterized protein	sense	intergenic	413	same_strand	downstream
MSTRG.15304	MSTRG.15304.1	PITG_13915	PITG_13915T0	D0NN35	Putative uncharacterized protein	antisense	intergenic	413	convergent	downstream
MSTRG.13810	MSTRG.13810.1	PITG_13548	PITG_13548T0	D0NM89	Putative uncharacterized protein	antisense	intergenic	414	convergent	downstream
MSTRG.15984	MSTRG.15984.1	PITG_14237	PITG_14237T0	D0NNX9	Glycoside hydrolase, putative	antisense	intergenic	414	convergent	downstream
MSTRG.20743	MSTRG.20743.2	PITG_16908	PITG_16908T0	D0NUD4	Putative uncharacterized protein	antisense	intergenic	414	divergent	upstream
MSTRG.20743	MSTRG.20743.1	PITG_16908	PITG_16908T0	D0NUD4	Putative uncharacterized protein	antisense	intergenic	414	divergent	upstream
MSTRG.24563	MSTRG.24563.1	PITG_18335	PITG_18335T0	D0NXX3	Glycoside hydrolase, putative	antisense	intergenic	415	divergent	upstream
MSTRG.28135	MSTRG.28135.1	PITG_19445	PITG_19445T0	D0P084	Serine protease family S08A, putative	antisense	intergenic	415	divergent	upstream
MSTRG.26837	MSTRG.26837.1	PITG_06649	PITG_06649T0	D0N5C2	Adenylyl cyclase-associated protein	antisense	intergenic	416	convergent	downstream
MSTRG.13580	MSTRG.13580.1	PITG_13423	PITG_13423T0	D0NLY6	Putative uncharacterized protein	antisense	intergenic	416	convergent	downstream
MSTRG.4938	MSTRG.4938.5	PITG_09137	PITG_09137T0	D0NBS8	Putative uncharacterized protein	antisense	intergenic	417	divergent	upstream
MSTRG.17580	MSTRG.17580.1	PITG_15440	PITG_15440T0	D0NR92	Putative uncharacterized protein	antisense	intergenic	417	convergent	downstream
MSTRG.11206	MSTRG.11206.1	PITG_21054	PITG_21054T0	D0P373	Putative uncharacterized protein	sense	intergenic	417	same_strand	upstream
MSTRG.2931	MSTRG.2931.1	PITG_07708	PITG_07708T0	D0N8Y0	Putative uncharacterized protein	antisense	intergenic	418	divergent	upstream
MSTRG.4987	MSTRG.4987.1	PITG_09169	PITG_09169T0	A1L015	Cystatin-like cysteine protease inhibitor EPIC1	antisense	intergenic	418	divergent	upstream
MSTRG.10016	MSTRG.10016.1	PITG_10791	PITG_10791T0	D0NH33	Putative uncharacterized protein	sense	intergenic	418	same_strand	upstream
MSTRG.23012	MSTRG.23012.1	PITG_17683	PITG_17683T0	D0NWM0	Putative uncharacterized protein	sense	intergenic	418	same_strand	downstream
MSTRG.12587	MSTRG.12587.1	PITG_12356	PITG_12356T0	D0NKE0	Putative uncharacterized protein	antisense	intergenic	419	divergent	upstream
MSTRG.21201	MSTRG.21201.1	PITG_16800	PITG_16800T0	D0NUW6	Putative uncharacterized protein	sense	intergenic	419	same_strand	downstream
MSTRG.2338	MSTRG.2338.1	PITG_20086	PITG_20086T0	D0P0R0	Putative uncharacterized protein	sense	intergenic	419	same_strand	upstream
MSTRG.1034	MSTRG.1034.2	PITG_00867	PITG_00867T0	D0MRW0	Putative uncharacterized protein	antisense	intergenic	420	divergent	upstream
MSTRG.1034	MSTRG.1034.4	PITG_00867	PITG_00867T0	D0MRW0	Putative uncharacterized protein	antisense	intergenic	420	divergent	upstream
MSTRG.1034	MSTRG.1034.1	PITG_00867	PITG_00867T0	D0MRW0	Putative uncharacterized protein	antisense	intergenic	420	divergent	upstream
MSTRG.903	MSTRG.903.1	PITG_00772	PITG_00772T0	D0MRN6	Major Facilitator Superfamily (MFS)	antisense	intergenic	421	convergent	downstream
MSTRG.27569	MSTRG.27569.4	PITG_05887	PITG_05887T0	D0N5X4	Putative uncharacterized protein	sense	intergenic	421	same_strand	downstream
MSTRG.17348	MSTRG.17348.1	PITG_14736	PITG_14736T0	D0NQZ2	PexRD8 family secreted RxLR effector peptide, putative	sense	intergenic	421	same_strand	upstream
MSTRG.17342	MSTRG.17342.1	PITG_14740	PITG_14740T0	D0NQZ6	Putative uncharacterized protein	sense	intergenic	421	same_strand	downstream
MSTRG.20405	MSTRG.20405.1	PITG_16543	PITG_16543T0	D0NTW6	Putative uncharacterized protein	antisense	intergenic	421	divergent	upstream
MSTRG.22320	MSTRG.22320.1	PITG_17254	PITG_17254T0	D0NVM3	Putative uncharacterized protein	antisense	intergenic	421	convergent	downstream
MSTRG.14977	MSTRG.14977.1	PITG_02902	PITG_02902T0	D0MXG6	Carbohydrate esterase, putative	sense	intergenic	422	same_strand	downstream
MSTRG.13535	MSTRG.13535.2	PITG_13394	PITG_13394T0	D0NLW0	Putative uncharacterized protein	antisense	intergenic	422	divergent	upstream
MSTRG.7377	MSTRG.7377.3	PITG_10210	PITG_10210T0	D0NEL2	Phosphoenolpyruvate carboxykinase	sense	intergenic	424	same_strand	downstream
MSTRG.10596	MSTRG.10596.4	PITG_11976	PITG_11976T0	D0NHN5	UDP-3-O-[3-hydroxymyristoyl N-acetylglucosamine deacetylase, putative	sense	intergenic	424	same_strand	downstream
MSTRG.903	MSTRG.903.2	PITG_00772	PITG_00772T0	D0MRN6	Major Facilitator Superfamily (MFS)	antisense	intergenic	426	convergent	downstream
MSTRG.821	MSTRG.821.12	PITG_00713	PITG_00713T0	D0MRI2	Synaptic vesicle glycoprotein 2A, putative	sense	intergenic	427	same_strand	upstream
MSTRG.2046	MSTRG.2046.1	PITG_07314	PITG_07314T0	D0N7S8	Putative uncharacterized protein	antisense	intergenic	427	divergent	upstream
MSTRG.18136	MSTRG.18136.1	PITG_15900	PITG_15900T0	D0NS06	ATP-binding Cassette (ABC) Superfamily	antisense	intergenic	427	divergent	upstream
MSTRG.12620	MSTRG.12620.5	PITG_12431	PITG_12431T0	D0NKH9	Putative uncharacterized protein	sense	intergenic	428	same_strand	downstream
MSTRG.6468	MSTRG.6468.3	PITG_08883	PITG_08883T0	D0NDE9	Putative uncharacterized protein	antisense	intergenic	430	convergent	downstream
MSTRG.11442	MSTRG.11442.1	PITG_11444	PITG_11444T0	D0NIS7	Putative uncharacterized protein	sense	intergenic	430	same_strand	downstream
MSTRG.2661	MSTRG.2661.1	PITG_07551	PITG_07551T0	D0N8M1	N(6)-adenine-specific DNA methyltransferase 2, putative	antisense	intergenic	432	convergent	downstream
MSTRG.3729	MSTRG.3729.6	PITG_08226	PITG_08226T0	D0N9S3	Amino Acid-Polyamine-Organocation (APC) Family	antisense	intergenic	433	convergent	downstream
MSTRG.983	MSTRG.983.1	PITG_00821	PITG_00821T0	D0MRS3	Secreted RxLR effector peptide protein, putative	antisense	intergenic	436	convergent	downstream
MSTRG.14431	MSTRG.14431.8	PITG_02392	PITG_02392T0	D0MW76	Putative uncharacterized protein	antisense	intergenic	436	divergent	upstream
MSTRG.22050	MSTRG.22050.1	PITG_17153	PITG_17153T0	D0NV55	Threonyl-tRNA synthetase	antisense	intergenic	436	divergent	upstream
MSTRG.7059	MSTRG.7059.1	PITG_09968	PITG_09968T0	D0NDZ1	Putative uncharacterized protein	antisense	intergenic	437	divergent	upstream
MSTRG.4088	MSTRG.4088.8	PITG_08301	PITG_08301T0	D0NA95	Putative uncharacterized protein	sense	intergenic	439	same_strand	downstream
MSTRG.10454	MSTRG.10454.1	PITG_11884	PITG_11884T0	D0NHG5	Putative uncharacterized protein	antisense	intergenic	439	divergent	upstream
MSTRG.15119	MSTRG.15119.1	PITG_13726	PITG_13726T0	D0NMM8	Ca2 :Cation Antiporter (CaCA) Family	sense	intergenic	440	same_strand	upstream
MSTRG.9704	MSTRG.9704.1	PITG_01974	PITG_01974T0	D0MUJ6	Putative uncharacterized protein	antisense	intergenic	441	convergent	downstream
MSTRG.4063	MSTRG.4063.5	PITG_08311	PITG_08311T0	D0NAA5	Putative uncharacterized protein	sense	intergenic	441	same_strand	upstream
MSTRG.4063	MSTRG.4063.6	PITG_08311	PITG_08311T0	D0NAA5	Putative uncharacterized protein	sense	intergenic	441	same_strand	upstream
MSTRG.22885	MSTRG.22885.2	PITG_17481	PITG_17481T0	D0NWD5	Putative uncharacterized protein	antisense	intergenic	442	convergent	downstream
MSTRG.10251	MSTRG.10251.6	PITG_20904	PITG_20904T0	D0P2Y3	Small nuclear ribonucleoprotein Sm D1	antisense	intergenic	442	divergent	upstream
MSTRG.23597	MSTRG.23597.3	PITG_04956	PITG_04956T0	D0N2G1	Putative uncharacterized protein	sense	intergenic	444	same_strand	downstream
MSTRG.24438	MSTRG.24438.1	PITG_18248	PITG_18248T0	D0NXQ0	Acetate kinase	antisense	intergenic	444	divergent	upstream
MSTRG.10251	MSTRG.10251.8	PITG_20904	PITG_20904T0	D0P2Y3	Small nuclear ribonucleoprotein Sm D1	antisense	intergenic	445	divergent	upstream
MSTRG.10251	MSTRG.10251.18	PITG_20904	PITG_20904T0	D0P2Y3	Small nuclear ribonucleoprotein Sm D1	antisense	intergenic	445	divergent	upstream
MSTRG.23597	MSTRG.23597.3	PITG_04958	PITG_04958T0	D0N2G3	Coatomer subunit beta'	sense	intergenic	447	same_strand	upstream
MSTRG.2032	MSTRG.2032.1	PITG_07303	PITG_07303T0	D0N7R8	Carbohydrate-binding protein, putative	antisense	intergenic	447	convergent	downstream
MSTRG.6511	MSTRG.6511.3	PITG_08913	PITG_08913T0	D0NDH2	Putative uncharacterized protein	sense	intergenic	447	same_strand	upstream
MSTRG.16856	MSTRG.16856.1	PITG_15196	PITG_15196T0	D0NQ55	Putative uncharacterized protein	antisense	intergenic	447	convergent	downstream
MSTRG.10251	MSTRG.10251.24	PITG_20904	PITG_20904T0	D0P2Y3	Small nuclear ribonucleoprotein Sm D1	antisense	intergenic	447	divergent	upstream
MSTRG.9817	MSTRG.9817.1	PITG_10630	PITG_10630T0	D0NGQ9	Putative uncharacterized protein	antisense	intergenic	448	divergent	upstream
MSTRG.9869	MSTRG.9869.1	PITG_22922	PITG_22922T0	D0NGU2	Secreted RxLR effector peptide protein, putative	antisense	intergenic	449	divergent	upstream
MSTRG.1201	MSTRG.1201.1	PITG_00982	PITG_00982T0	D0MS58	Putative uncharacterized protein	sense	intergenic	450	same_strand	upstream
MSTRG.9580	MSTRG.9580.1	PITG_01849	PITG_01849T0	D0MU87	Dual specificity phosphatase, putative	antisense	intergenic	451	convergent	downstream
MSTRG.17628	MSTRG.17628.1	PITG_15480	PITG_15480T0	D0NRC5	GAF domain-containing protein	antisense	intergenic	451	divergent	upstream
MSTRG.20135	MSTRG.20135.3	PITG_16257	PITG_16257T0	D0NTG8	Putative uncharacterized protein	antisense	intergenic	451	divergent	upstream
MSTRG.23793	MSTRG.23793.1	PITG_17601	PITG_17601T0	D0NWS4	Putative uncharacterized protein	antisense	intergenic	451	divergent	upstream
MSTRG.4446	MSTRG.4446.1	PITG_08572	PITG_08572T0	D0NAY1	Dual specificity tyrosine-phosphorylation-regulated kinase, putative	sense	intergenic	452	same_strand	upstream
MSTRG.5403	MSTRG.5403.1	PITG_19797	PITG_19797T0	D0P1W9	Amino acid/auxin permease-like protein	sense	intergenic	453	same_strand	upstream
MSTRG.7823	MSTRG.7823.2	PITG_10461	PITG_10461T0	D0NFD2	Putative uncharacterized protein	sense	intergenic	455	same_strand	upstream
MSTRG.11822	MSTRG.11822.1	PITG_12185	PITG_12185T0	D0NJ92	26S protease regulatory subunit 4	sense	intergenic	455	same_strand	upstream
MSTRG.2370	MSTRG.2370.1	PITG_19483	PITG_19483T0	D0P0T3	Putative uncharacterized protein	sense	intergenic	455	same_strand	downstream
MSTRG.27676	MSTRG.27676.1	PITG_05961	PITG_05961T0	D0N642	Putative uncharacterized protein	sense	intergenic	456	same_strand	upstream
MSTRG.26253	MSTRG.26253.11	PITG_06212	PITG_06212T0	D0N4B9	Putative uncharacterized protein	antisense	intergenic	456	convergent	downstream
MSTRG.809	MSTRG.809.1	PITG_00712	PITG_00712T0	D0MRI1	Isoamyl acetate-hydrolyzing esterase, putative	sense	intergenic	458	same_strand	upstream
MSTRG.9350	MSTRG.9350.1	PITG_01691	PITG_01691T0	D0MTU8	Phosphatidylinositol-3,4,5-trisphosphate 3-phosphatase, putative	sense	intergenic	458	same_strand	downstream
MSTRG.24438	MSTRG.24438.2	PITG_18248	PITG_18248T0	D0NXQ0	Acetate kinase	antisense	intergenic	458	divergent	upstream
MSTRG.294	MSTRG.294.1	PITG_00284	PITG_00284T0	Q5BMR2	PLD description:Phospholipase D	antisense	intergenic	459	divergent	upstream
MSTRG.10251	MSTRG.10251.59	PITG_20904	PITG_20904T0	D0P2Y3	Small nuclear ribonucleoprotein Sm D1	antisense	intergenic	459	divergent	upstream
MSTRG.10251	MSTRG.10251.57	PITG_20904	PITG_20904T0	D0P2Y3	Small nuclear ribonucleoprotein Sm D1	antisense	intergenic	459	divergent	upstream
MSTRG.10251	MSTRG.10251.54	PITG_20904	PITG_20904T0	D0P2Y3	Small nuclear ribonucleoprotein Sm D1	antisense	intergenic	459	divergent	upstream
MSTRG.46	MSTRG.46.3	PITG_00068	PITG_00068T0	D0MST2	Putative uncharacterized protein	sense	intergenic	460	same_strand	upstream
MSTRG.1574	MSTRG.1574.1	PITG_06871	PITG_06871T0	D0N6N4	Ankyrin-like protein	antisense	intergenic	460	convergent	downstream
MSTRG.8495	MSTRG.8495.6	PITG_11246	PITG_11246T0	D0NGJ4	Putative uncharacterized protein	antisense	intergenic	460	convergent	downstream
MSTRG.22725	MSTRG.22725.1	PITG_17777	PITG_17777T0	D0NW89	Putative uncharacterized protein	sense	intergenic	461	same_strand	downstream
MSTRG.14958	MSTRG.14958.1	PITG_02897	PITG_02897T0	D0MXG1	Secreted RxLR effector peptide protein, putative	sense	intergenic	463	same_strand	upstream
MSTRG.1830	MSTRG.1830.10	PITG_07105	PITG_07105T0	D0N7A2	Putative uncharacterized protein	antisense	intergenic	463	divergent	upstream
MSTRG.11451	MSTRG.11451.2	PITG_11447	PITG_11447T0	D0NIT0	Putative uncharacterized protein	antisense	intergenic	464	divergent	upstream
MSTRG.7378	MSTRG.7378.1	PITG_10211	PITG_10211T0	D0NEL3	Putative uncharacterized protein	antisense	intergenic	465	divergent	upstream
MSTRG.32	MSTRG.32.3	PITG_00045	PITG_00045T0	D0MSR0	Myosin-like protein	sense	intergenic	466	same_strand	upstream
MSTRG.32	MSTRG.32.2	PITG_00045	PITG_00045T0	D0MSR0	Myosin-like protein	sense	intergenic	466	same_strand	upstream
MSTRG.11741	MSTRG.11741.1	PITG_12123	PITG_12123T0	D0NJ36	Sporangia induced myosin-like protein	antisense	intergenic	466	divergent	upstream
MSTRG.15566	MSTRG.15566.1	PITG_12607	PITG_12607T0	D0NND7	Putative uncharacterized protein	antisense	intergenic	466	divergent	upstream
MSTRG.15889	MSTRG.15889.1	PITG_14170	PITG_14170T0	D0NNS7	Galactokinase, putative	sense	intergenic	466	same_strand	upstream
MSTRG.6846	MSTRG.6846.1	PITG_22201	PITG_22201T0	PITG_22201	hypothetical protein	sense	intergenic	466	same_strand	upstream
MSTRG.6004	MSTRG.6004.1	PITG_09747	PITG_09747T0	D0NCQ2	Putative uncharacterized protein	sense	intergenic	467	same_strand	downstream
MSTRG.15566	MSTRG.15566.2	PITG_12607	PITG_12607T0	D0NND7	Putative uncharacterized protein	antisense	intergenic	467	divergent	upstream
MSTRG.10251	MSTRG.10251.69	PITG_20904	PITG_20904T0	D0P2Y3	Small nuclear ribonucleoprotein Sm D1	antisense	intergenic	468	divergent	upstream
MSTRG.18476	MSTRG.18476.1	PITG_03175	PITG_03175T0	D0MZJ9	SCP-like extracellular protein	sense	intergenic	469	same_strand	upstream
MSTRG.11991	MSTRG.11991.1	PITG_12327	PITG_12327T0	D0NJL6	Putative uncharacterized protein	antisense	intergenic	470	convergent	downstream
MSTRG.24038	MSTRG.24038.1	PITG_18119	PITG_18119T0	D0NX36	Putative uncharacterized protein	sense	intergenic	470	same_strand	upstream
MSTRG.10689	MSTRG.10689.2	PITG_12039	PITG_12039T0	D0NHS3	Putative uncharacterized protein	sense	intergenic	471	same_strand	downstream
MSTRG.16624	MSTRG.16624.1	PITG_14454	PITG_14454T0	D0NPW2	Putative uncharacterized protein	sense	intergenic	471	same_strand	upstream
MSTRG.27767	MSTRG.27767.1	PITG_06024	PITG_06024T0	D0N690	Putative uncharacterized protein	sense	intergenic	472	same_strand	upstream
MSTRG.8208	MSTRG.8208.4	PITG_10983	PITG_10983T0	D0NFW3	Putative uncharacterized protein	sense	intergenic	472	same_strand	downstream
MSTRG.17538	MSTRG.17538.1	PITG_15407	PITG_15407T0	D0NR65	Ribosomal protein L34	sense	intergenic	472	same_strand	upstream
MSTRG.20145	MSTRG.20145.1	PITG_16266	PITG_16266T0	D0NTH6	Putative uncharacterized protein	sense	intergenic	472	same_strand	downstream
MSTRG.2452	MSTRG.2452.3	PITG_07382	PITG_07382T0	D0N899	Acyltransferase family	antisense	intergenic	474	convergent	downstream
MSTRG.2452	MSTRG.2452.2	PITG_07382	PITG_07382T0	D0N899	Acyltransferase family	antisense	intergenic	474	convergent	downstream
MSTRG.14661	MSTRG.14661.3	PITG_02619	PITG_02619T0	D0MWT0	Putative uncharacterized protein	sense	intergenic	476	same_strand	upstream
MSTRG.10057	MSTRG.10057.1	PITG_10824	PITG_10824T0	D0NH62	Putative uncharacterized protein	sense	intergenic	476	same_strand	upstream
MSTRG.19925	MSTRG.19925.1	PITG_15577	PITG_15577T0	D0NT42	Putative uncharacterized protein	antisense	intergenic	477	convergent	downstream
MSTRG.5758	MSTRG.5758.2	PITG_09566	PITG_09566T0	D0NCA5	Inositol monophosphatase, putative	sense	intergenic	478	same_strand	upstream
MSTRG.10390	MSTRG.10390.1	PITG_11838	PITG_11838T0	D0NHX7	Major facilitator Superfamily	antisense	intergenic	479	divergent	upstream
MSTRG.13491	MSTRG.13491.1	PITG_13362	PITG_13362T0	D0NLT0	Microtubule-associated protein, putative	sense	intergenic	479	same_strand	upstream
MSTRG.27235	MSTRG.27235.2	PITG_19249	PITG_19249T0	D0NZT4	Putative uncharacterized protein	antisense	intergenic	479	convergent	downstream
MSTRG.2754	PITG_22821T0	PITG_22823	PITG_22823T0	D0N8J0	Expressed protein	sense	intergenic	479	same_strand	upstream
MSTRG.18091	MSTRG.18091.1	PITG_15861	PITG_15861T0	D0NRX0	Putative uncharacterized protein	antisense	intergenic	480	divergent	upstream
MSTRG.26773	MSTRG.26773.2	PITG_06591	PITG_06591T0	D0N574	Berberine-like protein	sense	intergenic	481	same_strand	downstream
MSTRG.2778	MSTRG.2778.1	PITG_07572	PITG_07572T0	D0N8P0	Putative uncharacterized protein	antisense	intergenic	481	divergent	upstream
MSTRG.13774	MSTRG.13774.1	PITG_13521	PITG_13521T0	D0NM69	Bzip transcription factor	sense	intergenic	481	same_strand	downstream
MSTRG.13911	MSTRG.13911.13	PITG_13574	PITG_13574T0	D0NMB0	Putative uncharacterized protein	sense	intergenic	481	same_strand	downstream
MSTRG.1148	MSTRG.1148.3	PITG_00947	PITG_00947T0	D0MS32	Putative uncharacterized protein	antisense	intergenic	482	divergent	upstream
MSTRG.16063	MSTRG.16063.10	PITG_21437	PITG_21437T0	D0P3X1	Putative uncharacterized protein	antisense	intergenic	484	divergent	upstream
MSTRG.2149	MSTRG.2149.1	PITG_19623	PITG_19623T0	D0P0G1	Polygalacturonase, putative	antisense	intergenic	486	convergent	downstream
MSTRG.9704	MSTRG.9704.1	PITG_01973	PITG_01973T0	D0MUJ5	Putative uncharacterized protein	antisense	intergenic	487	divergent	upstream
MSTRG.8498	MSTRG.8498.1	PITG_11245	PITG_11245T0	D0NGJ3	Putative uncharacterized protein	antisense	intergenic	487	convergent	downstream
MSTRG.19726	MSTRG.19726.2	PITG_16114	PITG_16114T0	D0NSX4	Myb-like DNA-binding protein, putative	antisense	intergenic	487	divergent	upstream
MSTRG.23253	MSTRG.23253.1	PITG_04662	PITG_04662T0	D0N1R3	Putative uncharacterized protein	antisense	intergenic	489	divergent	upstream
MSTRG.9674	MSTRG.9674.2	PITG_01938	PITG_01938T0	D0MUG3	Glyceraldehyde-3-phosphate dehydrogenase	sense	intergenic	490	same_strand	upstream
MSTRG.14500	MSTRG.14500.1	PITG_02474	PITG_02474T0	D0MWF0	Cysteine protease family C01A, putative	sense	intergenic	490	same_strand	downstream
MSTRG.3344	MSTRG.3344.1	PITG_07887	PITG_07887T0	D0NA25	26S proteasome non-ATPase regulatory subunit 6	sense	intergenic	490	same_strand	upstream
MSTRG.22114	MSTRG.22114.2	PITG_17217	PITG_17217T0	D0NVA2	Secreted RxLR effector peptide protein, putative	antisense	intergenic	491	divergent	upstream
MSTRG.24735	MSTRG.24735.1	PITG_18486	PITG_18486T0	D0NV99	Putative uncharacterized protein	antisense	intergenic	491	divergent	upstream
MSTRG.15520	MSTRG.15520.1	PITG_21389	PITG_21389T0	D0P3T9	Putative uncharacterized protein	sense	intergenic	491	same_strand	upstream
MSTRG.22119	MSTRG.22119.1	PITG_21577	PITG_21577T0	D0P4H1	Putative uncharacterized protein	sense	intergenic	491	same_strand	upstream
MSTRG.5027	MSTRG.5027.1	PITG_09196	PITG_09196T0	D0NBW6	Aquaporin, putative	antisense	intergenic	492	convergent	downstream
MSTRG.27328	MSTRG.27328.1	PITG_05713	PITG_05713T0	D0N5I3	Putative uncharacterized protein	antisense	intergenic	495	convergent	downstream
MSTRG.4108	MSTRG.4108.1	PITG_08331	PITG_08331T0	D0NAC4	Putative uncharacterized protein	antisense	intergenic	495	divergent	upstream
MSTRG.168	MSTRG.168.1	PITG_00154	PITG_00154T0	D0MT11	Crinkler (CRN) family protein, putative	sense	intergenic	496	same_strand	downstream
MSTRG.14570	MSTRG.14570.1	PITG_02545	PITG_02545T0	D0MWL3	Pectinesterase	antisense	intergenic	497	divergent	upstream
MSTRG.14141	MSTRG.14141.1	PITG_02128	PITG_02128T0	D0MVJ8	Putative uncharacterized protein	antisense	intergenic	498	convergent	downstream
MSTRG.17217	MSTRG.17217.1	PITG_14654	PITG_14654T0	D0NQS6	Putative uncharacterized protein	antisense	intergenic	500	convergent	downstream
MSTRG.22638	MSTRG.22638.1	PITG_17437	PITG_17437T0	D0NW23	Putative uncharacterized protein	antisense	intergenic	500	divergent	upstream
MSTRG.4562	MSTRG.4562.2	PITG_19813	PITG_19813T0	D0P1G3	Putative uncharacterized protein	sense	intergenic	500	same_strand	downstream
MSTRG.19726	MSTRG.19726.3	PITG_16114	PITG_16114T0	D0NSX4	Myb-like DNA-binding protein, putative	antisense	intergenic	501	divergent	upstream
MSTRG.11120	MSTRG.11120.3	PITG_11767	PITG_11767T0	D0NIH8	Phosphoacetylglucosamine mutase, putative	antisense	intergenic	503	convergent	downstream
MSTRG.17150	MSTRG.17150.1	PITG_14571	PITG_14571T0	D0NQK3	Putative uncharacterized protein	antisense	intergenic	503	convergent	downstream
MSTRG.10164	MSTRG.10164.2	PITG_10900	PITG_10900T0	D0NHC9	Putative uncharacterized protein	antisense	intergenic	504	convergent	downstream
MSTRG.13431	MSTRG.13431.1	PITG_13286	PITG_13286T0	D0NLL7	Putative uncharacterized protein	antisense	intergenic	504	convergent	downstream
MSTRG.12904	MSTRG.12904.1	PITG_22374	PITG_22374T0	D0RM79	Protein kinase	sense	intergenic	504	same_strand	upstream
MSTRG.21926	MSTRG.21926.1	PITG_04468	PITG_04468T0	D0N1B8	Mitochondrial Carrier (MC) Family	sense	intergenic	506	same_strand	upstream
MSTRG.6456	MSTRG.6456.1	PITG_08874	PITG_08874T0	D0NDE1	Putative uncharacterized protein	sense	intergenic	506	same_strand	upstream
MSTRG.5252	MSTRG.5252.14	PITG_09349	PITG_09349T0	D0NBG7	Translation elongation factor 1-alpha, putative	antisense	intergenic	506	divergent	upstream
MSTRG.21394	MSTRG.21394.9	PITG_04110	PITG_04110T0	D0N0K6	Putative uncharacterized protein	antisense	intergenic	507	convergent	downstream
MSTRG.13774	MSTRG.13774.3	PITG_13521	PITG_13521T0	D0NM69	Bzip transcription factor	sense	intergenic	508	same_strand	downstream
MSTRG.4436	MSTRG.4436.1	PITG_08580	PITG_08580T0	D0NAY9	Putative uncharacterized protein	sense	intergenic	509	same_strand	upstream
MSTRG.4436	MSTRG.4436.2	PITG_08580	PITG_08580T0	D0NAY9	Putative uncharacterized protein	sense	intergenic	509	same_strand	upstream
MSTRG.17216	MSTRG.17216.1	PITG_14654	PITG_14654T0	D0NQS6	Putative uncharacterized protein	sense	intergenic	511	same_strand	downstream
MSTRG.25910	MSTRG.25910.1	PITG_19101	PITG_19101T0	D0NYU3	Voltage-gated Ion Channel (VIC) Superfamily	antisense	intergenic	511	convergent	downstream
MSTRG.8730	MSTRG.8730.1	PITG_01182	PITG_01182T0	D0MUU7	Putative uncharacterized protein	antisense	intergenic	512	divergent	upstream
MSTRG.8730	MSTRG.8730.2	PITG_01182	PITG_01182T0	D0MUU7	Putative uncharacterized protein	antisense	intergenic	512	divergent	upstream
MSTRG.23959	MSTRG.23959.1	PITG_18414	PITG_18414T0	D0NWZ2	Phosphoglucomutase	sense	intergenic	512	same_strand	upstream
MSTRG.15061	MSTRG.15061.1	PITG_02972	PITG_02972T0	D0MXM1	Chloride Channel (ClC) Family	antisense	intergenic	516	divergent	upstream
MSTRG.22860	MSTRG.22860.2	PITG_17759	PITG_17759T0	D0NWD0	Putative uncharacterized protein	antisense	intergenic	516	divergent	upstream
MSTRG.7467	MSTRG.7467.3	PITG_20679	PITG_20679T0	D0P2J0	Putative uncharacterized protein	sense	intergenic	516	same_strand	downstream
MSTRG.21713	MSTRG.21713.1	PITG_04325	PITG_04325T0	D0N107	Pectinesterase	sense	intergenic	517	same_strand	upstream
MSTRG.19272	MSTRG.19272.1	PITG_03977	PITG_03977T0	D0MZ09	Putative uncharacterized protein	antisense	intergenic	518	divergent	upstream
MSTRG.19272	MSTRG.19272.2	PITG_03977	PITG_03977T0	D0MZ09	Putative uncharacterized protein	antisense	intergenic	518	divergent	upstream
MSTRG.26399	MSTRG.26399.3	PITG_06327	PITG_06327T0	D0N4L3	Chromodomain protein, putative	antisense	intergenic	519	convergent	downstream
MSTRG.4247	MSTRG.4247.1	PITG_08409	PITG_08409T0	D0NAJ0	Putative uncharacterized protein	sense	intergenic	519	same_strand	downstream
MSTRG.13629	MSTRG.13629.2	PITG_21022	PITG_21022T0	D0P3P2	P-type ATPase (P-ATPase) Superfamily	antisense	intergenic	520	convergent	downstream
MSTRG.10865	MSTRG.10865.2	PITG_11569	PITG_11569T0	D0NI25	Metalloprotease family M17, putative	antisense	intergenic	521	convergent	downstream
MSTRG.17034	MSTRG.17034.1	PITG_15329	PITG_15329T0	D0NQG1	Putative uncharacterized protein	sense	intergenic	521	same_strand	downstream
MSTRG.9708	MSTRG.9708.1	PITG_01970	PITG_01970T0	D0MUJ3	Enoyl-[acyl-carrier-protein reductase [NADH, putative	antisense	intergenic	522	divergent	upstream
MSTRG.4516	MSTRG.4516.4	PITG_22856	PITG_22856T0	D0NB46	Crinkler (CRN) family protein	sense	intergenic	522	same_strand	downstream
MSTRG.21389	MSTRG.21389.3	PITG_04115	PITG_04115T0	D0N0L1	Putative uncharacterized protein	sense	intergenic	523	same_strand	upstream
MSTRG.12440	MSTRG.12440.1	PITG_13168	PITG_13168T0	D0NJR6	Putative uncharacterized protein	antisense	intergenic	524	divergent	upstream
MSTRG.14629	MSTRG.14629.2	PITG_02586	PITG_02586T0	D0MWQ3	Putative uncharacterized protein	antisense	intergenic	525	divergent	upstream
MSTRG.7736	MSTRG.7736.1	PITG_10368	PITG_10368T0	D0NF55	Putative uncharacterized protein	antisense	intergenic	525	divergent	upstream
MSTRG.19726	MSTRG.19726.4	PITG_16114	PITG_16114T0	D0NSX4	Myb-like DNA-binding protein, putative	antisense	intergenic	525	divergent	upstream
MSTRG.3873	MSTRG.3873.1	PITG_20160	PITG_20160T0	D0P1A1	Putative uncharacterized protein	antisense	intergenic	525	divergent	upstream
MSTRG.168	MSTRG.168.2	PITG_00154	PITG_00154T0	D0MT11	Crinkler (CRN) family protein, putative	sense	intergenic	528	same_strand	downstream
MSTRG.1202	MSTRG.1202.1	PITG_00982	PITG_00982T0	D0MS58	Putative uncharacterized protein	antisense	intergenic	529	divergent	upstream
MSTRG.10408	MSTRG.10408.1	PITG_11848	PITG_11848T0	D0NHY6	Putative uncharacterized protein	antisense	intergenic	529	divergent	upstream
MSTRG.26200	MSTRG.26200.1	PITG_06171	PITG_06171T0	D0N488	Splicing factor 3B subunit 1	sense	intergenic	530	same_strand	downstream
MSTRG.9363	MSTRG.9363.1	PITG_01705	PITG_01705T0	D0MTW1	Putative uncharacterized protein	sense	intergenic	531	same_strand	downstream
MSTRG.27670	MSTRG.27670.2	PITG_05955	PITG_05955T0	D0N637	Serine protease family S09X, putative	sense	intergenic	531	same_strand	upstream
MSTRG.27677	MSTRG.27677.1	PITG_05961	PITG_05961T0	D0N642	Putative uncharacterized protein	antisense	intergenic	531	divergent	upstream
MSTRG.25396	MSTRG.25396.3	PITG_05450	PITG_05450T0	D0N2U7	Putative uncharacterized protein	antisense	intergenic	534	divergent	upstream
MSTRG.23464	MSTRG.23464.9	PITG_04853	PITG_04853T0	D0N268	Putative uncharacterized protein	antisense	intergenic	536	convergent	downstream
MSTRG.24471	MSTRG.24471.1	PITG_18279	PITG_18279T0	D0NXS6	Putative uncharacterized protein	sense	intergenic	536	same_strand	downstream
MSTRG.23464	MSTRG.23464.10	PITG_04853	PITG_04853T0	D0N268	Putative uncharacterized protein	antisense	intergenic	537	convergent	downstream
MSTRG.27755	MSTRG.27755.1	PITG_06011	PITG_06011T0	D0N678	3'(2'),5'-bisphosphate nucleotidase, putative	sense	intergenic	537	same_strand	upstream
MSTRG.2526	MSTRG.2526.1	PITG_07424	PITG_07424T0	D0N8D5	Cytochrome P450, putative	sense	intergenic	537	same_strand	downstream
MSTRG.10899	MSTRG.10899.1	PITG_11592	PITG_11592T0	D0NI42	Serine protease family S15, putative	antisense	intergenic	537	convergent	downstream
MSTRG.18944	MSTRG.18944.1	PITG_03650	PITG_03650T0	D0MY60	Putative uncharacterized protein	antisense	intergenic	538	convergent	downstream
MSTRG.3709	MSTRG.3709.1	PITG_08212	PITG_08212T0	D0N9R2	Putative uncharacterized protein	sense	intergenic	539	same_strand	upstream
MSTRG.5253	MSTRG.5253.2	PITG_09349	PITG_09349T0	D0NBG7	Translation elongation factor 1-alpha, putative	sense	intergenic	541	same_strand	upstream
MSTRG.9326	MSTRG.9326.1	PITG_01667	PITG_01667T0	D0MTS7	Putative uncharacterized protein	sense	intergenic	542	same_strand	upstream
MSTRG.25373	MSTRG.25373.1	PITG_05426	PITG_05426T0	D0N2S9	Major Facilitator Superfamily (MFS)	sense	intergenic	542	same_strand	upstream
MSTRG.25373	MSTRG.25373.2	PITG_05426	PITG_05426T0	D0N2S9	Major Facilitator Superfamily (MFS)	sense	intergenic	542	same_strand	upstream
MSTRG.750	MSTRG.750.3	PITG_00668	PITG_00668T0	D0MRD9	Putative uncharacterized protein	antisense	intergenic	545	divergent	upstream
MSTRG.23554	MSTRG.23554.1	PITG_04928	PITG_04928T0	D0N2E2	Putative uncharacterized protein	antisense	intergenic	546	divergent	upstream
MSTRG.13500	MSTRG.13500.1	PITG_13371	PITG_13371T0	D0NLT7	60S ribosomal protein L31, putative	sense	intergenic	547	same_strand	upstream
MSTRG.15101	MSTRG.15101.1	PITG_13713	PITG_13713T0	D0NML7	MICAL-like protein	sense	intergenic	548	same_strand	upstream
MSTRG.21389	MSTRG.21389.4	PITG_04115	PITG_04115T0	D0N0L1	Putative uncharacterized protein	sense	intergenic	549	same_strand	upstream
MSTRG.25533	MSTRG.25533.1	PITG_05603	PITG_05603T0	D0N383	Putative uncharacterized protein	antisense	intergenic	549	convergent	downstream
MSTRG.8286	MSTRG.8286.1	PITG_11059	PITG_11059T0	D0NG32	Putative uncharacterized protein	sense	intergenic	550	same_strand	downstream
MSTRG.23464	MSTRG.23464.11	PITG_04853	PITG_04853T0	D0N268	Putative uncharacterized protein	antisense	intergenic	551	convergent	downstream
MSTRG.16307	MSTRG.16307.1	PITG_14947	PITG_14947T0	D0NPD9	Putative uncharacterized protein	antisense	intergenic	555	divergent	upstream
MSTRG.23006	MSTRG.23006.3	PITG_17679	PITG_17679T0	D0NWL6	M96 mating-specific protein family	antisense	intergenic	555	convergent	downstream
MSTRG.18200	MSTRG.18200.1	PITG_15959	PITG_15959T0	D0NS46	Putative uncharacterized protein	sense	intergenic	557	same_strand	downstream
MSTRG.27676	MSTRG.27676.2	PITG_05961	PITG_05961T0	D0N642	Putative uncharacterized protein	sense	intergenic	558	same_strand	upstream
MSTRG.15969	MSTRG.15969.1	PITG_14223	PITG_14223T0	D0NNW9	Putative uncharacterized protein	sense	intergenic	558	same_strand	upstream
MSTRG.2140	MSTRG.2140.1	PITG_19632	PITG_19632T0	D0NW24	Putative uncharacterized protein	sense	intergenic	558	same_strand	downstream
MSTRG.21389	MSTRG.21389.5	PITG_04115	PITG_04115T0	D0N0L1	Putative uncharacterized protein	sense	intergenic	559	same_strand	upstream
MSTRG.28025	MSTRG.28025.1	PITG_18951	PITG_18951T0	D0P028	Carbohydrate-binding protein, putative	antisense	intergenic	559	convergent	downstream
MSTRG.20049	MSTRG.20049.1	PITG_16168	PITG_16168T0	D0NTA4	Putative uncharacterized protein	antisense	intergenic	560	convergent	downstream
MSTRG.1830	MSTRG.1830.14	PITG_07105	PITG_07105T0	D0N7A2	Putative uncharacterized protein	antisense	intergenic	561	divergent	upstream
MSTRG.11028	MSTRG.11028.1	PITG_11677	PITG_11677T0	D0NIB3	Diacylglycerol acyltransferase, putative	antisense	intergenic	563	divergent	upstream
MSTRG.24999	MSTRG.24999.1	PITG_05167	PITG_05167T0	D0N3P7	Putative uncharacterized protein	antisense	intergenic	564	convergent	downstream
MSTRG.24999	MSTRG.24999.2	PITG_05167	PITG_05167T0	D0N3P7	Putative uncharacterized protein	antisense	intergenic	564	convergent	downstream
MSTRG.19726	MSTRG.19726.6	PITG_16114	PITG_16114T0	D0NSX4	Myb-like DNA-binding protein, putative	antisense	intergenic	565	divergent	upstream
MSTRG.26201	MSTRG.26201.2	PITG_06172	PITG_06172T0	D0N489	Putative uncharacterized protein	sense	intergenic	566	same_strand	downstream
MSTRG.12452	MSTRG.12452.1	PITG_13170	PITG_13170T0	D0NJR7	Putative uncharacterized protein	antisense	intergenic	567	convergent	downstream
MSTRG.19726	MSTRG.19726.7	PITG_16114	PITG_16114T0	D0NSX4	Myb-like DNA-binding protein, putative	antisense	intergenic	567	divergent	upstream
MSTRG.2918	MSTRG.2918.4	PITG_07683	PITG_07683T0	D0N8W3	Putative uncharacterized protein	antisense	intergenic	568	convergent	downstream
MSTRG.10467	MSTRG.10467.1	PITG_11893	PITG_11893T0	D0NHH3	Putative uncharacterized protein	sense	intergenic	568	same_strand	upstream
MSTRG.1976	MSTRG.1976.1	PITG_07250	PITG_07250T0	D0N7M1	Putative uncharacterized protein	antisense	intergenic	569	divergent	upstream
MSTRG.23133	MSTRG.23133.9	PITG_04568	PITG_04568T0	D0N1J0	Protein kinase	antisense	intergenic	571	divergent	upstream
MSTRG.2049	MSTRG.2049.2	PITG_07314	PITG_07314T0	D0N7S8	Putative uncharacterized protein	sense	intergenic	571	same_strand	downstream
MSTRG.8414	MSTRG.8414.1	PITG_11177	PITG_11177T0	D0NGC9	Putative uncharacterized protein	sense	intergenic	573	same_strand	downstream
MSTRG.13316	MSTRG.13316.2	PITG_22389	PITG_22389T0	D0RM87	Putative uncharacterized protein	antisense	intergenic	573	divergent	upstream
MSTRG.13316	MSTRG.13316.1	PITG_22389	PITG_22389T0	D0RM87	Putative uncharacterized protein	antisense	intergenic	573	divergent	upstream
MSTRG.8477	MSTRG.8477.1	PITG_11238	PITG_11238T0	D0NGI6	NIFC1 description:Nuclear LIM factor interactor-interacting protein cleavage-specific form	sense	intergenic	575	same_strand	upstream
MSTRG.19726	MSTRG.19726.8	PITG_16114	PITG_16114T0	D0NSX4	Myb-like DNA-binding protein, putative	antisense	intergenic	575	divergent	upstream
MSTRG.8015	MSTRG.8015.1	PITG_10622	PITG_10622T0	D0NFQ8	Lipase, putative	antisense	intergenic	576	divergent	upstream
MSTRG.13580	MSTRG.13580.1	PITG_13422	PITG_13422T0	D0NLY5	Putative uncharacterized protein	antisense	intergenic	576	divergent	upstream
MSTRG.24483	MSTRG.24483.1	PITG_18288	PITG_18288T0	D0NXT0	Endoribonuclease L-PSP, putative	antisense	intergenic	576	divergent	upstream
MSTRG.23109	MSTRG.23109.1	PITG_04553	PITG_04553T0	D0N1H9	Putative uncharacterized protein	antisense	intergenic	577	convergent	downstream
MSTRG.23465	MSTRG.23465.1	PITG_04856	PITG_04856T0	D0N271	Crinkler (CRN) family protein	sense	intergenic	577	same_strand	upstream
MSTRG.23465	MSTRG.23465.2	PITG_04856	PITG_04856T0	D0N271	Crinkler (CRN) family protein	sense	intergenic	577	same_strand	upstream
MSTRG.14989	MSTRG.14989.15	PITG_02916	PITG_02916T0	D0MXH6	Putative uncharacterized protein	sense	intergenic	579	same_strand	downstream
MSTRG.14989	MSTRG.14989.19	PITG_02916	PITG_02916T0	D0MXH6	Putative uncharacterized protein	sense	intergenic	579	same_strand	downstream
MSTRG.8971	MSTRG.8971.1	PITG_22681	PITG_22681T0	D0MVC9	Protease inhibitor Epi1	sense	intergenic	579	same_strand	upstream
MSTRG.280	MSTRG.280.2	PITG_00272	PITG_00272T0	D0MQD8	Phosphatidylinositol kinase	sense	intergenic	580	same_strand	upstream
MSTRG.15685	MSTRG.15685.3	PITG_22448	PITG_22448T0	D0RMC3	Putative uncharacterized protein	sense	intergenic	580	same_strand	downstream
MSTRG.2790	MSTRG.2790.3	PITG_07578	PITG_07578T0	D0N8P5	Predicted GPI-anchored protein	sense	intergenic	581	same_strand	downstream
MSTRG.11740	MSTRG.11740.1	PITG_12123	PITG_12123T0	D0NJ36	Sporangia induced myosin-like protein	sense	intergenic	581	same_strand	upstream
MSTRG.15208	MSTRG.15208.1	PITG_13819	PITG_13819T0	D0NMV5	Putative uncharacterized protein	antisense	intergenic	581	divergent	upstream
MSTRG.9123	MSTRG.9123.1	PITG_01496	PITG_01496T0	D0MTE3	Glycoside hydrolase, putative	antisense	intergenic	582	convergent	downstream
MSTRG.8675	MSTRG.8675.4	PITG_20825	PITG_20825T0	D0P2V8	Putative uncharacterized protein	antisense	intergenic	582	divergent	upstream
MSTRG.600	MSTRG.600.1	PITG_00559	PITG_00559T0	D0MR41	Protein phosphatase 2C, putative	antisense	intergenic	583	divergent	upstream
MSTRG.13713	MSTRG.13713.1	PITG_13486	PITG_13486T0	D0NM39	dTDP-D-glucose 4,6-dehydratase, putative	sense	intergenic	584	same_strand	upstream
MSTRG.4519	MSTRG.4519.6	PITG_22856	PITG_22856T0	D0NB46	Crinkler (CRN) family protein	antisense	intergenic	584	divergent	upstream
MSTRG.19952	MSTRG.19952.4	PITG_15611	PITG_15611T0	D0NT66	Protein kinase	antisense	intergenic	585	divergent	upstream
MSTRG.7261	MSTRG.7261.1	PITG_10141	PITG_10141T0	D0NEE9	Putative uncharacterized protein	sense	intergenic	586	same_strand	downstream
MSTRG.12208	MSTRG.12208.1	PITG_13001	PITG_13001T0	D0NK21	Glucose transporter, putative	antisense	intergenic	588	divergent	upstream
MSTRG.13139	MSTRG.13139.1	PITG_12808	PITG_12808T0	D0NL75	Amino Acid/Auxin Permease (AAAP) Family	antisense	intergenic	589	divergent	upstream
MSTRG.23846	MSTRG.23846.1	PITG_17632	PITG_17632T0	D0NWU4	Putative uncharacterized protein	antisense	intergenic	589	convergent	downstream
MSTRG.188	MSTRG.188.2	PITG_00174	PITG_00174T0	D0MT29	Putative uncharacterized protein	antisense	intergenic	590	convergent	downstream
MSTRG.6228	MSTRG.6228.1	PITG_08667	PITG_08667T0	D0NCW5	Putative uncharacterized protein	sense	intergenic	590	same_strand	downstream
MSTRG.6643	MSTRG.6643.1	PITG_09001	PITG_09001T0	D0NDP4	Putative uncharacterized protein	antisense	intergenic	590	convergent	downstream
MSTRG.20438	MSTRG.20438.13	PITG_16548	PITG_16548T0	D0NTW9	Putative uncharacterized protein	antisense	intergenic	592	convergent	downstream
MSTRG.16286	MSTRG.16286.1	PITG_14935	PITG_14935T0	D0NPC8	Mitochondrial Carrier (MC) Family	antisense	intergenic	593	convergent	downstream
MSTRG.25972	MSTRG.25972.3	PITG_19145	PITG_19145T0	D0NYY1	Putative uncharacterized protein	antisense	intergenic	593	convergent	downstream
MSTRG.22545	MSTRG.22545.1	PITG_21786	PITG_21786T0	D0P4I7	Putative uncharacterized protein	sense	intergenic	594	same_strand	upstream
MSTRG.14141	MSTRG.14141.1	PITG_02129	PITG_02129T0	D0MVJ9	Putative uncharacterized protein	antisense	intergenic	595	divergent	upstream
MSTRG.19896	MSTRG.19896.29	PITG_15551	PITG_15551T0	D0NT22	Putative uncharacterized protein	antisense	intergenic	596	convergent	downstream
MSTRG.16093	MSTRG.16093.1	PITG_21259	PITG_21259T0	D0P3Y7	Putative uncharacterized protein	antisense	intergenic	596	convergent	downstream
MSTRG.25353	MSTRG.25353.1	PITG_05413	PITG_05413T0	D0N2R8	Patatin-like phospholipase, putative	antisense	intergenic	598	divergent	upstream
MSTRG.22043	MSTRG.22043.1	PITG_17145	PITG_17145T0	D0NV49	Putative uncharacterized protein	antisense	intergenic	598	divergent	upstream
MSTRG.13464	MSTRG.13464.1	PITG_13341	PITG_13341T0	D0NLR7	2,4-dienoyl-CoA reductase, mitochondrial	sense	intergenic	599	same_strand	upstream
MSTRG.19174	MSTRG.19174.1	PITG_03865	PITG_03865T0	D0MYQ7	Putative uncharacterized protein	antisense	intergenic	600	convergent	downstream
MSTRG.6318	MSTRG.6318.2	PITG_08749	PITG_08749T0	D0ND43	Putative uncharacterized protein	antisense	intergenic	601	convergent	downstream
MSTRG.1999	MSTRG.1999.1	PITG_07273	PITG_07273T0	D0N7N9	Putative uncharacterized protein	sense	intergenic	602	same_strand	upstream
MSTRG.15742	MSTRG.15742.2	PITG_14056	PITG_14056T0	D0NNJ0	Putative uncharacterized protein	sense	intergenic	602	same_strand	downstream
MSTRG.17355	MSTRG.17355.1	PITG_14744	PITG_14744T0	D0NR00	Putative uncharacterized protein	antisense	intergenic	603	divergent	upstream
MSTRG.7257	MSTRG.7257.1	PITG_10141	PITG_10141T0	D0NEE9	Putative uncharacterized protein	antisense	intergenic	604	divergent	upstream
MSTRG.11740	MSTRG.11740.1	PITG_12122	PITG_12122T0	D0NJ35	Proteasome subunit alpha type	antisense	intergenic	604	divergent	upstream
MSTRG.20286	MSTRG.20286.1	PITG_16451	PITG_16451T0	D0NTN4	Putative uncharacterized protein	antisense	intergenic	606	convergent	downstream
MSTRG.9916	MSTRG.9916.1	PITG_10727	PITG_10727T0	D0NGY1	Transmembrane protein, putative	sense	intergenic	607	same_strand	upstream
MSTRG.9916	MSTRG.9916.2	PITG_10727	PITG_10727T0	D0NGY1	Transmembrane protein, putative	sense	intergenic	607	same_strand	upstream
MSTRG.16241	MSTRG.16241.1	PITG_14889	PITG_14889T0	D0NP93	Histone arginine demethylase, putative	sense	intergenic	607	same_strand	downstream
MSTRG.8339	MSTRG.8339.1	PITG_11107	PITG_11107T0	D0NG69	Putative uncharacterized protein	antisense	intergenic	609	convergent	downstream
MSTRG.5037	MSTRG.5037.1	PITG_09199	PITG_09199T0	D0NBW9	Bzip transcription factor	sense	intergenic	610	same_strand	downstream
MSTRG.25894	MSTRG.25894.1	PITG_21845	PITG_21845T0	D0P4P8	Putative uncharacterized protein	antisense	intergenic	610	divergent	upstream
MSTRG.554	MSTRG.554.4	PITG_00505	PITG_00505T0	D0MQZ6	Ubiquitin carrier protein	antisense	intergenic	611	divergent	upstream
MSTRG.17166	MSTRG.17166.1	PITG_14604	PITG_14604T0	D0NQN6	Putative uncharacterized protein	sense	intergenic	612	same_strand	upstream
MSTRG.11505	MSTRG.11505.2	PITG_11485	PITG_11485T0	D0NIW1	Putative uncharacterized protein	antisense	intergenic	613	convergent	downstream
MSTRG.11505	MSTRG.11505.1	PITG_11485	PITG_11485T0	D0NIW1	Putative uncharacterized protein	antisense	intergenic	613	convergent	downstream
MSTRG.12321	MSTRG.12321.1	PITG_13084	PITG_13084T0	D0NK95	Putative uncharacterized protein	antisense	intergenic	615	convergent	downstream
MSTRG.15309	MSTRG.15309.1	PITG_13917	PITG_13917T0	D0NN37	Lipid-A-disaccharide synthase, putative	sense	intergenic	616	same_strand	downstream
MSTRG.17370	MSTRG.17370.1	PITG_14756	PITG_14756T0	D0NR09	Putative uncharacterized protein	antisense	intergenic	616	divergent	upstream
MSTRG.693	MSTRG.693.2	PITG_00623	PITG_00623T0	D0MR97	4-aminobutyrate aminotransferase, putative	sense	intergenic	617	same_strand	upstream
MSTRG.2624	MSTRG.2624.1	PITG_07536	PITG_07536T0	D0N8K8	Putative uncharacterized protein	antisense	intergenic	618	divergent	upstream
MSTRG.25366	MSTRG.25366.1	PITG_05417	PITG_05417T0	D0N2S2	Putative uncharacterized protein	sense	intergenic	619	same_strand	downstream
MSTRG.11338	MSTRG.11338.1	PITG_11375	PITG_11375T0	D0NIM8	Thioredoxin/dynein outer arm protein	sense	intergenic	619	same_strand	downstream
MSTRG.18796	MSTRG.18796.3	PITG_03506	PITG_03506T0	D0MXS7	Putative uncharacterized protein	antisense	intergenic	620	convergent	downstream
MSTRG.10163	MSTRG.10163.8	PITG_10900	PITG_10900T0	D0NHC9	Putative uncharacterized protein	sense	intergenic	620	same_strand	downstream
MSTRG.12133	MSTRG.12133.1	PITG_12927	PITG_12927T0	D0NJV8	Putative uncharacterized protein	antisense	intergenic	621	divergent	upstream
MSTRG.18535	MSTRG.18535.1	PITG_03232	PITG_03232T0	D0MZQ0	Putative uncharacterized protein	sense	intergenic	623	same_strand	downstream
MSTRG.4782	MSTRG.4782.1	PITG_20380	PITG_20380T0	D0P1S5	Putative uncharacterized protein	antisense	intergenic	625	convergent	downstream
MSTRG.15374	MSTRG.15374.2	PITG_13968	PITG_13968T0	D0NN79	Dynein heavy chain	antisense	intergenic	626	convergent	downstream
MSTRG.21975	MSTRG.21975.1	PITG_17097	PITG_17097T0	D0NV09	Putative uncharacterized protein	antisense	intergenic	627	divergent	upstream
MSTRG.9484	MSTRG.9484.2	PITG_01821	PITG_01821T0	D0MU62	Putative uncharacterized protein	antisense	intergenic	628	divergent	upstream
MSTRG.3699	MSTRG.3699.2	PITG_08197	PITG_08197T0	D0N9P9	Mitochondrial intermediate peptidase, putative	antisense	intergenic	628	divergent	upstream
MSTRG.17721	MSTRG.17721.4	PITG_21517	PITG_21517T0	D0P459	2-oxoglutarate dehydrogenase E1 component, putative	antisense	intergenic	628	convergent	downstream
MSTRG.5110	MSTRG.5110.2	PITG_09241	PITG_09241T0	D0NB78	Putative uncharacterized protein	antisense	intergenic	629	divergent	upstream
MSTRG.19476	MSTRG.19476.1	PITG_15736	PITG_15736T0	D0NSF7	Putative uncharacterized protein	antisense	intergenic	629	convergent	downstream
MSTRG.14694	MSTRG.14694.2	PITG_02650	PITG_02650T0	D0MWV8	Putative uncharacterized protein	antisense	intergenic	630	divergent	upstream
MSTRG.22977	MSTRG.22977.5	PITG_17664	PITG_17664T0	D0NWK4	Putative uncharacterized protein	antisense	intergenic	630	divergent	upstream
MSTRG.12632	MSTRG.12632.1	PITG_12395	PITG_12395T0	D0NKF5	Putative uncharacterized protein	antisense	intergenic	631	convergent	downstream
MSTRG.15742	MSTRG.15742.3	PITG_14056	PITG_14056T0	D0NNJ0	Putative uncharacterized protein	sense	intergenic	631	same_strand	downstream
MSTRG.22746	MSTRG.22746.3	PITG_17790	PITG_17790T0	D0NWA2	5-aminolevulinate synthase, putative	antisense	intergenic	632	divergent	upstream
MSTRG.10145	MSTRG.10145.1	PITG_10893	PITG_10893T0	D0NHC2	Proton myo-inositol cotransporter, putative	antisense	intergenic	633	convergent	downstream
MSTRG.16913	MSTRG.16913.1	PITG_15240	PITG_15240T0	D0NQ82	Putative uncharacterized protein	sense	intergenic	634	same_strand	upstream
MSTRG.19276	MSTRG.19276.1	PITG_03967	PITG_03967T0	D0MZ00	Putative uncharacterized protein	antisense	intergenic	636	convergent	downstream
MSTRG.18098	MSTRG.18098.3	PITG_15858	PITG_15858T0	D0NRW7	Putative uncharacterized protein	antisense	intergenic	636	divergent	upstream
MSTRG.12832	MSTRG.12832.2	PITG_12563	PITG_12563T0	D0NKU3	Mitochondrial Carrier (MC) Family	sense	intergenic	637	same_strand	upstream
MSTRG.3437	MSTRG.3437.2	PITG_07968	PITG_07968T0	D0N964	Protein kinase, putative	antisense	intergenic	638	convergent	downstream
MSTRG.1799	MSTRG.1799.1	PITG_07069	PITG_07069T0	D0N768	Serine protease family S33, putative	sense	intergenic	639	same_strand	downstream
MSTRG.10251	MSTRG.10251.77	PITG_20904	PITG_20904T0	D0P2Y3	Small nuclear ribonucleoprotein Sm D1	antisense	intergenic	639	divergent	upstream
MSTRG.27384	MSTRG.27384.2	PITG_05746	PITG_05746T0	D0N5L0	Putative uncharacterized protein	antisense	intergenic	640	divergent	upstream
MSTRG.23005	MSTRG.23005.1	PITG_17682	PITG_17682T0	D0NWL9	Glutathione S-transferase, putative	sense	intergenic	640	same_strand	upstream
MSTRG.6346	PITG_22860T0	PITG_08785	PITG_08785T0	D0ND74	Putative uncharacterized protein	sense	intergenic	641	same_strand	downstream
MSTRG.15714	MSTRG.15714.1	PITG_14045	PITG_14045T0	D0NNI0	Putative uncharacterized protein	sense	intergenic	641	same_strand	upstream
MSTRG.23276	MSTRG.23276.1	PITG_04677	PITG_04677T0	D0N1S7	Protein kinase	antisense	intergenic	642	divergent	upstream
MSTRG.14661	MSTRG.14661.4	PITG_02619	PITG_02619T0	D0MWT0	Putative uncharacterized protein	sense	intergenic	643	same_strand	upstream
MSTRG.19952	MSTRG.19952.2	PITG_15611	PITG_15611T0	D0NT66	Protein kinase	antisense	intergenic	643	divergent	upstream
MSTRG.19952	MSTRG.19952.3	PITG_15611	PITG_15611T0	D0NT66	Protein kinase	antisense	intergenic	643	divergent	upstream
MSTRG.12832	MSTRG.12832.3	PITG_12563	PITG_12563T0	D0NKU3	Mitochondrial Carrier (MC) Family	sense	intergenic	644	same_strand	upstream
MSTRG.2450	MSTRG.2450.1	PITG_07381	PITG_07381T0	D0N898	Putative uncharacterized protein	antisense	intergenic	646	divergent	upstream
MSTRG.303	MSTRG.303.3	PITG_00294	PITG_00294T0	D0MQF7	Carbohydrate esterase, putative	antisense	intergenic	649	convergent	downstream
MSTRG.25262	MSTRG.25262.4	PITG_05332	PITG_05332T0	D0N440	Voltage-gated Ion Channel (VIC) Superfamily	antisense	intergenic	650	convergent	downstream
MSTRG.25444	MSTRG.25444.1	PITG_05503	PITG_05503T0	D0N2Z4	Cyclin-C, putative	antisense	intergenic	652	convergent	downstream
MSTRG.2612	MSTRG.2612.5	PITG_07523	PITG_07523T0	D0N8J9	Putative uncharacterized protein	sense	intergenic	656	same_strand	downstream
MSTRG.10506	MSTRG.10506.1	PITG_11916	PITG_11916T0	D0NHI9	Putative uncharacterized protein	antisense	intergenic	656	divergent	upstream
MSTRG.5125	MSTRG.5125.1	PITG_09272	PITG_09272T0	D0NBA6	Putative uncharacterized protein	antisense	intergenic	657	convergent	downstream
MSTRG.4588	MSTRG.4588.1	PITG_20212	PITG_20212T0	D0P1I6	Intraflagellar transport protein 172	antisense	intergenic	657	convergent	downstream
MSTRG.12195	MSTRG.12195.1	PITG_12988	PITG_12988T0	D0NK09	Putative uncharacterized protein	sense	intergenic	658	same_strand	upstream
MSTRG.23556	MSTRG.23556.1	PITG_04931	PITG_04931T0	D0N2E4	Putative uncharacterized protein	sense	intergenic	659	same_strand	downstream
MSTRG.14083	MSTRG.14083.2	PITG_02072	PITG_02072T0	D0MVE4	Putative uncharacterized protein	sense	intergenic	662	same_strand	downstream
MSTRG.23604	MSTRG.23604.1	PITG_04970	PITG_04970T0	D0N2G9	Putative uncharacterized protein	antisense	intergenic	662	divergent	upstream
MSTRG.6854	MSTRG.6854.1	PITG_20617	PITG_20617T0	D0P2D8	Putative uncharacterized protein	antisense	intergenic	662	convergent	downstream
MSTRG.8859	MSTRG.8859.7	PITG_01295	PITG_01295T0	D0MV56	Long-chain-fatty-acid-CoA ligase, putative	sense	intergenic	664	same_strand	downstream
MSTRG.2950	MSTRG.2950.1	PITG_07723	PITG_07723T0	D0N8Z5	Major Facilitator Superfamily (MFS)	antisense	intergenic	665	divergent	upstream
MSTRG.212	MSTRG.212.1	PITG_00197	PITG_00197T0	D0MQ67	Putative uncharacterized protein	antisense	intergenic	667	divergent	upstream
MSTRG.24170	MSTRG.24170.1	PITG_17928	PITG_17928T0	D0NXA5	UDP-N-acetylglucosamine-peptide N-acetylglucosaminyltransferase, putative	antisense	intergenic	668	divergent	upstream
MSTRG.14139	MSTRG.14139.12	PITG_02129	PITG_02129T0	D0MVJ9	Putative uncharacterized protein	sense	intergenic	669	same_strand	upstream
MSTRG.14620	MSTRG.14620.1	PITG_02578	PITG_02578T0	D0MWP5	Ribosomal protein L15	antisense	intergenic	670	convergent	downstream
MSTRG.5069	MSTRG.5069.2	PITG_09223	PITG_09223T0	D0NB64	Secreted RxLR effector peptide protein, putative	antisense	intergenic	670	divergent	upstream
MSTRG.12832	MSTRG.12832.4	PITG_12563	PITG_12563T0	D0NKU3	Mitochondrial Carrier (MC) Family	sense	intergenic	670	same_strand	upstream
MSTRG.12097	MSTRG.12097.1	PITG_12902	PITG_12902T0	D0NJT7	Putative uncharacterized protein	antisense	intergenic	670	divergent	upstream
MSTRG.23011	MSTRG.23011.3	PITG_17683	PITG_17683T0	D0NWM0	Putative uncharacterized protein	antisense	intergenic	670	convergent	downstream
MSTRG.21733	MSTRG.21733.6	PITG_04339	PITG_04339T0	D0N118	Secreted RxLR effector peptide protein, putative	sense	intergenic	671	same_strand	downstream
MSTRG.13712	MSTRG.13712.2	PITG_13486	PITG_13486T0	D0NM39	dTDP-D-glucose 4,6-dehydratase, putative	antisense	intergenic	672	divergent	upstream
MSTRG.12966	MSTRG.12966.5	PITG_12677	PITG_12677T0	D0NKX8	Putative uncharacterized protein	sense	intergenic	673	same_strand	downstream
MSTRG.12966	MSTRG.12966.3	PITG_12677	PITG_12677T0	D0NKX8	Putative uncharacterized protein	sense	intergenic	673	same_strand	downstream
MSTRG.12966	MSTRG.12966.2	PITG_12677	PITG_12677T0	D0NKX8	Putative uncharacterized protein	sense	intergenic	673	same_strand	downstream
MSTRG.12966	MSTRG.12966.4	PITG_12677	PITG_12677T0	D0NKX8	Putative uncharacterized protein	sense	intergenic	673	same_strand	downstream
MSTRG.3766	MSTRG.3766.1	PITG_19746	PITG_19746T0	D0P157	Putative uncharacterized protein	antisense	intergenic	673	convergent	downstream
MSTRG.12824	MSTRG.12824.1	PITG_12554	PITG_12554T0	D0NKT8	Putative uncharacterized protein	sense	intergenic	674	same_strand	upstream
MSTRG.8504	MSTRG.8504.2	PITG_11250	PITG_11250T0	D0NGJ8	Putative uncharacterized protein	sense	intergenic	676	same_strand	upstream
MSTRG.22146	MSTRG.22146.1	PITG_16648	PITG_16648T0	D0NVA5	Putative uncharacterized protein	sense	intergenic	677	same_strand	upstream
MSTRG.20501	MSTRG.20501.1	PITG_16331	PITG_16331T0	D0NU12	Putative uncharacterized protein	sense	intergenic	678	same_strand	downstream
MSTRG.3766	MSTRG.3766.2	PITG_19746	PITG_19746T0	D0P157	Putative uncharacterized protein	antisense	intergenic	678	convergent	downstream
MSTRG.1290	MSTRG.1290.1	PITG_01070	PITG_01070T0	D0MSD6	Putative uncharacterized protein	sense	intergenic	681	same_strand	upstream
MSTRG.25372	MSTRG.25372.2	PITG_05426	PITG_05426T0	D0N2S9	Major Facilitator Superfamily (MFS)	antisense	intergenic	682	divergent	upstream
MSTRG.19276	MSTRG.19276.1	PITG_03970	PITG_03970T0	D0MZ03	Putative uncharacterized protein	antisense	intergenic	683	divergent	upstream
MSTRG.4123	MSTRG.4123.1	PITG_08336	PITG_08336T0	D0NAC9	Glycoprotein elicitor-like protein	sense	intergenic	683	same_strand	upstream
MSTRG.20750	MSTRG.20750.1	PITG_16917	PITG_16917T0	D0NUE1	Putative uncharacterized protein	sense	intergenic	683	same_strand	upstream
MSTRG.18168	MSTRG.18168.1	PITG_15917	PITG_15917T0	D0NS17	Mitogen-activated protein kinase kinase, putative	antisense	intergenic	685	divergent	upstream
MSTRG.20	MSTRG.20.1	PITG_00020	PITG_00020T0	D0MSN5	Putative uncharacterized protein	antisense	intergenic	686	divergent	upstream
MSTRG.6465	MSTRG.6465.2	PITG_08880	PITG_08880T0	D0NDE6	ADP-ribosylation factor family	sense	intergenic	687	same_strand	downstream
MSTRG.7126	MSTRG.7126.1	PITG_10018	PITG_10018T0	D0NE35	BCCIP family protein	sense	intergenic	687	same_strand	downstream
MSTRG.7229	MSTRG.7229.1	PITG_10123	PITG_10123T0	D0NED1	Drug/Metabolite Transporter (DMT) Superfamily	sense	intergenic	687	same_strand	downstream
MSTRG.13079	MSTRG.13079.2	PITG_12763	PITG_12763T0	D0NL36	IQ and ubiquitin-like domain-containing protein, putative	sense	intergenic	687	same_strand	downstream
MSTRG.12206	MSTRG.12206.1	PITG_12986	PITG_12986T0	D0NK07	Putative uncharacterized protein	antisense	intergenic	690	divergent	upstream
MSTRG.14935	MSTRG.14935.1	PITG_02887	PITG_02887T0	D0MXF4	Ribosome biogenesis protein BMS1	antisense	intergenic	691	divergent	upstream
MSTRG.8401	MSTRG.8401.2	PITG_11156	PITG_11156T0	D0NGB3	Putative uncharacterized protein	antisense	intergenic	691	divergent	upstream
MSTRG.12409	MSTRG.12409.1	PITG_13139	PITG_13139T0	D0NJP0	Threonine synthase	antisense	intergenic	691	convergent	downstream
MSTRG.25011	MSTRG.25011.1	PITG_05172	PITG_05172T0	D0N3Q2	Putative uncharacterized protein	antisense	intergenic	692	convergent	downstream
MSTRG.12453	MSTRG.12453.1	PITG_13170	PITG_13170T0	D0NJR7	Putative uncharacterized protein	sense	intergenic	692	same_strand	downstream
MSTRG.10898	MSTRG.10898.1	PITG_11592	PITG_11592T0	D0NI42	Serine protease family S15, putative	sense	intergenic	695	same_strand	downstream
MSTRG.2526	MSTRG.2526.2	PITG_07424	PITG_07424T0	D0N8D5	Cytochrome P450, putative	sense	intergenic	696	same_strand	downstream
MSTRG.8556	MSTRG.8556.1	PITG_11299	PITG_11299T0	D0NGP6	Putative uncharacterized protein	antisense	intergenic	697	divergent	upstream
MSTRG.12825	MSTRG.12825.1	PITG_12554	PITG_12554T0	D0NKT8	Putative uncharacterized protein	antisense	intergenic	698	divergent	upstream
MSTRG.28025	MSTRG.28025.1	PITG_18950	PITG_18950T0	D0P027	Putative uncharacterized protein	sense	intergenic	698	same_strand	downstream
MSTRG.14518	MSTRG.14518.1	PITG_02450	PITG_02450T0	D0MWC6	Ribosomal RNA assembly protein mis3	antisense	intergenic	699	convergent	downstream
MSTRG.23551	MSTRG.23551.1	PITG_04922	PITG_04922T0	D0N2D6	Protein kinase	sense	intergenic	699	same_strand	upstream
MSTRG.8504	MSTRG.8504.2	PITG_11249	PITG_11249T0	D0NGJ7	Heat shock 70 kDa protein	sense	intergenic	700	same_strand	downstream
MSTRG.355	MSTRG.355.1	PITG_00343	PITG_00343T0	D0MQK1	Putative uncharacterized protein	sense	intergenic	702	same_strand	downstream
MSTRG.21	MSTRG.21.1	PITG_00020	PITG_00020T0	D0MSN5	Putative uncharacterized protein	sense	intergenic	703	same_strand	upstream
MSTRG.1612	MSTRG.1612.2	PITG_06919	PITG_06919T0	D0N6S9	Putative uncharacterized protein	antisense	intergenic	704	divergent	upstream
MSTRG.10966	MSTRG.10966.1	PITG_11638	PITG_11638T0	D0NI82	Voltage-gated potassium channel subunit beta, putative	antisense	intergenic	704	divergent	upstream
MSTRG.23793	MSTRG.23793.1	PITG_17600	PITG_17600T0	D0NWS3	Putative uncharacterized protein	sense	intergenic	704	same_strand	upstream
MSTRG.9224	MSTRG.9224.1	PITG_01569	PITG_01569T0	D0MTJ9	Nardilysin, putative	sense	intergenic	705	same_strand	upstream
MSTRG.11689	MSTRG.11689.1	PITG_12077	PITG_12077T0	D0NJ01	Putative uncharacterized protein	antisense	intergenic	709	convergent	downstream
MSTRG.10864	MSTRG.10864.3	PITG_11568	PITG_11568T0	D0NI24	Putative uncharacterized protein	antisense	intergenic	713	divergent	upstream
MSTRG.24744	MSTRG.24744.1	PITG_18497	PITG_18497T0	D0NYE7	Crinkler (CRN) family protein	antisense	intergenic	713	divergent	upstream
MSTRG.25533	MSTRG.25533.1	PITG_05605	PITG_05605T0	D0N385	Radial spoke head protein, putative	antisense	intergenic	715	divergent	upstream
MSTRG.20549	MSTRG.20549.1	PITG_16379	PITG_16379T0	D0NU52	Putative uncharacterized protein	antisense	intergenic	715	convergent	downstream
MSTRG.7201	MSTRG.7201.5	PITG_10092	PITG_10092T0	D0NEA4	Protein kinase, putative	antisense	intergenic	719	convergent	downstream
MSTRG.3748	MSTRG.3748.1	PITG_08236	PITG_08236T0	D0N9T1	Putative uncharacterized protein	antisense	intergenic	720	divergent	upstream
MSTRG.1114	MSTRG.1114.1	PITG_00928	PITG_00928T0	D0MS13	Putative uncharacterized protein	antisense	intergenic	721	divergent	upstream
MSTRG.22887	MSTRG.22887.1	PITG_17497	PITG_17497T0	D0NWF1	Glycoside hydrolase, putative	antisense	intergenic	723	divergent	upstream
MSTRG.9357	MSTRG.9357.1	PITG_01693	PITG_01693T0	D0MTV0	Putative uncharacterized protein	antisense	intergenic	724	divergent	upstream
MSTRG.14661	MSTRG.14661.3	PITG_02617	PITG_02617T0	D0MWS8	Putative uncharacterized protein	antisense	intergenic	724	divergent	upstream
MSTRG.27574	MSTRG.27574.1	PITG_22781	PITG_22781T0	D0N5Z2	M96 mating-specific protein, putative	antisense	intergenic	725	convergent	downstream
MSTRG.7782	MSTRG.7782.1	PITG_10429	PITG_10429T0	D0NFA7	SCP-like extracellular protein	sense	intergenic	727	same_strand	upstream
MSTRG.8443	MSTRG.8443.1	PITG_11205	PITG_11205T0	D0NGF6	Rab2 family GTPase, putative	sense	intergenic	727	same_strand	upstream
MSTRG.17653	MSTRG.17653.2	PITG_15491	PITG_15491T0	D0NRD4	Glutaredoxin	sense	intergenic	727	same_strand	upstream
MSTRG.9742	MSTRG.9742.5	PITG_01991	PITG_01991T0	D0MUL2	Putative uncharacterized protein	sense	intergenic	728	same_strand	upstream
MSTRG.14995	MSTRG.14995.4	PITG_02928	PITG_02928T0	D0MXI7	Berberine-like protein	antisense	intergenic	728	convergent	downstream
MSTRG.14995	MSTRG.14995.1	PITG_02928	PITG_02928T0	D0MXI7	Berberine-like protein	antisense	intergenic	728	convergent	downstream
MSTRG.14995	MSTRG.14995.3	PITG_02928	PITG_02928T0	D0MXI7	Berberine-like protein	antisense	intergenic	728	convergent	downstream
MSTRG.14261	MSTRG.14261.1	PITG_02227	PITG_02227T0	D0MVT0	Putative uncharacterized protein	sense	intergenic	729	same_strand	upstream
MSTRG.9452	MSTRG.9452.1	PITG_01785	PITG_01785T0	D0MU30	Putative uncharacterized protein	antisense	intergenic	730	convergent	downstream
MSTRG.13505	MSTRG.13505.1	PITG_13375	PITG_13375T0	D0NLU1	Putative uncharacterized protein	antisense	intergenic	732	divergent	upstream
MSTRG.1434	MSTRG.1434.2	PITG_06759	PITG_06759T0	D0N815	Putative uncharacterized protein	sense	intergenic	733	same_strand	downstream
MSTRG.14595	MSTRG.14595.3	PITG_02549	PITG_02549T0	D0MWL7	Putative uncharacterized protein	sense	intergenic	734	same_strand	upstream
MSTRG.25554	MSTRG.25554.2	PITG_05629	PITG_05629T0	D0N3A5	Poly(A) polymerase, putative	antisense	intergenic	734	divergent	upstream
MSTRG.10379	MSTRG.10379.1	PITG_11825	PITG_11825T0	D0NHW8	Putative uncharacterized protein	sense	intergenic	735	same_strand	downstream
MSTRG.17192	MSTRG.17192.1	PITG_14616	PITG_14616T0	D0NQP8	Putative uncharacterized protein	sense	intergenic	735	same_strand	upstream
MSTRG.8859	MSTRG.8859.7	PITG_01292	PITG_01292T0	D0MV53	Putative uncharacterized protein	antisense	intergenic	736	convergent	downstream
MSTRG.27029	MSTRG.27029.1	PITG_19178	PITG_19178T0	D0NZI7	13 kDa ribonucleoprotein-associated protein	sense	intergenic	738	same_strand	downstream
MSTRG.27367	MSTRG.27367.1	PITG_05731	PITG_05731T0	D0N5J7	Origin recognition complex subunit, putative	antisense	intergenic	739	convergent	downstream
MSTRG.22523	MSTRG.22523.1	PITG_17348	PITG_17348T0	D0NVV1	Myosin-like protein	antisense	intergenic	740	divergent	upstream
MSTRG.27499	MSTRG.27499.4	PITG_05832	PITG_05832T0	D0N5S9	Delta-1-pyrroline-5-carboxylate synthetase, putative	sense	intergenic	741	same_strand	downstream
MSTRG.23029	MSTRG.23029.1	PITG_21607	PITG_21607T0	D0P4L5	Serine protease family S10, putative	antisense	intergenic	741	divergent	upstream
MSTRG.14149	MSTRG.14149.1	PITG_02145	PITG_02145T0	D0MVL4	Putative uncharacterized protein	antisense	intergenic	745	divergent	upstream
MSTRG.14896	MSTRG.14896.1	PITG_02832	PITG_02832T0	D0MXC1	Sulfate Permease (SulP) Family	antisense	intergenic	746	convergent	downstream
MSTRG.27844	MSTRG.27844.7	PITG_06090	PITG_06090T0	D0N6D5	Putative uncharacterized protein	antisense	intergenic	747	divergent	upstream
MSTRG.600	MSTRG.600.1	PITG_00560	PITG_00560T0	D0MR42	Putative uncharacterized protein	sense	intergenic	748	same_strand	upstream
MSTRG.15778	MSTRG.15778.1	PITG_14083	PITG_14083T0	D0NNL1	Glutathione reductase	sense	intergenic	749	same_strand	upstream
MSTRG.25676	MSTRG.25676.1	PITG_17716	PITG_17716T0	D0NYH9	Voltage-dependent anion-selective channel protein, putative	antisense	intergenic	750	convergent	downstream
MSTRG.6456	MSTRG.6456.2	PITG_08874	PITG_08874T0	D0NDE1	Putative uncharacterized protein	sense	intergenic	753	same_strand	upstream
MSTRG.6906	MSTRG.6906.1	PITG_09832	PITG_09832T0	D0NEP0	Adhesin protein, putative	sense	intergenic	754	same_strand	upstream
MSTRG.592	MSTRG.592.1	PITG_00543	PITG_00543T0	D0MR27	Formate-tetrahydrofolate ligase	sense	intergenic	755	same_strand	downstream
MSTRG.25934	MSTRG.25934.1	PITG_19108	PITG_19108T0	D0NYV0	Putative uncharacterized protein	sense	intergenic	755	same_strand	downstream
MSTRG.23464	MSTRG.23464.10	PITG_04856	PITG_04856T0	D0N271	Crinkler (CRN) family protein	antisense	intergenic	756	divergent	upstream
MSTRG.2032	MSTRG.2032.1	PITG_07302	PITG_07302T0	D0N7R7	Histone acetyltransferase, putative	antisense	intergenic	757	divergent	upstream
MSTRG.4684	MSTRG.4684.1	PITG_19977	PITG_19977T0	D0P1N2	Haloacid dehalogenase-like hydrolase, putative	sense	intergenic	759	same_strand	downstream
MSTRG.20	MSTRG.20.2	PITG_00020	PITG_00020T0	D0MSN5	Putative uncharacterized protein	antisense	intergenic	761	divergent	upstream
MSTRG.14661	MSTRG.14661.4	PITG_02617	PITG_02617T0	D0MWS8	Putative uncharacterized protein	antisense	intergenic	762	divergent	upstream
MSTRG.25598	MSTRG.25598.1	PITG_05666	PITG_05666T0	D0N3E0	Small nuclear ribonucleoprotein E	sense	intergenic	762	same_strand	upstream
MSTRG.13172	MSTRG.13172.1	PITG_12825	PITG_12825T0	D0NL89	GTP-binding protein Parf	antisense	intergenic	762	convergent	downstream
MSTRG.19536	MSTRG.19536.1	PITG_15782	PITG_15782T0	D0NSJ1	Putative uncharacterized protein	antisense	intergenic	762	divergent	upstream
MSTRG.21435	MSTRG.21435.1	PITG_04139	PITG_04139T0	D0N0N0	Secreted RxLR effector peptide protein, putative	sense	intergenic	763	same_strand	upstream
MSTRG.3748	MSTRG.3748.2	PITG_08236	PITG_08236T0	D0N9T1	Putative uncharacterized protein	antisense	intergenic	763	divergent	upstream
MSTRG.19174	MSTRG.19174.2	PITG_03865	PITG_03865T0	D0MYQ7	Putative uncharacterized protein	antisense	intergenic	765	convergent	downstream
MSTRG.21330	MSTRG.21330.7	PITG_04071	PITG_04071T0	D0N0H2	Putative extracellular dioxygenase	antisense	intergenic	769	convergent	downstream
MSTRG.2481	MSTRG.2481.1	PITG_07405	PITG_07405T0	D0N8B7	Pyruvate kinase	antisense	intergenic	770	divergent	upstream
MSTRG.17452	MSTRG.17452.1	PITG_15360	PITG_15360T0	D0NR27	Putative uncharacterized protein	antisense	intergenic	771	convergent	downstream
MSTRG.21667	MSTRG.21667.1	PITG_04289	PITG_04289T0	D0N0Y1	ATP-binding Cassette (ABC) Superfamily	sense	intergenic	773	same_strand	downstream
MSTRG.14756	MSTRG.14756.1	PITG_02720	PITG_02720T0	D0MX20	Putative uncharacterized protein	sense	intergenic	774	same_strand	upstream
MSTRG.15601	MSTRG.15601.1	PITG_12632	PITG_12632T0	D0NNE9	Crinkler (CRN) family protein	sense	intergenic	774	same_strand	downstream
MSTRG.1081	MSTRG.1081.2	PITG_00896	PITG_00896T0	D0MRY6	Phosphatidylinositol-4-phosphate-5-kinase (Pi-PIPK-D9/GPCR-PIPK)	sense	intergenic	775	same_strand	downstream
MSTRG.17823	MSTRG.17823.1	PITG_15060	PITG_15060T0	D0NRK1	Putative uncharacterized protein	sense	intergenic	775	same_strand	upstream
MSTRG.11812	MSTRG.11812.3	PITG_12178	PITG_12178T0	D0NJ85	Putative uncharacterized protein	antisense	intergenic	778	convergent	downstream
MSTRG.20411	MSTRG.20411.1	PITG_16537	PITG_16537T0	D0NTW1	Protein kinase	antisense	intergenic	779	divergent	upstream
MSTRG.23005	MSTRG.23005.1	PITG_17681	PITG_17681T0	D0NWL8	Putative uncharacterized protein	antisense	intergenic	780	divergent	upstream
MSTRG.10021	MSTRG.10021.1	PITG_10793	PITG_10793T0	D0NH35	Putative uncharacterized protein	sense	intergenic	781	same_strand	upstream
MSTRG.24946	MSTRG.24946.1	PITG_05126	PITG_05126T0	D0N3L8	Splicing factor 3A subunit, putative	antisense	intergenic	783	divergent	upstream
MSTRG.14570	MSTRG.14570.1	PITG_02546	PITG_02546T0	D0MWL4	Ubiquitin carboxyl-terminal hydrolase	antisense	intergenic	785	convergent	downstream
MSTRG.22697	MSTRG.22697.1	PITG_21848	PITG_21848T0	D0P4J7	Putative uncharacterized protein	antisense	intergenic	785	divergent	upstream
MSTRG.346	MSTRG.346.1	PITG_00312	PITG_00312T0	D0MQH5	Putative uncharacterized protein	sense	intergenic	787	same_strand	downstream
MSTRG.13539	MSTRG.13539.2	PITG_13397	PITG_13397T0	D0NLW3	Protein kinase, putative	antisense	intergenic	787	divergent	upstream
MSTRG.22146	MSTRG.22146.2	PITG_16648	PITG_16648T0	D0NVA5	Putative uncharacterized protein	sense	intergenic	787	same_strand	upstream
MSTRG.23203	MSTRG.23203.1	PITG_04633	PITG_04633T0	D0N1N9	Sulfatase-like protein	sense	intergenic	788	same_strand	downstream
MSTRG.3622	MSTRG.3622.3	PITG_08129	PITG_08129T0	D0N9I9	Folic acid synthesis protein fol1, putative	sense	intergenic	790	same_strand	upstream
MSTRG.25598	MSTRG.25598.1	PITG_05664	PITG_05664T0	D0N3D8	Choline/Carnitine O-acyltransferase, putative	antisense	intergenic	791	divergent	upstream
MSTRG.27198	MSTRG.27198.3	PITG_19223	PITG_19223T0	D0NZR4	Putative uncharacterized protein	sense	intergenic	791	same_strand	downstream
MSTRG.26803	MSTRG.26803.1	PITG_06602	PITG_06602T0	D0N584	Putative uncharacterized protein	antisense	intergenic	793	convergent	downstream
MSTRG.2054	MSTRG.2054.1	PITG_07321	PITG_07321T0	D0N7T5	Putative uncharacterized protein	sense	intergenic	794	same_strand	downstream
MSTRG.5485	MSTRG.5485.1	PITG_20503	PITG_20503T0	D0P1Z3	Putative uncharacterized protein	sense	intergenic	795	same_strand	upstream
MSTRG.8669	MSTRG.8669.1	PITG_20820	PITG_20820T0	D0N6N4	Ankyrin-like protein	sense	intergenic	795	same_strand	upstream
MSTRG.23604	MSTRG.23604.1	PITG_04971	PITG_04971T0	D0N2H0	Putative uncharacterized protein	antisense	intergenic	796	convergent	downstream
MSTRG.22735	MSTRG.22735.1	PITG_17772	PITG_17772T0	D0NW87	Putative uncharacterized protein	antisense	intergenic	796	divergent	upstream
MSTRG.24174	MSTRG.24174.5	PITG_17931	PITG_17931T0	D0NXA8	Putative uncharacterized protein	sense	intergenic	797	same_strand	upstream
MSTRG.14132	MSTRG.14132.2	PITG_02114	PITG_02114T0	D0MVI6	Aspartyl aminopeptidase, putative	sense	intergenic	798	same_strand	downstream
MSTRG.6974	MSTRG.6974.1	PITG_09889	PITG_09889T0	D0NET8	Putative uncharacterized protein	antisense	intergenic	799	divergent	upstream
MSTRG.8510	MSTRG.8510.1	PITG_11263	PITG_11263T0	D0NGL1	Putative uncharacterized protein	antisense	intergenic	801	convergent	downstream
MSTRG.6159	MSTRG.6159.1	PITG_20433	PITG_20433T0	D0P249	Crinkler (CRN) family protein	sense	intergenic	802	same_strand	downstream
MSTRG.20960	MSTRG.20960.1	PITG_17043	PITG_17043T0	D0NUN8	Putative uncharacterized protein	antisense	intergenic	803	divergent	upstream
MSTRG.396	MSTRG.396.3	PITG_00375	PITG_00375T0	B8QRI7	HMP1 description:Putative haustorium-specific membrane protein	antisense	intergenic	807	convergent	downstream
MSTRG.1117	MSTRG.1117.1	PITG_00914	PITG_00914T0	D0MS01	Nuclear transcription factor Y subunit, putative	antisense	intergenic	807	convergent	downstream
MSTRG.12574	MSTRG.12574.1	PITG_12342	PITG_12342T0	D0NKC6	Sulfite oxidase, putative	sense	intergenic	807	same_strand	downstream
MSTRG.12738	MSTRG.12738.1	PITG_12486	PITG_12486T0	D0NKM8	Putative uncharacterized protein	antisense	intergenic	808	divergent	upstream
MSTRG.12738	MSTRG.12738.2	PITG_12486	PITG_12486T0	D0NKM8	Putative uncharacterized protein	antisense	intergenic	808	divergent	upstream
MSTRG.27354	MSTRG.27354.1	PITG_05727	PITG_05727T0	D0N5J3	Putative uncharacterized protein	antisense	intergenic	809	convergent	downstream
MSTRG.17598	MSTRG.17598.14	PITG_15443	PITG_15443T0	D0NR95	Putative uncharacterized protein	sense	intergenic	809	same_strand	upstream
MSTRG.19645	MSTRG.19645.3	PITG_16033	PITG_16033T0	D0NSP7	Putative uncharacterized protein	antisense	intergenic	809	divergent	upstream
MSTRG.19450	MSTRG.19450.1	PITG_23058	PITG_23058T0	D0NSD3	Putative uncharacterized protein	antisense	intergenic	812	convergent	downstream
MSTRG.11021	MSTRG.11021.2	PITG_11682	PITG_11682T0	D0NIB7	Putative uncharacterized protein	sense	intergenic	813	same_strand	upstream
MSTRG.821	MSTRG.821.12	PITG_00715	PITG_00715T0	D0MRI4	Thioredoxin	antisense	intergenic	814	divergent	upstream
MSTRG.1149	MSTRG.1149.2	PITG_00947	PITG_00947T0	D0MS32	Putative uncharacterized protein	sense	intergenic	814	same_strand	upstream
MSTRG.11687	MSTRG.11687.1	PITG_12072	PITG_12072T0	D0NIZ8	CRN domain-containing protein-containing protein	sense	intergenic	814	same_strand	upstream
MSTRG.25554	MSTRG.25554.2	PITG_05627	PITG_05627T0	D0N3A3	Putative uncharacterized protein	antisense	intergenic	815	convergent	downstream
MSTRG.1432	MSTRG.1432.2	PITG_06756	PITG_06756T0	D0N812	Retinol dehydrogenase, putative	sense	intergenic	815	same_strand	upstream
MSTRG.7175	MSTRG.7175.1	PITG_10076	PITG_10076T0	D0NE88	Putative uncharacterized protein	antisense	intergenic	816	divergent	upstream
MSTRG.3718	MSTRG.3718.2	PITG_08218	PITG_08218T0	D0N9R6	Putative uncharacterized protein	antisense	intergenic	817	divergent	upstream
MSTRG.11741	MSTRG.11741.1	PITG_12122	PITG_12122T0	D0NJ35	Proteasome subunit alpha type	sense	intergenic	819	same_strand	upstream
MSTRG.14784	MSTRG.14784.1	PITG_02748	PITG_02748T0	D0MX42	Putative uncharacterized protein	sense	intergenic	820	same_strand	downstream
MSTRG.22546	MSTRG.22546.1	PITG_17367	PITG_17367T0	D0NVX0	Putative uncharacterized protein	antisense	intergenic	820	divergent	upstream
MSTRG.9070	MSTRG.9070.1	PITG_01462	PITG_01462T0	D0MTB4	Lactase-phlorizin hydrolase, putative	antisense	intergenic	821	divergent	upstream
MSTRG.1523	MSTRG.1523.1	PITG_06838	PITG_06838T0	D0N6K5	Putative uncharacterized protein	sense	intergenic	821	same_strand	downstream
MSTRG.25994	MSTRG.25994.2	PITG_18706	PITG_18706T0	D0NZ18	ACC description:Acetyl-CoA carboxylase, putative	antisense	intergenic	822	divergent	upstream
MSTRG.8884	MSTRG.8884.1	PITG_01322	PITG_01322T0	D0MV80	Myosin-like protein	antisense	intergenic	824	divergent	upstream
MSTRG.7945	MSTRG.7945.1	PITG_10566	PITG_10566T0	D0NFM2	Putative uncharacterized protein	sense	intergenic	824	same_strand	downstream
MSTRG.1149	MSTRG.1149.3	PITG_00947	PITG_00947T0	D0MS32	Putative uncharacterized protein	sense	intergenic	825	same_strand	upstream
MSTRG.3580	MSTRG.3580.1	PITG_08099	PITG_08099T0	D0N9G6	PLAC8 family protein	antisense	intergenic	825	divergent	upstream
MSTRG.704	MSTRG.704.1	PITG_00632	PITG_00632T0	D0MRA6	Dolichyl-diphosphooligosaccharide-protein glycosyltransferase subunit STT3A, putative	sense	intergenic	828	same_strand	upstream
MSTRG.27754	MSTRG.27754.1	PITG_06011	PITG_06011T0	D0N678	3'(2'),5'-bisphosphate nucleotidase, putative	antisense	intergenic	828	divergent	upstream
MSTRG.6646	MSTRG.6646.1	PITG_09003	PITG_09003T0	D0NDP6	Glycoside hydrolase, putative	antisense	intergenic	828	convergent	downstream
MSTRG.4392	MSTRG.4392.30	PITG_08514	PITG_08514T0	D0NAT3	Putative uncharacterized protein	sense	intergenic	829	same_strand	downstream
MSTRG.4392	MSTRG.4392.8	PITG_08514	PITG_08514T0	D0NAT3	Putative uncharacterized protein	sense	intergenic	829	same_strand	downstream
MSTRG.4392	MSTRG.4392.16	PITG_08514	PITG_08514T0	D0NAT3	Putative uncharacterized protein	sense	intergenic	829	same_strand	downstream
MSTRG.4392	MSTRG.4392.32	PITG_08514	PITG_08514T0	D0NAT3	Putative uncharacterized protein	sense	intergenic	829	same_strand	downstream
MSTRG.4392	MSTRG.4392.22	PITG_08514	PITG_08514T0	D0NAT3	Putative uncharacterized protein	sense	intergenic	829	same_strand	downstream
MSTRG.4392	MSTRG.4392.6	PITG_08514	PITG_08514T0	D0NAT3	Putative uncharacterized protein	sense	intergenic	829	same_strand	downstream
MSTRG.4392	MSTRG.4392.2	PITG_08514	PITG_08514T0	D0NAT3	Putative uncharacterized protein	sense	intergenic	829	same_strand	downstream
MSTRG.4392	MSTRG.4392.24	PITG_08514	PITG_08514T0	D0NAT3	Putative uncharacterized protein	sense	intergenic	829	same_strand	downstream
MSTRG.4392	MSTRG.4392.31	PITG_08514	PITG_08514T0	D0NAT3	Putative uncharacterized protein	sense	intergenic	829	same_strand	downstream
MSTRG.4392	MSTRG.4392.15	PITG_08514	PITG_08514T0	D0NAT3	Putative uncharacterized protein	sense	intergenic	829	same_strand	downstream
MSTRG.4392	MSTRG.4392.23	PITG_08514	PITG_08514T0	D0NAT3	Putative uncharacterized protein	sense	intergenic	829	same_strand	downstream
MSTRG.3596	MSTRG.3596.1	PITG_08104	PITG_08104T0	D0N9H1	Putative uncharacterized protein	sense	intergenic	831	same_strand	upstream
MSTRG.1149	MSTRG.1149.4	PITG_00947	PITG_00947T0	D0MS32	Putative uncharacterized protein	sense	intergenic	832	same_strand	upstream
MSTRG.11285	MSTRG.11285.1	PITG_11346	PITG_11346T0	D0NIK8	Putative uncharacterized protein	antisense	intergenic	832	divergent	upstream
MSTRG.11962	MSTRG.11962.1	PITG_12302	PITG_12302T0	D0NJJ4	Putative uncharacterized protein	antisense	intergenic	832	divergent	upstream
MSTRG.17881	MSTRG.17881.1	PITG_15111	PITG_15111T0	PITG_15111	heat shock 70 kDa protein II	antisense	intergenic	832	convergent	downstream
MSTRG.1246	MSTRG.1246.1	PITG_01027	PITG_01027T0	D0MS97	SF-assemblin, putative	antisense	intergenic	833	divergent	upstream
MSTRG.27597	MSTRG.27597.1	PITG_22792	PITG_22792T0	D0N602	M96 mating-specific protein, putative	sense	intergenic	834	same_strand	downstream
MSTRG.1118	MSTRG.1118.1	PITG_00916	PITG_00916T0	D0MS03	Putative uncharacterized protein	antisense	intergenic	835	convergent	downstream
MSTRG.4983	MSTRG.4983.1	PITG_09167	PITG_09167T0	D0NBV0	Putative uncharacterized protein	sense	intergenic	835	same_strand	downstream
MSTRG.17845	MSTRG.17845.1	PITG_15084	PITG_15084T0	D0NRM1	Putative uncharacterized protein	antisense	intergenic	835	divergent	upstream
MSTRG.13200	MSTRG.13200.2	PITG_22984	PITG_22984T0	D0NLB0	Putative uncharacterized protein	antisense	intergenic	839	convergent	downstream
MSTRG.13200	MSTRG.13200.3	PITG_22984	PITG_22984T0	D0NLB0	Putative uncharacterized protein	antisense	intergenic	839	convergent	downstream
MSTRG.14125	MSTRG.14125.1	PITG_02119	PITG_02119T0	D0MVJ0	Protein kinase, putative	sense	intergenic	840	same_strand	downstream
MSTRG.11780	MSTRG.11780.1	PITG_12143	PITG_12143T0	D0NJ52	Putative uncharacterized protein	antisense	intergenic	842	divergent	upstream
MSTRG.25604	MSTRG.25604.1	PITG_05676	PITG_05676T0	D0MXW6	Histone H4	sense	intergenic	843	same_strand	downstream
MSTRG.15714	MSTRG.15714.1	PITG_14044	PITG_14044T0	D0NNH9	Transcription initiation factor TFIID subunit 2, putative	sense	intergenic	843	same_strand	downstream
MSTRG.8769	MSTRG.8769.3	PITG_01203	PITG_01203T0	D0MUW6	Mitogen-activated protein kinase, putative	sense	intergenic	844	same_strand	downstream
MSTRG.8769	MSTRG.8769.2	PITG_01203	PITG_01203T0	D0MUW6	Mitogen-activated protein kinase, putative	sense	intergenic	844	same_strand	downstream
MSTRG.9194	MSTRG.9194.1	PITG_01549	PITG_01549T0	D0MTI1	Succinate semialdehyde dehydrogenase, mitochondrial	sense	intergenic	847	same_strand	upstream
MSTRG.27525	MSTRG.27525.1	PITG_05848	PITG_05848T0	D0N5U2	Putative uncharacterized protein	sense	intergenic	847	same_strand	downstream
MSTRG.3519	MSTRG.3519.1	PITG_08050	PITG_08050T0	D0N9C9	Putative uncharacterized protein	antisense	intergenic	849	divergent	upstream
MSTRG.11501	MSTRG.11501.1	PITG_11476	PITG_11476T0	D0NIV6	Putative uncharacterized protein	sense	intergenic	850	same_strand	upstream
MSTRG.1202	MSTRG.1202.1	PITG_00981	PITG_00981T0	D0MS57	Putative uncharacterized protein	antisense	intergenic	853	convergent	downstream
MSTRG.6910	MSTRG.6910.1	PITG_09827	PITG_09827T0	D0NEN6	Mitotic checkpoint protein, putative	antisense	intergenic	854	convergent	downstream
MSTRG.17434	MSTRG.17434.1	PITG_22510	PITG_22510T0	D0RMF4	Putative uncharacterized protein	antisense	intergenic	855	divergent	upstream
[truncated: 7,727 more rows]

## Sheet: trans
LncRNA	Target_mRNA	UniProtKB	Dscription	Pearson's	Pvalue
MSTRG.13.1	PITG_00565T0	D0MR47	Putative uncharacterized protein	0.845343	1.04838e-17
MSTRG.13.1	PITG_00679T0	D0MRE8	Putative uncharacterized protein	0.926109	1.17068e-26
MSTRG.13.1	PITG_00917T0	D0MS04	Glycoside-Pentoside-Hexuronide (GPH):Cation Symporter Family	0.875221	2.89497e-20
MSTRG.13.1	PITG_00963T0	D0MS42	Putative uncharacterized protein	0.852605	2.82576e-18
MSTRG.32.2	PITG_06740T0	D0N800	Putative uncharacterized protein	0.817451	9.19642e-16
MSTRG.22.1	PITG_06843T0	D0N6K9	Putative uncharacterized protein	0.813351	1.66444e-15
MSTRG.13.1	PITG_19644T0	D0P0H6	Carbohydrate-binding protein, putative	0.806907	4.10976e-15
MSTRG.13.1	PITG_19862T0	D0P0M8	Putative uncharacterized protein	0.827991	1.86398e-16
MSTRG.13.1	PITG_07384T0	D0N8A1	Isoamyl acetate-hydrolyzing esterase 1	0.824726	3.09059e-16
MSTRG.22.1	PITG_07543T0	D0N8L4	Putative uncharacterized protein	0.848678	5.79013e-18
MSTRG.13.1	PITG_07829T0	D0N9X4	Exosome complex exonuclease RRP43, putative	0.854275	2.06947e-18
MSTRG.22.1	PITG_07892T0	D0NA30	Putative uncharacterized protein	0.880252	9.25258e-21
MSTRG.13.1	PITG_07894T0	D0NA31	Sulfatase-like protein	0.816413	1.07008e-15
MSTRG.22.1	PITG_08196T0	D0N9P8	Putative uncharacterized protein	0.84666	8.30725e-18
MSTRG.13.1	PITG_08217T0	D0N9R5	Putative uncharacterized protein	0.854441	2.00585e-18
MSTRG.13.1	PITG_19678T0	D0NUR5	Putative uncharacterized protein	0.820944	5.48153e-16
MSTRG.22.1	PITG_08258T0	D0NA72	Putative uncharacterized protein	0.828091	1.83506e-16
MSTRG.13.1	PITG_19817T0	D0P1G7	Putative uncharacterized protein	0.868649	1.19497e-19
MSTRG.22.1	PITG_09133T0	D0NBS5	Putative uncharacterized protein	0.845551	1.01063e-17
MSTRG.13.1	PITG_09201T0	D0NBX1	Bzip transcription factor	0.841107	2.18457e-17
MSTRG.13.1	PITG_22859T0	D0ND26	Putative uncharacterized protein	0.861879	4.76471e-19
MSTRG.13.1	PITG_08947T0	D0NDK2	Putative uncharacterized protein	0.859809	7.16727e-19
MSTRG.13.1	PITG_22201T0	PITG_22201	hypothetical protein	0.814326	1.44742e-15
MSTRG.22.1	PITG_09870T0	D0NER9	Metalloprotease family M13, putative	0.868653	1.19406e-19
MSTRG.13.1	PITG_10017T0	D0NE34	Putative uncharacterized protein	0.834462	6.62535e-17
MSTRG.13.1	PITG_10459T0	D0NFD0	Putative uncharacterized protein	0.824488	3.20574e-16
MSTRG.13.1	PITG_10484T0	D0NFF2	Axin interactor, putative	0.831425	1.08239e-16
MSTRG.13.1	PITG_10510T0	D0NFH3	Transmembrane protein, putative	0.803637	6.41897e-15
MSTRG.13.1	PITG_11185T0	D0NGD7	Putative uncharacterized protein	0.83039	1.27664e-16
MSTRG.13.1	PITG_01235T0	D0MUZ5	Putative uncharacterized protein	0.844932	1.12694e-17
MSTRG.22.1	PITG_01267T0	D0MV27	Glycoside hydrolase, putative	0.837815	3.80851e-17
MSTRG.13.1	PITG_01899T0	D0MUD0	Putative uncharacterized protein	0.835309	5.76735e-17
MSTRG.13.1	PITG_11938T0	D0NHK4	Putative uncharacterized protein	0.805178	5.2079e-15
MSTRG.13.1	PITG_11651T0	D0NI93	Putative uncharacterized protein	0.867634	1.47762e-19
MSTRG.13.1	PITG_21056T0	D0N0E1	Putative uncharacterized protein	0.805469	5.00537e-15
MSTRG.13.1	PITG_11375T0	D0NIM8	Thioredoxin/dynein outer arm protein	0.844642	1.18568e-17
MSTRG.13.1	PITG_11422T0	D0NIR0	Putative uncharacterized protein	0.850109	4.46873e-18
MSTRG.22.1	PITG_21189T0	D0P3A1	Mitogen-activated protein kinase kinase kinase, putative	0.870638	7.84533e-20
MSTRG.13.1	PITG_22963T0	D0NKK3	Crinkler (CRN) family protein	0.83616	5.01308e-17
MSTRG.13.1	PITG_12828T0	D0NL93	Pectage lyase, putativePolysaccharide lyase, putative	0.834507	6.57721e-17
MSTRG.13.1	PITG_12844T0	D0NLA7	Putative uncharacterized protein	0.844116	1.29978e-17
MSTRG.13.1	PITG_21340T0	D0P3L0	Putative uncharacterized protein	0.809285	2.95592e-15
MSTRG.13.1	PITG_13274T0	D0NLK8	Putative uncharacterized protein	0.888299	1.33668e-21
MSTRG.22.1	PITG_13347T0	D0NLS1	IMP-specific 5'-nucleotidase, putative	0.819637	6.66079e-16
MSTRG.13.1	PITG_13461T0	D0NM24	Sporangia induced deflagellation-inducible protein	0.846708	8.23596e-18
MSTRG.13.1	PITG_13505T0	D0NM58	Putative uncharacterized protein	0.855213	1.73456e-18
MSTRG.13.1	PITG_13521T0	D0NM69	Bzip transcription factor	0.876733	2.06572e-20
MSTRG.22.1	PITG_13548T0	D0NM89	Putative uncharacterized protein	0.867986	1.37307e-19
MSTRG.13.1	PITG_02107T0	D0MVH9	Putative uncharacterized protein	0.902423	3.04093e-23
MSTRG.22.1	PITG_13726T0	D0NMM8	Ca2 :Cation Antiporter (CaCA) Family	0.855196	1.73992e-18
MSTRG.13.1	PITG_14020T0	D0NNC2	Putative uncharacterized protein	0.801595	8.4432e-15
MSTRG.22.1	PITG_14968T0	D0NPF7	cAMP-dependent protein kinase catalytic subunit alpha, putative	0.850529	4.13996e-18
MSTRG.13.1	PITG_14601T0	D0NQN3	Putative uncharacterized protein	0.851594	3.40593e-18
MSTRG.13.1	PITG_14692T0	D0NQV3	Putative uncharacterized protein	0.822955	4.04905e-16
MSTRG.13.1	PITG_15370T0	PITG_15370	hsp70-like protein	0.808366	3.35915e-15
MSTRG.13.1	PITG_15032T0	D0NRH4	Secreted RxLR effector peptide protein, putative	0.81283	1.79295e-15
MSTRG.13.1	PITG_15857T0	D0NRW6	Putative uncharacterized protein	0.840033	2.6223e-17
MSTRG.22.1	PITG_03004T0	D0MZ48	Putative uncharacterized protein	0.891038	6.68641e-22
MSTRG.13.1	PITG_03005T0	D0MZ49	Putative uncharacterized protein	0.8505	4.16187e-18
MSTRG.13.1	PITG_03125T0	D0MZF5	Putative uncharacterized protein	0.863681	3.32123e-19
MSTRG.22.1	PITG_03229T0	D0MZP7	Glutathione S-transferase, putative	0.862085	4.57322e-19
MSTRG.22.1	PITG_03340T0	D0N001	Putative uncharacterized protein	0.861596	5.03971e-19
MSTRG.13.1	PITG_03690T0	D0MY95	Putative uncharacterized protein	0.900278	5.59852e-23
MSTRG.13.1	PITG_03812T0	D0MYK7	Putative uncharacterized protein	0.838428	3.43751e-17
MSTRG.13.1	PITG_15783T0	D0NSJ2	Putative uncharacterized protein	0.858296	9.6203e-19
MSTRG.13.1	PITG_16505T0	D0NTT2	Putative uncharacterized protein	0.801709	8.31598e-15
MSTRG.13.1	PITG_16510T0	D0NTT6	Putative uncharacterized protein	0.816612	1.03952e-15
MSTRG.13.1	PITG_16539T0	D0NTW3	Putative uncharacterized protein	0.802467	7.51371e-15
MSTRG.13.1	PITG_16335T0	D0NU16	Putative uncharacterized protein	0.805652	4.88149e-15
MSTRG.13.1	PITG_04036T0	D0N0E1	Putative uncharacterized protein	0.805469	5.00537e-15
MSTRG.13.1	PITG_17503T0	D0NWF7	Putative uncharacterized protein	0.8508	3.93948e-18
MSTRG.13.1	PITG_04631T0	D0N1N8	Putative uncharacterized protein	0.903893	1.98486e-23
MSTRG.22.1	PITG_18233T0	D0NXN6	Putative uncharacterized protein	0.80202	7.97722e-15
MSTRG.13.1	PITG_18388T0	D0NY21	Putative uncharacterized protein	0.808183	3.44583e-15
MSTRG.22.1	PITG_05204T0	D0N3T0	ATP-binding Cassette (ABC) superfamily	0.917911	2.31949e-25
MSTRG.13.1	PITG_05281T0	D0N3Z3	Putative uncharacterized protein	0.80462	5.61834e-15
MSTRG.13.1	PITG_05329T0	D0N437	Putative uncharacterized protein	0.80839	3.34795e-15
MSTRG.13.1	PITG_05408T0	D0N2R3	Transmembrane protein, putative	0.821137	5.32491e-16
MSTRG.13.1	PITG_17704T0	D0NYH2	Putative uncharacterized protein	0.821411	5.11097e-16
MSTRG.22.1	PITG_18800T0	D0NZF4	Putative uncharacterized protein	0.848436	6.0483e-18
MSTRG.22.1	PITG_19250T0	D0NZT5	12-oxophytodienoate reductase, putative	0.863188	3.66742e-19
MSTRG.13.1	PITG_19053T0	D0NZV3	Putative uncharacterized protein	0.821396	5.12247e-16
MSTRG.13.1	PITG_05907T0	D0N604	Putative uncharacterized protein	0.826935	2.19758e-16
MSTRG.13.1	PITG_06023T0	D0N689	Putative uncharacterized protein	0.823372	3.80057e-16
MSTRG.120.1	PITG_00066T0	D0MST0	Putative uncharacterized protein	0.831906	1.00216e-16
MSTRG.120.1	PITG_00077T0	D0MSU1	Ubiquitin carboxyl-terminal hydrolase	0.874273	3.56955e-20
MSTRG.44.1	PITG_00269T0	D0MQD5	Putative uncharacterized protein	0.877904	1.58568e-20
MSTRG.44.1	PITG_00273T0	D0MQD9	N-acetylated-alpha-linked acidic dipeptidase-like protein	0.810435	2.51618e-15
MSTRG.44.1	PITG_00283T0	D0MQE7	Putative uncharacterized protein	0.814297	1.4534e-15
MSTRG.44.1	PITG_00321T0	D0MQI1	Putative uncharacterized protein	0.853507	2.38924e-18
MSTRG.44.1	PITG_00539T0	D0MR24	Putative uncharacterized protein	0.872072	5.76682e-20
MSTRG.44.1	PITG_00551T0	D0MR33	Putative uncharacterized protein	0.819786	6.51547e-16
MSTRG.120.1	PITG_00557T0	D0MR39	DNA primase, putative	0.805247	5.15906e-15
MSTRG.129.5	PITG_00565T0	D0MR47	Putative uncharacterized protein	0.871594	6.39239e-20
MSTRG.129.5	PITG_00679T0	D0MRE8	Putative uncharacterized protein	0.840528	2.41111e-17
MSTRG.44.1	PITG_00691T0	D0MRG0	Serine protease family S08A, putative	0.82711	2.13862e-16
MSTRG.120.1	PITG_00726T0	D0MRJ5	Putative uncharacterized protein	0.801096	9.02401e-15
MSTRG.44.1	PITG_00796T0	D0MRQ4	Putative uncharacterized protein	0.904999	1.43312e-23
MSTRG.46.3	PITG_00821T0	D0MRS3	Secreted RxLR effector peptide protein, putative	0.823606	3.66731e-16
MSTRG.120.1	PITG_00845T0	D0MRT8	3'5'-cyclic nucleotide phosphodiesterase, putative	0.869114	1.08374e-19
MSTRG.44.1	PITG_00854T0	D0MRU7	Putative uncharacterized protein	-0.867068	1.66175e-19
MSTRG.129.5	PITG_00917T0	D0MS04	Glycoside-Pentoside-Hexuronide (GPH):Cation Symporter Family	0.905574	1.2081e-23
MSTRG.44.1	PITG_00962T0	D0MS41	Putative uncharacterized protein	0.818891	7.43993e-16
MSTRG.129.5	PITG_00963T0	D0MS42	Putative uncharacterized protein	0.834918	6.1491e-17
MSTRG.44.1	PITG_00979T0	D0MS55	Putative uncharacterized protein	0.923773	2.83581e-26
MSTRG.44.1	PITG_01073T0	D0MSD9	Putative uncharacterized protein	0.814062	1.50336e-15
MSTRG.44.1	PITG_06741T0	D0N801	Putative uncharacterized protein	0.831897	1.0035e-16
MSTRG.44.1	PITG_06797T0	D0N849	Putative uncharacterized protein	0.865491	2.29927e-19
MSTRG.44.1	PITG_06801T0	D0N853	Putative uncharacterized protein	0.840474	2.43321e-17
MSTRG.129.5	PITG_06922T0	D0N6T2	Putative uncharacterized protein	0.809023	3.06579e-15
MSTRG.44.1	PITG_06964T0	D0N6X0	Protein kinase, putative	0.821277	5.21434e-16
MSTRG.44.1	PITG_07076T0	D0N774	Voltage-gated Ion Channel (VIC) Superfamily	0.911897	1.7128e-24
MSTRG.44.1	PITG_07256T0	D0N7M7	Putative uncharacterized protein	0.842485	1.72455e-17
MSTRG.44.1	PITG_07259T0	D0N7N0	Serine protease family S09X, putative	0.873615	4.12324e-20
MSTRG.44.1	PITG_07298T0	D0N7R3	Protein kinase	0.808722	3.19703e-15
MSTRG.129.5	PITG_07307T0	D0N7S2	Putative uncharacterized protein	0.802237	7.74888e-15
MSTRG.44.1	PITG_07346T0	D0N7V7	Putative uncharacterized protein	0.856095	1.46734e-18
MSTRG.129.5	PITG_19644T0	D0P0H6	Carbohydrate-binding protein, putative	0.805316	5.11114e-15
MSTRG.44.1	PITG_19859T0	D0P0M5	Putative uncharacterized protein	0.885122	2.91861e-21
MSTRG.44.1	PITG_19483T0	D0P0T3	Putative uncharacterized protein	0.825468	2.7578e-16
MSTRG.129.5	PITG_07384T0	D0N8A1	Isoamyl acetate-hydrolyzing esterase 1	0.848655	5.81484e-18
MSTRG.44.1	PITG_07406T0	D0N8B8	Putative uncharacterized protein	0.855161	1.75149e-18
MSTRG.44.1	PITG_07410T0	D0N8C2	Putative uncharacterized protein	0.944261	3.70465e-30
MSTRG.120.1	PITG_07464T0	D0N8G6	Putative uncharacterized protein	0.801372	8.69902e-15
MSTRG.46.3	PITG_07550T0	D0N8M0	Secreted RxLR effector peptide protein, putative	0.823783	3.56988e-16
MSTRG.46.3	PITG_07576T0	D0N8P4	Putative uncharacterized protein	0.818258	8.16838e-16
MSTRG.129.5	PITG_07829T0	D0N9X4	Exosome complex exonuclease RRP43, putative	0.871551	6.4509e-20
MSTRG.44.1	PITG_07832T0	D0N9X7	Putative uncharacterized protein	0.887421	1.66252e-21
MSTRG.44.1	PITG_08046T0	D0N9C6	Kinesin-like protein	0.821214	5.26453e-16
MSTRG.129.5	PITG_08217T0	D0N9R5	Putative uncharacterized protein	0.841991	1.8776e-17
MSTRG.129.5	PITG_19678T0	D0NUR5	Putative uncharacterized protein	0.830391	1.27647e-16
MSTRG.120.1	PITG_08326T0	D0NAB9	DNA polymerase	0.859154	8.14542e-19
MSTRG.44.1	PITG_08338T0	D0NAD1	Nucleolar protein 6, putative	0.843476	1.45281e-17
MSTRG.44.1	PITG_08387T0	D0NAH0	Phosphatidylinositol kinase (PIK-H1)	0.81039	2.53234e-15
MSTRG.44.1	PITG_08516T0	D0NAT5	Alcohol dehydrogenase, putative	0.874833	3.15469e-20
MSTRG.44.1	PITG_08574T0	D0NAY3	Putative uncharacterized protein	0.864125	3.03603e-19
MSTRG.44.1	PITG_08629T0	D0NB33	Putative uncharacterized protein	0.819188	7.12012e-16
MSTRG.44.1	PITG_08630T0	D0NB34	Putative uncharacterized protein	0.804385	5.8006e-15
MSTRG.46.3	PITG_08636T0	D0NB40	Putative uncharacterized protein	0.840318	2.49869e-17
MSTRG.44.1	PITG_19815T0	D0P1G5	Putative uncharacterized protein	0.818765	7.57986e-16
MSTRG.44.1	PITG_20357T0	D0P1Q8	Putative uncharacterized protein	0.835438	5.64686e-17
MSTRG.44.1	PITG_09061T0	D0NBL6	Putative uncharacterized protein	0.891231	6.36373e-22
MSTRG.129.5	PITG_09131T0	D0NBS3	Putative uncharacterized protein	0.822729	4.19004e-16
MSTRG.46.3	PITG_09185T0	D0NBW0	Mannan endo-1,4-beta-mannosidase, putative	0.817061	9.73585e-16
MSTRG.129.5	PITG_09201T0	D0NBX1	Bzip transcription factor	0.858257	9.69316e-19
MSTRG.120.1	PITG_09250T0	D0NB87	Transmembrane protein, putative	0.835307	5.76906e-17
MSTRG.44.1	PITG_09284T0	D0NBB6	Actin, putative	-0.807257	3.91633e-15
MSTRG.44.1	PITG_09375T0	D0NBI6	cGMP-dependent protein kinase, putative	0.859574	7.50397e-19
MSTRG.44.1	PITG_22888T0	D0NC20	Putative uncharacterized protein	0.861242	5.40651e-19
MSTRG.129.5	PITG_09549T0	D0NC92	Putative uncharacterized protein	0.804557	5.66677e-15
MSTRG.105.1	PITG_09609T0	D0NCE2	Putative uncharacterized protein	0.804494	5.71522e-15
MSTRG.44.1	PITG_22894T0	D0NCK9	Secreted RxLR effector peptide protein, putative	0.823954	3.4783e-16
MSTRG.129.5	PITG_09693T0	D0NCL1	Putative uncharacterized protein	0.83912	3.05998e-17
MSTRG.44.1	PITG_20888T0	D0P248	Putative uncharacterized protein	0.806901	4.11323e-15
MSTRG.44.1	PITG_08668T0	D0NCW6	Putative uncharacterized protein	0.834806	6.26316e-17
MSTRG.44.1	PITG_08697T0	D0NCZ4	Myb-like DNA-binding protein, putative	0.825069	2.93255e-16
MSTRG.44.1	PITG_08705T0	D0ND02	Putative uncharacterized protein	0.870156	8.69283e-20
MSTRG.129.5	PITG_22859T0	D0ND26	Putative uncharacterized protein	0.823821	3.54924e-16
MSTRG.120.1	PITG_08746T0	D0ND40	Putative uncharacterized protein	0.826256	2.44193e-16
MSTRG.44.1	PITG_08872T0	D0NDD9	Putative uncharacterized protein	0.850457	4.19463e-18
MSTRG.44.1	PITG_08875T0	D0NDE2	Putative uncharacterized protein	0.942322	9.88259e-30
MSTRG.44.1	PITG_08876T0	D0NDE3	Putative uncharacterized protein	-0.820138	6.18284e-16
MSTRG.44.1	PITG_08886T0	D0NDF2	DEAD/DEAH box RNA helicase, putative	-0.803141	6.86255e-15
MSTRG.44.1	PITG_08890T0	D0NDF5	Protein kinase, putative	0.810584	2.46428e-15
MSTRG.129.5	PITG_08947T0	D0NDK2	Putative uncharacterized protein	0.828411	1.74524e-16
MSTRG.120.1	PITG_20527T0	D0P270	DNA polymerase	0.874681	3.2626e-20
MSTRG.44.1	PITG_10116T0	D0NEC4	Secreted RxLR effector peptide protein, putative	0.860834	5.86056e-19
MSTRG.44.1	PITG_23320T0	D0NEG5	Hypothetical cleavage induced protein	0.839592	2.82561e-17
MSTRG.120.1	PITG_10169T0	D0NEH7	26S protease regulatory subunit 7	-0.807121	3.99042e-15
MSTRG.44.1	PITG_10381T0	D0NF66	SCP-like extracellular protein	0.811394	2.19821e-15
MSTRG.120.1	PITG_10403T0	D0NF87	Putative uncharacterized protein	0.833978	7.16953e-17
MSTRG.129.5	PITG_10459T0	D0NFD0	Putative uncharacterized protein	0.809391	2.91274e-15
MSTRG.44.1	PITG_10507T0	D0NFH0	Putative uncharacterized protein	0.861333	5.30972e-19
MSTRG.44.1	PITG_10571T0	D0NFM7	Putative uncharacterized protein	0.848289	6.21044e-18
MSTRG.44.1	PITG_10591T0	D0NFN9	Putative uncharacterized protein	0.843922	1.34446e-17
MSTRG.44.1	PITG_10623T0	D0NFQ9	Putative uncharacterized protein	0.884663	3.26155e-21
MSTRG.44.1	PITG_20590T0	D0MR74	Putative uncharacterized protein	0.926911	8.58161e-27
MSTRG.44.1	PITG_20592T0	D0P2M3	Putative uncharacterized protein	0.86766	1.46961e-19
MSTRG.120.1	PITG_10937T0	D0NFS8	UDP-glucuronic acid decarboxylase 1	0.805283	5.13354e-15
MSTRG.44.1	PITG_10987T0	D0NFW6	Drug/Metabolite Transporter (DMT) Superfamily	0.813463	1.63802e-15
MSTRG.129.5	PITG_11064T0	D0NG37	Putative uncharacterized protein	0.829173	1.54806e-16
MSTRG.129.5	PITG_11128T0	D0NG90	Putative uncharacterized protein	0.8096	2.82893e-15
MSTRG.44.1	PITG_11180T0	D0NGD2	Putative uncharacterized protein	0.802659	7.32206e-15
MSTRG.129.5	PITG_11185T0	D0NGD7	Putative uncharacterized protein	0.818136	8.31623e-16
MSTRG.120.1	PITG_11186T0	D0NGD8	Putative uncharacterized protein	0.889523	9.83116e-22
MSTRG.44.1	PITG_11237T0	D0NGI5	NIFC2 description:NLI interacting factor-like phosphatase, putative	0.873069	4.6454e-20
MSTRG.44.1	PITG_11238T0	D0NGI6	NIFC1 description:Nuclear LIM factor interactor-interacting protein cleavage-specific form	0.886917	1.88298e-21
MSTRG.44.1	PITG_11239T0	D0NGI7	NIFC3 description:Nuclear LIM factor interactor-interacting protein cleavage-specific form, putative	0.916636	3.58853e-25
MSTRG.120.1	PITG_01233T0	D0MUZ3	Transmembrane protein, putative	0.831135	1.13381e-16
MSTRG.44.1	PITG_01240T0	D0MV00	Putative uncharacterized protein	0.851015	3.7874e-18
MSTRG.44.1	PITG_01266T0	D0MV26	Glycoside hydrolase, putative	0.853315	2.47663e-18
MSTRG.46.3	PITG_22677T0	D0MV82	PcF and SCR74-like cys-rich secreted peptide, putative	0.828608	1.692e-16
MSTRG.44.1	PITG_01512T0	D0MTF5	Putative uncharacterized protein	0.852449	2.90874e-18
MSTRG.44.1	PITG_01513T0	D0MTF6	Dynein light chain intermediate polypeptide, putative	0.812145	1.97661e-15
MSTRG.120.1	PITG_01655T0	D0MTR8	Putative uncharacterized protein	0.805638	4.89091e-15
MSTRG.120.1	PITG_01659T0	D0MTS0	Putative uncharacterized protein	0.835981	5.16342e-17
MSTRG.44.1	PITG_01667T0	D0MTS7	Putative uncharacterized protein	0.886016	2.34851e-21
MSTRG.44.1	PITG_01700T0	D0MTV6	Inositol-3-phosphate synthase, putative	0.815586	1.20665e-15
MSTRG.44.1	PITG_01709T0	D0MTW5	Putative uncharacterized protein	0.93197	1.11159e-27
MSTRG.129.5	PITG_01899T0	D0MUD0	Putative uncharacterized protein	0.842569	1.69982e-17
MSTRG.44.1	PITG_01949T0	D0MUH4	Glycosyl hydrolase, putative	0.885475	2.67919e-21
MSTRG.44.1	PITG_10630T0	D0NGQ9	Putative uncharacterized protein	0.806535	4.3254e-15
MSTRG.120.1	PITG_10727T0	D0NGY1	Transmembrane protein, putative	0.811072	2.30059e-15
MSTRG.44.1	PITG_10796T0	D0NH38	Putative uncharacterized protein	0.854883	1.84583e-18
MSTRG.120.1	PITG_10836T0	D0NH72	HECT E3 ubiquitin ligase, putative	0.846013	9.31503e-18
MSTRG.44.1	PITG_10896T0	D0NHC5	Putative uncharacterized protein	0.874571	3.34255e-20
MSTRG.120.1	PITG_11829T0	D0NHX2	Putative uncharacterized protein	0.860792	5.90877e-19
MSTRG.44.1	PITG_11850T0	D0NHY8	Putative uncharacterized protein	0.847068	7.72541e-18
MSTRG.44.1	PITG_11851T0	D0NHY9	Putative uncharacterized protein	0.831066	1.14644e-16
MSTRG.44.1	PITG_11863T0	D0NHF1	Transmembrane protein, putative	0.90036	5.47133e-23
MSTRG.44.1	PITG_11885T0	D0NHG6	Putative uncharacterized protein	0.917163	2.99912e-25
MSTRG.74.1	PITG_11909T0	D0NHI3	Serine protease family S08A, putative	0.815762	1.1764e-15
MSTRG.44.1	PITG_22951T0	D0NHJ0	Putative uncharacterized protein	0.818089	8.3735e-16
MSTRG.120.1	PITG_11946T0	D0NHL1	Putative uncharacterized protein	0.819385	6.91473e-16
MSTRG.46.3	PITG_11947T0	D0NHL2	Secreted RxLR effector peptide protein, putative	0.802225	7.76088e-15
MSTRG.72.1	PITG_11947T0	D0NHL2	Secreted RxLR effector peptide protein, putative	0.803263	6.75116e-15
MSTRG.120.1	PITG_11998T0	D0NHQ3	Chromatin modification-related protein EAF3, putative	0.804691	5.5644e-15
MSTRG.129.5	PITG_11651T0	D0NI93	Putative uncharacterized protein	0.838741	3.26149e-17
MSTRG.44.1	PITG_11400T0	D0NIP6	Putative uncharacterized protein	0.932984	7.23975e-28
MSTRG.129.5	PITG_11422T0	D0NIR0	Putative uncharacterized protein	0.873201	4.51355e-20
MSTRG.44.1	PITG_11490T0	D0NIW6	Putative uncharacterized protein	0.812751	1.81336e-15
MSTRG.120.1	PITG_21185T0	D0P397	RPS6 protein kinase	0.827899	1.89093e-16
MSTRG.44.1	PITG_21186T0	D0P398	Putative uncharacterized protein	-0.83988	2.69119e-17
MSTRG.46.3	PITG_12143T0	D0NJ52	Putative uncharacterized protein	0.809391	2.91245e-15
MSTRG.44.1	PITG_12902T0	D0NJT7	Putative uncharacterized protein	0.900234	5.66845e-23
MSTRG.44.1	PITG_12903T0	D0NJT8	Protein kinase	0.859083	8.25856e-19
MSTRG.74.1	PITG_13021T0	D0NK40	Putative uncharacterized protein	0.853451	2.4146e-18
MSTRG.72.1	PITG_13044T0	D0NK60	Secreted RxLR effector peptide protein, putative	0.80233	7.65307e-15
MSTRG.129.5	PITG_13101T0	D0NKA7	Fimbrin-like protein	0.832153	9.63199e-17
MSTRG.44.1	PITG_13115T0	D0NKB8	Putative uncharacterized protein	0.868447	1.24687e-19
MSTRG.44.1	PITG_13170T0	D0NJR7	Putative uncharacterized protein	0.815904	1.1524e-15
MSTRG.44.1	PITG_12351T0	D0NKD5	Putative uncharacterized protein	0.898813	8.42893e-23
MSTRG.44.1	PITG_12352T0	D0NKD6	Putative uncharacterized protein	0.875944	2.46495e-20
MSTRG.129.5	PITG_22963T0	D0NKK3	Crinkler (CRN) family protein	0.803449	6.58397e-15
MSTRG.44.1	PITG_12464T0	D0NKK7	Putative uncharacterized protein	0.938288	6.85591e-29
MSTRG.44.1	PITG_12584T0	D0NKW1	DNA binding protein, putative	0.918114	2.16265e-25
MSTRG.44.1	PITG_12685T0	D0NKY4	Putative uncharacterized protein	0.811551	2.15007e-15
MSTRG.105.1	PITG_12715T0	D0NL03	Putative uncharacterized protein	0.810076	2.64641e-15
MSTRG.44.1	PITG_12721T0	D0NL06	Secreted RxLR effector peptide protein, putative	0.919711	1.23751e-25
MSTRG.72.1	PITG_12781T0	D0NL56	IpiB1 family glycine-rich protein	0.826099	2.50206e-16
MSTRG.72.1	PITG_12782T0	D0NL57	IPIB2 description:Putative uncharacterized protein	0.834584	6.49416e-17
MSTRG.44.1	PITG_12795T0	D0NL67	Short chain dehydrogenase, putative	0.80369	6.37293e-15
MSTRG.44.1	PITG_12838T0	D0NLA1	Putative uncharacterized protein	0.854423	2.01297e-18
MSTRG.129.5	PITG_12844T0	D0NLA7	Putative uncharacterized protein	0.828116	1.82772e-16
MSTRG.129.5	PITG_21340T0	D0P3L0	Putative uncharacterized protein	0.818339	8.07118e-16
MSTRG.129.5	PITG_13274T0	D0NLK8	Putative uncharacterized protein	0.818711	7.63945e-16
MSTRG.120.1	PITG_13277T0	D0NLL1	Putative uncharacterized protein	0.803359	6.66429e-15
MSTRG.44.1	PITG_13304T0	D0NLN2	Putative uncharacterized protein	0.864027	3.09721e-19
MSTRG.44.1	PITG_13394T0	D0NLW0	Putative uncharacterized protein	0.892119	5.06193e-22
MSTRG.120.1	PITG_13395T0	D0NLW1	P-type ATPase (P-ATPase) Superfamily	0.880551	8.63385e-21
MSTRG.44.1	PITG_13419T0	D0NLY2	Putative uncharacterized protein	0.926047	1.19898e-26
MSTRG.44.1	PITG_21334T0	D0P3N8	Putative uncharacterized protein	0.893236	3.784e-22
MSTRG.44.1	PITG_13503T0	D0NM56	Secreted RxLR effector peptide protein, putative	0.833327	7.96906e-17
MSTRG.129.5	PITG_13505T0	D0NM58	Putative uncharacterized protein	0.819999	6.31228e-16
MSTRG.129.5	PITG_13521T0	D0NM69	Bzip transcription factor	0.845411	1.0359e-17
MSTRG.46.3	PITG_13567T0	D0NMA3	Endo-1,3(4)-beta-glucanase, putative	0.801889	8.11865e-15
MSTRG.46.3	PITG_13655T0	D0NMH3	Glucanase inhibitor protein, putative	0.812095	1.99059e-15
MSTRG.72.1	PITG_21367T0	D0P3R8	Putative uncharacterized protein	0.86282	3.94845e-19
MSTRG.129.5	PITG_02107T0	D0MVH9	Putative uncharacterized protein	0.874001	3.78917e-20
MSTRG.44.1	PITG_02110T0	D0MVI2	cGMP-dependent protein kinase, putative	0.870562	7.97231e-20
MSTRG.44.1	PITG_22692T0	D0MVJ2	Epi2-like protease inhibitor	0.869448	1.00996e-19
MSTRG.44.1	PITG_02156T0	D0MVM1	Putative uncharacterized protein	0.876436	2.20792e-20
MSTRG.44.1	PITG_02209T0	D0MVR7	Putative uncharacterized protein	0.820701	5.68476e-16
MSTRG.44.1	PITG_02392T0	D0MW76	Putative uncharacterized protein	0.818718	7.63223e-16
MSTRG.44.1	PITG_02393T0	D0MW77	Putative uncharacterized protein	0.873157	4.55705e-20
MSTRG.44.1	PITG_02475T0	D0MWF1	Putative uncharacterized protein	0.875025	3.02334e-20
MSTRG.44.1	PITG_02573T0	D0MWP0	Putative uncharacterized protein	0.870439	8.18572e-20
MSTRG.46.3	PITG_02613T0	D0MWS4	Putative uncharacterized protein	0.812686	1.83024e-15
MSTRG.72.1	PITG_02613T0	D0MWS4	Putative uncharacterized protein	0.801942	8.06091e-15
MSTRG.44.1	PITG_02623T0	D0MWT4	Aspartyl protease family A01B, putative	0.81847	7.91699e-16
MSTRG.44.1	PITG_02650T0	D0MWV8	Putative uncharacterized protein	0.888446	1.28857e-21
MSTRG.44.1	PITG_02763T0	D0MX57	Voltage-gated Ion Channel (VIC) Superfamily	0.837455	4.04456e-17
MSTRG.120.1	PITG_02822T0	D0MXB4	Putative uncharacterized protein	0.810436	2.51613e-15
MSTRG.44.1	PITG_02855T0	D0MXD9	Putative uncharacterized protein	0.812927	1.76853e-15
MSTRG.44.1	PITG_02961T0	D0MXL4	Choline dehydrogenase, putative	0.858889	8.5761e-19
MSTRG.120.1	PITG_13788T0	D0NMT1	Putative uncharacterized protein	0.883402	4.41266e-21
MSTRG.44.1	PITG_13795T0	D0NMT8	Putative uncharacterized protein	0.875609	2.65576e-20
MSTRG.44.1	PITG_13898T0	D0NN18	Putative uncharacterized protein	0.841308	2.11078e-17
MSTRG.129.5	PITG_14020T0	D0NNC2	Putative uncharacterized protein	0.815657	1.19439e-15
MSTRG.105.1	PITG_21534T0	D0P3U8	Putative uncharacterized protein	0.822431	4.38272e-16
MSTRG.44.1	PITG_14092T0	D0NNL8	Putative uncharacterized protein	0.812922	1.76967e-15
MSTRG.44.1	PITG_14228T0	D0NNX4	Leishmanolysin-like peptidase, metalloprotease family M08, putative	0.851325	3.57839e-18
MSTRG.44.1	PITG_14230T0	D0NNX6	Calcium-transporting ATPase sarcoplasmic/endoplasmic reticulum type, putative	0.923881	2.72398e-26
MSTRG.44.1	PITG_14879T0	D0NP85	RXLR effector family protein, putative	0.854432	2.00925e-18
MSTRG.46.3	PITG_14903T0	D0NPA0	Putative uncharacterized protein	0.818131	8.32231e-16
MSTRG.46.3	PITG_14904T0	D0NPA1	Putative uncharacterized protein	0.816719	1.02351e-15
MSTRG.72.1	PITG_22475T0	D0RMD5	Putative uncharacterized protein	0.846964	7.86999e-18
MSTRG.44.1	PITG_14419T0	D0NPT3	Putative uncharacterized protein	0.857305	1.16449e-18
MSTRG.96.1	PITG_15215T0	D0NQ64	Putative uncharacterized protein	0.824004	3.45148e-16
MSTRG.44.1	PITG_15319T0	D0NQF4	Voltage-gated Ion Channel (VIC) Superfamily	0.866589	1.83511e-19
MSTRG.44.1	PITG_14570T0	D0NQK2	Putative uncharacterized protein	0.830839	1.1886e-16
MSTRG.44.1	PITG_14571T0	D0NQK3	Putative uncharacterized protein	0.863366	3.53878e-19
MSTRG.44.1	PITG_14607T0	D0NQN9	Putative uncharacterized protein	0.937647	9.21562e-29
MSTRG.44.1	PITG_14621T0	D0NQQ2	Putative uncharacterized protein	0.915171	5.87388e-25
MSTRG.129.5	PITG_15397T0	D0NR56	Putative uncharacterized protein	0.811589	2.13845e-15
MSTRG.44.1	PITG_15434T0	D0NR85	Putative uncharacterized protein	0.851702	3.33882e-18
MSTRG.72.1	PITG_15445T0	D0NR97	Putative uncharacterized protein	0.816013	1.13429e-15
MSTRG.44.1	PITG_15468T0	D0NRB3	Putative uncharacterized protein	0.825586	2.70806e-16
MSTRG.44.1	PITG_15490T0	D0NRD3	Expressed protein	0.832756	8.74027e-17
MSTRG.44.1	PITG_21515T0	D0MR33	Putative uncharacterized protein	0.819786	6.51547e-16
MSTRG.129.5	PITG_15032T0	D0NRH4	Secreted RxLR effector peptide protein, putative	0.802238	7.74831e-15
MSTRG.44.1	PITG_15093T0	D0NRM9	Aldose 1-epimerase, putative	0.896171	1.73537e-22
MSTRG.44.1	PITG_15139T0	D0NRR5	Phospholipid-transporting ATPase, putative	0.866459	1.88472e-19
MSTRG.129.5	PITG_15857T0	D0NRW6	Putative uncharacterized protein	0.858942	8.48726e-19
MSTRG.44.1	PITG_15861T0	D0NRX0	Putative uncharacterized protein	0.86508	2.50106e-19
MSTRG.44.1	PITG_15874T0	D0NRY3	Putative uncharacterized protein	0.803529	6.51342e-15
MSTRG.129.5	PITG_03005T0	D0MZ49	Putative uncharacterized protein	0.855398	1.67492e-18
MSTRG.44.1	PITG_03034T0	D0MZ76	Putative uncharacterized protein	0.863511	3.4371e-19
MSTRG.44.1	PITG_03051T0	D0MZ90	Drug/Metabolite Transporter (DMT) Superfamily	0.833508	7.73801e-17
MSTRG.44.1	PITG_03052T0	D0MZ91	Drug/Metabolite Transporter (DMT) Superfamily	0.8524	2.93496e-18
MSTRG.129.5	PITG_03125T0	D0MZF5	Putative uncharacterized protein	0.903162	2.45599e-23
MSTRG.44.1	PITG_03240T0	D0MZQ8	Putative uncharacterized protein	0.910064	3.06222e-24
MSTRG.44.1	PITG_03296T0	D0MZV9	Putative uncharacterized protein	0.909165	4.0538e-24
MSTRG.44.1	PITG_03346T0	D0N007	Putative uncharacterized protein	0.904468	1.6764e-23
MSTRG.44.1	PITG_03379T0	D0N037	Putative uncharacterized protein	0.803031	6.96502e-15
MSTRG.44.1	PITG_03382T0	D0N040	Putative uncharacterized protein	0.880298	9.1562e-21
MSTRG.44.1	PITG_03412T0	D0N070	Putative uncharacterized protein	0.830922	1.17308e-16
MSTRG.44.1	PITG_03458T0	D0N0B4	Putative uncharacterized protein	0.825484	2.75088e-16
MSTRG.44.1	PITG_03525T0	D0MXU5	Cleavage induced serine protease family S33, putative	0.813769	1.56795e-15
MSTRG.44.1	PITG_03592T0	D0MY03	Putative uncharacterized protein	0.823643	3.64711e-16
MSTRG.44.1	PITG_03612T0	D0MY22	GPA1 description:G-protein alpha subunit 1	0.907412	6.94839e-24
MSTRG.120.1	PITG_03624T0	D0MY34	FEN1 description:Flap endonuclease 1	0.808777	3.17267e-15
MSTRG.44.1	PITG_03630T0	D0MY40	Putative uncharacterized protein	0.947704	5.92969e-31
MSTRG.44.1	PITG_03631T0	D0MY41	Putative uncharacterized protein	0.815665	1.19304e-15
MSTRG.129.5	PITG_03690T0	D0MY95	Putative uncharacterized protein	0.849458	5.02923e-18
MSTRG.44.1	PITG_03697T0	D0MYA2	Putative uncharacterized protein	0.968674	2.16364e-37
MSTRG.44.1	PITG_03704T0	D0MYA8	Putative uncharacterized protein	0.877073	1.91343e-20
MSTRG.44.1	PITG_03741T0	D0MYE0	Putative uncharacterized protein	0.806056	4.61954e-15
MSTRG.44.1	PITG_03746T0	D0MYE5	Putative uncharacterized protein	0.863645	3.34514e-19
MSTRG.72.1	PITG_15745T0	D0NSG3	Adhesin-like protein	0.809395	2.91099e-15
MSTRG.129.5	PITG_15783T0	D0NSJ2	Putative uncharacterized protein	0.845219	1.07149e-17
MSTRG.44.1	PITG_15985T0	D0NSL0	Putative uncharacterized protein	0.891134	6.52403e-22
MSTRG.44.1	PITG_16033T0	D0NSP7	Putative uncharacterized protein	0.887608	1.58741e-21
MSTRG.44.1	PITG_16039T0	D0NSQ4	Putative uncharacterized protein	0.82607	2.51308e-16
MSTRG.46.3	PITG_16084T0	D0NSU6	Putative uncharacterized protein	0.813678	1.5885e-15
MSTRG.120.1	PITG_15584T0	D0NT44	BZIP transcription factor	0.806911	4.10736e-15
MSTRG.44.1	PITG_16473T0	D0NTQ6	Serine protease family S08A, putative	0.872039	5.80723e-20
MSTRG.44.1	PITG_16476T0	D0NTQ9	Receptor kinase, putative	0.863578	3.39127e-19
MSTRG.44.1	PITG_16494T0	D0NTS5	Putative uncharacterized protein	0.827684	1.95561e-16
MSTRG.44.1	PITG_23075T0	D0NTT4	NPP1-like protein	0.82075	5.64311e-16
MSTRG.129.5	PITG_16510T0	D0NTT6	Putative uncharacterized protein	0.822743	4.18113e-16
MSTRG.46.3	PITG_23076T0	D0NTW0	NPP1-like protein	0.814901	1.33244e-15
MSTRG.72.1	PITG_16294T0	D0NTY1	Secreted RxLR effector peptide protein, putative	0.814743	1.36303e-15
MSTRG.44.1	PITG_16339T0	D0NU20	Protein kinase, putative	0.898797	8.46459e-23
MSTRG.44.1	PITG_16818T0	D0NU67	Putative uncharacterized protein	0.850431	4.21465e-18
MSTRG.46.3	PITG_16912T0	D0NUD7	ATP-binding Cassette (ABC) Superfamily	0.81431	1.45067e-15
MSTRG.44.1	PITG_17017T0	D0NUL5	Putative uncharacterized protein	0.8108	2.39036e-15
MSTRG.44.1	PITG_21505T0	D0P4G6	Putative uncharacterized protein	0.809957	2.69076e-15
MSTRG.44.1	PITG_04065T0	D0N0G8	Glycerol-3-phosphate dehydrogenase	0.807087	4.00904e-15
MSTRG.44.1	PITG_04071T0	D0N0H2	Putative extracellular dioxygenase	0.881781	6.47633e-21
MSTRG.120.1	PITG_04110T0	D0N0K6	Putative uncharacterized protein	0.874124	3.68771e-20
MSTRG.44.1	PITG_04248T0	D0N0U8	NPP1-like protein	0.819082	7.2326e-16
MSTRG.129.5	PITG_17122T0	D0NV28	Amino Acid/Auxin Permease (AAAP) Family	0.900761	4.88511e-23
MSTRG.44.1	PITG_16675T0	D0NVC6	Amino Acid-Polyamine-Organocation (APC) Family	0.823008	4.01658e-16
MSTRG.44.1	PITG_16727T0	D0NVH0	Putative uncharacterized protein	0.917408	2.75745e-25
MSTRG.44.1	PITG_17344T0	D0NVU7	Putative uncharacterized protein	0.887786	1.51853e-21
MSTRG.120.1	PITG_17366T0	D0NVW9	Putative uncharacterized protein	0.864111	3.04522e-19
MSTRG.44.1	PITG_17777T0	D0NW89	Putative uncharacterized protein	0.909838	3.28717e-24
MSTRG.129.5	PITG_17503T0	D0NWF7	Putative uncharacterized protein	0.841306	2.11149e-17
MSTRG.44.1	PITG_17512T0	D0NWG4	Calcium/calmodulin-dependent protein kinase, putative	0.9255	1.47822e-26
MSTRG.120.1	PITG_04523T0	D0N1G0	Putative uncharacterized protein	0.83497	6.09669e-17
MSTRG.44.1	PITG_04532T0	D0N1G6	Putative uncharacterized protein	0.890878	6.96563e-22
MSTRG.44.1	PITG_04540T0	D0N1H3	Putative uncharacterized protein	0.878126	1.50765e-20
MSTRG.44.1	PITG_04579T0	D0N1K1	Putative uncharacterized protein	0.858316	9.58273e-19
MSTRG.44.1	PITG_04627T0	D0N1N5	Myosin-like protein	0.827735	1.94004e-16
MSTRG.129.5	PITG_04631T0	D0N1N8	Putative uncharacterized protein	0.836284	4.91181e-17
MSTRG.44.1	PITG_04800T0	D0N225	Putative uncharacterized protein	0.802083	7.91017e-15
MSTRG.44.1	PITG_04853T0	D0N268	Putative uncharacterized protein	0.825181	2.88237e-16
MSTRG.44.1	PITG_04890T0	D0N2A5	Putative uncharacterized protein	0.871549	6.4537e-20
MSTRG.129.5	PITG_04923T0	D0N2D7	Putative uncharacterized protein	0.819575	6.72306e-16
MSTRG.46.3	PITG_04948T0	D0N2F6	Putative uncharacterized protein	0.802161	7.82838e-15
MSTRG.72.1	PITG_04948T0	D0N2F6	Putative uncharacterized protein	0.82179	4.82812e-16
MSTRG.120.1	PITG_04970T0	D0N2G9	Putative uncharacterized protein	0.802909	7.0809e-15
MSTRG.44.1	PITG_17906T0	D0NX90	3'5'-cyclic nucleotide phosphodiesterase, putative	0.83018	1.32008e-16
MSTRG.44.1	PITG_17951T0	D0NXC3	Dicarboxylate/Amino Acid:Cation (Na or H) Symporter (DAACS) family	0.828451	1.73435e-16
MSTRG.44.1	PITG_23344T0	D0NXP2	Putative uncharacterized protein	0.927643	6.44384e-27
MSTRG.129.5	PITG_18326T0	D0NXW4	Putative uncharacterized protein	0.806259	4.49249e-15
MSTRG.129.5	PITG_18388T0	D0NY21	Putative uncharacterized protein	0.846035	9.27936e-18
MSTRG.44.1	PITG_18064T0	D0NY38	Putative uncharacterized protein	0.888186	1.37489e-21
MSTRG.120.1	PITG_18487T0	D0NYD9	Secreted RxLR effector peptide protein, putative	0.847986	6.55701e-18
MSTRG.72.1	PITG_05099T0	D0N3J5	Putative uncharacterized protein	0.813052	1.73712e-15
MSTRG.44.1	PITG_05100T0	D0N3J6	Putative uncharacterized protein	0.849765	4.75745e-18
MSTRG.46.3	PITG_22758T0	D0N3P6	Arabinofuranosidase	0.813603	1.60557e-15
MSTRG.44.1	PITG_05202T0	D0N3S8	Voltage-gated potassium channel subunit beta, putative	0.807606	3.73245e-15
MSTRG.44.1	PITG_05203T0	D0N3S9	ATP-binding Cassette (ABC) superfamily	0.815654	1.19485e-15
MSTRG.129.5	PITG_05408T0	D0N2R3	Transmembrane protein, putative	0.814936	1.32573e-15
MSTRG.44.1	PITG_05413T0	D0N2R8	Patatin-like phospholipase, putative	0.896111	1.76324e-22
MSTRG.44.1	PITG_05590T0	D0N370	Putative uncharacterized protein	0.839921	2.67258e-17
MSTRG.44.1	PITG_05592T0	D0N372	Putative uncharacterized protein	0.805979	4.66831e-15
MSTRG.44.1	PITG_05668T0	D0N3E2	Putative uncharacterized protein	0.800779	9.41343e-15
MSTRG.44.1	PITG_05669T0	D0N3E3	Putative uncharacterized protein	0.83562	5.48003e-17
MSTRG.129.5	PITG_17704T0	D0NYH2	Putative uncharacterized protein	0.837721	3.86883e-17
MSTRG.120.1	PITG_18656T0	D0NYL0	Putative uncharacterized protein	0.81575	1.17839e-15
MSTRG.120.1	PITG_19140T0	D0NYX6	Putative uncharacterized protein	0.821143	5.32043e-16
MSTRG.44.1	PITG_18708T0	D0NZ20	Serine/threonine-protein phosphatase	0.837694	3.88617e-17
MSTRG.44.1	PITG_18711T0	D0NZ23	Putative uncharacterized protein	0.808125	3.47364e-15
MSTRG.44.1	PITG_18712T0	D0NZ24	Putative uncharacterized protein	-0.847298	7.41557e-18
MSTRG.72.1	PITG_06212T0	D0N4B9	Putative uncharacterized protein	0.845179	1.07899e-17
MSTRG.44.1	PITG_06236T0	D0N4E2	PKZ1 description:Serine/threonine-protein kinase PKZ1	0.893612	3.42884e-22
MSTRG.129.5	PITG_06423T0	D0N4U4	Putative uncharacterized protein	0.814429	1.42605e-15
MSTRG.44.1	PITG_06549T0	D0N537	Putative uncharacterized protein	0.808582	3.26022e-15
MSTRG.44.1	PITG_21998T0	D0P4T3	Putative uncharacterized protein	0.805811	4.77652e-15
MSTRG.44.1	PITG_19293T0	D0NZV8	Putative uncharacterized protein	0.844096	1.30431e-17
MSTRG.44.1	PITG_23154T0	D0NZW3	Secreted RxLR effector peptide protein, putative	0.866496	1.87051e-19
MSTRG.44.1	PITG_05714T0	D0N5I4	Adenylate kinase, putative	0.938348	6.66703e-29
MSTRG.44.1	PITG_05733T0	D0N5J9	Glutathione gamma-glutamylcysteinyltransferase, putative	0.830577	1.23935e-16
MSTRG.44.1	PITG_05738T0	D0N5K3	Putative uncharacterized protein	0.849756	4.76507e-18
MSTRG.44.1	PITG_05740T0	D0N5K4	Putative uncharacterized protein	0.830701	1.21501e-16
MSTRG.129.5	PITG_05746T0	D0N5L0	Putative uncharacterized protein	0.845355	1.04617e-17
MSTRG.129.5	PITG_05907T0	D0N604	Putative uncharacterized protein	0.817862	8.65797e-16
MSTRG.46.3	PITG_05966T0	D0N646	Putative uncharacterized protein	0.836066	5.09152e-17
MSTRG.44.1	PITG_06013T0	D0N680	Putative uncharacterized protein	0.853215	2.52312e-18
MSTRG.72.1	PITG_06092T0	D0N6D7	Secreted RxLR effector peptide protein, putative	0.80157	8.4724e-15
MSTRG.46.3	PITG_06094T0	D0N6D9	Secreted RxLR effector peptide protein, putative	0.82748	2.01878e-16
MSTRG.46.3	PITG_06099T0	D0N6E1	Secreted RxLR effector peptide protein, putative	0.836029	5.12323e-17
MSTRG.44.1	PITG_19451T0	D0P088	Putative uncharacterized protein	0.811785	2.08015e-15
MSTRG.214.1	PITG_00045T0	D0MSR0	Myosin-like protein	0.817286	9.42026e-16
MSTRG.214.1	PITG_00070T0	D0MST4	Putative uncharacterized protein	0.931821	1.1829e-27
MSTRG.168.1	PITG_00071T0	D0MST5	DNA replication complex GINS protein PSF1	0.803554	6.49129e-15
MSTRG.280.2	PITG_00071T0	D0MST5	DNA replication complex GINS protein PSF1	0.871579	6.41229e-20
MSTRG.214.1	PITG_00178T0	D0MT33	Dual specificity tyrosine-phosphorylation-regulated kinase, putative	0.841003	2.22358e-17
MSTRG.273.1	PITG_00230T0	D0MQ99	Peptidyl-prolyl cis-trans isomerase, mitochondrial	0.808118	3.47674e-15
MSTRG.214.1	PITG_00235T0	D0MQA4	Putative uncharacterized protein	0.817219	9.51315e-16
MSTRG.214.1	PITG_00271T0	D0MQD7	Putative uncharacterized protein	0.901474	3.9902e-23
MSTRG.275.1	PITG_00283T0	D0MQE7	Putative uncharacterized protein	0.855548	1.62789e-18
MSTRG.168.1	PITG_00565T0	D0MR47	Putative uncharacterized protein	0.884127	3.71037e-21
MSTRG.280.2	PITG_00565T0	D0MR47	Putative uncharacterized protein	0.840064	2.60872e-17
MSTRG.214.1	PITG_22662T0	D0MR66	Cyclin-dependent kinase, putative	0.859497	7.6183e-19
MSTRG.214.1	PITG_00620T0	D0MR94	Kinesin-like protein	0.807083	4.01166e-15
MSTRG.214.1	PITG_00707T0	D0MRH6	Secreted RxLR effector peptide protein, putative	0.802697	7.28528e-15
MSTRG.214.1	PITG_00726T0	D0MRJ5	Putative uncharacterized protein	0.806534	4.32604e-15
MSTRG.214.1	PITG_00809T0	D0MRR4	M96 mating-specific protein family	0.821264	5.22495e-16
MSTRG.214.1	PITG_00832T0	D0MRS9	Putative uncharacterized protein	0.878513	1.38042e-20
MSTRG.214.1	PITG_06835T0	D0N6K2	Protein phosphatase 2C, putative	0.887625	1.58069e-21
MSTRG.212.1	PITG_06950T0	D0N6W0	Histone H3	0.805745	4.81981e-15
MSTRG.214.1	PITG_06952T0	D0N6W2	Putative uncharacterized protein	0.882895	4.97857e-21
MSTRG.212.1	PITG_06955T0	D0N6W5	Histone H3	0.853309	2.47936e-18
MSTRG.280.2	PITG_07105T0	D0N7A2	Putative uncharacterized protein	0.833996	7.14855e-17
MSTRG.214.1	PITG_07107T0	D0N7A3	Putative uncharacterized protein	0.827834	1.91037e-16
MSTRG.214.1	PITG_07193T0	D0N7H4	Putative uncharacterized protein	0.856645	1.32129e-18
MSTRG.275.1	PITG_07256T0	D0N7M7	Putative uncharacterized protein	0.826621	2.3077e-16
MSTRG.214.1	PITG_07284T0	D0N7Q0	SEC14 cytosolic factor, putative	0.829449	1.48215e-16
MSTRG.214.1	PITG_07335T0	D0N7U6	Putative uncharacterized protein	0.801604	8.43343e-15
MSTRG.275.1	PITG_19632T0	D0NW24	Putative uncharacterized protein	0.8189	7.42998e-16
MSTRG.214.1	PITG_20097T0	D0P0R9	Putative uncharacterized protein	0.825468	2.75785e-16
MSTRG.214.1	PITG_07536T0	D0N8K8	Putative uncharacterized protein	0.882371	5.63626e-21
MSTRG.214.1	PITG_07796T0	D0N9U6	Myosin-like protein	0.882209	5.85583e-21
MSTRG.168.1	PITG_07894T0	D0NA31	Sulfatase-like protein	0.818687	7.66685e-16
MSTRG.280.2	PITG_07894T0	D0NA31	Sulfatase-like protein	0.820057	6.25768e-16
MSTRG.275.1	PITG_08046T0	D0N9C6	Kinesin-like protein	0.853679	2.31377e-18
MSTRG.212.1	PITG_08320T0	D0NAB3	Putative uncharacterized protein	0.831146	1.13184e-16
MSTRG.214.1	PITG_08455T0	D0NAN2	Putative uncharacterized protein	0.888211	1.36618e-21
MSTRG.214.1	PITG_08610T0	D0NB18	EGL-V.5 description:Cell 5A endo-1,4-betaglucanase	0.914187	8.14016e-25
MSTRG.275.1	PITG_08629T0	D0NB33	Putative uncharacterized protein	0.83867	3.30061e-17
MSTRG.275.1	PITG_08630T0	D0NB34	Putative uncharacterized protein	0.82339	3.78991e-16
MSTRG.214.1	PITG_20381T0	D0P1S6	Putative uncharacterized protein	0.830118	1.33303e-16
MSTRG.280.2	PITG_20382T0	D0P1S7	Putative uncharacterized protein	0.833569	7.66167e-17
MSTRG.212.1	PITG_09167T0	D0NBV0	Putative uncharacterized protein	0.852854	2.6979e-18
MSTRG.280.2	PITG_09495T0	D0NC50	Putative uncharacterized protein	0.805431	5.03148e-15
MSTRG.214.1	PITG_09537T0	D0NC83	Putative uncharacterized protein	0.830377	1.27931e-16
MSTRG.280.2	PITG_09554T0	D0NC97	Putative uncharacterized protein	0.815626	1.19981e-15
MSTRG.188.2	PITG_09650T0	D0NCH5	Putative uncharacterized protein	0.810958	2.33771e-15
MSTRG.275.1	PITG_22894T0	D0NCK9	Secreted RxLR effector peptide protein, putative	0.849286	5.18906e-18
MSTRG.212.1	PITG_09746T0	D0NCQ1	Putative uncharacterized protein	0.817494	9.13816e-16
MSTRG.214.1	PITG_09752T0	D0NCQ6	Putative uncharacterized protein	0.863149	3.69676e-19
MSTRG.168.1	PITG_20433T0	D0P249	Crinkler (CRN) family protein	0.817901	8.60835e-16
MSTRG.275.1	PITG_08668T0	D0NCW6	Putative uncharacterized protein	0.806804	4.16829e-15
MSTRG.275.1	PITG_08697T0	D0NCZ4	Myb-like DNA-binding protein, putative	0.810481	2.50027e-15
MSTRG.214.1	PITG_08698T0	D0NCZ5	Rab9 effector protein, putative	0.836022	5.1289e-17
MSTRG.273.1	PITG_08832T0	D0NDA5	Putative uncharacterized protein	0.816297	1.08832e-15
MSTRG.280.2	PITG_08832T0	D0NDA5	Putative uncharacterized protein	0.810409	2.52539e-15
MSTRG.275.1	PITG_08933T0	D0NDJ1	Calcium/calmodulin-dependent 3',5'-cyclic nucleotide phosphodiesterase, putative	0.820062	6.253e-16
MSTRG.214.1	PITG_08974T0	D0NDM5	Putative uncharacterized protein	0.80832	3.38107e-15
MSTRG.273.1	PITG_20253T0	D0P2C5	Large Conductance Mechanosensitive Ion Channel (MscL) Family	0.804233	5.92174e-15
MSTRG.168.1	PITG_22201T0	PITG_22201	hypothetical protein	0.856919	1.25397e-18
MSTRG.280.2	PITG_22201T0	PITG_22201	hypothetical protein	0.844999	1.11373e-17
MSTRG.275.1	PITG_09834T0	D0NEP2	Putative uncharacterized protein	0.846734	8.19929e-18
MSTRG.168.1	PITG_10017T0	D0NE34	Putative uncharacterized protein	0.825699	2.66145e-16
MSTRG.280.2	PITG_10017T0	D0NE34	Putative uncharacterized protein	0.864663	2.72226e-19
MSTRG.275.1	PITG_10116T0	D0NEC4	Secreted RxLR effector peptide protein, putative	0.857865	1.04552e-18
MSTRG.273.1	PITG_10184T0	D0NEJ1	Putative uncharacterized protein	0.884773	3.17627e-21
MSTRG.273.1	PITG_10221T0	D0NEM2	Putative uncharacterized protein	0.867517	1.51398e-19
MSTRG.275.1	PITG_10447T0	B9VTN9	MAP kinase	0.80831	3.38573e-15
MSTRG.214.1	PITG_10594T0	D0NFP2	Putative uncharacterized protein	0.908435	5.08091e-24
MSTRG.275.1	PITG_20591T0	D0P2M2	Putative uncharacterized protein	0.875971	2.44986e-20
MSTRG.214.1	PITG_10942T0	D0NFT3	Putative uncharacterized protein	0.815281	1.26121e-15
MSTRG.214.1	PITG_11176T0	D0NGC8	Putative uncharacterized protein	0.810057	2.65338e-15
MSTRG.273.1	PITG_11235T0	D0NGI3	Putative uncharacterized protein	0.821342	5.16391e-16
MSTRG.214.1	PITG_20819T0	D0P2V3	Putative uncharacterized protein	0.802449	7.53192e-15
MSTRG.275.1	PITG_01266T0	D0MV26	Glycoside hydrolase, putative	0.879893	1.00556e-20
MSTRG.214.1	PITG_01322T0	D0MV80	Myosin-like protein	0.800227	1.01283e-14
MSTRG.214.1	PITG_01335T0	D0MV92	Putative uncharacterized protein	0.900381	5.43799e-23
MSTRG.214.1	PITG_01405T0	D0MT59	Putative uncharacterized protein	0.88491	3.07279e-21
MSTRG.214.1	PITG_01568T0	D0MTJ8	cGMP 3',5'-cyclic phosphodiesterase subunit delta, putative	0.867314	1.57925e-19
MSTRG.214.1	PITG_01743T0	D0MTZ5	Putative uncharacterized protein	0.868144	1.32852e-19
MSTRG.168.1	PITG_01899T0	D0MUD0	Putative uncharacterized protein	0.821373	5.14027e-16
MSTRG.214.1	PITG_01950T0	D0MUH5	Protein kinase, putative	0.89724	1.29858e-22
MSTRG.212.1	PITG_22922T0	D0NGU2	Secreted RxLR effector peptide protein, putative	0.836444	4.78361e-17
MSTRG.212.1	PITG_10829T0	D0NH65	Cell division protein kinase, putative	0.819613	6.68443e-16
MSTRG.273.1	PITG_20902T0	D0P2Y1	Outer dynein arm-docking complex subunit 3	0.827721	1.94443e-16
MSTRG.168.1	PITG_11651T0	D0NI93	Putative uncharacterized protein	0.836001	5.14654e-17
MSTRG.280.2	PITG_11651T0	D0NI93	Putative uncharacterized protein	0.849647	4.86004e-18
MSTRG.273.1	PITG_11696T0	D0NIC6	Putative uncharacterized protein	0.810521	2.48607e-15
MSTRG.214.1	PITG_21176T0	D0P359	Transportin-like protein	0.895451	2.10534e-22
MSTRG.168.1	PITG_21056T0	D0N0E1	Putative uncharacterized protein	0.801781	8.23654e-15
MSTRG.280.2	PITG_21056T0	D0N0E1	Putative uncharacterized protein	0.847173	7.58288e-18
MSTRG.214.1	PITG_11424T0	D0NIR2	Putative uncharacterized protein	0.860782	5.92077e-19
MSTRG.275.1	PITG_11477T0	D0NIV7	Putative uncharacterized protein	0.825858	2.59693e-16
MSTRG.275.1	PITG_21362T0	D0P3B4	Secreted RxLR effector peptide protein, putative	0.827902	1.89003e-16
MSTRG.275.1	PITG_12204T0	D0NJA6	Putative uncharacterized protein	0.81467	1.37756e-15
MSTRG.214.1	PITG_12214T0	D0NJB5	Putative uncharacterized protein	0.872439	5.32681e-20
MSTRG.214.1	PITG_12239T0	D0NJD8	Putative uncharacterized protein	0.834175	6.94256e-17
MSTRG.214.1	PITG_12300T0	D0NJJ2	Phosphoribosylglycinamide synthetase, putative	0.840956	2.24138e-17
MSTRG.273.1	PITG_12303T0	D0NJJ5	Putative uncharacterized protein	0.80075	9.44922e-15
MSTRG.214.1	PITG_12958T0	D0NJY6	Putative uncharacterized protein	0.824928	2.99641e-16
MSTRG.280.2	PITG_13021T0	D0NK40	Putative uncharacterized protein	0.837461	4.04035e-17
MSTRG.214.1	PITG_13035T0	D0NK52	Putative uncharacterized protein	0.915869	4.64975e-25
MSTRG.275.1	PITG_12553T0	D0NKT7	Putative uncharacterized protein	0.810834	2.37907e-15
MSTRG.212.1	PITG_12674T0	D0NKX5	Sedoheptulokinase-like protein	0.858419	9.39465e-19
MSTRG.275.1	PITG_12685T0	D0NKY4	Putative uncharacterized protein	0.811774	2.08313e-15
MSTRG.275.1	PITG_12721T0	D0NL06	Secreted RxLR effector peptide protein, putative	0.820336	6.00269e-16
MSTRG.273.1	PITG_13461T0	D0NM24	Sporangia induced deflagellation-inducible protein	0.82288	4.09484e-16
MSTRG.280.2	PITG_13461T0	D0NM24	Sporangia induced deflagellation-inducible protein	0.808721	3.19746e-15
MSTRG.275.1	PITG_13503T0	D0NM56	Secreted RxLR effector peptide protein, putative	0.87156	6.43854e-20
MSTRG.168.1	PITG_13505T0	D0NM58	Putative uncharacterized protein	0.887336	1.69801e-21
MSTRG.280.2	PITG_13505T0	D0NM58	Putative uncharacterized protein	0.878029	1.54132e-20
MSTRG.275.1	PITG_13519T0	D0NM67	Putative uncharacterized protein	0.868141	1.32926e-19
MSTRG.275.1	PITG_13545T0	D0NM87	Putative uncharacterized protein	0.811956	2.03036e-15
MSTRG.214.1	PITG_13576T0	D0NMB2	ATP-binding Cassette (ABC) Superfamily	0.89827	9.79161e-23
MSTRG.168.1	PITG_02107T0	D0MVH9	Putative uncharacterized protein	0.818495	7.8871e-16
MSTRG.275.1	PITG_02156T0	D0MVM1	Putative uncharacterized protein	0.837069	4.31276e-17
MSTRG.212.1	PITG_02760T0	D0MX54	Oxidoreductase, putative	0.848226	6.28051e-18
MSTRG.214.1	PITG_02774T0	D0MX67	Multiple inositol polyphosphate phosphatase, putative	0.906724	8.55802e-24
MSTRG.275.1	PITG_02855T0	D0MXD9	Putative uncharacterized protein	0.811027	2.31519e-15
MSTRG.214.1	PITG_13819T0	D0NMV5	Putative uncharacterized protein	0.804209	5.94076e-15
MSTRG.273.1	PITG_21238T0	D0P3U3	Secreted RxLR effector peptide protein, putative	0.866329	1.93594e-19
MSTRG.280.2	PITG_21238T0	D0P3U3	Secreted RxLR effector peptide protein, putative	0.819287	7.01596e-16
MSTRG.214.1	PITG_14172T0	D0NNS9	Putative uncharacterized protein	0.829272	1.52399e-16
MSTRG.275.1	PITG_14968T0	D0NPF7	cAMP-dependent protein kinase catalytic subunit alpha, putative	0.808101	3.4851e-15
MSTRG.214.1	PITG_14413T0	D0NPS7	Protein kinase, putative	0.919781	1.20731e-25
MSTRG.273.1	PITG_14458T0	D0NPW5	Putative uncharacterized protein	0.813882	1.54265e-15
MSTRG.273.1	PITG_14459T0	D0NPW6	Putative uncharacterized protein	0.833164	8.18114e-17
MSTRG.212.1	PITG_15341T0	D0NQG9	Secreted RxLR effector peptide protein, putative	0.826369	2.39954e-16
MSTRG.275.1	PITG_14570T0	D0NQK2	Putative uncharacterized protein	0.813325	1.6707e-15
MSTRG.168.1	PITG_14692T0	D0NQV3	Putative uncharacterized protein	0.82066	5.71916e-16
MSTRG.280.2	PITG_14692T0	D0NQV3	Putative uncharacterized protein	0.883197	4.63353e-21
MSTRG.275.1	PITG_14718T0	D0NQX6	Putative uncharacterized protein	0.822445	4.374e-16
MSTRG.273.1	PITG_14767T0	D0NR17	Protein phosphatase 2C, putative	0.810579	2.46609e-15
MSTRG.214.1	PITG_15396T0	D0NR55	Putative uncharacterized protein	0.802826	7.15966e-15
MSTRG.275.1	PITG_15480T0	D0NRC5	GAF domain-containing protein	0.851398	3.53069e-18
MSTRG.275.1	PITG_15105T0	D0NRN9	Secreted RxLR effector peptide protein, putative	0.871752	6.17815e-20
MSTRG.275.1	PITG_15874T0	D0NRY3	Putative uncharacterized protein	0.833267	8.0463e-17
MSTRG.168.1	PITG_03005T0	D0MZ49	Putative uncharacterized protein	0.839478	2.88082e-17
MSTRG.214.1	PITG_03128T0	D0MZF8	M96 mating-specific protein family	0.883096	4.74616e-21
MSTRG.275.1	PITG_03229T0	D0MZP7	Glutathione S-transferase, putative	0.829702	1.42382e-16
MSTRG.275.1	PITG_03296T0	D0MZV9	Putative uncharacterized protein	0.802113	7.8792e-15
MSTRG.214.1	PITG_03339T0	D0N000	Putative uncharacterized protein	0.806996	4.05968e-15
MSTRG.214.1	PITG_03347T0	D0N008	Ribonucleoside-diphosphate reductase small chain	0.905123	1.38172e-23
MSTRG.214.1	PITG_03396T0	D0N054	Putative uncharacterized protein	0.833863	7.30482e-17
MSTRG.214.1	PITG_03520T0	D0MXU0	Putative uncharacterized protein	0.823739	3.59384e-16
MSTRG.214.1	PITG_03803T0	D0MYK0	Putative uncharacterized protein	0.892575	4.49659e-22
MSTRG.214.1	PITG_03961T0	D0MYZ7	Putative uncharacterized protein	0.809953	2.69256e-15
MSTRG.273.1	PITG_03971T0	D0MZ04	Acetyltransferase (GNAT) family, putative	0.821656	4.92628e-16
MSTRG.275.1	PITG_15782T0	D0NSJ1	Putative uncharacterized protein	0.838669	3.30126e-17
MSTRG.275.1	PITG_23075T0	D0NTT4	NPP1-like protein	0.803636	6.41928e-15
MSTRG.275.1	PITG_16533T0	D0NTV7	Putative uncharacterized protein	0.829355	1.50432e-16
MSTRG.275.1	PITG_16339T0	D0NU20	Protein kinase, putative	0.808923	3.10912e-15
MSTRG.168.1	PITG_04036T0	D0N0E1	Putative uncharacterized protein	0.801781	8.23654e-15
MSTRG.280.2	PITG_04036T0	D0N0E1	Putative uncharacterized protein	0.847173	7.58288e-18
MSTRG.275.1	PITG_04139T0	D0N0N0	Secreted RxLR effector peptide protein, putative	0.889672	9.46704e-22
MSTRG.212.1	PITG_04206T0	D0N0S4	Putative uncharacterized protein	0.852248	3.01866e-18
MSTRG.275.1	PITG_04248T0	D0N0U8	NPP1-like protein	0.84528	1.06013e-17
MSTRG.275.1	PITG_04464T0	D0N1B4	Putative uncharacterized protein	0.807924	3.57181e-15
MSTRG.214.1	PITG_04477T0	D0N1C6	Cleavage induced protein kinase	0.804433	5.76286e-15
MSTRG.212.1	PITG_17216T0	D0NV99	Putative uncharacterized protein	0.823037	3.99872e-16
MSTRG.214.1	PITG_16666T0	D0NVB8	Putative uncharacterized protein	0.866839	1.74245e-19
MSTRG.214.1	PITG_16686T0	D0NVD8	Putative uncharacterized protein	0.830245	1.3064e-16
MSTRG.214.1	PITG_17289T0	D0NVQ2	Deoxyuridine 5'-triphosphate nucleotidohydrolase	0.906494	9.17293e-24
MSTRG.214.1	PITG_21827T0	D0P4J4	Rab11 family GTPase, putative	0.80796	3.55404e-15
MSTRG.214.1	PITG_17516T0	D0NWG8	S-adenosylmethionine synthase	0.808303	3.38867e-15
MSTRG.275.1	PITG_17667T0	D0NWK5	Putative uncharacterized protein	0.832408	9.24333e-17
MSTRG.275.1	PITG_04540T0	D0N1H3	Putative uncharacterized protein	0.861062	5.60259e-19
MSTRG.214.1	PITG_04701T0	D0N1U7	Putative uncharacterized protein	0.853863	2.2356e-18
MSTRG.273.1	PITG_17628T0	D0NWU0	Putative uncharacterized protein	0.824402	3.24789e-16
MSTRG.214.1	PITG_18174T0	D0NX70	Putative uncharacterized protein	0.85294	2.65547e-18
MSTRG.168.1	PITG_17929T0	D0NXA6	Signal peptidase complex catalytic subunit SEC11A, putative	0.815578	1.20805e-15
MSTRG.275.1	PITG_17954T0	D0NXC6	Putative uncharacterized protein	0.843825	1.36737e-17
MSTRG.275.1	PITG_23344T0	D0NXP2	Putative uncharacterized protein	0.82913	1.5585e-16
MSTRG.214.1	PITG_18276T0	D0NXS3	Putative uncharacterized protein	0.81561	1.20257e-15
MSTRG.275.1	PITG_18343T0	D0NXY0	Transposon protein	0.802089	7.90371e-15
MSTRG.212.1	PITG_18486T0	D0NV99	Putative uncharacterized protein	0.823037	3.99872e-16
MSTRG.275.1	PITG_05204T0	D0N3T0	ATP-binding Cassette (ABC) superfamily	0.820131	6.18877e-16
MSTRG.214.1	PITG_05315T0	D0N425	Undecaprenyl pyrophosphate synthetase, putative	0.910561	2.61969e-24
MSTRG.275.1	PITG_05499T0	D0N2Z0	Putative uncharacterized protein	0.879213	1.1761e-20
MSTRG.214.1	PITG_05523T0	D0N312	Ubiquitin-specific protease, putative	0.850547	4.12584e-18
MSTRG.188.2	PITG_05682T0	D0N3F5	Putative uncharacterized protein	0.805054	5.29654e-15
MSTRG.273.1	PITG_05682T0	D0N3F5	Putative uncharacterized protein	0.811234	2.24865e-15
MSTRG.275.1	PITG_18737T0	D0NZ46	Putative uncharacterized protein	0.832201	9.55692e-17
MSTRG.273.1	PITG_06199T0	D0N4B2	Cullin family protein, putative	0.879597	1.07656e-20
MSTRG.214.1	PITG_06390T0	D0N4R5	Putative uncharacterized protein	0.840892	2.26616e-17
MSTRG.273.1	PITG_06485T0	D0N4Y8	Secreted RxLR effector peptide protein, putative	0.800759	9.43864e-15
MSTRG.275.1	PITG_06493T0	D0N4Z4	Transmembrane protein, putative	0.863051	3.77022e-19
MSTRG.214.1	PITG_06581T0	D0N567	Putative uncharacterized protein	0.885927	2.39978e-21
MSTRG.275.1	PITG_19250T0	D0NZT5	12-oxophytodienoate reductase, putative	0.83217	9.6048e-17
MSTRG.275.1	PITG_19293T0	D0NZV8	Putative uncharacterized protein	0.898143	1.01409e-22
MSTRG.214.1	PITG_19294T0	D0NZV9	Protein kinase	0.830032	1.35143e-16
MSTRG.275.1	PITG_23154T0	D0NZW3	Secreted RxLR effector peptide protein, putative	0.843208	1.52198e-17
MSTRG.214.1	PITG_05815T0	D0N5R3	ATP-binding Cassette (ABC) Superfamily	0.817868	8.64986e-16
MSTRG.280.2	PITG_06010T0	D0N677	Putative uncharacterized protein	0.834077	7.0546e-17
MSTRG.212.1	PITG_06029T0	D0N694	Putative uncharacterized protein	0.837882	3.76647e-17
MSTRG.275.1	PITG_19437T0	D0NH44	Putative uncharacterized protein	0.842523	1.71311e-17
MSTRG.392.1	PITG_00047T0	D0MSR2	Putative uncharacterized protein	0.801125	8.9901e-15
MSTRG.355.1	PITG_00070T0	D0MST4	Putative uncharacterized protein	0.89547	2.09494e-22
MSTRG.330.1	PITG_00101T0	D0MSW0	HECT E3 ubiquitin ligase, putative	0.824595	3.15333e-16
MSTRG.392.1	PITG_00101T0	D0MSW0	HECT E3 ubiquitin ligase, putative	0.807226	3.93303e-15
MSTRG.392.1	PITG_00156T0	D0MT13	BTUB description:Beta-tubulin	0.842583	1.69548e-17
MSTRG.330.1	PITG_00160T0	D0MT17	Putative uncharacterized protein	0.850191	4.40246e-18
MSTRG.355.1	PITG_00178T0	D0MT33	Dual specificity tyrosine-phosphorylation-regulated kinase, putative	0.802257	7.72844e-15
MSTRG.355.1	PITG_00235T0	D0MQA4	Putative uncharacterized protein	0.885446	2.698e-21
MSTRG.355.1	PITG_00271T0	D0MQD7	Putative uncharacterized protein	0.917032	3.1365e-25
MSTRG.330.1	PITG_00332T0	D0MQJ0	Sodium/hydrogen exchanger	0.882757	5.14492e-21
MSTRG.392.1	PITG_00332T0	D0MQJ0	Sodium/hydrogen exchanger	0.84137	2.08854e-17
MSTRG.355.1	PITG_00342T0	D0MQK0	Putative uncharacterized protein	0.861233	5.41605e-19
MSTRG.330.1	PITG_00362T0	D0MQL5	Putative uncharacterized protein	0.805139	5.23582e-15
MSTRG.330.1	PITG_00470T0	D0MQW4	Putative uncharacterized protein	0.80389	6.20264e-15
MSTRG.330.1	PITG_00570T0	D0MR52	Phosphatidylserine synthase, putative	-0.806522	4.33346e-15
MSTRG.330.1	PITG_00582T0	D0MR64	Secreted RxLR effector peptide protein, putative	0.888682	1.21454e-21
MSTRG.355.1	PITG_22661T0	D0MR65	Nitric oxide dioxygenase (Pi-NOD1)	0.816541	1.05043e-15
MSTRG.355.1	PITG_22662T0	D0MR66	Cyclin-dependent kinase, putative	0.845394	1.0391e-17
MSTRG.330.1	PITG_00614T0	D0MR88	Protein kinase	0.804907	5.40331e-15
MSTRG.392.1	PITG_00614T0	D0MR88	Protein kinase	0.871092	7.11883e-20
MSTRG.392.1	PITG_00615T0	D0MR89	Putative uncharacterized protein	0.815064	1.30127e-15
MSTRG.330.1	PITG_00652T0	D0MRC4	CorA Metal Ion Transporter (MIT) Family	0.816265	1.09336e-15
MSTRG.346.1	PITG_00660T0	D0MRD2	Putative uncharacterized protein	0.844757	1.16199e-17
MSTRG.392.1	PITG_00672T0	D0MRE3	Putative uncharacterized protein	0.832496	9.11462e-17
MSTRG.330.1	PITG_00679T0	D0MRE8	Putative uncharacterized protein	0.80112	8.99572e-15
MSTRG.303.3	PITG_00685T0	D0MRF4	Putative uncharacterized protein	0.826592	2.3178e-16
MSTRG.355.1	PITG_00778T0	D0MRP1	Putative uncharacterized protein	0.868725	1.17606e-19
MSTRG.355.1	PITG_00832T0	D0MRS9	Putative uncharacterized protein	0.924635	2.05218e-26
MSTRG.330.1	PITG_00877T0	D0MRW8	Putative GPI anchor protein	0.837733	3.86104e-17
MSTRG.392.1	PITG_00877T0	D0MRW8	Putative GPI anchor protein	0.811421	2.18985e-15
MSTRG.303.3	PITG_00883T0	D0MRX5	Putative uncharacterized protein	0.83526	5.81428e-17
MSTRG.392.1	PITG_00897T0	D0MRY7	Putative uncharacterized protein	0.809265	2.96441e-15
MSTRG.346.1	PITG_00917T0	D0MS04	Glycoside-Pentoside-Hexuronide (GPH):Cation Symporter Family	0.805224	5.17527e-15
MSTRG.330.1	PITG_00928T0	D0MS13	Putative uncharacterized protein	0.834793	6.27634e-17
MSTRG.392.1	PITG_00928T0	D0MS13	Putative uncharacterized protein	0.847329	7.37521e-18
MSTRG.346.1	PITG_00963T0	D0MS42	Putative uncharacterized protein	0.864226	2.97492e-19
MSTRG.330.1	PITG_01027T0	D0MS97	SF-assemblin, putative	0.884762	3.18462e-21
MSTRG.392.1	PITG_01027T0	D0MS97	SF-assemblin, putative	0.821878	4.76414e-16
MSTRG.355.1	PITG_06835T0	D0N6K2	Protein phosphatase 2C, putative	0.903169	2.4506e-23
MSTRG.330.1	PITG_06889T0	D0N6P9	Peptidase, putative	-0.810555	2.47443e-15
MSTRG.346.1	PITG_06922T0	D0N6T2	Putative uncharacterized protein	0.827224	2.10107e-16
MSTRG.355.1	PITG_06952T0	D0N6W2	Putative uncharacterized protein	0.956615	2.71749e-33
MSTRG.330.1	PITG_07027T0	D0N726	Isocitrate lyase	0.81382	1.55645e-15
MSTRG.303.3	PITG_07029T0	D0N728	Palmitoyl-protein thioesterase 1, putative	0.804237	5.9179e-15
MSTRG.330.1	PITG_07073T0	D0N772	Putative uncharacterized protein	0.852313	2.98239e-18
MSTRG.355.1	PITG_07107T0	D0N7A3	Putative uncharacterized protein	0.810681	2.43097e-15
MSTRG.346.1	PITG_07128T0	D0N7C3	Putative uncharacterized protein	0.834639	6.4367e-17
MSTRG.303.3	PITG_07175T0	D0N7G6	Putative uncharacterized protein	0.837842	3.79119e-17
MSTRG.355.1	PITG_07193T0	D0N7H4	Putative uncharacterized protein	0.852958	2.6465e-18
MSTRG.330.1	PITG_07247T0	D0N7L8	Putative uncharacterized protein	-0.824238	3.33067e-16
MSTRG.303.3	PITG_07297T0	D0N7R2	Putative uncharacterized protein	0.800129	1.02602e-14
MSTRG.346.1	PITG_07307T0	D0N7S2	Putative uncharacterized protein	0.825331	2.8164e-16
MSTRG.355.1	PITG_07335T0	D0N7U6	Putative uncharacterized protein	0.811089	2.29513e-15
MSTRG.392.1	PITG_07355T0	D0N7W2	Putative uncharacterized protein	0.823492	3.73168e-16
MSTRG.346.1	PITG_19644T0	D0P0H6	Carbohydrate-binding protein, putative	0.835258	5.81605e-17
MSTRG.330.1	PITG_19862T0	D0P0M8	Putative uncharacterized protein	0.884407	3.46893e-21
MSTRG.393.2	PITG_19862T0	D0P0M8	Putative uncharacterized protein	0.807156	3.97143e-15
MSTRG.355.1	PITG_20097T0	D0P0R9	Putative uncharacterized protein	0.835439	5.64532e-17
MSTRG.346.1	PITG_07384T0	D0N8A1	Isoamyl acetate-hydrolyzing esterase 1	0.814442	1.42339e-15
MSTRG.330.1	PITG_07384T0	D0N8A1	Isoamyl acetate-hydrolyzing esterase 1	0.805196	5.19481e-15
MSTRG.355.1	PITG_07536T0	D0N8K8	Putative uncharacterized protein	0.861824	4.81656e-19
MSTRG.330.1	PITG_07572T0	D0N8P0	Putative uncharacterized protein	0.813955	1.52654e-15
MSTRG.330.1	PITG_07728T0	D0N8Z9	Putative uncharacterized protein	0.841836	1.92806e-17
MSTRG.355.1	PITG_19514T0	D0P0Z5	Putative uncharacterized protein	0.842455	1.73357e-17
MSTRG.355.1	PITG_07796T0	D0N9U6	Myosin-like protein	0.896104	1.76659e-22
MSTRG.330.1	PITG_07996T0	D0N984	Alpha-tubulin	0.84929	5.18505e-18
MSTRG.392.1	PITG_07996T0	D0N984	Alpha-tubulin	0.801359	8.71382e-15
MSTRG.330.1	PITG_08128T0	D0N9I8	Putative uncharacterized protein	0.818742	7.60509e-16
MSTRG.392.1	PITG_08128T0	D0N9I8	Putative uncharacterized protein	0.845481	1.02326e-17
MSTRG.346.1	PITG_08185T0	D0N9N6	Putative uncharacterized protein	0.815598	1.20458e-15
MSTRG.346.1	PITG_08217T0	D0N9R5	Putative uncharacterized protein	0.873188	4.52656e-20
MSTRG.392.1	PITG_20160T0	D0P1A1	Putative uncharacterized protein	0.809603	2.82773e-15
MSTRG.392.1	PITG_20295T0	D0MVM6	RIB43a flagellar protofilament ribbon protein	0.829005	1.58958e-16
MSTRG.330.1	PITG_08334T0	D0NAC7	Putative uncharacterized protein	0.845396	1.03869e-17
MSTRG.392.1	PITG_08334T0	D0NAC7	Putative uncharacterized protein	0.847359	7.33566e-18
MSTRG.392.1	PITG_08395T0	D0NAH7	Putative uncharacterized protein	0.831981	9.90185e-17
MSTRG.330.1	PITG_08405T0	D0NAI6	Putative uncharacterized protein	0.813608	1.60441e-15
MSTRG.392.1	PITG_08405T0	D0NAI6	Putative uncharacterized protein	0.800193	1.01738e-14
MSTRG.330.1	PITG_08409T0	D0NAJ0	Putative uncharacterized protein	0.879267	1.16145e-20
MSTRG.392.1	PITG_08409T0	D0NAJ0	Putative uncharacterized protein	0.818373	8.03087e-16
MSTRG.392.1	PITG_08428T0	D0NAK8	Putative uncharacterized protein	0.830567	1.24126e-16
MSTRG.355.1	PITG_08455T0	D0NAN2	Putative uncharacterized protein	0.834946	6.1207e-17
MSTRG.330.1	PITG_08458T0	D0NAN4	Kinesin-like protein	0.832291	9.42028e-17
MSTRG.330.1	PITG_08470T0	D0NAP5	Diacylglycerol acyltransferase, putative	0.900287	5.58438e-23
MSTRG.346.1	PITG_08475T0	D0NAP9	Putative uncharacterized protein	0.820486	5.87014e-16
MSTRG.346.1	PITG_08476T0	D0NAQ0	Putative uncharacterized protein	0.816684	1.02871e-15
MSTRG.330.1	PITG_08477T0	D0NAQ1	Putative uncharacterized protein	0.831639	1.04597e-16
MSTRG.330.1	PITG_08569T0	D0NAX8	Putative uncharacterized protein	0.885446	2.69857e-21
MSTRG.392.1	PITG_08569T0	D0NAX8	Putative uncharacterized protein	0.837205	4.21604e-17
MSTRG.355.1	PITG_08610T0	D0NB18	EGL-V.5 description:Cell 5A endo-1,4-betaglucanase	0.932961	7.3127e-28
MSTRG.330.1	PITG_08612T0	D0NB20	EGL-V.7 description:Cell 5A endo-1,4-betaglucanase, putative	0.805376	5.06944e-15
MSTRG.392.1	PITG_08612T0	D0NB20	EGL-V.7 description:Cell 5A endo-1,4-betaglucanase, putative	0.825815	2.61409e-16
MSTRG.330.1	PITG_08649T0	D0NB53	Putative uncharacterized protein	0.8053	5.122e-15
MSTRG.392.1	PITG_08649T0	D0NB53	Putative uncharacterized protein	0.855361	1.68669e-18
MSTRG.330.1	PITG_19817T0	D0P1G7	Putative uncharacterized protein	0.896707	1.50103e-22
MSTRG.346.1	PITG_20209T0	D0P1I3	Putative uncharacterized protein	0.805353	5.08512e-15
MSTRG.355.1	PITG_20381T0	D0P1S6	Putative uncharacterized protein	0.863774	3.25929e-19
MSTRG.330.1	PITG_09073T0	D0NBM5	Putative uncharacterized protein	0.832267	9.45655e-17
MSTRG.346.1	PITG_09201T0	D0NBX1	Bzip transcription factor	0.812746	1.81463e-15
MSTRG.303.3	PITG_09241T0	D0NB78	Putative uncharacterized protein	0.8162	1.1038e-15
MSTRG.355.1	PITG_09250T0	D0NB87	Transmembrane protein, putative	0.827565	1.99213e-16
MSTRG.330.1	PITG_09252T0	D0NB89	Putative uncharacterized protein	0.839501	2.86959e-17
MSTRG.330.1	PITG_09274T0	D0NBA8	Transmembrane protein, putative	0.844165	1.28874e-17
MSTRG.392.1	PITG_09274T0	D0NBA8	Transmembrane protein, putative	0.804619	5.61914e-15
MSTRG.392.1	PITG_09306T0	D0NBD7	Putative uncharacterized protein	0.845369	1.04356e-17
MSTRG.392.1	PITG_23178T0	D0P1W4	Kazal-type serine protease inhibitor, putative	0.808354	3.36516e-15
MSTRG.355.1	PITG_09537T0	D0NC83	Putative uncharacterized protein	0.886611	2.03006e-21
MSTRG.303.3	PITG_09583T0	D0NCB9	Putative uncharacterized protein	0.815126	1.28981e-15
MSTRG.330.1	PITG_09651T0	D0NCH6	Putative uncharacterized protein	0.81313	1.71789e-15
MSTRG.330.1	PITG_09652T0	D0NCH7	Putative uncharacterized protein	0.83963	2.8077e-17
MSTRG.393.2	PITG_09652T0	D0NCH7	Putative uncharacterized protein	0.827258	2.09005e-16
MSTRG.355.1	PITG_09752T0	D0NCQ6	Putative uncharacterized protein	0.837938	3.73105e-17
MSTRG.330.1	PITG_08773T0	D0ND66	Putative uncharacterized protein	0.809729	2.77804e-15
MSTRG.392.1	PITG_08774T0	D0ND67	Leishmanolysin-like peptidase	0.822672	4.22606e-16
MSTRG.392.1	PITG_08775T0	D0ND68	Putative uncharacterized protein	0.809487	2.87392e-15
MSTRG.330.1	PITG_08832T0	D0NDA5	Putative uncharacterized protein	0.82599	2.54451e-16
MSTRG.330.1	PITG_08850T0	D0NDC1	Mannitol dehydrogenase, putative	-0.822663	4.23167e-16
MSTRG.330.1	PITG_08880T0	D0NDE6	ADP-ribosylation factor family	0.898081	1.03143e-22
MSTRG.392.1	PITG_08880T0	D0NDE6	ADP-ribosylation factor family	0.805445	5.02156e-15
MSTRG.330.1	PITG_08947T0	D0NDK2	Putative uncharacterized protein	0.822592	4.27781e-16
MSTRG.330.1	PITG_08979T0	D0NDM9	Vacuolar protein sorting-associated protein, putative	0.846018	9.30701e-18
MSTRG.330.1	PITG_20526T0	D0P269	Putative uncharacterized protein	0.822363	4.42824e-16
MSTRG.355.1	PITG_20621T0	D0P2E2	Pirin-like protein	0.806528	4.3296e-15
MSTRG.303.3	PITG_09835T0	D0NEP3	COP9 signalosome complex subunit, putative	0.852653	2.80049e-18
MSTRG.355.1	PITG_09852T0	D0NEQ6	Putative uncharacterized protein	0.884108	3.72699e-21
MSTRG.330.1	PITG_10077T0	D0NE89	Nucleoside Diphosphate Kinase	0.888615	1.23517e-21
MSTRG.392.1	PITG_10077T0	D0NE89	Nucleoside Diphosphate Kinase	0.842011	1.87114e-17
MSTRG.330.1	PITG_10125T0	D0NED3	Transmembrane protein, putative	0.820408	5.93833e-16
MSTRG.330.1	PITG_10136T0	D0NEE4	Putative uncharacterized protein	0.803258	6.75541e-15
MSTRG.330.1	PITG_10211T0	D0NEL3	Putative uncharacterized protein	0.865689	2.20793e-19
MSTRG.392.1	PITG_10211T0	D0NEL3	Putative uncharacterized protein	0.806384	4.41638e-15
MSTRG.330.1	PITG_20464T0	D0P2F8	Putative uncharacterized protein	0.854044	2.16117e-18
MSTRG.392.1	PITG_20464T0	D0P2F8	Putative uncharacterized protein	0.854969	1.81634e-18
MSTRG.346.1	PITG_10459T0	D0NFD0	Putative uncharacterized protein	0.840035	2.62171e-17
MSTRG.330.1	PITG_10484T0	D0NFF2	Axin interactor, putative	0.885504	2.66072e-21
MSTRG.330.1	PITG_10510T0	D0NFH3	Transmembrane protein, putative	0.918956	1.61367e-25
MSTRG.355.1	PITG_10942T0	D0NFT3	Putative uncharacterized protein	0.808127	3.47245e-15
MSTRG.303.3	PITG_10990T0	D0NFW9	Farnesyl pyrophosphate synthetase	0.874492	3.40101e-20
MSTRG.330.1	PITG_11109T0	D0NG71	WD domain-containing protein, putative	0.807839	3.61379e-15
MSTRG.330.1	PITG_11128T0	D0NG90	Putative uncharacterized protein	0.879255	1.16482e-20
MSTRG.355.1	PITG_11170T0	D0NGC3	Histone-binding protein RBBP4	0.8465	8.54561e-18
MSTRG.330.1	PITG_11177T0	D0NGC9	Putative uncharacterized protein	0.92161	6.27672e-26
MSTRG.330.1	PITG_11185T0	D0NGD7	Putative uncharacterized protein	0.802693	7.28939e-15
MSTRG.330.1	PITG_11235T0	D0NGI3	Putative uncharacterized protein	0.840366	2.47834e-17
MSTRG.346.1	PITG_11246T0	D0NGJ4	Putative uncharacterized protein	0.851875	3.23395e-18
MSTRG.392.1	PITG_11253T0	D0NGK1	Serine/threonine protein kinase	0.821451	5.08005e-16
MSTRG.355.1	PITG_20948T0	D0P2U3	Putative uncharacterized protein	0.809525	2.85869e-15
MSTRG.330.1	PITG_01219T0	D0MUY1	Putative uncharacterized protein	0.835407	5.67518e-17
MSTRG.392.1	PITG_01219T0	D0MUY1	Putative uncharacterized protein	0.844787	1.15595e-17
MSTRG.330.1	PITG_01235T0	D0MUZ5	Putative uncharacterized protein	0.866145	2.01059e-19
MSTRG.330.1	PITG_01243T0	D0MV03	Putative uncharacterized protein	0.859415	7.74149e-19
MSTRG.330.1	PITG_01249T0	D0MV09	Putative uncharacterized protein	0.920313	9.99633e-26
MSTRG.330.1	PITG_01273T0	D0MV33	PLAC8 family protein	0.840699	2.34189e-17
MSTRG.330.1	PITG_01281T0	D0MV41	Putative uncharacterized protein	0.855645	1.5983e-18
MSTRG.330.1	PITG_01312T0	D0MV73	Putative uncharacterized protein	0.872904	4.81559e-20
MSTRG.355.1	PITG_01335T0	D0MV92	Putative uncharacterized protein	0.836421	4.80138e-17
MSTRG.355.1	PITG_01405T0	D0MT59	Putative uncharacterized protein	0.892084	5.10816e-22
MSTRG.330.1	PITG_01556T0	D0MTI8	Putative uncharacterized protein	0.83256	9.02036e-17
MSTRG.392.1	PITG_01556T0	D0MTI8	Putative uncharacterized protein	0.8987	8.69568e-23
MSTRG.330.1	PITG_01566T0	D0MTJ6	Putative uncharacterized protein	0.819132	7.17881e-16
MSTRG.392.1	PITG_01566T0	D0MTJ6	Putative uncharacterized protein	0.828079	1.83834e-16
MSTRG.355.1	PITG_01568T0	D0MTJ8	cGMP 3',5'-cyclic phosphodiesterase subunit delta, putative	0.910265	2.87501e-24
MSTRG.355.1	PITG_01743T0	D0MTZ5	Putative uncharacterized protein	0.920558	9.16223e-26
MSTRG.346.1	PITG_01852T0	D0MU90	Dynein heavy chain	0.837475	4.03054e-17
MSTRG.346.1	PITG_01853T0	D0MU91	Syntaxin-like protein	0.856527	1.35154e-18
MSTRG.355.1	PITG_01950T0	D0MUH5	Protein kinase, putative	0.871506	6.51448e-20
MSTRG.392.1	PITG_01955T0	D0MUI0	P-type ATPase (P-ATPase) Superfamily	0.80612	4.57869e-15
MSTRG.303.3	PITG_01989T0	D0MUL0	Putative uncharacterized protein	0.806746	4.20182e-15
MSTRG.355.1	PITG_02054T0	D0MUS1	DNA primase	0.818375	8.02881e-16
MSTRG.330.1	PITG_10897T0	D0NHC6	Chloride Channel (ClC) Family	0.824598	3.1522e-16
MSTRG.330.1	PITG_20902T0	D0P2Y1	Outer dynein arm-docking complex subunit 3	0.809244	2.9729e-15
MSTRG.355.1	PITG_11829T0	D0NHX2	Putative uncharacterized protein	0.816598	1.0416e-15
MSTRG.392.1	PITG_11838T0	D0NHX7	Major facilitator Superfamily	0.803854	6.23295e-15
MSTRG.346.1	PITG_11578T0	D0NI30	Putative uncharacterized protein	0.826939	2.19651e-16
MSTRG.330.1	PITG_11604T0	D0NI52	Putative uncharacterized protein	0.862615	4.11382e-19
MSTRG.392.1	PITG_11604T0	D0NI52	Putative uncharacterized protein	0.80546	5.01116e-15
MSTRG.355.1	PITG_21176T0	D0P359	Transportin-like protein	0.903394	2.29571e-23
MSTRG.330.1	PITG_11375T0	D0NIM8	Thioredoxin/dynein outer arm protein	0.889304	1.03874e-21
MSTRG.346.1	PITG_11422T0	D0NIR0	Putative uncharacterized protein	0.853425	2.42605e-18
MSTRG.355.1	PITG_11424T0	D0NIR2	Putative uncharacterized protein	0.865878	2.12427e-19
MSTRG.330.1	PITG_11472T0	D0NIV2	Intraflagellar Transport Protein 72/74	0.831792	1.0206e-16
MSTRG.318.1	PITG_11511T0	D0NIY4	Putative uncharacterized protein	0.813379	1.658e-15
MSTRG.330.1	PITG_12186T0	D0NJ93	Sporangia induced mitogen-activated protein kinase, putative	0.858473	9.29707e-19
MSTRG.392.1	PITG_12186T0	D0NJ93	Sporangia induced mitogen-activated protein kinase, putative	0.852773	2.73895e-18
MSTRG.330.1	PITG_12222T0	D0NJC1	Putative uncharacterized protein	0.859674	7.35915e-19
MSTRG.392.1	PITG_12222T0	D0NJC1	Putative uncharacterized protein	0.826792	2.24696e-16
MSTRG.330.1	PITG_12238T0	D0NJD7	Putative uncharacterized protein	0.858564	9.13429e-19
MSTRG.355.1	PITG_12239T0	D0NJD8	Putative uncharacterized protein	0.870195	8.622e-20
MSTRG.330.1	PITG_12303T0	D0NJJ5	Putative uncharacterized protein	0.817547	9.0678e-16
MSTRG.330.1	PITG_12911T0	D0NJU5	Putative uncharacterized protein	0.808681	3.21531e-15
MSTRG.393.2	PITG_12911T0	D0NJU5	Putative uncharacterized protein	0.808088	3.4914e-15
MSTRG.330.1	PITG_12950T0	D0NJY1	cAMP-specific 3',5'-cyclic phosphodiesterase, putative	0.84283	1.62493e-17
MSTRG.392.1	PITG_12950T0	D0NJY1	cAMP-specific 3',5'-cyclic phosphodiesterase, putative	0.835932	5.20507e-17
MSTRG.392.1	PITG_12987T0	D0NK08	Kinesin-like protein	0.845585	1.00467e-17
MSTRG.355.1	PITG_13035T0	D0NK52	Putative uncharacterized protein	0.84998	4.57511e-18
MSTRG.392.1	PITG_13065T0	D0NK78	Myosin-like protein	0.840917	2.25638e-17
MSTRG.303.3	PITG_13070T0	D0NK83	Putative uncharacterized protein	0.825185	2.8807e-16
MSTRG.330.1	PITG_13145T0	D0NJP4	Putative uncharacterized protein	0.884363	3.50566e-21
MSTRG.392.1	PITG_12431T0	D0NKH9	Putative uncharacterized protein	0.807985	3.54166e-15
MSTRG.346.1	PITG_12668T0	D0NKX1	Putative uncharacterized protein	0.801891	8.11664e-15
MSTRG.392.1	PITG_12715T0	D0NL03	Putative uncharacterized protein	0.80828	3.39954e-15
MSTRG.303.3	PITG_12742T0	D0NL18	Putative uncharacterized protein	0.810229	2.59016e-15
MSTRG.330.1	PITG_12763T0	D0NL36	IQ and ubiquitin-like domain-containing protein, putative	0.807429	3.82481e-15
MSTRG.392.1	PITG_12763T0	D0NL36	IQ and ubiquitin-like domain-containing protein, putative	0.83126	1.11145e-16
MSTRG.346.1	PITG_12813T0	D0NL80	Phytanoyl-CoA dioxygenase domain-containing protein, putative	0.814901	1.33229e-15
MSTRG.330.1	PITG_12826T0	D0NL91	Putative uncharacterized protein	0.809236	2.97646e-15
MSTRG.330.1	PITG_12844T0	D0NLA7	Putative uncharacterized protein	0.850221	4.37876e-18
MSTRG.330.1	PITG_12868T0	D0NLC3	Acetyltransferase (GNAT) family, putative	0.889289	1.04292e-21
MSTRG.330.1	PITG_12878T0	D0NLD3	Putative uncharacterized protein	0.854072	2.14993e-18
MSTRG.330.1	PITG_13231T0	D0NLH2	Cobalamin synthesis protein, putative	0.832288	9.4244e-17
MSTRG.330.1	PITG_13346T0	D0NLS0	Putative uncharacterized protein	0.851815	3.26982e-18
MSTRG.392.1	PITG_13346T0	D0NLS0	Putative uncharacterized protein	0.837359	4.10922e-17
MSTRG.330.1	PITG_22996T0	D0NLS3	Putative uncharacterized protein	0.820902	5.51602e-16
MSTRG.303.3	PITG_13364T0	D0NLT1	Putative uncharacterized protein	0.872892	4.8276e-20
MSTRG.330.1	PITG_13367T0	D0NLT4	XRP2-like protein	0.856241	1.42717e-18
MSTRG.330.1	PITG_13414T0	D0NLX7	Putative uncharacterized protein	0.832018	9.843e-17
MSTRG.346.1	PITG_13415T0	D0NLX8	Protein kinase, putative	0.851425	3.51297e-18
MSTRG.330.1	PITG_13456T0	D0NM19	Putative uncharacterized protein	0.817163	9.59151e-16
MSTRG.330.1	PITG_13521T0	D0NM69	Bzip transcription factor	0.829572	1.45362e-16
MSTRG.355.1	PITG_13576T0	D0NMB2	ATP-binding Cassette (ABC) Superfamily	0.847635	6.98212e-18
MSTRG.330.1	PITG_02107T0	D0MVH9	Putative uncharacterized protein	0.868132	1.33187e-19
MSTRG.393.2	PITG_02129T0	D0MVJ9	Putative uncharacterized protein	0.800941	9.21245e-15
MSTRG.392.1	PITG_02163T0	D0MVM6	RIB43a flagellar protofilament ribbon protein	0.853282	2.49173e-18
MSTRG.392.1	PITG_02212T0	D0MVS0	Mitogen-activated protein kinase, putative	0.836509	4.73234e-17
MSTRG.330.1	PITG_02248T0	D0MVU9	MBO2, coiled coil flagellar protein	0.841883	1.91259e-17
MSTRG.392.1	PITG_02248T0	D0MVU9	MBO2, coiled coil flagellar protein	0.859538	7.55713e-19
MSTRG.330.1	PITG_02445T0	D0MWC1	Putative uncharacterized protein	0.827727	1.94239e-16
MSTRG.392.1	PITG_02445T0	D0MWC1	Putative uncharacterized protein	0.835408	5.67403e-17
MSTRG.303.3	PITG_02447T0	D0MWC3	Putative uncharacterized protein	0.817263	9.45308e-16
MSTRG.392.1	PITG_02551T0	D0MWL9	Calmodulin-like protein	0.855754	1.56553e-18
MSTRG.303.3	PITG_02577T0	D0MWP4	Putative uncharacterized protein	0.809102	3.03263e-15
MSTRG.303.3	PITG_02655T0	D0MWW3	Putative uncharacterized protein	0.822834	4.12353e-16
MSTRG.303.3	PITG_02722T0	D0MX22	Putative uncharacterized protein	0.808763	3.17889e-15
MSTRG.355.1	PITG_02725T0	D0MX25	Putative uncharacterized protein	0.846623	8.36173e-18
MSTRG.355.1	PITG_02774T0	D0MX67	Multiple inositol polyphosphate phosphatase, putative	0.908861	4.45464e-24
MSTRG.303.3	PITG_02920T0	D0MXH9	Putative uncharacterized protein	0.827913	1.88686e-16
MSTRG.330.1	PITG_02952T0	D0MXK6	Sporangia induced Bardet-Biedl syndrome 4 protein	0.848345	6.1482e-18
MSTRG.303.3	PITG_02953T0	D0MXK7	Putative uncharacterized protein	0.810214	2.59582e-15
MSTRG.303.3	PITG_02974T0	D0MXM3	Putative uncharacterized protein	0.863251	3.62177e-19
MSTRG.355.1	PITG_13712T0	D0NML6	Putative uncharacterized protein	0.802943	7.04771e-15
MSTRG.330.1	PITG_13766T0	D0NMR4	WD repeat protein 35	0.849612	4.8913e-18
MSTRG.355.1	PITG_13819T0	D0NMV5	Putative uncharacterized protein	0.851618	3.39055e-18
MSTRG.330.1	PITG_13968T0	D0NN79	Dynein heavy chain	0.823129	3.94311e-16
MSTRG.392.1	PITG_14010T0	D0NNB5	Putative uncharacterized protein	0.819806	6.49561e-16
MSTRG.330.1	PITG_14084T0	D0NNL2	Catechol O-methyltransferase, putative	0.817148	9.61274e-16
MSTRG.392.1	PITG_14084T0	D0NNL2	Catechol O-methyltransferase, putative	0.861791	4.84876e-19
MSTRG.330.1	PITG_14087T0	D0NNL4	Putative uncharacterized protein	0.841228	2.13975e-17
MSTRG.355.1	PITG_14172T0	D0NNS9	Putative uncharacterized protein	0.885958	2.38218e-21
MSTRG.392.1	PITG_14177T0	D0NNT4	Putative uncharacterized protein	0.833595	7.63003e-17
MSTRG.330.1	PITG_14188T0	D0NNU2	Kinesin-like protein KIF6	0.823784	3.56957e-16
MSTRG.392.1	PITG_14281T0	D0NP10	Putative uncharacterized protein	0.819814	6.48822e-16
MSTRG.303.3	PITG_14836T0	D0NP59	Putative uncharacterized protein	0.809575	2.83871e-15
MSTRG.330.1	PITG_14362T0	D0NPN2	Vacuolar proton translocating ATPase A subunit, putative	0.862856	3.92027e-19
MSTRG.392.1	PITG_14362T0	D0NPN2	Vacuolar proton translocating ATPase A subunit, putative	0.865023	2.52999e-19
MSTRG.355.1	PITG_14413T0	D0NPS7	Protein kinase, putative	0.895406	2.13107e-22
MSTRG.330.1	PITG_15241T0	D0NQ83	Putative uncharacterized protein	0.903889	1.98697e-23
MSTRG.392.1	PITG_15263T0	D0NQA4	Transmembrane protein, putative	0.82997	1.36468e-16
MSTRG.330.1	PITG_23043T0	D0NQC5	Putative uncharacterized protein	0.827776	1.92772e-16
MSTRG.392.1	PITG_23043T0	D0NQC5	Putative uncharacterized protein	0.844118	1.29923e-17
MSTRG.392.1	PITG_23044T0	D0NQC6	Metalloprotease family M14B, putative	0.827602	1.98091e-16
MSTRG.392.1	PITG_15320T0	D0NQF5	Voltage-gated Ion Channel (VIC) Superfamily	0.839513	2.86345e-17
MSTRG.330.1	PITG_14601T0	D0NQN3	Putative uncharacterized protein	0.868842	1.14761e-19
MSTRG.346.1	PITG_14635T0	D0NQR1	Putative uncharacterized protein	0.89248	4.6095e-22
MSTRG.330.1	PITG_14749T0	D0NR05	Radial spoke head 10 family protein	0.82688	2.21647e-16
MSTRG.330.1	PITG_15382T0	D0NR42	Alpha kinase	0.871127	7.06656e-20
MSTRG.355.1	PITG_15396T0	D0NR55	Putative uncharacterized protein	0.854386	2.02668e-18
MSTRG.330.1	PITG_15469T0	D0NRB4	Putative uncharacterized protein	0.840548	2.40276e-17
MSTRG.330.1	PITG_15491T0	D0NRD4	Glutaredoxin	0.859873	7.07872e-19
MSTRG.393.2	PITG_15491T0	D0NRD4	Glutaredoxin	0.810073	2.64762e-15
MSTRG.330.1	PITG_15032T0	D0NRH4	Secreted RxLR effector peptide protein, putative	0.903171	2.44925e-23
MSTRG.330.1	PITG_15041T0	D0NRI2	Putative uncharacterized protein	0.873863	3.90505e-20
MSTRG.303.3	PITG_15839T0	D0NRV1	Putative uncharacterized protein	0.819221	7.08446e-16
MSTRG.330.1	PITG_15851T0	D0NRW0	Putative uncharacterized protein	0.835003	6.0641e-17
MSTRG.346.1	PITG_15857T0	D0NRW6	Putative uncharacterized protein	0.815582	1.20746e-15
MSTRG.346.1	PITG_03005T0	D0MZ49	Putative uncharacterized protein	0.811712	2.10156e-15
MSTRG.318.1	PITG_03069T0	D0MZA8	Putative uncharacterized protein	-0.804506	5.70603e-15
MSTRG.330.1	PITG_03094T0	D0MZC6	Putative uncharacterized protein	0.866601	1.83024e-19
MSTRG.346.1	PITG_03125T0	D0MZF5	Putative uncharacterized protein	0.814364	1.43946e-15
MSTRG.355.1	PITG_03128T0	D0MZF8	M96 mating-specific protein family	0.949621	2.02429e-31
MSTRG.355.1	PITG_03339T0	D0N000	Putative uncharacterized protein	0.908995	4.27351e-24
MSTRG.355.1	PITG_03347T0	D0N008	Ribonucleoside-diphosphate reductase small chain	0.825389	2.79167e-16
MSTRG.330.1	PITG_03350T0	D0N011	Putative uncharacterized protein	0.844219	1.27652e-17
MSTRG.392.1	PITG_03350T0	D0N011	Putative uncharacterized protein	0.840408	2.46093e-17
MSTRG.303.3	PITG_03392T0	Q01890	YPT1 description:Ras-like GTP-binding protein YPT1	0.894699	2.57286e-22
MSTRG.355.1	PITG_03396T0	D0N054	Putative uncharacterized protein	0.867366	1.56217e-19
MSTRG.346.1	PITG_03419T0	D0N077	Flagellar protein, putative	0.84457	1.20054e-17
MSTRG.346.1	PITG_03600T0	D0MY10	Bardet-Biedl syndrome 2 protein	0.80545	5.01794e-15
MSTRG.330.1	PITG_03617T0	D0MY27	Protein kinase	0.84538	1.04151e-17
MSTRG.392.1	PITG_03618T0	D0MY28	Putative uncharacterized protein	0.813295	1.6779e-15
MSTRG.303.3	PITG_03621T0	D0MY31	Putative uncharacterized protein	0.835075	5.99321e-17
MSTRG.346.1	PITG_03690T0	D0MY95	Putative uncharacterized protein	0.82766	1.96302e-16
MSTRG.330.1	PITG_03691T0	D0MY96	Putative uncharacterized protein	0.858453	9.33195e-19
MSTRG.392.1	PITG_03708T0	D0MYB0	Putative uncharacterized protein	0.840139	2.57571e-17
MSTRG.392.1	PITG_03743T0	D0MYE2	Putative uncharacterized protein	0.819633	6.6652e-16
MSTRG.355.1	PITG_03801T0	D0MYJ8	Putative uncharacterized protein	0.8417	1.97352e-17
MSTRG.355.1	PITG_03803T0	D0MYK0	Putative uncharacterized protein	0.868216	1.30871e-19
MSTRG.346.1	PITG_03812T0	D0MYK7	Putative uncharacterized protein	0.839988	2.64274e-17
MSTRG.330.1	PITG_03868T0	D0MYR0	Putative uncharacterized protein	0.823728	3.60018e-16
MSTRG.392.1	PITG_03926T0	D0MYW3	Putative uncharacterized protein	0.864114	3.04335e-19
MSTRG.392.1	PITG_03974T0	D0MZ07	Putative uncharacterized protein	0.836626	4.64155e-17
MSTRG.330.1	PITG_03979T0	D0MZ11	Putative uncharacterized protein	0.8323	9.40556e-17
MSTRG.330.1	PITG_03991T0	D0MZ21	Putative uncharacterized protein	0.802108	7.8844e-15
MSTRG.330.1	PITG_23058T0	D0NSD3	Putative uncharacterized protein	0.800677	9.54157e-15
MSTRG.346.1	PITG_15783T0	D0NSJ2	Putative uncharacterized protein	0.808951	3.09705e-15
MSTRG.330.1	PITG_15783T0	D0NSJ2	Putative uncharacterized protein	0.803938	6.16265e-15
MSTRG.330.1	PITG_15784T0	D0NSJ3	Polyadenylate-binding protein 2	-0.842482	1.72531e-17
MSTRG.330.1	PITG_16061T0	D0NSS4	Sodium/potassium-transporting ATPase subunit alpha, putative	0.8166	1.04139e-15
MSTRG.392.1	PITG_16061T0	D0NSS4	Sodium/potassium-transporting ATPase subunit alpha, putative	0.838116	3.62203e-17
MSTRG.346.1	PITG_16112T0	D0NSX2	Intraflagellar Transport Protein 57	0.822185	4.54905e-16
MSTRG.303.3	PITG_15588T0	D0NT46	Putative uncharacterized protein	0.836602	4.65973e-17
MSTRG.330.1	PITG_16170T0	D0NTA6	Putative uncharacterized protein	0.93042	2.11348e-27
MSTRG.330.1	PITG_16441T0	D0NTM9	Transmembrane protein, putative	0.817295	9.40773e-16
MSTRG.330.1	PITG_16505T0	D0NTT2	Putative uncharacterized protein	0.84074	2.32541e-17
MSTRG.346.1	PITG_16510T0	D0NTT6	Putative uncharacterized protein	0.859832	7.13574e-19
MSTRG.355.1	PITG_16535T0	D0NTV8	Putative uncharacterized protein	0.805171	5.2132e-15
MSTRG.303.3	PITG_16538T0	D0NTW2	Putative uncharacterized protein	0.822292	4.47569e-16
MSTRG.392.1	PITG_16898T0	D0NUC5	Putative uncharacterized protein	0.819624	6.67382e-16
MSTRG.330.1	PITG_16973T0	D0NUI2	Dynein light chain	0.80681	4.16505e-15
MSTRG.303.3	PITG_16975T0	D0NUI4	Putative uncharacterized protein	0.845863	9.56581e-18
MSTRG.355.1	PITG_04033T0	D0N0D8	Putative uncharacterized protein	0.819342	6.95896e-16
MSTRG.330.1	PITG_04092T0	D0N0J4	Putative uncharacterized protein	0.817724	8.83506e-16
MSTRG.330.1	PITG_04261T0	D0N0V4	ATP-binding Cassette (ABC) Superfamily	0.801357	8.71653e-15
MSTRG.355.1	PITG_04360T0	D0N137	Putative uncharacterized protein	0.864339	2.90768e-19
MSTRG.355.1	PITG_04447T0	D0N1A2	Putative uncharacterized protein	0.815743	1.17961e-15
MSTRG.355.1	PITG_04477T0	D0N1C6	Cleavage induced protein kinase	0.897797	1.11513e-22
MSTRG.355.1	PITG_17127T0	D0NV33	Copper-transporting ATPase, putative	0.812905	1.77398e-15
MSTRG.392.1	PITG_17132T0	D0NV38	Flagella associated protein	0.851861	3.24229e-18
MSTRG.330.1	PITG_17167T0	D0NV70	Putative uncharacterized protein	0.867129	1.64098e-19
MSTRG.355.1	PITG_16649T0	D0NVA6	Chromosome transmission fidelity protein, putative	0.825859	2.59654e-16
MSTRG.355.1	PITG_16666T0	D0NVB8	Putative uncharacterized protein	0.824334	3.28193e-16
MSTRG.355.1	PITG_16686T0	D0NVD8	Putative uncharacterized protein	0.834699	6.37387e-17
MSTRG.355.1	PITG_17289T0	D0NVQ2	Deoxyuridine 5'-triphosphate nucleotidohydrolase	0.903718	2.08869e-23
MSTRG.330.1	PITG_17290T0	D0NVQ3	PcF and SCR74-like cys-rich secreted peptide, putative	0.867517	1.51382e-19
MSTRG.392.1	PITG_17297T0	D0NVQ8	Putative uncharacterized protein	0.811884	2.05093e-15
MSTRG.318.1	PITG_17321T0	D0NM67	Putative uncharacterized protein	-0.831077	1.1443e-16
MSTRG.303.3	PITG_17329T0	D0NVT7	COP9 signalosome complex subunit, putative	0.848795	5.66976e-18
MSTRG.330.1	PITG_17342T0	D0NVU5	Sporangia Induced Dynein Regulatory Complex Protein	0.8587	8.89664e-19
MSTRG.392.1	PITG_17342T0	D0NVU5	Sporangia Induced Dynein Regulatory Complex Protein	0.829446	1.48277e-16
MSTRG.355.1	PITG_21827T0	D0P4J4	Rab11 family GTPase, putative	0.892374	4.73822e-22
MSTRG.330.1	PITG_17771T0	D0NW86	Putative uncharacterized protein	0.801228	8.86773e-15
MSTRG.330.1	PITG_17791T0	D0NWA3	Ubiquitin-specific protease, putative	0.881578	6.7929e-21
MSTRG.330.1	PITG_17503T0	D0NWF7	Putative uncharacterized protein	0.861694	4.94265e-19
MSTRG.355.1	PITG_17516T0	D0NWG8	S-adenosylmethionine synthase	0.816156	1.11086e-15
MSTRG.355.1	PITG_04639T0	D0N1P4	Putative uncharacterized protein	0.817594	9.00435e-16
MSTRG.355.1	PITG_04671T0	D0N1S2	Putative uncharacterized protein	0.800958	9.19191e-15
MSTRG.355.1	PITG_04675T0	D0N1S5	Putative uncharacterized protein	0.891558	5.85127e-22
MSTRG.355.1	PITG_04701T0	D0N1U7	Putative uncharacterized protein	0.808464	3.31383e-15
MSTRG.355.1	PITG_04781T0	D0N213	Putative uncharacterized protein	0.820379	5.96464e-16
MSTRG.355.1	PITG_04815T0	D0N234	Putative uncharacterized protein	0.820624	5.75037e-16
MSTRG.392.1	PITG_04888T0	D0N2A3	Kinesin-like protein	0.818362	8.04418e-16
MSTRG.330.1	PITG_04957T0	D0N2G2	AP-2 complex subunit sigma-1	0.815844	1.16237e-15
MSTRG.355.1	PITG_04970T0	D0N2G9	Putative uncharacterized protein	0.817782	8.75947e-16
MSTRG.355.1	PITG_04975T0	D0N2H4	Aspartyl protease family A01A, putative	0.840481	2.43027e-17
MSTRG.330.1	PITG_21888T0	D0RLR2	Putative uncharacterized protein	0.84906	5.40511e-18
MSTRG.330.1	PITG_18448T0	D0NX17	Putative uncharacterized protein	0.894529	2.69175e-22
MSTRG.330.1	PITG_18449T0	D0NX18	Putative uncharacterized protein	0.877357	1.79451e-20
MSTRG.355.1	PITG_18462T0	D0NX28	Putative uncharacterized protein	0.838102	3.63004e-17
MSTRG.303.3	PITG_18475T0	D0NX33	Putative uncharacterized protein	0.821277	5.21465e-16
MSTRG.330.1	PITG_18039T0	D0NXK8	Putative uncharacterized protein	0.860713	6.00151e-19
MSTRG.330.1	PITG_18236T0	D0NXN9	Putative uncharacterized protein	0.836532	4.71436e-17
MSTRG.355.1	PITG_18275T0	D0NXS2	Putative uncharacterized protein	0.809287	2.95533e-15
MSTRG.355.1	PITG_18276T0	D0NXS3	Putative uncharacterized protein	0.807106	3.99884e-15
MSTRG.346.1	PITG_18326T0	D0NXW4	Putative uncharacterized protein	0.849318	5.1588e-18
MSTRG.355.1	PITG_18386T0	D0NY19	Adenylate kinase, putative	0.852406	2.93201e-18
MSTRG.330.1	PITG_18094T0	D0NY65	Putative uncharacterized protein	-0.814701	1.3714e-15
MSTRG.330.1	PITG_18113T0	D0NY82	DNA-directed RNA polymerase II 36 kDa polypeptide A	-0.810954	2.33926e-15
MSTRG.392.1	PITG_05135T0	D0N3M5	Putative uncharacterized protein	0.804767	5.50719e-15
MSTRG.330.1	PITG_05136T0	D0N3M6	Putative uncharacterized protein	0.897911	1.08099e-22
MSTRG.330.1	PITG_05143T0	D0N3N3	Putative uncharacterized protein	0.842908	1.60296e-17
MSTRG.392.1	PITG_05143T0	D0N3N3	Putative uncharacterized protein	0.869917	9.14591e-20
MSTRG.355.1	PITG_05205T0	D0N3T1	ATP-binding Cassette (ABC) superfamily	0.802889	7.09971e-15
MSTRG.355.1	PITG_05315T0	D0N425	Undecaprenyl pyrophosphate synthetase, putative	0.939855	3.28256e-29
MSTRG.330.1	PITG_05408T0	D0N2R3	Transmembrane protein, putative	0.888652	1.22385e-21
MSTRG.330.1	PITG_05410T0	D0N2R5	Transmembrane protein, putative	-0.801126	8.98789e-15
MSTRG.330.1	PITG_05447T0	D0N2U4	Sporangia induced sperm flagellar protein	0.820609	5.76355e-16
MSTRG.355.1	PITG_05523T0	D0N312	Ubiquitin-specific protease, putative	0.870524	8.03726e-20
MSTRG.330.1	PITG_05619T0	D0N398	Putative uncharacterized protein	0.871629	6.34366e-20
MSTRG.392.1	PITG_05619T0	D0N398	Putative uncharacterized protein	0.817604	8.9923e-16
MSTRG.330.1	PITG_05656T0	D0N3D0	WD domain-containing protein, putative	0.852736	2.75773e-18
MSTRG.330.1	PITG_17704T0	D0NYH2	Putative uncharacterized protein	0.860308	6.49905e-19
MSTRG.330.1	PITG_18644T0	D0NYK3	Putative uncharacterized protein	0.805312	5.11374e-15
MSTRG.392.1	PITG_19100T0	D0NYU2	Voltage-gated Ion Channel (VIC) Superfamily	0.805065	5.28882e-15
MSTRG.355.1	PITG_06175T0	D0N492	Putative uncharacterized protein	0.85187	3.23692e-18
MSTRG.330.1	PITG_06199T0	D0N4B2	Cullin family protein, putative	0.861229	5.42065e-19
MSTRG.330.1	PITG_06225T0	D0N4D2	Flagellar radial spoke protein, putative	0.803409	6.61974e-15
MSTRG.330.1	PITG_06327T0	D0N4L3	Chromodomain protein, putative	0.870817	7.55066e-20
MSTRG.330.1	PITG_06369T0	D0N4P6	Myosin-like protein	-0.818169	8.27576e-16
MSTRG.330.1	PITG_06485T0	D0N4Y8	Secreted RxLR effector peptide protein, putative	0.857348	1.15483e-18
MSTRG.330.1	PITG_06568T0	D0N556	Putative uncharacterized protein	0.840778	2.31046e-17
MSTRG.355.1	PITG_06581T0	D0N567	Putative uncharacterized protein	0.938882	5.19743e-29
MSTRG.330.1	PITG_06601T0	D0N583	Putative uncharacterized protein	0.841487	2.04693e-17
MSTRG.330.1	PITG_18870T0	D0NZC9	Ubiquitin-conjugating enzyme E2, putative	0.88291	4.96104e-21
MSTRG.330.1	PITG_18779T0	D0NZD9	Putative uncharacterized protein	0.838127	3.61509e-17
MSTRG.330.1	PITG_19181T0	D0NZJ0	Putative uncharacterized protein	0.831447	1.07862e-16
MSTRG.330.1	PITG_19238T0	D0NZS7	Putative uncharacterized protein	0.858513	9.22507e-19
MSTRG.355.1	PITG_19294T0	D0NZV9	Protein kinase	0.844217	1.2769e-17
MSTRG.346.1	PITG_05746T0	D0N5L0	Putative uncharacterized protein	0.841313	2.10893e-17
MSTRG.330.1	PITG_05770T0	D0N5N0	Neutral ceramidase, putative	0.822987	4.02903e-16
MSTRG.355.1	PITG_05816T0	D0N5R4	Putative uncharacterized protein	0.807732	3.66765e-15
MSTRG.330.1	PITG_05865T0	D0N5V6	Serine/threonine protein kinase	0.880915	7.93132e-21
MSTRG.330.1	PITG_05879T0	D0N5W6	Putative uncharacterized protein	0.829037	1.58154e-16
MSTRG.330.1	PITG_05883T0	D0N5X0	Bardet-Biedl syndrome 5 protein	0.835841	5.28451e-17
MSTRG.392.1	PITG_05883T0	D0N5X0	Bardet-Biedl syndrome 5 protein	0.807951	3.5584e-15
MSTRG.330.1	PITG_05884T0	D0N5X1	AP-2 complex subunit beta, putative	0.865155	2.46265e-19
MSTRG.330.1	PITG_05960T0	D0N641	Putative uncharacterized protein	0.908673	4.72073e-24
MSTRG.392.1	PITG_05960T0	D0N641	Putative uncharacterized protein	0.801553	8.4908e-15
MSTRG.393.2	PITG_05960T0	D0N641	Putative uncharacterized protein	0.821611	4.95974e-16
MSTRG.330.1	PITG_05970T0	D0N648	Putative uncharacterized protein	0.806115	4.58218e-15
MSTRG.346.1	PITG_06023T0	D0N689	Putative uncharacterized protein	0.84955	4.94659e-18
MSTRG.346.1	PITG_19086T0	D0P007	Putative uncharacterized protein	0.84255	1.70533e-17
MSTRG.392.1	PITG_19473T0	D0P056	Putative uncharacterized protein	0.802566	7.41396e-15
MSTRG.372.2	PITG_00063T0	D0MSS7	Mitogen activated protein kinase 7	0.809025	3.0652e-15
MSTRG.497.1	PITG_00071T0	D0MST5	DNA replication complex GINS protein PSF1	0.827215	2.10406e-16
MSTRG.445.1	PITG_00160T0	D0MT17	Putative uncharacterized protein	0.853361	2.45546e-18
MSTRG.372.2	PITG_00614T0	D0MR88	Protein kinase	0.846019	9.30576e-18
MSTRG.372.2	PITG_00615T0	D0MR89	Putative uncharacterized protein	0.837583	3.95928e-17
MSTRG.372.2	PITG_00673T0	D0MRE4	Carbonic anhydrase	0.836334	4.87103e-17
MSTRG.372.2	PITG_22668T0	D0MRM5	NPP1-like protein	0.839228	3.00472e-17
MSTRG.372.2	PITG_00866T0	D0MRV9	Putative uncharacterized protein	0.816747	1.01932e-15
MSTRG.497.1	PITG_07105T0	D0N7A2	Putative uncharacterized protein	0.882398	5.60058e-21
MSTRG.458.1	PITG_07553T0	D0N8M3	Putative uncharacterized protein	0.933374	6.12858e-28
MSTRG.458.1	PITG_07586T0	D0N8Q2	Putative uncharacterized protein	0.869151	1.07533e-19
MSTRG.372.2	PITG_08128T0	D0N9I8	Putative uncharacterized protein	0.813705	1.58225e-15
MSTRG.458.1	PITG_08296T0	D0NA91	Aquaporin, putative	0.855594	1.61391e-18
MSTRG.458.1	PITG_08297T0	D0NA92	Aquaporin, putative	0.952981	2.77055e-32
MSTRG.458.1	PITG_08320T0	D0NAB3	Putative uncharacterized protein	0.960392	1.95124e-34
MSTRG.458.1	PITG_22851T0	D0NAB4	Putative uncharacterized protein	0.92461	2.07164e-26
MSTRG.372.2	PITG_08395T0	D0NAH7	Putative uncharacterized protein	0.855761	1.56344e-18
MSTRG.372.2	PITG_08405T0	D0NAI6	Putative uncharacterized protein	0.828879	1.62141e-16
MSTRG.445.1	PITG_08458T0	D0NAN4	Kinesin-like protein	0.834863	6.20459e-17
MSTRG.445.1	PITG_08477T0	D0NAQ1	Putative uncharacterized protein	0.80928	2.95817e-15
MSTRG.445.1	PITG_20212T0	D0P1I6	Intraflagellar transport protein 172	0.808095	3.48787e-15
MSTRG.412.1	PITG_19979T0	D0P1N4	Putative uncharacterized protein	0.801519	8.52974e-15
MSTRG.458.1	PITG_09167T0	D0NBV0	Putative uncharacterized protein	0.947553	6.44111e-31
MSTRG.458.1	PITG_09746T0	D0NCQ1	Putative uncharacterized protein	0.920501	9.35078e-26
MSTRG.372.2	PITG_08667T0	D0NCW5	Putative uncharacterized protein	0.825401	2.78634e-16
MSTRG.445.1	PITG_08773T0	D0ND66	Putative uncharacterized protein	0.836745	4.55107e-17
MSTRG.458.1	PITG_08944T0	D0NDK0	Endoglucanase, putative	0.818891	7.43996e-16
MSTRG.372.2	PITG_20744T0	D0P2A8	Putative uncharacterized protein	0.818042	8.43183e-16
MSTRG.497.1	PITG_20253T0	D0P2C5	Large Conductance Mechanosensitive Ion Channel (MscL) Family	0.905198	1.35109e-23
MSTRG.445.1	PITG_10125T0	D0NED3	Transmembrane protein, putative	0.835491	5.597e-17
MSTRG.497.1	PITG_10184T0	D0NEJ1	Putative uncharacterized protein	0.820959	5.46944e-16
MSTRG.372.2	PITG_20464T0	D0P2F8	Putative uncharacterized protein	0.802101	7.89083e-15
MSTRG.372.2	PITG_20556T0	D0P2G2	Putative uncharacterized protein	0.845315	1.05351e-17
MSTRG.372.2	PITG_10458T0	D0NFC9	Putative uncharacterized protein	0.81618	1.10704e-15
MSTRG.497.1	PITG_10499T0	D0NFG3	Putative uncharacterized protein	0.866617	1.8242e-19
MSTRG.445.1	PITG_10510T0	D0NFH3	Transmembrane protein, putative	0.824585	3.15808e-16
MSTRG.497.1	PITG_20913T0	D0P2L3	Putative uncharacterized protein	0.817181	9.56657e-16
MSTRG.445.1	PITG_11109T0	D0NG71	WD domain-containing protein, putative	0.843293	1.49972e-17
MSTRG.445.1	PITG_11177T0	D0NGC9	Putative uncharacterized protein	0.801208	8.8903e-15
MSTRG.458.1	PITG_01196T0	D0MUV9	Putative uncharacterized protein	0.885822	2.46226e-21
MSTRG.372.2	PITG_01261T0	D0MV21	Anoctamin, putative	0.849134	5.33336e-18
MSTRG.445.1	PITG_01312T0	D0MV73	Putative uncharacterized protein	0.809307	2.9471e-15
MSTRG.445.1	PITG_01852T0	D0MU90	Dynein heavy chain	0.856066	1.47553e-18
MSTRG.458.1	PITG_10672T0	D0NGU0	Secreted RxLR effector peptide protein, putative	0.86895	1.12182e-19
MSTRG.497.1	PITG_20902T0	D0P2Y1	Outer dynein arm-docking complex subunit 3	0.837814	3.80906e-17
MSTRG.497.1	PITG_11938T0	D0NHK4	Putative uncharacterized protein	0.862677	4.06369e-19
MSTRG.445.1	PITG_12222T0	D0NJC1	Putative uncharacterized protein	0.804129	6.00588e-15
MSTRG.372.2	PITG_12950T0	D0NJY1	cAMP-specific 3',5'-cyclic phosphodiesterase, putative	0.81711	9.66626e-16
MSTRG.372.2	PITG_13065T0	D0NK78	Myosin-like protein	0.807676	3.69625e-15
MSTRG.372.2	PITG_12431T0	D0NKH9	Putative uncharacterized protein	0.81417	1.48011e-15
MSTRG.372.2	PITG_12826T0	D0NL91	Putative uncharacterized protein	0.808088	3.49162e-15
MSTRG.445.1	PITG_13414T0	D0NLX7	Putative uncharacterized protein	0.800574	9.67254e-15
MSTRG.497.1	PITG_13461T0	D0NM24	Sporangia induced deflagellation-inducible protein	0.853477	2.40276e-18
MSTRG.372.2	PITG_02147T0	D0MVL6	Voltage-gated Ion Channel (VIC) Superfamily	0.839668	2.7896e-17
MSTRG.372.2	PITG_02212T0	D0MVS0	Mitogen-activated protein kinase, putative	0.807756	3.65562e-15
MSTRG.497.1	PITG_02249T0	D0MVV0	Putative uncharacterized protein	0.84815	6.36698e-18
MSTRG.445.1	PITG_13729T0	D0NMN1	Putative uncharacterized protein	0.803705	6.35966e-15
MSTRG.445.1	PITG_13968T0	D0NN79	Dynein heavy chain	0.852334	2.97128e-18
MSTRG.372.2	PITG_14010T0	D0NNB5	Putative uncharacterized protein	0.814332	1.44625e-15
MSTRG.497.1	PITG_21238T0	D0P3U3	Secreted RxLR effector peptide protein, putative	0.879289	1.15564e-20
MSTRG.445.1	PITG_14087T0	D0NNL4	Putative uncharacterized protein	0.81019	2.60442e-15
MSTRG.372.2	PITG_14177T0	D0NNT4	Putative uncharacterized protein	0.829155	1.55254e-16
MSTRG.445.1	PITG_14188T0	D0NNU2	Kinesin-like protein KIF6	0.821275	5.21659e-16
MSTRG.497.1	PITG_14256T0	D0NNZ2	Putative uncharacterized protein	0.876954	1.96523e-20
MSTRG.372.2	PITG_21258T0	D0P3Y6	Putative uncharacterized protein	0.805937	4.69519e-15
MSTRG.372.2	PITG_15263T0	D0NQA4	Transmembrane protein, putative	0.813529	1.62278e-15
MSTRG.372.2	PITG_15320T0	D0NQF5	Voltage-gated Ion Channel (VIC) Superfamily	0.851065	3.75317e-18
MSTRG.458.1	PITG_15341T0	D0NQG9	Secreted RxLR effector peptide protein, putative	0.977523	1.36877e-41
MSTRG.497.1	PITG_22491T0	D0RME5	Putative uncharacterized protein	0.832007	9.85943e-17
MSTRG.497.1	PITG_14692T0	D0NQV3	Putative uncharacterized protein	0.818651	7.70791e-16
MSTRG.372.2	PITG_14740T0	D0NQZ6	Putative uncharacterized protein	0.819018	7.30127e-16
MSTRG.445.1	PITG_15032T0	D0NRH4	Secreted RxLR effector peptide protein, putative	0.800145	1.02394e-14
MSTRG.445.1	PITG_15041T0	D0NRI2	Putative uncharacterized protein	0.805553	4.94791e-15
MSTRG.372.2	PITG_03291T0	D0MZV4	Phospholipid-transporting ATPase, putative	0.810136	2.62431e-15
MSTRG.445.1	PITG_03600T0	D0MY10	Bardet-Biedl syndrome 2 protein	0.824447	3.22568e-16
MSTRG.497.1	PITG_03648T0	D0MY58	Putative uncharacterized protein	0.912772	1.29205e-24
MSTRG.372.2	PITG_03974T0	D0MZ07	Putative uncharacterized protein	0.80867	3.22049e-15
MSTRG.445.1	PITG_16112T0	D0NSX2	Intraflagellar Transport Protein 57	0.801467	8.58888e-15
MSTRG.445.1	PITG_16170T0	D0NTA6	Putative uncharacterized protein	0.800463	9.81576e-15
MSTRG.372.2	PITG_16441T0	D0NTM9	Transmembrane protein, putative	0.804643	5.6014e-15
MSTRG.412.1	PITG_16930T0	D0NUF3	Carbohydrate esterase, putative	0.804251	5.90679e-15
MSTRG.445.1	PITG_17011T0	D0NUL0	Putative uncharacterized protein	0.838367	3.47241e-17
MSTRG.372.2	PITG_17031T0	D0NUM6	Putative uncharacterized protein	0.805615	4.90655e-15
MSTRG.372.2	PITG_04060T0	D0N0G2	Putative uncharacterized protein	0.802338	7.64515e-15
MSTRG.458.1	PITG_04189T0	D0N0R4	Putative uncharacterized protein	0.811587	2.13923e-15
MSTRG.458.1	PITG_04206T0	D0N0S4	Putative uncharacterized protein	0.871327	6.76883e-20
MSTRG.412.1	PITG_04464T0	D0N1B4	Putative uncharacterized protein	0.816226	1.09969e-15
MSTRG.372.2	PITG_17132T0	D0NV38	Flagella associated protein	0.811836	2.06494e-15
MSTRG.372.2	PITG_16664T0	D0NVB6	Putative uncharacterized protein	0.805867	4.74055e-15
MSTRG.445.1	PITG_17325T0	D0NVT3	Lipase, putative	-0.805219	5.17866e-15
MSTRG.445.1	PITG_17342T0	D0NVU5	Sporangia Induced Dynein Regulatory Complex Protein	0.805827	4.76645e-15
MSTRG.372.2	PITG_04678T0	D0N1S8	Phosphatidylinositol-3,4,5-trisphosphate 3-phosphatase, putative	0.803114	6.88802e-15
MSTRG.372.2	PITG_17632T0	D0NWU4	Putative uncharacterized protein	-0.802496	7.48474e-15
MSTRG.445.1	PITG_18039T0	D0NXK8	Putative uncharacterized protein	0.815462	1.22861e-15
MSTRG.372.2	PITG_18353T0	D0NXY7	Putative uncharacterized protein	0.807539	3.76694e-15
MSTRG.458.1	PITG_18110T0	D0NUQ7	Putative uncharacterized protein	0.886752	1.96103e-21
MSTRG.497.1	PITG_18510T0	D0NYF7	Secreted RxLR effector peptide protein, putative	0.826984	2.18092e-16
MSTRG.372.2	PITG_05454T0	D0N2V1	Putative uncharacterized protein	0.801995	8.0041e-15
MSTRG.497.1	PITG_05673T0	D0N3E6	Putative uncharacterized protein	0.826067	2.51435e-16
MSTRG.497.1	PITG_05682T0	D0N3F5	Putative uncharacterized protein	0.839967	2.65175e-17
MSTRG.372.2	PITG_18736T0	D0NZ45	Putative uncharacterized protein	0.810228	2.59056e-15
MSTRG.372.2	PITG_06272T0	D0N4H2	Putative uncharacterized protein	0.830404	1.27385e-16
MSTRG.372.2	PITG_06425T0	D0N4U6	Putative uncharacterized protein	0.831792	1.0206e-16
MSTRG.445.1	PITG_06601T0	D0N583	Putative uncharacterized protein	0.81441	1.43003e-15
MSTRG.372.2	PITG_06682T0	D0N5F6	Putative uncharacterized protein	0.829357	1.50381e-16
MSTRG.445.1	PITG_19181T0	D0NZJ0	Putative uncharacterized protein	0.81431	1.45076e-15
MSTRG.445.1	PITG_19238T0	D0NZS7	Putative uncharacterized protein	0.825822	2.61109e-16
MSTRG.497.1	PITG_05751T0	D0N5L5	Secreted RxLR effector peptide protein, putative	0.82951	1.4679e-16
MSTRG.497.1	PITG_05771T0	D0N5N1	Secreted RxLR effector peptide protein, putative	0.802397	7.58481e-15
MSTRG.445.1	PITG_05922T0	D0N615	Dynein heavy chain	0.846761	8.15885e-18
MSTRG.458.1	PITG_06029T0	D0N694	Putative uncharacterized protein	0.962945	2.8341e-35
MSTRG.445.1	PITG_06160T0	D0N6J1	HECT E3 ubiquitin ligase, putative	0.802076	7.91822e-15
MSTRG.372.2	PITG_19473T0	D0P056	Putative uncharacterized protein	0.815172	1.2812e-15
MSTRG.372.2	PITG_19451T0	D0P088	Putative uncharacterized protein	0.801279	8.8071e-15
MSTRG.458.1	PITG_19420T0	D0P097	Putative uncharacterized protein	0.933177	6.66896e-28
MSTRG.458.1	PITG_19421T0	D0P098	Putative uncharacterized protein	0.961206	1.06993e-34
MSTRG.610.1	PITG_00063T0	D0MSS7	Mitogen activated protein kinase 7	0.824254	3.32217e-16
MSTRG.571.1	PITG_00071T0	D0MST5	DNA replication complex GINS protein PSF1	0.809045	3.05667e-15
MSTRG.592.1	PITG_00071T0	D0MST5	DNA replication complex GINS protein PSF1	0.924706	1.99853e-26
MSTRG.558.2	PITG_00230T0	D0MQ99	Peptidyl-prolyl cis-trans isomerase, mitochondrial	0.861032	5.63554e-19
MSTRG.597.1	PITG_00291T0	D0MQF4	Scavenger mRNA-decapping enzyme DcpS, putative	-0.806373	4.42274e-15
MSTRG.610.1	PITG_00298T0	D0MQG1	Putative uncharacterized protein	0.808883	3.12655e-15
MSTRG.607.2	PITG_00314T0	D0MQH7	Putative uncharacterized protein	0.834223	6.88827e-17
MSTRG.607.2	PITG_00565T0	D0MR47	Putative uncharacterized protein	0.883924	3.89548e-21
MSTRG.558.2	PITG_00567T0	D0MR49	Putative uncharacterized protein	0.807887	3.59015e-15
MSTRG.571.1	PITG_00627T0	D0MRA1	Putative uncharacterized protein	0.815898	1.15329e-15
MSTRG.607.2	PITG_00679T0	D0MRE8	Putative uncharacterized protein	0.904322	1.75029e-23
MSTRG.571.1	PITG_00880T0	D0MRX1	Putative uncharacterized protein	0.800403	9.89443e-15
MSTRG.592.1	PITG_00880T0	D0MRX1	Putative uncharacterized protein	0.809778	2.75923e-15
MSTRG.607.2	PITG_00917T0	D0MS04	Glycoside-Pentoside-Hexuronide (GPH):Cation Symporter Family	0.940034	3.01455e-29
MSTRG.607.2	PITG_00963T0	D0MS42	Putative uncharacterized protein	0.885938	2.39381e-21
MSTRG.597.1	PITG_06735T0	D0N7Z5	Putative uncharacterized protein	-0.825351	2.80789e-16
MSTRG.571.1	PITG_06739T0	D0N7Z9	Putative uncharacterized protein	0.85579	1.55487e-18
MSTRG.607.2	PITG_06922T0	D0N6T2	Putative uncharacterized protein	0.849465	5.02298e-18
MSTRG.610.1	PITG_07020T0	D0N719	Putative uncharacterized protein	0.818784	7.5579e-16
MSTRG.571.1	PITG_07105T0	D0N7A2	Putative uncharacterized protein	0.888839	1.16758e-21
MSTRG.592.1	PITG_07105T0	D0N7A2	Putative uncharacterized protein	0.933984	4.71236e-28
MSTRG.607.2	PITG_07307T0	D0N7S2	Putative uncharacterized protein	0.857898	1.03899e-18
MSTRG.597.1	PITG_07349T0	D0N7W0	Gamma-glutamyl hydrolase, putative	-0.818341	8.06799e-16
MSTRG.607.2	PITG_19644T0	D0P0H6	Carbohydrate-binding protein, putative	0.890211	8.25832e-22
MSTRG.607.2	PITG_19645T0	D0P0H7	Putative uncharacterized protein	0.870466	8.13826e-20
MSTRG.607.2	PITG_19387T0	D0P0K7	TRAF3-interacting protein, putative	0.825225	2.86297e-16
MSTRG.607.2	PITG_19862T0	D0P0M8	Putative uncharacterized protein	0.86006	6.82284e-19
MSTRG.610.1	PITG_20110T0	D0P0S9	Putative uncharacterized protein	0.808491	3.30146e-15
MSTRG.571.1	PITG_19595T0	D0P0V4	Putative uncharacterized protein	0.849474	5.0154e-18
MSTRG.592.1	PITG_19595T0	D0P0V4	Putative uncharacterized protein	0.825111	2.91347e-16
MSTRG.607.2	PITG_07384T0	D0N8A1	Isoamyl acetate-hydrolyzing esterase 1	0.893066	3.95609e-22
MSTRG.591.1	PITG_07553T0	D0N8M3	Putative uncharacterized protein	0.939976	3.09864e-29
MSTRG.591.1	PITG_07586T0	D0N8Q2	Putative uncharacterized protein	0.829453	1.48104e-16
MSTRG.571.1	PITG_19775T0	D0P116	Putative uncharacterized protein	0.842703	1.66089e-17
MSTRG.607.2	PITG_07829T0	D0N9X4	Exosome complex exonuclease RRP43, putative	0.871203	6.95219e-20
MSTRG.571.1	PITG_07894T0	D0NA31	Sulfatase-like protein	0.918878	1.65828e-25
MSTRG.592.1	PITG_07894T0	D0NA31	Sulfatase-like protein	0.860566	6.17771e-19
MSTRG.597.1	PITG_07924T0	D0NA59	Drug/Metabolite Transporter (DMT) Superfamily	-0.820208	6.11837e-16
MSTRG.607.2	PITG_08130T0	D0N9J0	Putative uncharacterized protein	0.822594	4.27619e-16
MSTRG.607.2	PITG_08185T0	D0N9N6	Putative uncharacterized protein	0.865885	2.12094e-19
MSTRG.571.1	PITG_08217T0	D0N9R5	Putative uncharacterized protein	0.856041	1.48264e-18
MSTRG.607.2	PITG_08217T0	D0N9R5	Putative uncharacterized protein	0.876169	2.34371e-20
MSTRG.607.2	PITG_19678T0	D0NUR5	Putative uncharacterized protein	0.873522	4.20802e-20
MSTRG.591.1	PITG_08296T0	D0NA91	Aquaporin, putative	0.802713	7.26924e-15
MSTRG.591.1	PITG_08297T0	D0NA92	Aquaporin, putative	0.897743	1.13196e-22
MSTRG.571.1	PITG_08303T0	D0NA97	Putative uncharacterized protein	0.884021	3.80627e-21
MSTRG.592.1	PITG_08303T0	D0NA97	Putative uncharacterized protein	0.862103	4.55671e-19
MSTRG.591.1	PITG_08320T0	D0NAB3	Putative uncharacterized protein	0.996217	2.62879e-64
MSTRG.591.1	PITG_22851T0	D0NAB4	Putative uncharacterized protein	0.940571	2.32979e-29
MSTRG.610.1	PITG_08395T0	D0NAH7	Putative uncharacterized protein	0.80064	9.58809e-15
MSTRG.607.2	PITG_08470T0	D0NAP5	Diacylglycerol acyltransferase, putative	0.810823	2.38254e-15
MSTRG.558.2	PITG_08492T0	D0NAR4	Cytochrome b5-like protein	0.944048	4.13215e-30
MSTRG.592.1	PITG_08635T0	D0NB39	Polysaccharide lyase, putative	0.853046	2.60362e-18
MSTRG.607.2	PITG_19817T0	D0P1G7	Putative uncharacterized protein	0.86906	1.09605e-19
MSTRG.607.2	PITG_20209T0	D0P1I3	Putative uncharacterized protein	0.818031	8.44537e-16
MSTRG.607.2	PITG_20212T0	D0P1I6	Intraflagellar transport protein 172	0.809889	2.71671e-15
MSTRG.592.1	PITG_20382T0	D0P1S7	Putative uncharacterized protein	0.832586	8.98222e-17
MSTRG.571.1	PITG_09082T0	D0NBN3	Putative uncharacterized protein	0.824974	2.97526e-16
MSTRG.607.2	PITG_09131T0	D0NBS3	Putative uncharacterized protein	0.835089	5.97937e-17
MSTRG.591.1	PITG_09167T0	D0NBV0	Putative uncharacterized protein	0.92563	1.40685e-26
MSTRG.607.2	PITG_09201T0	D0NBX1	Bzip transcription factor	0.848501	5.9777e-18
MSTRG.571.1	PITG_09253T0	D0NB90	Putative uncharacterized protein	0.863975	3.13008e-19
MSTRG.592.1	PITG_09253T0	D0NB90	Putative uncharacterized protein	0.800233	1.01199e-14
MSTRG.610.1	PITG_09274T0	D0NBA8	Transmembrane protein, putative	0.801653	8.37803e-15
MSTRG.597.1	PITG_09404T0	D0NBK3	Myosin-like protein	-0.80031	1.00175e-14
MSTRG.607.2	PITG_09549T0	D0NC92	Putative uncharacterized protein	0.806136	4.56916e-15
MSTRG.558.2	PITG_09650T0	D0NCH5	Putative uncharacterized protein	0.803542	6.50171e-15
MSTRG.607.2	PITG_09693T0	D0NCL1	Putative uncharacterized protein	0.838889	3.18145e-17
MSTRG.591.1	PITG_09746T0	D0NCQ1	Putative uncharacterized protein	0.8813	7.25061e-21
MSTRG.592.1	PITG_20433T0	D0P249	Crinkler (CRN) family protein	0.852614	2.82083e-18
MSTRG.607.2	PITG_22859T0	D0ND26	Putative uncharacterized protein	0.83694	4.40577e-17
MSTRG.607.2	PITG_08832T0	D0NDA5	Putative uncharacterized protein	0.840168	2.5632e-17
MSTRG.610.1	PITG_08933T0	D0NDJ1	Calcium/calmodulin-dependent 3',5'-cyclic nucleotide phosphodiesterase, putative	0.842853	1.61826e-17
MSTRG.607.2	PITG_08947T0	D0NDK2	Putative uncharacterized protein	0.883822	3.99181e-21
MSTRG.607.2	PITG_20526T0	D0P269	Putative uncharacterized protein	0.828475	1.72777e-16
MSTRG.592.1	PITG_20253T0	D0P2C5	Large Conductance Mechanosensitive Ion Channel (MscL) Family	0.850811	3.9316e-18
MSTRG.571.1	PITG_22201T0	PITG_22201	hypothetical protein	0.895734	1.9518e-22
MSTRG.592.1	PITG_22201T0	PITG_22201	hypothetical protein	0.883356	4.46146e-21
MSTRG.597.1	PITG_09956T0	D0NDY2	Pre-mRNA-processing factor, putative	-0.806682	4.239e-15
MSTRG.571.1	PITG_10017T0	D0NE34	Putative uncharacterized protein	0.893956	3.13249e-22
MSTRG.592.1	PITG_10017T0	D0NE34	Putative uncharacterized protein	0.909298	3.8907e-24
MSTRG.607.2	PITG_10017T0	D0NE34	Putative uncharacterized protein	0.814688	1.37388e-15
MSTRG.597.1	PITG_10045T0	D0NE62	Ser/thr kinase	-0.812506	1.87773e-15
MSTRG.607.2	PITG_10103T0	D0NEB2	Putative uncharacterized protein	0.850671	4.0339e-18
MSTRG.558.2	PITG_10184T0	D0NEJ1	Putative uncharacterized protein	0.811927	2.03861e-15
MSTRG.597.1	PITG_10207T0	D0NEK9	Mitochondrial Carrier (MC) Family	-0.802643	7.33867e-15
MSTRG.597.1	PITG_10218T0	D0NEL9	Glucan 1,3-beta-glucosidase, putative	-0.812037	2.00706e-15
MSTRG.610.1	PITG_20556T0	D0P2G2	Putative uncharacterized protein	0.816176	1.10769e-15
MSTRG.607.2	PITG_10459T0	D0NFD0	Putative uncharacterized protein	0.861458	5.18029e-19
MSTRG.558.2	PITG_10484T0	D0NFF2	Axin interactor, putative	0.807643	3.71303e-15
MSTRG.607.2	PITG_10484T0	D0NFF2	Axin interactor, putative	0.858571	9.12218e-19
MSTRG.571.1	PITG_10499T0	D0NFG3	Putative uncharacterized protein	0.810705	2.42249e-15
MSTRG.592.1	PITG_10499T0	D0NFG3	Putative uncharacterized protein	0.905945	1.08164e-23
MSTRG.600.1	PITG_10499T0	D0NFG3	Putative uncharacterized protein	0.805538	4.95852e-15
MSTRG.607.2	PITG_10510T0	D0NFH3	Transmembrane protein, putative	0.829674	1.43018e-16
MSTRG.607.2	PITG_10519T0	D0NFI2	Pantoate beta-alanine ligase, putative	0.817742	8.81197e-16
MSTRG.571.1	PITG_20913T0	D0P2L3	Putative uncharacterized protein	0.850474	4.18119e-18
MSTRG.592.1	PITG_20913T0	D0P2L3	Putative uncharacterized protein	0.872115	5.71292e-20
MSTRG.607.2	PITG_11064T0	D0NG37	Putative uncharacterized protein	0.801461	8.59631e-15
MSTRG.607.2	PITG_11128T0	D0NG90	Putative uncharacterized protein	0.84931	5.16636e-18
MSTRG.607.2	PITG_11177T0	D0NGC9	Putative uncharacterized protein	0.845196	1.07582e-17
MSTRG.592.1	PITG_11185T0	D0NGD7	Putative uncharacterized protein	0.841776	1.94801e-17
MSTRG.607.2	PITG_11185T0	D0NGD7	Putative uncharacterized protein	0.832898	8.54118e-17
MSTRG.591.1	PITG_01196T0	D0MUV9	Putative uncharacterized protein	0.854005	2.1769e-18
MSTRG.607.2	PITG_01235T0	D0MUZ5	Putative uncharacterized protein	0.876777	2.04512e-20
MSTRG.607.2	PITG_01249T0	D0MV09	Putative uncharacterized protein	0.828452	1.7339e-16
MSTRG.607.2	PITG_01263T0	D0MV23	Folate-Biopterin Transporter (FBT) family	0.809244	2.97299e-15
MSTRG.607.2	PITG_01312T0	D0MV73	Putative uncharacterized protein	0.845629	9.96944e-18
MSTRG.597.1	PITG_01354T0	D0MVB3	Putative uncharacterized protein	-0.836358	4.85171e-17
MSTRG.597.1	PITG_01551T0	D0MTI3	Putative uncharacterized protein	-0.803876	6.21472e-15
MSTRG.597.1	PITG_01569T0	D0MTJ9	Nardilysin, putative	-0.806299	4.46796e-15
MSTRG.607.2	PITG_01852T0	D0MU90	Dynein heavy chain	0.822477	4.35286e-16
MSTRG.607.2	PITG_01853T0	D0MU91	Syntaxin-like protein	0.809258	2.96725e-15
MSTRG.597.1	PITG_01864T0	D0MU99	Putative uncharacterized protein	-0.830887	1.1795e-16
MSTRG.607.2	PITG_01899T0	D0MUD0	Putative uncharacterized protein	0.881803	6.44298e-21
MSTRG.571.1	PITG_02044T0	D0MUR1	Putative uncharacterized protein	0.905913	1.09184e-23
MSTRG.592.1	PITG_02044T0	D0MUR1	Putative uncharacterized protein	0.855139	1.7589e-18
MSTRG.591.1	PITG_10672T0	D0NGU0	Secreted RxLR effector peptide protein, putative	0.835121	5.94774e-17
MSTRG.558.2	PITG_20902T0	D0P2Y1	Outer dynein arm-docking complex subunit 3	0.842305	1.7788e-17
MSTRG.558.2	PITG_11938T0	D0NHK4	Putative uncharacterized protein	0.852708	2.77223e-18
MSTRG.571.1	PITG_11938T0	D0NHK4	Putative uncharacterized protein	0.885455	2.69234e-21
MSTRG.592.1	PITG_11938T0	D0NHK4	Putative uncharacterized protein	0.910078	3.04926e-24
MSTRG.597.1	PITG_11981T0	D0NHP0	Putative uncharacterized protein	-0.81823	8.20138e-16
MSTRG.571.1	PITG_11530T0	D0NHZ1	Putative uncharacterized protein	0.846764	8.15435e-18
MSTRG.592.1	PITG_11530T0	D0NHZ1	Putative uncharacterized protein	0.873909	3.86597e-20
MSTRG.592.1	PITG_11636T0	D0NI79	Voltage-gated potassium channel subunit beta, putative	0.819303	6.99979e-16
MSTRG.571.1	PITG_11651T0	D0NI93	Putative uncharacterized protein	0.804757	5.51516e-15
MSTRG.592.1	PITG_11651T0	D0NI93	Putative uncharacterized protein	0.836127	5.0403e-17
MSTRG.607.2	PITG_11651T0	D0NI93	Putative uncharacterized protein	0.863836	3.21926e-19
MSTRG.597.1	PITG_11767T0	D0NIH8	Phosphoacetylglucosamine mutase, putative	-0.807429	3.82437e-15
MSTRG.597.1	PITG_21054T0	D0P373	Putative uncharacterized protein	-0.821831	4.79811e-16
MSTRG.571.1	PITG_21056T0	D0N0E1	Putative uncharacterized protein	0.889139	1.08297e-21
MSTRG.592.1	PITG_21056T0	D0N0E1	Putative uncharacterized protein	0.894272	2.88171e-22
MSTRG.597.1	PITG_11366T0	D0NIM1	F-actin-capping protein subunit beta, putative	-0.800314	1.00116e-14
MSTRG.558.2	PITG_11375T0	D0NIM8	Thioredoxin/dynein outer arm protein	0.863934	3.1557e-19
MSTRG.607.2	PITG_11375T0	D0NIM8	Thioredoxin/dynein outer arm protein	0.85297	2.64077e-18
MSTRG.607.2	PITG_11422T0	D0NIR0	Putative uncharacterized protein	0.894092	3.02206e-22
MSTRG.607.2	PITG_12238T0	D0NJD7	Putative uncharacterized protein	0.855325	1.69798e-18
MSTRG.607.2	PITG_12911T0	D0NJU5	Putative uncharacterized protein	0.81353	1.62245e-15
MSTRG.571.1	PITG_13078T0	D0NK89	Putative uncharacterized protein	0.807764	3.65142e-15
MSTRG.607.2	PITG_13101T0	D0NKA7	Fimbrin-like protein	0.871316	6.78548e-20
MSTRG.607.2	PITG_13102T0	D0NKA8	Fimbrin-like protein	0.807007	4.05359e-15
MSTRG.607.2	PITG_13121T0	D0NJM5	ATP-binding Cassette (ABC) Superfamily	0.836944	4.40292e-17
MSTRG.607.2	PITG_22963T0	D0NKK3	Crinkler (CRN) family protein	0.838307	3.50758e-17
MSTRG.597.1	PITG_12684T0	D0NKY3	CSH	-0.80986	2.72787e-15
MSTRG.610.1	PITG_12715T0	D0NL03	Putative uncharacterized protein	0.817559	9.05074e-16
MSTRG.607.2	PITG_12813T0	D0NL80	Phytanoyl-CoA dioxygenase domain-containing protein, putative	0.801373	8.69694e-15
MSTRG.607.2	PITG_12828T0	D0NL93	Pectage lyase, putativePolysaccharide lyase, putative	0.841402	2.07705e-17
MSTRG.607.2	PITG_12844T0	D0NLA7	Putative uncharacterized protein	0.892027	5.18316e-22
MSTRG.607.2	PITG_12868T0	D0NLC3	Acetyltransferase (GNAT) family, putative	0.839866	2.69768e-17
MSTRG.558.2	PITG_12874T0	D0NLC9	Putative uncharacterized protein	0.809852	2.73074e-15
MSTRG.607.2	PITG_21340T0	D0P3L0	Putative uncharacterized protein	0.874845	3.14602e-20
MSTRG.607.2	PITG_13231T0	D0NLH2	Cobalamin synthesis protein, putative	0.817166	9.58731e-16
MSTRG.558.2	PITG_13274T0	D0NLK8	Putative uncharacterized protein	0.803742	6.32825e-15
MSTRG.571.1	PITG_13274T0	D0NLK8	Putative uncharacterized protein	0.820207	6.11919e-16
MSTRG.592.1	PITG_13274T0	D0NLK8	Putative uncharacterized protein	0.863775	3.25868e-19
MSTRG.607.2	PITG_13274T0	D0NLK8	Putative uncharacterized protein	0.820814	5.58927e-16
MSTRG.558.2	PITG_22996T0	D0NLS3	Putative uncharacterized protein	0.824352	3.27303e-16
MSTRG.558.2	PITG_13461T0	D0NM24	Sporangia induced deflagellation-inducible protein	0.821486	5.05371e-16
MSTRG.571.1	PITG_13461T0	D0NM24	Sporangia induced deflagellation-inducible protein	0.842054	1.85738e-17
MSTRG.592.1	PITG_13461T0	D0NM24	Sporangia induced deflagellation-inducible protein	0.900415	5.38639e-23
MSTRG.607.2	PITG_13461T0	D0NM24	Sporangia induced deflagellation-inducible protein	0.810387	2.5334e-15
MSTRG.592.1	PITG_13505T0	D0NM58	Putative uncharacterized protein	0.837499	4.01483e-17
MSTRG.607.2	PITG_13505T0	D0NM58	Putative uncharacterized protein	0.863024	3.79043e-19
MSTRG.607.2	PITG_13521T0	D0NM69	Bzip transcription factor	0.884149	3.69123e-21
MSTRG.610.1	PITG_13545T0	D0NM87	Putative uncharacterized protein	0.857129	1.20436e-18
MSTRG.607.2	PITG_02107T0	D0MVH9	Putative uncharacterized protein	0.946011	1.48141e-30
MSTRG.607.2	PITG_02115T0	D0MVI7	Propionyl-CoA carboxylase beta chain, mitochondrial	0.814166	1.48102e-15
MSTRG.571.1	PITG_02249T0	D0MVV0	Putative uncharacterized protein	0.828258	1.78756e-16
MSTRG.592.1	PITG_02249T0	D0MVV0	Putative uncharacterized protein	0.852628	2.81345e-18
MSTRG.600.1	PITG_02250T0	D0MVV1	Putative uncharacterized protein	0.831845	1.01204e-16
MSTRG.600.1	PITG_02251T0	D0MVV2	Putative uncharacterized protein	0.829031	1.58315e-16
MSTRG.607.2	PITG_02492T0	D0MWG7	Microtubule-associated protein, putative	0.821826	4.80146e-16
MSTRG.597.1	PITG_02581T0	D0MWP8	HECT E3 ubiquitin ligase, putative	-0.815852	1.16099e-15
MSTRG.571.1	PITG_02616T0	D0MWS7	Caltractin	0.837768	3.83855e-17
MSTRG.592.1	PITG_02616T0	D0MWS7	Caltractin	0.806717	4.21896e-15
MSTRG.607.2	PITG_13766T0	D0NMR4	WD repeat protein 35	0.833273	8.03913e-17
MSTRG.610.1	PITG_13789T0	D0NMT2	Voltage-gated Ion Channel (VIC) Superfamily	0.838041	3.66774e-17
MSTRG.607.2	PITG_13968T0	D0NN79	Dynein heavy chain	0.805776	4.79939e-15
MSTRG.610.1	PITG_14010T0	D0NNB5	Putative uncharacterized protein	0.837665	3.90493e-17
MSTRG.607.2	PITG_14020T0	D0NNC2	Putative uncharacterized protein	0.844847	1.14373e-17
MSTRG.592.1	PITG_21238T0	D0P3U3	Secreted RxLR effector peptide protein, putative	0.832892	8.54955e-17
MSTRG.607.2	PITG_14043T0	D0NNH8	Putative uncharacterized protein	0.801165	8.942e-15
MSTRG.597.1	PITG_14173T0	D0NNT0	Endo-1,3(4)-beta-glucanase, putative	-0.818275	8.14781e-16
MSTRG.607.2	PITG_14188T0	D0NNU2	Kinesin-like protein KIF6	0.834804	6.26514e-17
MSTRG.558.2	PITG_14256T0	D0NNZ2	Putative uncharacterized protein	0.937482	9.94245e-29
MSTRG.592.1	PITG_14256T0	D0NNZ2	Putative uncharacterized protein	0.835906	5.22814e-17
MSTRG.571.1	PITG_14259T0	D0NNZ5	Putative uncharacterized protein	0.834022	7.11775e-17
MSTRG.592.1	PITG_14260T0	D0NNZ6	FACT complex subunit SSRP1, putative	0.834005	7.13719e-17
MSTRG.600.1	PITG_14260T0	D0NNZ6	FACT complex subunit SSRP1, putative	0.843822	1.3681e-17
MSTRG.610.1	PITG_14411T0	D0NPS5	Putative uncharacterized protein	0.819316	6.98622e-16
MSTRG.610.1	PITG_15263T0	D0NQA4	Transmembrane protein, putative	0.81041	2.52519e-15
MSTRG.591.1	PITG_15341T0	D0NQG9	Secreted RxLR effector peptide protein, putative	0.993169	9.34506e-57
MSTRG.571.1	PITG_22491T0	D0RME5	Putative uncharacterized protein	0.831252	1.11288e-16
MSTRG.592.1	PITG_22491T0	D0RME5	Putative uncharacterized protein	0.888391	1.30625e-21
MSTRG.607.2	PITG_14601T0	D0NQN3	Putative uncharacterized protein	0.883679	4.1302e-21
MSTRG.597.1	PITG_14620T0	D0NQQ1	FKBP-type peptidyl-prolyl cis-trans isomerase, putative	0.800603	9.63561e-15
MSTRG.607.2	PITG_14635T0	D0NQR1	Putative uncharacterized protein	0.81628	1.09112e-15
MSTRG.571.1	PITG_14692T0	D0NQV3	Putative uncharacterized protein	0.89454	2.68404e-22
MSTRG.592.1	PITG_14692T0	D0NQV3	Putative uncharacterized protein	0.906101	1.03209e-23
MSTRG.571.1	PITG_14724T0	D0NQY1	Putative uncharacterized protein	0.804859	5.43888e-15
MSTRG.607.2	PITG_15382T0	D0NR42	Alpha kinase	0.831782	1.02226e-16
MSTRG.607.2	PITG_15397T0	D0NR56	Putative uncharacterized protein	0.826967	2.1867e-16
MSTRG.607.2	PITG_15032T0	D0NRH4	Secreted RxLR effector peptide protein, putative	0.840783	2.30857e-17
MSTRG.571.1	PITG_15063T0	D0NRK3	Putative uncharacterized protein	0.808672	3.2194e-15
MSTRG.607.2	PITG_15851T0	D0NRW0	Putative uncharacterized protein	0.821762	4.84808e-16
MSTRG.607.2	PITG_15857T0	D0NRW6	Putative uncharacterized protein	0.869189	1.06682e-19
MSTRG.607.2	PITG_03005T0	D0MZ49	Putative uncharacterized protein	0.858809	8.70917e-19
MSTRG.607.2	PITG_03125T0	D0MZF5	Putative uncharacterized protein	0.928691	4.25239e-27
MSTRG.610.1	PITG_03291T0	D0MZV4	Phospholipid-transporting ATPase, putative	0.808006	3.53145e-15
MSTRG.607.2	PITG_03419T0	D0N077	Flagellar protein, putative	0.845226	1.07017e-17
MSTRG.607.2	PITG_03600T0	D0MY10	Bardet-Biedl syndrome 2 protein	0.816357	1.07887e-15
MSTRG.610.1	PITG_03627T0	D0MY37	Putative uncharacterized protein	0.85619	1.44116e-18
MSTRG.558.2	PITG_03634T0	D0MY44	Nucleoside diphosphate kinase, putative	0.869713	9.54884e-20
MSTRG.592.1	PITG_03634T0	D0MY44	Nucleoside diphosphate kinase, putative	0.814597	1.39207e-15
MSTRG.558.2	PITG_03648T0	D0MY58	Putative uncharacterized protein	0.883145	4.69179e-21
MSTRG.592.1	PITG_03648T0	D0MY58	Putative uncharacterized protein	0.888527	1.26264e-21
MSTRG.607.2	PITG_03690T0	D0MY95	Putative uncharacterized protein	0.911281	2.08531e-24
MSTRG.607.2	PITG_03691T0	D0MY96	Putative uncharacterized protein	0.810224	2.59219e-15
MSTRG.571.1	PITG_03812T0	D0MYK7	Putative uncharacterized protein	0.850131	4.45103e-18
MSTRG.607.2	PITG_03812T0	D0MYK7	Putative uncharacterized protein	0.828234	1.7943e-16
MSTRG.571.1	PITG_03865T0	D0MYQ7	Putative uncharacterized protein	0.829618	1.443e-16
MSTRG.558.2	PITG_03931T0	D0MYW7	Putative uncharacterized protein	0.833069	8.30817e-17
MSTRG.607.2	PITG_23058T0	D0NSD3	Putative uncharacterized protein	0.821819	4.80696e-16
MSTRG.571.1	PITG_15705T0	D0NSD5	Dihydrolipoamide succinyltransferase, putative	0.801964	8.03724e-15
MSTRG.610.1	PITG_15782T0	D0NSJ1	Putative uncharacterized protein	0.807996	3.53638e-15
MSTRG.607.2	PITG_15783T0	D0NSJ2	Putative uncharacterized protein	0.887644	1.57305e-21
MSTRG.607.2	PITG_15784T0	D0NSJ3	Polyadenylate-binding protein 2	-0.848332	6.16242e-18
MSTRG.597.1	PITG_16062T0	D0NSS5	Putative uncharacterized protein	-0.816691	1.02759e-15
MSTRG.607.2	PITG_16112T0	D0NSX2	Intraflagellar Transport Protein 57	0.808788	3.16818e-15
MSTRG.610.1	PITG_15531T0	D0NT91	Glutathione S-transferase, putative	0.805237	5.16622e-15
MSTRG.597.1	PITG_15575T0	D0NT40	Splicing factor 3B subunit 4	-0.805392	5.05797e-15
MSTRG.607.2	PITG_15582T0	D0NT43	Putative uncharacterized protein	0.816034	1.13085e-15
MSTRG.607.2	PITG_16170T0	D0NTA6	Putative uncharacterized protein	0.812932	1.76726e-15
MSTRG.607.2	PITG_16466T0	D0NTP9	Putative uncharacterized protein	0.820128	6.19218e-16
MSTRG.607.2	PITG_16505T0	D0NTT2	Putative uncharacterized protein	0.873623	4.11592e-20
MSTRG.607.2	PITG_16510T0	D0NTT6	Putative uncharacterized protein	0.853816	2.2553e-18
MSTRG.607.2	PITG_16539T0	D0NTW3	Putative uncharacterized protein	0.817526	9.09555e-16
MSTRG.610.1	PITG_16543T0	D0NTW6	Putative uncharacterized protein	0.828791	1.64414e-16
MSTRG.607.2	PITG_16335T0	D0NU16	Putative uncharacterized protein	0.806687	4.23625e-15
MSTRG.558.2	PITG_16973T0	D0NUI2	Dynein light chain	0.815018	1.31005e-15
MSTRG.607.2	PITG_16617T0	D0NUS4	Putative uncharacterized protein	0.838149	3.60206e-17
MSTRG.571.1	PITG_04036T0	D0N0E1	Putative uncharacterized protein	0.889139	1.08297e-21
MSTRG.592.1	PITG_04036T0	D0N0E1	Putative uncharacterized protein	0.894272	2.88171e-22
MSTRG.610.1	PITG_04060T0	D0N0G2	Putative uncharacterized protein	0.852552	2.85365e-18
MSTRG.610.1	PITG_22723T0	D0N0H3	Putative uncharacterized protein	0.826152	2.48131e-16
MSTRG.591.1	PITG_04206T0	D0N0S4	Putative uncharacterized protein	0.889106	1.0919e-21
MSTRG.558.2	PITG_04261T0	D0N0V4	ATP-binding Cassette (ABC) Superfamily	0.800409	9.88657e-15
MSTRG.607.2	PITG_17122T0	D0NV28	Amino Acid/Auxin Permease (AAAP) Family	0.839323	2.95708e-17
MSTRG.607.2	PITG_17167T0	D0NV70	Putative uncharacterized protein	0.802396	7.58561e-15
MSTRG.597.1	PITG_17247T0	D0NVL6	Putative uncharacterized protein	0.814132	1.48837e-15
MSTRG.597.1	PITG_17249T0	D0NVL8	Chloride Channel (ClC) Family	-0.832785	8.6994e-17
MSTRG.607.2	PITG_17290T0	D0NVQ3	PcF and SCR74-like cys-rich secreted peptide, putative	0.8249	3.00951e-16
MSTRG.571.1	PITG_17295T0	D0NVQ6	Putative uncharacterized protein	0.801393	8.6746e-15
MSTRG.607.2	PITG_17315T0	D0NVS6	Putative uncharacterized protein	0.806134	4.57001e-15
MSTRG.597.1	PITG_17351T0	D0NVV4	Putative uncharacterized protein	0.827635	1.97061e-16
MSTRG.597.1	PITG_17841T0	D0NW71	Putative uncharacterized protein	0.801919	8.08622e-15
MSTRG.607.2	PITG_17503T0	D0NWF7	Putative uncharacterized protein	0.897235	1.30043e-22
MSTRG.607.2	PITG_04569T0	D0N1J1	Putative uncharacterized protein	0.829913	1.37714e-16
MSTRG.607.2	PITG_04631T0	D0N1N8	Putative uncharacterized protein	0.887773	1.52351e-21
MSTRG.597.1	PITG_04661T0	D0N1R2	L-aminoadipate-semialdehyde dehydrogenase large subunit, putative	-0.801103	9.01595e-15
MSTRG.558.2	PITG_04679T0	D0N1S9	Putative uncharacterized protein	0.831084	1.14306e-16
MSTRG.592.1	PITG_04679T0	D0N1S9	Putative uncharacterized protein	0.806651	4.25719e-15
MSTRG.592.1	PITG_04750T0	D0N1Y8	Putative uncharacterized protein	0.815619	1.2009e-15
MSTRG.607.2	PITG_04923T0	D0N2D7	Putative uncharacterized protein	0.847582	7.04871e-18
MSTRG.558.2	PITG_04957T0	D0N2G2	AP-2 complex subunit sigma-1	0.912525	1.3996e-24
MSTRG.571.1	PITG_17929T0	D0NXA6	Signal peptidase complex catalytic subunit SEC11A, putative	0.818547	7.82738e-16
MSTRG.592.1	PITG_17929T0	D0NXA6	Signal peptidase complex catalytic subunit SEC11A, putative	0.801302	8.78077e-15
MSTRG.607.2	PITG_18326T0	D0NXW4	Putative uncharacterized protein	0.857753	1.06837e-18
MSTRG.607.2	PITG_18388T0	D0NY21	Putative uncharacterized protein	0.849696	4.81686e-18
MSTRG.591.1	PITG_18110T0	D0NUQ7	Putative uncharacterized protein	0.860586	6.15333e-19
MSTRG.607.2	PITG_18113T0	D0NY82	DNA-directed RNA polymerase II 36 kDa polypeptide A	-0.817039	9.76715e-16
MSTRG.558.2	PITG_18510T0	D0NYF7	Secreted RxLR effector peptide protein, putative	0.892074	5.12148e-22
MSTRG.571.1	PITG_18510T0	D0NYF7	Secreted RxLR effector peptide protein, putative	0.804093	6.03514e-15
MSTRG.592.1	PITG_18510T0	D0NYF7	Secreted RxLR effector peptide protein, putative	0.831457	1.07693e-16
MSTRG.597.1	PITG_18518T0	D0NY85	Translation initiation factor eIF-2B subunit alpha, putative	-0.834521	6.56166e-17
MSTRG.597.1	PITG_05175T0	D0N3Q5	Putative uncharacterized protein	0.82221	4.53146e-16
MSTRG.607.2	PITG_05281T0	D0N3Z3	Putative uncharacterized protein	0.853218	2.52148e-18
MSTRG.607.2	PITG_05329T0	D0N437	Putative uncharacterized protein	0.800109	1.02874e-14
MSTRG.607.2	PITG_05408T0	D0N2R3	Transmembrane protein, putative	0.881092	7.61139e-21
MSTRG.607.2	PITG_05427T0	D0N2T0	Putative uncharacterized protein	0.820295	6.03991e-16
MSTRG.597.1	PITG_05433T0	D0N2T4	STIP-like protein	-0.819605	6.69303e-16
MSTRG.558.2	PITG_05452T0	D0N2U9	Hypothetical cleavage-induced protein	0.808766	3.17764e-15
MSTRG.558.2	PITG_05673T0	D0N3E6	Putative uncharacterized protein	0.878734	1.31229e-20
MSTRG.592.1	PITG_05673T0	D0N3E6	Putative uncharacterized protein	0.843719	1.39281e-17
MSTRG.610.1	PITG_05677T0	D0N3F0	Putative uncharacterized protein	0.821261	5.2275e-16
MSTRG.558.2	PITG_05682T0	D0N3F5	Putative uncharacterized protein	0.855021	1.79837e-18
MSTRG.592.1	PITG_05682T0	D0N3F5	Putative uncharacterized protein	0.813343	1.66652e-15
MSTRG.607.2	PITG_17704T0	D0NYH2	Putative uncharacterized protein	0.851374	3.54597e-18
MSTRG.597.1	PITG_17709T0	D0NYH6	Putative uncharacterized protein	-0.805713	4.84137e-15
MSTRG.597.1	PITG_17717T0	D0NYI0	Nuclear migration protein nudC, putative	-0.862815	3.95265e-19
MSTRG.610.1	PITG_17718T0	D0NYI1	Putative uncharacterized protein	0.800897	9.26602e-15
MSTRG.597.1	PITG_19017T0	D0NYS2	14-3-3 protein epsilon	-0.802354	7.62861e-15
MSTRG.610.1	PITG_19100T0	D0NYU2	Voltage-gated Ion Channel (VIC) Superfamily	0.812672	1.83396e-15
MSTRG.607.2	PITG_06327T0	D0N4L3	Chromodomain protein, putative	0.810492	2.49619e-15
MSTRG.607.2	PITG_06423T0	D0N4U4	Putative uncharacterized protein	0.847717	6.88135e-18
MSTRG.607.2	PITG_06485T0	D0N4Y8	Secreted RxLR effector peptide protein, putative	0.823792	3.565e-16
MSTRG.597.1	PITG_06529T0	D0N523	Putative uncharacterized protein	0.816808	1.01022e-15
MSTRG.607.2	PITG_06564T0	D0N552	Major Facilitator Superfamily (MFS)	0.849237	5.23539e-18
MSTRG.597.1	PITG_06649T0	D0N5C2	Adenylyl cyclase-associated protein	-0.825929	2.56854e-16
MSTRG.597.1	PITG_19179T0	D0NZI8	Mitochondrial import receptor subunit TOM70, putative	-0.824794	3.0587e-16
MSTRG.607.2	PITG_18883T0	D0NZN4	Putative uncharacterized protein	0.806426	4.39085e-15
MSTRG.607.2	PITG_19238T0	D0NZS7	Putative uncharacterized protein	0.815581	1.20756e-15
MSTRG.607.2	PITG_05746T0	D0N5L0	Putative uncharacterized protein	0.879945	9.93417e-21
MSTRG.610.1	PITG_05749T0	D0N5L3	Putative uncharacterized protein	0.810476	2.50187e-15
MSTRG.558.2	PITG_05751T0	D0N5L5	Secreted RxLR effector peptide protein, putative	0.800354	9.95985e-15
MSTRG.571.1	PITG_05751T0	D0N5L5	Secreted RxLR effector peptide protein, putative	0.804959	5.36579e-15
MSTRG.592.1	PITG_05751T0	D0N5L5	Secreted RxLR effector peptide protein, putative	0.833206	8.12691e-17
MSTRG.597.1	PITG_05822T0	D0N5R8	Putative uncharacterized protein	-0.822912	4.07521e-16
MSTRG.610.1	PITG_05835T0	D0N5T1	Putative uncharacterized protein	0.85094	3.8398e-18
MSTRG.597.1	PITG_05864T0	D0N5V5	Putative uncharacterized protein	0.850437	4.20962e-18
MSTRG.558.2	PITG_05876T0	D0N5W5	Putative uncharacterized protein	0.852456	2.90473e-18
MSTRG.607.2	PITG_05879T0	D0N5W6	Putative uncharacterized protein	0.841129	2.17631e-17
MSTRG.607.2	PITG_05907T0	D0N604	Putative uncharacterized protein	0.859886	7.05975e-19
MSTRG.607.2	PITG_05922T0	D0N615	Dynein heavy chain	0.81635	1.07992e-15
MSTRG.607.2	PITG_06023T0	D0N689	Putative uncharacterized protein	0.86673	1.78242e-19
MSTRG.591.1	PITG_06029T0	D0N694	Putative uncharacterized protein	0.979079	1.68523e-42
MSTRG.607.2	PITG_19086T0	D0P007	Putative uncharacterized protein	0.834633	6.44299e-17
MSTRG.591.1	PITG_19420T0	D0P097	Putative uncharacterized protein	0.922681	4.24719e-26
MSTRG.591.1	PITG_19421T0	D0P098	Putative uncharacterized protein	0.950268	1.3949e-31
MSTRG.615.2	PITG_00071T0	D0MST5	DNA replication complex GINS protein PSF1	0.87126	6.86697e-20
MSTRG.617.2	PITG_00071T0	D0MST5	DNA replication complex GINS protein PSF1	0.818232	8.19881e-16
MSTRG.641.2	PITG_00283T0	D0MQE7	Putative uncharacterized protein	0.900641	5.05458e-23
MSTRG.617.2	PITG_00565T0	D0MR47	Putative uncharacterized protein	0.897881	1.08964e-22
MSTRG.615.2	PITG_00627T0	D0MRA1	Putative uncharacterized protein	0.810329	2.55395e-15
MSTRG.617.2	PITG_00679T0	D0MRE8	Putative uncharacterized protein	0.889449	1.00156e-21
MSTRG.615.2	PITG_00880T0	D0MRX1	Putative uncharacterized protein	0.832756	8.74018e-17
MSTRG.617.2	PITG_00917T0	D0MS04	Glycoside-Pentoside-Hexuronide (GPH):Cation Symporter Family	0.820702	5.6838e-16
MSTRG.617.2	PITG_00963T0	D0MS42	Putative uncharacterized protein	0.804799	5.48377e-15
MSTRG.615.2	PITG_06739T0	D0N7Z9	Putative uncharacterized protein	0.859318	7.88824e-19
MSTRG.615.2	PITG_06778T0	D0N834	Clusterin-associated protein 1	0.832988	8.4185e-17
MSTRG.617.2	PITG_06778T0	D0N834	Clusterin-associated protein 1	0.80274	7.24311e-15
MSTRG.615.2	PITG_07105T0	D0N7A2	Putative uncharacterized protein	0.954028	1.44653e-32
MSTRG.617.2	PITG_07105T0	D0N7A2	Putative uncharacterized protein	0.855746	1.56781e-18
MSTRG.617.2	PITG_19862T0	D0P0M8	Putative uncharacterized protein	0.819626	6.67163e-16
MSTRG.615.2	PITG_19595T0	D0P0V4	Putative uncharacterized protein	0.841404	2.07618e-17
MSTRG.652.1	PITG_07420T0	D0N8D1	Putative uncharacterized protein	0.82203	4.65641e-16
MSTRG.615.2	PITG_19775T0	D0P116	Putative uncharacterized protein	0.814159	1.48256e-15
MSTRG.617.2	PITG_07829T0	D0N9X4	Exosome complex exonuclease RRP43, putative	0.819374	6.926e-16
MSTRG.615.2	PITG_07894T0	D0NA31	Sulfatase-like protein	0.883582	4.22773e-21
MSTRG.617.2	PITG_07894T0	D0NA31	Sulfatase-like protein	0.866157	2.00577e-19
MSTRG.617.2	PITG_08217T0	D0N9R5	Putative uncharacterized protein	0.830457	1.26327e-16
MSTRG.617.2	PITG_19678T0	D0NUR5	Putative uncharacterized protein	0.821309	5.18998e-16
MSTRG.615.2	PITG_08303T0	D0NA97	Putative uncharacterized protein	0.854016	2.17231e-18
MSTRG.641.2	PITG_08516T0	D0NAT5	Alcohol dehydrogenase, putative	0.806152	4.55866e-15
MSTRG.641.2	PITG_08629T0	D0NB33	Putative uncharacterized protein	0.807376	3.85257e-15
MSTRG.615.2	PITG_08635T0	D0NB39	Polysaccharide lyase, putative	0.872526	5.22644e-20
MSTRG.617.2	PITG_19817T0	D0P1G7	Putative uncharacterized protein	0.836373	4.83972e-17
MSTRG.615.2	PITG_09082T0	D0NBN3	Putative uncharacterized protein	0.864074	3.06799e-19
MSTRG.617.2	PITG_09131T0	D0NBS3	Putative uncharacterized protein	0.817624	8.96505e-16
MSTRG.641.2	PITG_09133T0	D0NBS5	Putative uncharacterized protein	0.841192	2.15295e-17
MSTRG.615.2	PITG_09253T0	D0NB90	Putative uncharacterized protein	0.838757	3.25239e-17
MSTRG.615.2	PITG_20433T0	D0P249	Crinkler (CRN) family protein	0.877209	1.8555e-20
MSTRG.617.2	PITG_20433T0	D0P249	Crinkler (CRN) family protein	0.846339	8.79308e-18
MSTRG.641.2	PITG_08668T0	D0NCW6	Putative uncharacterized protein	0.805464	5.00886e-15
MSTRG.652.1	PITG_08705T0	D0ND02	Putative uncharacterized protein	0.864842	2.62492e-19
MSTRG.617.2	PITG_22859T0	D0ND26	Putative uncharacterized protein	0.804401	5.78793e-15
MSTRG.617.2	PITG_08832T0	D0NDA5	Putative uncharacterized protein	0.837304	4.14755e-17
MSTRG.617.2	PITG_08947T0	D0NDK2	Putative uncharacterized protein	0.826262	2.43972e-16
MSTRG.615.2	PITG_20253T0	D0P2C5	Large Conductance Mechanosensitive Ion Channel (MscL) Family	0.8024	7.58184e-15
MSTRG.615.2	PITG_22201T0	PITG_22201	hypothetical protein	0.90928	3.91159e-24
MSTRG.617.2	PITG_22201T0	PITG_22201	hypothetical protein	0.902388	3.07183e-23
MSTRG.641.2	PITG_09834T0	D0NEP2	Putative uncharacterized protein	0.824457	3.22066e-16
MSTRG.615.2	PITG_10017T0	D0NE34	Putative uncharacterized protein	0.915187	5.84278e-25
MSTRG.617.2	PITG_10017T0	D0NE34	Putative uncharacterized protein	0.885926	2.40072e-21
[truncated: 86,805 more rows]

## Sheet: narrow
lncRNA_gene	lncRNA_transcript	partnerRNA_gene	partnerRNA_transcript	UniProtKB	Dscription	direction	type	distance	subtype	location	Pearson's	Pvalue
[truncated: 280 more rows]
