# Supplementary material for: Genome-wide identification of long non-coding RNAs reveals potential association with Phytophthora infestans asexual and sexual development
Source: Microbiol Spectr. 2025 Mar 26;13(5):e01998-24. doi: 10.1128/spectrum.01998-24 (PMC12054190; doi:10.1128/spectrum.01998-24)
Supplement: Table S6 — Identification of differentially expressed lncRNAs and mRNAs in asexual development stages. [file spectrum.01998-24-s0007.xlsx]

## Sheet: 1306_MY_vs_CS
Table S6. Identification of differentally expressed lncRNAs and mRNAs in asexual development stages
#Transcripts	log2FC	pvalue	regulations	Mycelia5	Mycelia6	Cleaving3	Cleaving4
PITG_00806	-5.99228	0	down	422	292	23484	17616
PITG_00858	-5.1971	0	down	1006	709	29451	27012
PITG_07340	6.32394	0	up	17634	12988	193	154
PITG_07389	-12.444	0	down	11	15	67722	62987
MSTRG.3180.1	-7.96412	0	down	140	104	32335	23087
PITG_07961	-9.85469	0	down	85	64	65689	58249
PITG_20221	-10.8551	0	down	31	26	52224	42906
MSTRG.6381.1	8.61973	0	up	31898	19943	71	47
PITG_20537	-8.88686	0	down	62	31	21743	17503
PITG_10195	7.97358	0	up	13616	9468	49	34
PITG_11060	6.95328	0	up	38292	29343	280	218
PITG_02030	-12.0673	0	down	12	13	53905	42959
PITG_10884	-9.26982	0	down	72	38	36367	24515
PITG_11863	-10.5715	0	down	33	21	41349	32513
PITG_11885	-7.47314	0	down	239	178	38470	28828
PITG_13157	5.64292	0	up	18329	11526	306	229
PITG_12545	6.68876	0	up	30525	18858	238	189
PITG_12561	6.77758	0	up	20611	13682	168	114
PITG_12562	8.30037	0	up	95598	69504	293	186
PITG_12584	-6.84225	0	down	1206	754	106555	93616
PITG_12663	-6.25383	0	down	320	191	20117	14808
PITG_13386	-5.32572	0	down	620	363	19784	15347
PITG_21410	8.18217	0	up	22854	16679	76	48
PITG_02110	-7.59072	0	down	64	46	10252	8788
PITG_13881	-9.62899	0	down	32	37	27578	22483
PITG_14567	-7.4079	0	down	91	67	14195	10171
PITG_14568	-5.0868	0	down	1923	1454	57759	46611
PITG_14607	-9.77584	0	down	32	17	20735	17621
PITG_15017	-7.50753	0	down	242	216	43797	33129
PITG_03034	-7.75296	0	down	220	155	37489	34943
PITG_03346	-6.90235	0	down	639	395	60184	50186
PITG_03612	-7.77022	0	down	151	134	31433	25535
PITG_03670	-6.42301	0	down	1000	675	68010	60654
PITG_03859	-9.12157	0	down	45	30	20926	16633
PITG_16494	-6.09251	0	down	159	111	9150	7436
PITG_17410	-8.58711	0	down	67	37	19976	15800
PITG_17512	-4.10663	0	down	1961	1352	29000	22542
PITG_18187	5.46567	0	up	32592	22764	634	498
PITG_18005	-3.76362	0	down	4640	3022	50214	42850
PITG_18360	-6.25942	0	down	842	566	52219	44513
PITG_05149	-6.61174	0	down	251	175	19791	17573
PITG_05203	-8.67301	0	down	221	146	63869	68763
PITG_06662	-4.8983	0	down	2209	1451	53798	44090
PITG_18644	-4.27755	4.48242e-308	down	919	582	14513	11556
PITG_07041	-11.6852	1.55117e-307	down	22	28	74875	75395
PITG_16959	-8.88499	2.94734e-304	down	89	50	28090	29628
PITG_15863	-3.43271	1.90363e-302	down	5863	4017	53362	42799
PITG_18680	-12.8866	2.93927e-294	down	8	12	77298	59987
PITG_12551	8.52777	2.97933e-293	up	97632	80684	280	169
PITG_13579	-10.319	1.09766e-292	down	65	34	51376	58824
PITG_04820	-4.13211	1.36297e-292	down	1929	1197	26181	22600
PITG_18025	5.94728	2.51289e-292	up	51434	31057	712	486
PITG_04335	-7.72413	3.95234e-290	down	77	46	13719	9687
PITG_21827	-5.36207	1.17008e-286	down	815	604	27323	25268
PITG_04536	-4.85777	1.76652e-281	down	334	236	8268	6644
PITG_17348	-4.77629	2.40783e-281	down	1771	1166	37042	34682
PITG_04398	8.01382	1.84103e-279	up	22997	12654	72	50
PITG_07391	-12.6761	2.77755e-276	down	9	10	59691	52030
PITG_03115	-6.13579	5.94686e-274	down	783	425	38720	35751
PITG_11238	-12.0151	5.12942e-273	down	16	26	94424	68434
PITG_12466	5.39477	7.80421e-263	up	12599	9156	270	200
MSTRG.18649.1	-7.01698	1.08187e-257	down	60	41	6264	5455
PITG_07410	-12.6401	3.15857e-254	down	11	6	53929	43457
PITG_04999	-10.2113	8.12049e-253	down	33	43	48180	36109
PITG_13576	-12.4476	3.30954e-252	down	21	11	70917	85340
PITG_01729	-5.27557	2.23485e-250	down	442	293	13024	12349
PITG_05413	-4.83057	1.19306e-248	down	499	381	12623	10131
PITG_11237	-12.2863	1.43221e-243	down	11	8	50069	35777
PITG_03724	6.52274	5.16564e-242	up	12962	10228	132	99
PITG_09107	-6.65666	1.05549e-237	down	286	139	20181	17322
PITG_03590	-5.73384	1.1072e-237	down	410	229	17567	12724
PITG_15071	-4.79617	2.12511e-237	down	1360	1005	30732	28488
PITG_20139	5.21711	2.20777e-237	up	30023	22858	667	620
PITG_02242	-4.18246	8.36848e-237	down	833	547	12853	9708
PITG_06107	-7.74839	6.63078e-234	down	145	112	31568	19322
PITG_15552	-8.49546	1.10268e-231	down	93	45	27205	17202
PITG_12351	-6.87687	2.03727e-229	down	294	208	33273	20687
PITG_15280	-5.91353	1.85046e-227	down	1047	754	47647	49429
PITG_13601	-12.0957	1.42544e-225	down	7	17	54808	42755
PITG_01050	6.55563	4.35551e-222	up	6450	4480	61	44
PITG_20454	-8.10092	6.81819e-222	down	27	22	6558	5550
PITG_00979	-5.99696	8.60078e-221	down	175	113	9810	6804
PITG_21540	4.99162	5.08444e-214	up	28716	21134	717	694
PITG_21207	-7.43004	1.90344e-213	down	52	52	8787	7594
PITG_04639	-7.23133	2.30249e-213	down	54	27	5762	5029
PITG_04618	-4.73185	4.9046e-213	down	3059	2343	67523	62391
PITG_03199	-4.70951	3.17613e-211	down	761	428	14786	12687
PITG_02058	3.85855	4.06075e-211	up	12341	8504	686	605
PITG_15217	6.31416	5.0932e-211	up	6664	4315	61	62
PITG_16033	-10.9983	1.76563e-206	down	18	30	48154	43727
PITG_04321	4.12221	5.53241e-202	up	21237	15854	1040	891
MSTRG.4684.1	-5.34196	4.86749e-201	down	125	85	4293	3377
PITG_11470	-5.25348	2.64512e-197	down	527	411	19196	13611
PITG_12352	-7.63276	1.43063e-196	down	32	27	6097	4538
PITG_11919	-6.18339	3.35043e-194	down	91	69	6154	4425
PITG_14591	-6.68904	5.29455e-193	down	249	118	16981	15920
PITG_07999	-4.52924	8.14225e-193	down	1123	707	22348	15686
PITG_10870	-8.03308	1.17347e-187	down	24	19	5789	4397
PITG_15139	-4.02297	2.61145e-186	down	1173	740	16143	11801
PITG_00488	4.77911	3.82973e-185	up	10165	7777	334	262
PITG_04780	-3.66405	7.29117e-185	down	1582	951	15313	13185
PITG_11046	4.29366	9.31216e-185	up	7209	4993	294	265
PITG_03803	-7.55937	2.01398e-184	down	95	88	15227	16123
PITG_21208	-7.77739	2.50655e-184	down	27	18	4723	4114
PITG_00127	6.35828	7.25486e-183	up	10436	7812	127	77
PITG_18706	3.72935	8.70055e-183	up	22843	16538	1534	1164
PITG_02961	-7.44632	4.26686e-182	down	62	26	7051	6386
PITG_15251	-4.49871	4.75741e-182	down	297	187	5583	4239
PITG_01852	-4.87514	9.27298e-181	down	160	106	3928	3092
PITG_12687	-5.16434	9.61702e-179	down	160	91	4464	3555
PITG_05733	-6.11636	4.33735e-177	down	446	310	29795	18160
PITG_10269	6.42006	1.07872e-176	up	5926	3722	48	52
PITG_13660	9.34779	2.40974e-176	up	33226	34082	62	36
PITG_00989	-4.50765	5.09892e-176	down	901	571	15058	14628
PITG_02227	-11.2254	5.0735e-175	down	25	4	30246	29220
PITG_15754	-5.37122	1.04424e-174	down	101	69	3390	2920
PITG_13763	4.2822	2.57645e-172	up	17348	11802	803	555
PITG_09793	7.13938	8.45096e-170	up	13153	11692	98	66
PITG_05156	2.54675	2.61004e-169	up	50142	34415	7094	5928
PITG_20590	-10.9772	8.33242e-169	down	7	9	16882	12408
PITG_21167	-9.1836	3.79596e-167	down	43	18	14160	16445
PITG_12239	-5.19787	1.21115e-166	down	280	173	7398	7311
PITG_13116	5.75361	6.00927e-166	up	25967	22128	415	400
PITG_03467	-4.95405	1.23996e-164	down	253	143	5683	5157
PITG_19854	3.60176	1.39842e-164	up	13334	9770	959	768
PITG_00123	-9.76732	1.18602e-163	down	35	13	23662	13563
PITG_01333	-11.891	1.76785e-163	down	8	4	22571	18310
PITG_02911	-4.63701	1.00542e-162	down	168	121	3545	2938
PITG_04121	-11.8928	1.52427e-162	down	87	150	504504	381154
PITG_15627	-6.69037	3.03758e-162	down	65	35	4619	4486
PITG_10442	5.21705	4.47111e-162	up	6000	3544	119	108
PITG_07355	-11.0638	8.98785e-162	down	6	13	22505	15265
PITG_06013	-6.14154	1.50379e-161	down	86	72	5990	4235
PITG_16926	6.02497	1.31827e-160	up	10347	8478	160	107
PITG_02081	-8.71147	9.43742e-160	down	17	16	7490	5143
PITG_01717	-4.77441	1.15722e-159	down	265	159	5326	4952
PITG_08872	-8.43098	1.56653e-159	down	17	12	4809	4160
PITG_16055	5.19148	2.09048e-159	up	3798	2577	87	70
PITG_03278	-7.47036	2.10205e-159	down	96	105	17185	15887
PITG_01057	-3.60889	4.66889e-159	down	594	410	5884	5115
PITG_03240	-4.98054	2.67113e-158	down	236	196	6994	5487
PITG_00845	-4.67634	5.97318e-158	down	701	424	12773	12606
PITG_21047	-5.40664	1.17428e-157	down	94	58	3070	2680
PITG_03412	-5.40664	1.17428e-157	down	94	58	3070	2680
PITG_08181	-11.3786	4.15614e-156	down	6	7	16401	14654
PITG_06407	4.66547	8.22527e-153	up	5432	3538	160	155
PITG_16041	4.2681	2.08278e-152	up	6777	4078	284	218
PITG_11755	3.22409	4.30504e-152	up	13754	9701	1284	989
PITG_15777	-6.32038	1.93326e-151	down	51	28	3014	2601
PITG_11069	4.26416	1.31555e-150	up	13494	9330	642	437
PITG_00273	-9.89251	1.28678e-149	down	8	13	10780	7579
PITG_17828	-10.4148	1.89117e-148	down	15	23	31316	18079
PITG_10218	5.93811	7.3612e-148	up	39047	30089	657	386
PITG_07996	-4.52785	1.34072e-147	down	246	151	4727	3490
PITG_12278	-4.02002	1.60311e-147	down	605	393	8502	6099
PITG_04248	-5.29563	3.01278e-147	down	186	124	6607	4432
PITG_05714	-11.6674	4.04078e-146	down	3	9	18371	16908
PITG_08405	-4.02883	1.27245e-145	down	385	245	5294	3949
PITG_08881	3.10996	2.76802e-145	up	15949	11485	1551	1320
PITG_04231	-5.79629	1.29656e-144	down	76	45	3488	2548
PITG_04971	-5.27152	3.20372e-144	down	165	99	4563	4452
PITG_03721	5.62488	3.22193e-143	up	8696	7317	154	143
PITG_02134	-5.64168	6.62726e-143	down	83	44	3049	2574
PITG_01398	5.58959	1.03632e-142	up	6252	3709	113	72
PITG_01397	5.26425	1.35978e-141	up	5671	4528	136	107
PITG_06359	-5.68339	2.52618e-141	down	473	220	16743	14206
PITG_06741	-7.36462	4.18622e-141	down	313	328	61239	38986
PITG_04970	-4.20019	9.26641e-141	down	1397	1020	20121	19769
PITG_12131	-5.43064	1.69078e-139	down	219	134	6570	6853
PITG_18578	-12.6759	2.08648e-139	down	27	61	321420	250694
PITG_16727	-11.8363	2.57336e-139	down	11	26	78924	53219
PITG_15195	-5.10184	1.03545e-138	down	1325	956	33473	36435
PITG_08817	-4.49559	4.07611e-138	down	796	548	13382	13636
PITG_17804	4.05207	1.77759e-137	up	6800	4011	316	262
PITG_00077	-3.72142	3.77805e-137	down	697	428	6896	6271
PITG_02256	3.5927	6.19377e-137	up	25902	19276	1966	1451
PITG_01655	-5.48862	9.35229e-137	down	91	77	3610	3231
PITG_01818	-3.39844	3.73603e-136	down	1400	1018	13233	9945
PITG_08001	4.19053	2.73702e-135	up	6763	4689	336	233
PITG_10595	-4.0112	1.35864e-134	down	602	368	7138	6712
PITG_13264	-7.32716	6.67382e-133	down	22	17	3240	2427
PITG_02671	-5.31694	1.4827e-132	down	104	91	3917	3187
PITG_13495	-10.9525	2.08422e-132	down	16	21	27068	39496
PITG_17132	-3.67746	5.37011e-131	down	463	277	4696	3746
PITG_13581	-8.6404	4.80651e-130	down	21	16	8580	4967
PITG_07943	-5.33413	1.65538e-129	down	131	118	5160	4073
PITG_11226	-3.18914	7.74716e-129	down	1357	912	10738	7951
PITG_01253	5.20475	7.98054e-129	up	2986	1920	65	54
PITG_06008	-4.46737	1.37012e-128	down	411	281	8302	5603
PITG_00066	-3.71003	1.49257e-128	down	770	437	7620	6358
PITG_10760	-9.26332	2.04372e-128	down	14	8	7460	4782
PITG_10226	-9.5485	3.74625e-128	down	8	17	10026	7479
PITG_05669	-5.01629	7.18512e-128	down	887	798	26595	23614
PITG_22658	4.92025	3.42284e-127	up	5561	3128	144	110
PITG_12151	3.31216	5.12984e-127	up	6782	4794	594	461
PITG_04976	-4.96794	2.08288e-126	down	123	81	3358	2407
PITG_12233	-4.09096	4.2028e-126	down	343	193	4462	3638
PITG_01940	4.61551	6.98757e-126	up	3357	2401	113	99
PITG_13614	3.65571	9.01149e-126	up	20783	14834	1515	1059
PITG_09798	6.48133	1.0547e-125	up	18699	12908	216	109
PITG_05392	-8.89449	2.30855e-125	down	24	18	12103	6332
PITG_07994	-4.42437	1.58846e-124	down	313	168	4916	4189
PITG_06212	5.89863	1.63259e-124	up	6121	4214	102	56
PITG_05806	-10.4703	3.4058e-124	down	4	9	9709	7137
MSTRG.2920.1	-6.91636	8.79157e-124	down	23	18	2449	2014
PITG_02553	-5.1887	3.63311e-123	down	392	326	11713	12015
PITG_08387	-6.84344	4.10659e-123	down	31	28	3661	2547
PITG_06860	5.47515	4.84241e-123	up	18821	10513	270	304
PITG_15278	5.97442	7.18187e-123	up	16907	11516	270	144
PITG_22104	-6.78843	9.97509e-123	down	74	34	5049	5311
PITG_03288	-5.04107	1.04816e-121	down	1647	1293	41779	45355
PITG_07249	3.8039	1.05697e-121	up	5483	4059	348	273
PITG_15504	3.60393	1.63444e-121	up	9729	5842	592	541
PITG_13065	-6.79959	7.48553e-121	down	69	66	8671	5369
PITG_04922	-6.03014	7.73868e-121	down	38	29	2194	1760
PITG_01862	3.21024	2.7113e-120	up	17978	10999	1612	1189
PITG_10623	-9.63751	1.17754e-119	down	9	7	6861	4702
PITG_04336	-4.69402	1.38371e-119	down	172	103	3245	3058
PITG_16918	-4.02612	1.60174e-119	down	408	240	5443	3993
PITG_05117	4.59565	7.22718e-119	up	7255	5968	278	224
PITG_06016	-3.96978	1.63673e-118	down	1879	1402	23254	22994
PITG_14621	-5.4839	3.17296e-118	down	66	51	2751	2012
PITG_09597	-3.24201	8.59746e-118	down	2597	1726	18698	17758
PITG_15471	-9.23844	1.00463e-117	down	11	6	5401	3855
PITG_10300	3.36372	1.74348e-116	up	9821	7101	860	635
PITG_16760	4.78352	5.06504e-116	up	12008	8973	329	355
PITG_17928	-3.16521	2.01183e-115	down	2107	1340	14204	13266
PITG_06236	-8.88747	2.67075e-115	down	31	48	21517	14503
PITG_04814	-5.33807	3.78377e-115	down	116	56	3391	2739
PITG_05615	5.93384	4.17137e-115	up	93297	64340	1554	818
PITG_16321	-11.901	3.51673e-114	down	6	3	15075	15421
PITG_01955	-6.67943	7.04792e-114	down	24	18	2109	1764
PITG_04908	-3.36994	1.26045e-113	down	1350	820	11628	8462
PITG_11235	-5.32427	1.4262e-113	down	89	45	2583	2162
PITG_03473	2.24111	3.48306e-113	up	15261	10233	2690	2160
PITG_01654	4.45706	4.34181e-113	up	4592	3378	165	162
PITG_09872	3.01485	5.44358e-113	up	6014	3830	586	501
MSTRG.14472.4	-8.32373	8.90288e-113	down	11	11	3287	3049
PITG_12727	3.01452	1.96137e-112	up	17958	12404	1973	1432
PITG_19103	-5.40095	5.09328e-112	down	225	152	9082	5453
PITG_11327	5.21829	6.63922e-112	up	4267	2422	80	78
PITG_01938	5.55876	8.9457e-111	up	28345	22355	441	525
PITG_03875	-7.77043	9.13663e-111	down	50	22	9022	5017
PITG_04089	5.50796	9.57514e-111	up	4543	2603	86	54
PITG_10207	4.32425	2.90773e-110	up	3628	2356	159	110
PITG_14055	5.24653	4.22367e-110	up	5728	3636	141	82
PITG_09760	4.91106	7.431e-110	up	52370	28498	1477	919
PITG_16464	4.14796	1.44576e-109	up	15124	8754	590	592
PITG_11450	5.49883	1.52941e-109	up	14242	11846	336	201
PITG_22350	-8.00781	1.97456e-109	down	13	10	3073	2280
PITG_14968	-8.04703	2.16007e-109	down	22	10	4664	2940
PITG_21524	5.3166	3.32078e-109	up	3516	1987	67	55
PITG_16866	9.57465	3.6111e-109	up	6606	5102	8	6
PITG_09445	2.61282	7.24594e-109	up	9988	6552	1374	1057
PITG_02998	6.27363	5.82128e-108	up	3845	3256	42	42
PITG_15093	-9.30563	1.98829e-107	down	9	5	4481	3480
PITG_14008	2.33326	2.00392e-107	up	15012	9581	2358	1999
PITG_09402	3.54411	3.01021e-107	up	16499	12264	1321	933
PITG_05111	-8.34611	5.75199e-107	down	11	10	3642	2572
PITG_21759	4.44808	1.00951e-106	up	2836	1849	112	81
PITG_13115	-11.5151	1.94533e-106	down	4	5	14505	9530
PITG_00833	7.09122	4.03739e-106	up	29099	23865	250	115
PITG_03698	2.55468	9.24854e-106	up	47261	33757	7098	5415
PITG_00348	-4.54938	3.83018e-105	down	1413	925	22905	25447
PITG_00693	4.33058	4.17276e-105	up	18974	10434	776	523
PITG_08491	5.97495	1.43084e-104	up	4707	2487	61	40
PITG_03948	-6.81519	1.58744e-104	down	67	80	8975	6644
PITG_05616	5.06122	2.12782e-104	up	6784	5688	207	139
PITG_16339	-3.12418	3.2574e-104	down	1760	1053	12578	9332
PITG_18064	-4.20351	3.2738e-104	down	162	114	2632	1970
PITG_20102	5.99079	4.75085e-104	up	6368	3807	61	79
PITG_06577	-2.99851	5.55439e-104	down	1712	1076	10299	9488
PITG_10329	-6.49149	2.23814e-103	down	29	15	1973	1561
PITG_14466	-5.72728	2.25103e-103	down	60	42	2949	1964
PITG_08365	-5.77641	3.22411e-103	down	66	58	3744	2524
PITG_03673	-5.99616	4.2868e-103	down	70	33	3455	2384
PITG_11139	-3.35312	1.43858e-102	down	2706	2117	23562	21194
PITG_03273	-5.56064	1.46492e-102	down	704	716	32760	29654
PITG_05587	-3.87024	2.53527e-102	down	1629	1274	19425	18966
PITG_14084	-6.89354	4.07116e-102	down	22	22	2816	1987
PITG_17342	-6.00311	4.07808e-102	down	66	67	4638	3298
PITG_10184	-6.06662	4.11203e-102	down	68	32	3545	2411
PITG_11170	-4.17671	4.80897e-102	down	2458	1331	29973	29773
PITG_11983	-5.90475	3.21544e-101	down	46	25	2206	1602
PITG_19249	-5.62771	3.24049e-101	down	208	89	6802	5901
PITG_18312	4.2796	5.51647e-101	up	9181	7400	464	323
PITG_15582	-4.72596	6.40039e-101	down	90	55	1836	1585
PITG_21854	-8.84358	1.29883e-100	down	12	7	4861	3053
PITG_02282	-2.4535	2.3059e-100	down	1986	1340	9263	7161
PITG_12599	2.37833	4.66867e-100	up	19731	12477	3131	2418
PITG_00840	8.86576	8.43489e-100	up	4466	3241	10	5
PITG_14674	-5.68686	1.21937e-99	down	346	307	14266	16262
PITG_06570	4.36498	1.29993e-99	up	4645	2642	182	132
PITG_10630	-4.99948	1.42961e-99	down	84	47	2127	1614
PITG_16322	-3.72074	2.34479e-99	down	1481	924	13913	14092
PITG_07164	5.23183	8.09485e-99	up	2365	1765	57	43
PITG_07409	-11.599	9.17626e-99	down	4	5	11473	13372
PITG_08880	-2.95517	1.60653e-98	down	1781	1215	12218	8821
PITG_16476	-6.41578	2.07572e-98	down	199	75	11403	8735
PITG_11180	-5.48995	2.42421e-98	down	72	69	3336	2514
PITG_13175	-9.35126	2.85661e-98	down	7	7	4969	3363
PITG_04640	2.13424	1.48745e-97	up	67733	43208	12774	9883
PITG_17832	-8.22077	1.06934e-96	down	13	8	3405	2266
PITG_11504	-9.1285	4.08105e-96	down	6	8	3635	3416
PITG_11662	-5.03456	1.00214e-95	down	181	84	4102	3480
PITG_06929	-2.96745	1.85367e-95	down	1526	1068	9425	8766
PITG_06382	-5.29854	3.52941e-95	down	67	38	2151	1551
PITG_22810	-3.57685	5.14662e-95	down	391	237	3473	3171
PITG_03592	-8.82102	5.5209e-95	down	7	7	3120	2584
PITG_10032	3.06069	6.66707e-95	up	32642	24493	3618	2640
PITG_21501	-3.64046	3.44498e-94	down	381	285	3902	3586
PITG_04834	-3.56432	6.96083e-94	down	292	190	2678	2410
PITG_16956	5.601	1.74354e-93	up	46696	30097	958	489
PITG_16675	-4.72762	2.502e-93	down	398	196	6964	6699
PITG_05636	3.84248	2.60617e-93	up	25968	17096	1669	1056
PITG_09846	2.77455	3.88899e-93	up	8186	5539	1042	770
PITG_06664	-2.81653	7.07455e-93	down	961	590	5205	4511
PITG_05778	2.57194	1.15154e-92	up	6753	4254	914	740
PITG_19263	2.90606	1.74527e-92	up	17834	13363	1990	1777
MSTRG.13352.2	-3.93234	1.93771e-92	down	206	119	2474	1946
PITG_03611	4.55255	2.89615e-92	up	5218	4461	210	170
PITG_13006	6.16841	3.06854e-92	up	6817	6550	108	67
PITG_13819	-4.30207	4.28359e-92	down	947	679	13648	14950
PITG_03882	4.91108	8.9912e-92	up	6145	5534	195	164
PITG_19063	2.4907	3.07816e-91	up	10434	7450	1611	1271
PITG_17174	5.65599	4.01535e-91	up	1894	1299	31	26
PITG_03697	-5.44206	4.70587e-91	down	105	48	3407	2457
PITG_12902	-2.64912	3.25086e-90	down	1761	1166	9517	7042
PITG_16984	3.67668	3.36972e-90	up	9960	5955	666	449
PITG_00804	2.55096	3.54898e-90	up	13377	9672	2011	1559
PITG_10703	-11.0134	3.99489e-90	down	3	5	7509	7308
PITG_04728	-9.78261	7.14129e-90	down	2	10	5381	4387
PITG_11346	-9.11843	1.35102e-89	down	9	10	4232	5212
PITG_07027	-2.79523	3.87413e-89	down	1899	1361	11842	8725
PITG_02052	-2.77758	6.48085e-89	down	749	524	4437	3453
PITG_03388	2.68332	1.04484e-88	up	4863	3277	611	526
PITG_03719	2.13612	1.05084e-88	up	13678	8633	2489	2044
PITG_02147	-5.08804	1.22493e-88	down	65	43	1939	1380
PITG_13920	-3.32852	2.35736e-88	down	333	244	2823	2410
PITG_05816	-4.66786	2.45126e-88	down	72	49	1505	1257
PITG_00962	-9.29907	2.98806e-88	down	22	45	23421	17916
PITG_07846	3.46688	3.22022e-88	up	6048	3746	469	326
PITG_06672	-5.07939	5.01323e-88	down	88	47	2385	1688
PITG_17445	3.24004	6.10314e-88	up	10139	7960	980	772
PITG_01267	-3.48826	6.61774e-88	down	242	154	2213	1769
PITG_04989	-5.80473	8.26717e-88	down	53	41	2954	1865
PITG_13889	6.31993	8.79495e-88	up	2081	1598	24	18
PITG_20734	-2.69761	1.04567e-87	down	2320	1524	13043	9453
PITG_11102	-12.578	2.75404e-87	down	5	1	20357	12778
PITG_08697	-5.90167	3.04521e-87	down	79	45	4214	2478
PITG_11474	3.01994	5.74582e-87	up	6875	4870	762	553
PITG_06449	4.0935	6.97976e-87	up	4870	2968	199	206
PITG_14173	4.44246	7.35202e-87	up	12183	8581	551	324
PITG_16089	-5.20755	8.77394e-87	down	50	35	1626	1213
PITG_00479	-2.32936	1.31041e-86	down	1736	1129	6887	5979
PITG_06408	4.80713	1.85925e-86	up	10427	7732	381	217
PITG_00527	2.40814	2.7364e-86	up	70534	42203	10662	8258
PITG_07155	2.74315	2.9417e-86	up	5778	3790	735	551
PITG_13458	-2.67026	5.28355e-86	down	1042	689	5660	4267
PITG_08832	-2.39846	1.23902e-85	down	3233	2014	14073	10700
PITG_12238	-2.67272	1.41903e-85	down	831	514	4219	3436
PITG_00937	-10.7058	1.61751e-85	down	5	4	8576	5152
PITG_16953	-5.11219	1.76583e-85	down	378	295	9531	11302
PITG_16696	-8.24172	2.89311e-85	down	11	8	2473	2635
PITG_15873	3.48455	3.23927e-85	up	3404	2517	257	222
MSTRG.25544.1	6.20261	3.39111e-85	up	8137	5875	121	55
PITG_22872	-4.05402	3.58786e-85	down	275	143	3378	2741
PITG_04394	-3.99941	5.68385e-85	down	128	92	1749	1426
PITG_16009	-4.40452	7.41588e-85	down	672	387	9349	10242
PITG_05264	2.56399	1.21008e-84	up	11750	7661	1705	1251
PITG_15659	-7.19158	5.16839e-84	down	41	24	3548	4720
PITG_05998	-4.06648	5.9248e-84	down	10906	5649	119824	120692
PITG_17088	-4.81499	5.9746e-84	down	75	58	1742	1628
PITG_04815	-4.82813	1.17647e-83	down	168	78	3294	2806
PITG_02964	4.41037	1.8236e-83	up	2508	1515	99	70
PITG_10941	2.16499	1.97768e-83	up	101487	61692	18152	14287
PITG_01369	4.23981	5.33133e-83	up	2727	1962	135	91
PITG_03018	-6.57864	5.76469e-83	down	96	123	10688	9156
PITG_17034	4.90803	1.85502e-82	up	15897	12163	557	309
PITG_01950	-3.31359	6.12595e-82	down	3950	2878	30280	30599
PITG_07953	5.30804	6.75638e-82	up	4659	2740	109	59
PITG_18386	-11.6262	6.98147e-82	down	2	4	9258	7800
PITG_08871	-7.71214	7.53689e-82	down	10	8	1808	1580
PITG_11059	7.7441	1.24917e-81	up	2441	1804	11	7
PITG_15903	8.71484	1.535e-81	up	3429	2601	5	8
PITG_01752	2.92553	2.31044e-81	up	23117	13831	2541	1808
PITG_10555	-4.18236	2.32482e-81	down	207	140	2785	2821
PITG_11253	-8.07819	2.54835e-81	down	9	10	2852	1866
PITG_00070	-3.47466	2.85593e-81	down	992	643	7984	8125
PITG_04846	-2.73491	2.9626e-81	down	545	366	2971	2474
PITG_02786	3.32853	3.54428e-81	up	11332	8832	1071	771
PITG_02706	-1.91608	4.32688e-81	down	9046	5918	26969	23502
PITG_18340	6.86323	1.48569e-80	up	6005	6877	58	47
PITG_08425	4.53873	1.62024e-80	up	31592	19956	1292	724
PITG_13597	-2.26845	1.71185e-80	down	1666	1062	6314	5416
PITG_04748	-9.77981	3.45138e-80	down	7	2	3770	3278
PITG_13003	6.08102	7.04013e-80	up	20273	14286	326	147
PITG_14057	5.93119	5.50519e-79	up	2740	1518	28	33
PITG_22378	-7.22017	1.82891e-78	down	13	14	1818	1817
PITG_11045	3.07066	2.09994e-77	up	21304	14707	2333	1566
PITG_11329	5.98122	3.88392e-77	up	2101	1325	21	27
PITG_03287	-8.47112	6.52293e-77	down	19	7	3401	4504
PITG_00271	-3.64584	2.60519e-76	down	382	262	3594	3593
PITG_00623	4.22694	5.42293e-76	up	3850	2141	168	116
PITG_13419	-6.70309	5.49111e-76	down	88	120	11538	9202
PITG_07298	-8.59448	6.11967e-76	down	7	6	2711	1856
PITG_14459	-7.26334	9.7774e-76	down	15	6	1601	1271
MSTRG.11466.1	5.85387	1.06677e-75	up	3334	2650	64	32
PITG_09375	-5.0417	1.6078e-75	down	79	59	2536	1625
PITG_06381	-2.57633	2.12422e-75	down	2385	1826	12511	10338
PITG_18456	-4.83013	4.36398e-75	down	63	36	1428	1089
PITG_03977	-7.55481	4.4408e-75	down	12	8	2038	1370
PITG_09852	-3.33416	7.87067e-75	down	400	284	3175	3009
PITG_09354	5.19988	9.39432e-75	up	5435	4003	156	81
PITG_01939	4.1154	9.53303e-75	up	26102	21373	1191	1288
PITG_15776	-8.12556	9.90397e-75	down	45	10	7832	5261
PITG_10563	-4.71431	2.17116e-74	down	89	81	2345	1767
PITG_15654	-3.07607	2.39872e-74	down	4002	2217	23859	22119
PITG_11857	6.5045	2.46899e-74	up	1890	1567	20	15
PITG_15774	-7.88114	2.61218e-74	down	60	14	8237	6466
PITG_03881	3.81194	6.1985e-74	up	3016	2387	190	161
PITG_00269	-2.73375	1.94445e-73	down	1358	928	6989	6604
PITG_01535	1.96355	3.35996e-73	up	16199	10518	3262	2855
PITG_11966	2.69389	3.71273e-73	up	39929	22708	4882	3706
PITG_13061	-5.98024	4.35865e-73	down	34	27	1654	1789
MSTRG.24562.1	7.76203	6.40035e-73	up	2132	1481	8	7
PITG_03575	2.55869	7.86914e-73	up	3764	2556	537	429
PITG_15469	-6.6273	9.73199e-73	down	27	13	2182	1366
PITG_10459	-5.86345	1.08859e-72	down	85	39	4026	2389
PITG_20792	-2.18703	1.09112e-72	down	1413	934	5143	4425
PITG_00056	-3.31822	1.52894e-72	down	1776	1299	13588	13906
PITG_08530	-3.84891	2.18144e-72	down	482	314	4911	5237
MSTRG.7729.1	-6.5882	2.36121e-72	down	18	11	1467	1048
PITG_22242	-4.38896	2.36379e-72	down	84	49	1335	1143
PITG_00177	3.92734	3.87658e-72	up	2247	1575	135	93
PITG_01133	-4.77328	4.49707e-72	down	83	70	1911	1874
PITG_02785	3.83093	4.99719e-72	up	34199	26507	2435	1507
PITG_03703	7.78688	6.33808e-72	up	2202	1693	7	9
PITG_21071	2.10802	1.02127e-71	up	8047	5109	1521	1210
MSTRG.15895.2	-7.44281	1.08458e-71	down	12	8	1889	1265
PITG_17956	4.63131	1.25737e-71	up	5446	3549	144	176
PITG_05079	-3.57524	1.50032e-71	down	9591	5467	76085	80623
PITG_21127	2.9713	2.07929e-71	up	3307	2173	326	298
PITG_04071	-12.6178	2.26267e-71	down	1	4	18765	10426
PITG_13661	6.05718	2.46323e-71	up	4248	4334	75	47
PITG_20468	-4.98317	3.11389e-71	down	54	37	1307	1261
PITG_00734	-3.20804	3.54414e-71	down	731	444	4862	4728
PITG_01821	-4.73701	3.66753e-71	down	204	204	5320	4763
PITG_11942	3.55526	5.33536e-71	up	4395	3461	314	293
PITG_02222	-8.31931	7.94738e-71	down	8	8	2950	1757
PITG_17507	5.60015	8.49765e-71	up	14181	11173	193	273
PITG_01335	-3.59899	8.83545e-71	down	1078	740	9443	10136
PITG_01952	-4.21613	9.22198e-71	down	138	93	1908	1913
PITG_00201	-3.37714	1.31664e-70	down	235	154	2081	1559
PITG_16206	5.89922	3.28258e-70	up	1443	1010	19	18
MSTRG.21985.4	-3.66438	8.23158e-70	down	717	406	6171	6293
PITG_05861	3.01221	8.9597e-70	up	4376	2997	486	342
PITG_23123	6.35634	1.82653e-69	up	1483	1053	16	12
PITG_10915	-8.9163	2.71333e-69	down	12	1	3284	2243
PITG_01551	3.64148	4.85169e-69	up	2186	1568	141	130
PITG_09613	-3.86744	5.4066e-69	down	1135	915	16960	10754
PITG_03552	4.91808	1.11394e-68	up	4310	3700	113	128
PITG_04333	3.93329	1.83642e-68	up	2643	1707	156	101
PITG_11525	-3.22437	2.57593e-68	down	4562	3082	30815	32628
PITG_18016	-7.5315	2.63083e-68	down	10	6	1511	1151
PITG_22200	2.64635	2.724e-68	up	8106	5351	1137	804
PITG_16061	-9.25314	3.213e-68	down	4	12	5858	3533
PITG_05523	-5.03004	3.69616e-68	down	344	214	6964	8953
PITG_07522	6.04238	4.43131e-68	up	1464	955	20	13
PITG_03396	-4.08908	4.79175e-68	down	871	529	9719	11145
PITG_17920	2.98109	5.21995e-68	up	8836	4994	811	730
PITG_14937	-9.38322	8.59687e-68	down	4	6	3840	2326
PITG_12676	-1.8718	1.00458e-67	down	3136	1980	9153	7569
PITG_13074	3.17892	1.03256e-67	up	2360	1675	217	185
PITG_17716	2.39658	1.12718e-67	up	8288	5414	1354	990
PITG_00160	-3.99597	1.59497e-67	down	166	144	2427	2096
MSTRG.6719.2	-4.65852	2.06717e-67	down	57	48	1315	1096
PITG_20681	-5.15339	2.69914e-67	down	57	57	1942	1781
PITG_13112	3.94196	2.91358e-67	up	7524	6001	499	315
PITG_03339	-2.4812	5.25183e-67	down	1568	1081	6871	6374
PITG_15060	-7.07005	2.44511e-66	down	107	166	19002	16489
PITG_03128	-4.6367	3.32883e-66	down	99	90	2187	2101
PITG_13749	2.71654	3.35482e-66	up	4011	2956	526	435
PITG_14251	-3.42143	5.45734e-66	down	623	419	4872	5048
PITG_19361	2.60735	5.99439e-66	up	4869	3391	707	521
PITG_08898	-2.94668	7.481e-66	down	843	513	4729	4514
PITG_07778	2.49274	8.40751e-66	up	3473	2388	509	428
PITG_17891	-2.24008	9.34064e-66	down	1044	671	4058	3207
PITG_20381	-4.1962	1.14777e-65	down	92	69	1380	1275
PITG_10212	-6.12382	1.36276e-65	down	28	14	1580	1045
PITG_09832	-3.85242	1.69316e-65	down	858	746	10573	10569
PITG_15980	4.1344	1.74456e-65	up	5166	3588	205	238
PITG_00921	2.34695	2.40557e-65	up	20669	15763	3611	2913
PITG_20718	4.68541	3.15063e-65	up	5505	4097	148	185
PITG_15250	2.17501	3.21091e-65	up	4991	3204	888	735
PITG_13918	2.25159	5.3958e-65	up	6277	3983	1093	838
PITG_11661	-5.25746	5.6105e-65	down	38	21	1060	942
PITG_20970	4.40207	5.82428e-65	up	14418	12853	561	616
PITG_07381	4.40394	1.86138e-64	up	2238	1632	78	86
PITG_08461	-4.83726	2.31929e-64	down	213	210	5458	5663
PITG_08044	6.39381	3.21309e-64	up	3400	2796	49	20
PITG_17289	-3.71258	3.47217e-64	down	1433	816	12318	13403
PITG_16275	4.9114	4.15869e-64	up	4948	4311	183	105
PITG_05377	3.91364	5.40575e-64	up	4900	2584	221	212
PITG_15392	2.23322	6.89983e-64	up	4350	2848	765	609
PITG_00074	2.62667	7.12477e-64	up	19075	13869	2861	2007
PITG_00506	4.02964	1.05554e-63	up	2159	1567	101	104
PITG_16112	-4.62624	1.05629e-63	down	79	43	1577	1114
PITG_03417	-3.28586	1.41931e-63	down	560	311	3855	3605
PITG_11040	4.68136	2.55432e-63	up	1930	1566	62	62
PITG_14767	-7.62725	2.57268e-63	down	101	24	11948	8737
PITG_00207	-3.65992	4.0285e-63	down	378	221	3293	3359
PITG_10221	-5.02848	6.39935e-63	down	50	27	1307	939
PITG_21620	4.02267	6.7063e-63	up	3192	2238	190	115
PITG_11087	-3.6872	8.23751e-63	down	1523	1133	14471	16124
PITG_14456	3.75239	1.99707e-62	up	4750	2606	239	238
PITG_08346	2.13767	2.08902e-62	up	6546	4086	1205	954
PITG_03198	-3.64317	2.38161e-62	down	137	92	1469	1111
PITG_22648	6.01047	2.91021e-62	up	2657	1454	39	18
PITG_04506	-3.84802	3.10242e-62	down	227	142	2312	2383
PITG_12042	5.71421	3.5958e-62	up	2537	1942	54	25
PITG_20295	-4.60064	3.66153e-62	down	63	38	1278	923
PITG_01762	2.17533	3.69003e-62	up	7114	4728	1351	1012
PITG_17406	3.21427	5.67323e-62	up	14974	10266	1520	959
PITG_10199	-7.06721	7.45243e-62	down	12	7	1349	948
PITG_05561	-3.038	1.01538e-61	down	10119	6047	57190	59399
PITG_07077	2.70863	1.41725e-61	up	3330	2399	422	369
PITG_09005	-3.04919	1.62165e-61	down	309	199	1967	1781
PITG_00205	3.34664	2.16227e-61	up	4041	3162	380	270
PITG_05505	3.42358	3.40568e-61	up	7604	4959	655	407
PITG_14083	3.18456	4.22614e-61	up	7218	4207	670	453
PITG_02546	3.94221	4.99498e-61	up	1813	1402	108	83
PITG_10939	-2.71895	7.53794e-61	down	502	373	2806	2404
PITG_00406	-4.16856	7.90141e-61	down	186	134	2458	2672
PITG_11624	-7.52439	1.0648e-60	down	11	4	1417	1048
PITG_18457	-3.1672	1.16056e-60	down	435	355	3649	2853
PITG_02241	-3.7093	1.44655e-60	down	221	138	2072	2082
PITG_09404	1.88911	1.83015e-60	up	19210	12496	4393	3306
PITG_10077	-8.70809	1.90473e-60	down	6	3	1783	1575
PITG_10591	-3.54686	1.92036e-60	down	229	174	2164	2078
PITG_12878	-4.52826	1.95977e-60	down	105	89	2505	1634
PITG_05464	2.96416	2.51375e-60	up	5424	3587	625	420
PITG_14721	7.54371	2.72289e-60	up	2632	3047	17	12
PITG_02818	-4.91008	3.25738e-60	down	166	68	3474	2632
PITG_12108	3.29704	3.2929e-60	up	7728	5838	767	501
PITG_06512	-2.20246	8.7131e-60	down	2837	1667	10272	8151
PITG_12990	4.03568	9.2763e-60	up	18159	12672	1112	615
PITG_02291	-3.42103	1.17558e-59	down	460	251	3965	2804
PITG_07285	-2.71306	1.30064e-59	down	11268	8608	59673	58002
PITG_03012	3.48519	1.36615e-59	up	4825	3711	423	278
PITG_16915	2.38387	1.38879e-59	up	6614	4039	1041	783
PITG_05362	-3.97122	2.12726e-59	down	586	293	5892	6038
PITG_08369	-2.83231	2.78143e-59	down	501	380	3012	2665
PITG_00646	-3.03052	5.72864e-59	down	876	533	5083	5072
PITG_19654	-5.40387	5.75666e-59	down	39	22	1120	1154
PITG_06855	-4.94772	6.43894e-59	down	43	33	1068	1037
PITG_08764	-5.1322	6.73457e-59	down	241	92	5282	4689
PITG_11047	2.18023	8.83792e-59	up	10551	6736	1978	1450
MSTRG.9506.3	3.21916	2.08784e-58	up	8036	5945	836	541
PITG_06260	7.35609	8.4258e-58	up	1573	1003	6	8
PITG_19178	2.12973	8.8065e-58	up	8245	5087	1438	1268
PITG_23066	-4.75346	1.06935e-57	down	41	29	957	747
PITG_07992	-10.1476	1.09812e-57	down	4	2	3664	2489
PITG_03924	4.77128	1.40916e-57	up	2653	1612	92	49
PITG_02460	-5.33467	1.56001e-57	down	32	20	1116	777
PITG_19859	-4.00308	2.39206e-57	down	120	77	1407	1396
PITG_13551	-3.46729	3.14307e-57	down	615	384	6134	3855
PITG_08395	-8.59574	3.89828e-57	down	4	6	2162	1399
PITG_13807	-6.82931	9.94307e-57	down	126	204	21063	15710
PITG_13269	-7.70576	1.54751e-56	down	7	5	1190	1053
PITG_22317	5.3004	1.6937e-56	up	1959	1679	55	31
PITG_17261	1.71561	1.69499e-56	up	42858	30008	11352	8732
PITG_00264	-1.9028	2.75635e-56	down	1389	942	4312	3528
PITG_15967	-2.30217	3.00304e-56	down	2494	1465	9908	7485
PITG_13754	-4.56793	3.05563e-56	down	105	48	1658	1502
PITG_22848	2.19003	3.44174e-56	up	4122	2702	758	586
PITG_10847	-13.6402	3.59261e-56	down	2	1	21325	13460
MSTRG.19880.1	-6.72617	3.81008e-56	down	13	18	1859	1223
PITG_03778	-3.09634	4.62985e-56	down	1761	1067	10366	10895
PITG_02687	6.78261	6.23814e-56	up	4628	6123	45	48
PITG_16083	4.03692	7.28905e-56	up	2222	1316	118	75
PITG_22765	-2.87338	8.7183e-56	down	1002	536	5438	4479
PITG_16478	2.79829	1.18605e-55	up	3700	2168	424	326
PITG_14384	-7.20833	1.8337e-55	down	14	9	2019	1091
PITG_04939	-4.81375	1.8865e-55	down	73	32	1424	1161
PITG_05727	4.08111	2.13047e-55	up	1329	843	66	49
PITG_17013	6.48462	2.39182e-55	up	9103	5150	47	89
PITG_12049	1.78518	2.89561e-55	up	8386	5850	2066	1663
PITG_01949	-4.48566	2.90022e-55	down	334	143	5445	3856
PITG_10765	4.382	3.12895e-55	up	3157	2728	162	101
PITG_07843	2.45908	3.17619e-55	up	5130	3441	822	587
PITG_01142	-3.09903	3.47863e-55	down	201	143	1448	1209
PITG_14413	-3.74268	5.05632e-55	down	1083	687	9576	11233
PITG_13970	3.10822	6.59813e-55	up	4219	3115	382	383
PITG_14439	3.28989	8.45568e-55	up	8006	6847	723	668
PITG_12854	-4.37324	1.02103e-54	down	1506	1612	31746	28797
PITG_21293	8.62302	1.75961e-54	up	2105	1409	4	4
PITG_04671	-3.58708	2.10876e-54	down	940	444	8130	6369
PITG_01261	-7.42955	2.14661e-54	down	7	6	1153	875
PITG_05520	2.74173	2.45711e-54	up	3142	2024	405	290
PITG_13257	2.36868	2.58731e-54	up	3390	2115	529	423
PITG_22668	-4.80701	2.89868e-54	down	86	37	1721	1295
PITG_02161	-3.14234	3.13393e-54	down	1282	830	7952	8530
PITG_08704	2.80986	5.84247e-54	up	5323	4120	634	587
PITG_20412	4.26798	1.04953e-53	up	1598	1129	80	49
MSTRG.14147.6	-8.29594	1.22846e-53	down	6	3	1364	1163
PITG_16473	-11.6374	1.52818e-53	down	2	2	6982	4599
PITG_03639	4.42697	1.55872e-53	up	3481	3369	170	128
PITG_01441	-4.07949	1.62322e-53	down	71	44	965	775
PITG_01899	-4.74463	2.36942e-53	down	48	42	1303	916
PITG_10663	7.33241	3.06355e-53	up	2518	1162	14	6
PITG_12950	-8.62277	3.95521e-53	down	5	3	1605	1232
PITG_04868	1.77668	4.59975e-53	up	69635	43879	16988	12725
PITG_12435	-7.92623	5.46166e-53	down	9	2	1252	1107
PITG_07197	-1.94569	6.00093e-53	down	3980	2359	11895	9784
PITG_04375	-8.7954	6.28491e-53	down	5	4	2302	1356
PITG_17961	-3.81018	7.88035e-53	down	207	151	2818	1782
PITG_15661	2.41801	8.72335e-53	up	6796	5245	1139	916
PITG_17992	3.17448	1.99945e-52	up	1839	1247	158	148
PITG_03620	2.46516	2.41111e-52	up	3029	2167	455	394
PITG_06651	-3.00841	2.56902e-52	down	1821	941	11245	8331
PITG_20717	1.93623	2.62441e-52	up	6748	4735	1444	1257
PITG_13177	3.44282	3.17783e-52	up	11787	9880	887	924
MSTRG.13126.2	-4.51612	3.4679e-52	down	45	32	900	692
PITG_16500	-5.07323	3.86464e-52	down	65	36	1382	1585
PITG_00183	2.57646	4.36003e-52	up	5445	3460	793	551
PITG_05295	-5.44442	4.99807e-52	down	35	17	1212	809
PITG_02646	-8.69419	5.00645e-52	down	7	2	2063	1287
PITG_03550	7.82882	5.01458e-52	up	5148	4553	10	28
PITG_20216	-2.37653	5.33402e-52	down	616	413	2739	2079
PITG_01430	-2.22871	6.45368e-52	down	630	424	2459	1984
PITG_11944	3.65596	7.13065e-52	up	1374	933	85	79
PITG_13052	-3.20742	8.16676e-52	down	552	373	3699	3891
PITG_01528	-1.84261	8.37741e-52	down	1599	1064	4600	3956
PITG_02793	-2.0591	1.0666e-51	down	896	614	3147	2523
PITG_05154	-6.67409	1.15272e-51	down	10	10	1110	762
PITG_15626	-1.39449	1.20288e-51	down	7048	4753	15294	12592
PITG_05974	-11.2854	1.31507e-51	down	2	2	4611	4307
PITG_11472	-4.19949	1.56218e-51	down	66	54	1151	863
PITG_19622	-3.22179	1.58818e-51	down	1259	752	7906	8543
PITG_03338	-2.98287	2.0181e-51	down	290	187	1739	1618
PITG_00255	-3.61745	2.89521e-51	down	134	95	1497	1056
PITG_13129	-8.30809	3.06226e-51	down	7	7	1633	2303
PITG_07687	-4.24141	3.34135e-51	down	214	113	3442	2084
PITG_19714	-7.97704	4.28966e-51	down	11	3	2002	1147
PITG_10702	-5.31465	4.42773e-51	down	40	31	1174	1346
PITG_01316	-6.67063	4.87931e-51	down	9	9	876	781
PITG_21033	6.38293	4.92365e-51	up	2646	3172	41	26
PITG_04470	1.86842	5.03656e-51	up	19894	14525	4826	3740
PITG_01365	-2.28878	5.3364e-51	down	7927	5368	29180	28731
PITG_06389	-6.29727	5.48571e-51	down	42	64	4698	3358
PITG_17950	-3.71787	8.52691e-51	down	640	297	5576	5082
PITG_14604	2.10759	1.03996e-50	up	11451	8499	2396	1821
PITG_15321	2.56194	1.0723e-50	up	2521	1580	348	273
PITG_00189	2.17849	1.29398e-50	up	3197	2178	597	473
PITG_17344	-7.09459	1.48091e-50	down	72	133	15903	11813
PITG_16325	-7.40736	1.74461e-50	down	8	4	1015	808
PITG_07259	-3.52215	2.28408e-50	down	165	101	1379	1327
PITG_00681	-3.04248	4.88353e-50	down	188	133	1316	1070
PITG_16366	2.5778	5.08856e-50	up	5448	4271	793	689
PITG_03164	-3.26512	5.64301e-50	down	158	107	1310	989
PITG_11400	-10.0106	7.03335e-50	down	2	3	2568	2081
PITG_00912	3.624	7.19012e-50	up	1642	1282	124	93
PITG_19041	-2.83946	8.4138e-50	down	896	483	4554	4100
PITG_13831	2.55629	1.74059e-49	up	2904	1802	409	307
PITG_18873	-4.37782	1.9079e-49	down	50	42	980	765
PITG_09039	-2.7251	1.93876e-49	down	645	456	3303	3215
PITG_03776	-4.26122	3.58414e-49	down	102	57	1660	1074
PITG_14465	6.70688	3.61927e-49	up	1201	859	13	5
PITG_10315	6.10032	3.67137e-49	up	2873	2593	27	45
PITG_00820	-7.51936	3.72996e-49	down	7	4	996	812
PITG_17717	2.40067	3.78399e-49	up	3168	2050	461	420
PITG_10837	-4.28105	3.81377e-49	down	69	39	954	900
PITG_00063	-4.31205	4.43019e-49	down	81	56	1514	965
PITG_08610	-6.94428	5.91074e-49	down	26	43	3679	4357
MSTRG.14995.1	-4.6452	6.10213e-49	down	37	29	797	694
PITG_02248	-6.72976	6.67992e-49	down	12	7	1110	714
PITG_02594	2.84377	6.7475e-49	up	8649	5875	1123	718
PITG_07679	-6.47075	6.85803e-49	down	12	17	1437	977
PITG_16864	2.39662	6.94339e-49	up	4587	3449	787	604
PITG_02086	-4.79677	7.23196e-49	down	163	122	3022	4000
PITG_03551	5.05979	9.01502e-49	up	1505	1280	35	41
PITG_17592	4.70443	9.0691e-49	up	1761	1050	63	34
PITG_18859	-6.00281	9.24884e-49	down	16	11	774	768
PITG_08141	-2.05956	1.07074e-48	down	893	628	3095	2617
PITG_05522	-4.27114	1.19568e-48	down	159	85	2623	1593
PITG_23077	3.68245	1.64139e-48	up	1336	966	95	68
PITG_07384	-2.29846	1.81362e-48	down	578	395	2436	1883
PITG_11621	-9.47623	2.87428e-48	down	4	2	2339	1529
PITG_08967	4.15479	3.21329e-48	up	2563	1315	115	77
PITG_10005	-2.08495	3.70617e-48	down	7210	5584	27801	21790
PITG_08471	-3.23038	4.3189e-48	down	313	250	2431	2351
PITG_07328	2.69766	5.18422e-48	up	22655	12423	2822	1976
PITG_23034	-3.09222	5.64218e-48	down	484	311	3714	2421
PITG_02758	-3.31844	7.02011e-48	down	131	84	1051	869
PITG_07959	-8.98556	7.15565e-48	down	7	0	1811	1332
PITG_02320	-5.70549	7.31501e-48	down	21	14	1006	652
PITG_17829	3.94426	7.86153e-48	up	1254	910	76	52
PITG_08454	-2.51045	8.44956e-48	down	1021	812	5386	4176
PITG_03900	3.20843	8.60097e-48	up	3811	2547	385	240
PITG_11252	-6.9879	9.16425e-48	down	11	6	1207	745
MSTRG.7684.5	2.62608	1.21357e-47	up	3495	2163	481	341
PITG_10571	-9.83998	1.44093e-47	down	1	4	2323	1834
PITG_02112	1.85617	1.76611e-47	up	5284	3597	1248	965
PITG_02432	2.83022	1.90325e-47	up	1873	1283	230	171
PITG_11689	3.82892	2.22933e-47	up	12978	9998	970	531
MSTRG.10911.1	-4.11671	4.35366e-47	down	136	66	1827	1270
PITG_14493	-3.76602	4.67298e-47	down	134	104	1782	1189
PITG_22354	-5.52251	4.97063e-47	down	52	70	2946	2386
PITG_13005	5.24946	5.77933e-47	up	3817	4414	123	84
PITG_20686	-1.81651	6.0326e-47	down	1520	1050	4578	3594
PITG_06619	2.34769	6.34856e-47	up	4347	3235	772	585
PITG_03458	-2.08721	8.4573e-47	down	794	560	2807	2377
PITG_12113	-5.03323	9.49375e-47	down	37	21	1028	680
PITG_12555	4.86227	1.12429e-46	up	1112	674	34	21
MSTRG.24521.1	3.27547	1.67722e-46	up	9599	7741	1021	639
PITG_15047	-9.15505	1.9234e-46	down	3	3	1809	1292
PITG_00967	3.05751	2.31065e-46	up	2398	1677	218	220
PITG_01929	-6.24908	2.52046e-46	down	14	11	812	883
PITG_05592	-2.48474	2.59747e-46	down	814	477	3333	3048
PITG_04385	4.69559	2.59782e-46	up	2466	1686	99	48
PITG_19166	-5.68084	2.79786e-46	down	89	70	5324	2326
PITG_00867	-2.94314	3.62671e-46	down	506	268	2955	2298
PITG_00081	-7.25394	4.00873e-46	down	18	37	4979	3298
PITG_07574	-3.2414	5.03997e-46	down	327	204	2180	2254
PITG_05539	3.35677	6.49002e-46	up	3035	1990	276	169
PITG_08879	4.63534	6.51997e-46	up	1725	1647	67	59
PITG_02087	-6.31809	7.79902e-46	down	18	8	863	945
PITG_08846	6.04026	8.81816e-46	up	17417	5193	161	126
PITG_03511	3.75439	9.1404e-46	up	1290	872	87	58
PITG_02623	-3.84685	9.19439e-46	down	1203	517	11051	10156
PITG_02076	-6.12534	9.95861e-46	down	37	37	3341	1568
PITG_18248	5.8415	1.04749e-45	up	1983	2221	43	27
PITG_06718	-5.37061	1.06342e-45	down	19	15	714	560
PITG_13778	-1.45314	1.30335e-45	down	5015	3350	11550	9065
PITG_07671	1.91806	1.40825e-45	up	8222	5707	1920	1419
MSTRG.18951.3	-3.16424	1.63918e-45	down	179	137	1471	1110
PITG_08372	-7.02559	1.69392e-45	down	25	5	2003	1355
PITG_18435	2.4383	2.24854e-45	up	2069	1419	315	264
PITG_00075	-3.70734	2.42476e-45	down	173	160	2110	1889
PITG_12464	-10.7036	2.75234e-45	down	1	3	3622	2464
PITG_03642	4.84348	3.05451e-45	up	2220	1701	51	71
PITG_14101	-3.51948	4.82787e-45	down	99	69	983	757
PITG_17921	2.49729	5.0512e-45	up	43980	24571	5391	5234
PITG_14840	-10.5866	5.16072e-45	down	1	3	3244	2345
PITG_06272	-2.32553	5.24481e-45	down	2039	1226	8611	6050
PITG_19473	-3.38102	5.28199e-45	down	281	143	2233	1664
PITG_17127	-4.62616	5.88745e-45	down	926	427	12278	16043
MSTRG.1903.1	2.54163	6.38251e-45	up	2385	1606	358	261
PITG_15622	-9.67847	8.20636e-45	down	2	3	1880	1791
PITG_06199	-5.46391	8.91002e-45	down	23	11	755	579
PITG_15861	-12.3298	1.09932e-44	down	1	2	9039	5153
PITG_11244	3.28139	1.32922e-44	up	140208	66061	10918	7636
PITG_18992	-11.9464	1.50404e-44	down	3	0	5552	4991
PITG_10141	-1.82965	3.05109e-44	down	1197	807	3594	2822
PITG_03904	-5.72916	3.15454e-44	down	125	37	4153	3123
PITG_06202	5.50482	3.31626e-44	up	1825	1857	34	41
PITG_00688	4.01582	3.49177e-44	up	1186	949	69	52
PITG_06891	2.57756	3.52724e-44	up	2528	1636	366	262
PITG_10063	2.41106	4.10964e-44	up	9123	6785	1617	1120
PITG_11263	6.41882	5.20501e-44	up	1002	717	7	11
PITG_15335	-4.46575	5.27689e-44	down	58	55	1368	949
PITG_05664	2.03915	5.62244e-44	up	7665	5712	1680	1285
PITG_00263	1.91962	5.75598e-44	up	6017	3871	1347	1002
PITG_05740	-3.16942	5.77977e-44	down	596	394	3757	4123
PITG_01072	3.12481	5.96244e-44	up	66293	34851	6317	3982
PITG_03369	-2.46413	6.79377e-44	down	468	289	1961	1751
PITG_12958	-4.43783	7.06862e-44	down	472	219	5721	7032
PITG_06671	-4.92437	7.72468e-44	down	64	35	1194	1421
PITG_01395	3.28502	9.28115e-44	up	2552	1821	252	158
PITG_10762	-4.90761	1.03496e-43	down	32	17	744	567
PITG_04535	-2.64239	1.19877e-43	down	1115	602	4919	4474
PITG_03347	-2.76746	1.27605e-43	down	8650	5727	41202	45389
PITG_04891	-5.48614	1.75525e-43	down	76	24	2122	1704
PITG_08773	-3.98412	1.782e-43	down	78	51	910	904
PITG_04956	3.65605	1.93875e-43	up	1617	890	94	81
MSTRG.3085.1	-7.1317	2.07936e-43	down	10	3	943	677
PITG_04091	-4.04594	2.17785e-43	down	146	65	1656	1377
PITG_01073	-1.72548	2.5141e-43	down	1669	1050	4356	3666
PITG_16043	3.64907	2.55199e-43	up	1540	1270	117	89
PITG_00471	4.18619	2.60249e-43	up	6089	5973	389	238
PITG_04250	-5.07218	3.28987e-43	down	26	20	698	689
PITG_06969	4.14669	3.50936e-43	up	1292	984	73	45
PITG_03856	2.33494	3.66067e-43	up	13001	7073	1931	1572
PITG_17033	3.28287	4.32344e-43	up	11193	8891	1197	717
PITG_22630	4.87488	4.78224e-43	up	848	590	22	22
PITG_21599	-4.92228	4.91851e-43	down	56	26	1354	855
PITG_06425	-11.708	5.42071e-43	down	3	0	4816	4143
PITG_07076	-4.0527	5.48411e-43	down	118	119	2045	1617
PITG_04065	-2.74747	6.01693e-43	down	3036	1528	14244	12457
PITG_03418	-4.09513	6.36849e-43	down	168	164	2578	2636
PITG_03712	-3.33822	7.79715e-43	down	88819	39361	621322	498468
PITG_11434	4.21604	8.3868e-43	up	1016	773	52	36
PITG_09537	-2.51607	8.82543e-43	down	1514	820	6155	5548
PITG_15904	3.95591	9.12047e-43	up	1048	677	50	49
PITG_04006	-4.72419	1.00985e-42	down	85	64	2376	1268
PITG_17908	3.7697	1.28307e-42	up	1771	1218	91	104
PITG_14042	2.18954	1.32156e-42	up	3039	2059	525	476
PITG_08677	-11.7769	1.32913e-42	down	0	3	4720	4722
PITG_08178	-4.19756	1.38285e-42	down	358	284	4581	5937
PITG_18987	-5.0597	1.51463e-42	down	37	44	1344	1174
PITG_11704	1.97385	1.59361e-42	up	3735	2432	801	610
PITG_03746	-5.69165	2.45131e-42	down	332	509	21780	20278
PITG_00321	-12.1505	2.9743e-42	down	4	13	40972	36142
PITG_20265	-5.51566	3.71291e-42	down	17	20	874	692
PITG_03496	-4.23661	6.08967e-42	down	268	109	3151	2930
PITG_13596	12.2358	7.72306e-42	up	7354	7896	3	0
PITG_15476	2.67577	7.90162e-42	up	12425	9807	1923	1286
PITG_20212	-3.84372	8.5545e-42	down	150	97	2010	1213
PITG_12484	-5.1102	8.65175e-42	down	57	26	1147	1322
PITG_21022	4.1845	1.38788e-41	up	6601	3315	315	170
PITG_13014	1.57079	1.46967e-41	up	11522	7667	3312	2509
PITG_01219	-4.07875	1.92587e-41	down	120	106	2188	1368
PITG_18375	-2.10612	1.97698e-41	down	3088	1799	9644	8899
PITG_09482	-2.47505	2.02652e-41	down	1089	819	4846	4711
PITG_09951	1.87325	2.03023e-41	up	3451	2239	751	638
PITG_07847	7.47564	2.12233e-41	up	1471	1871	10	8
PITG_07536	-3.92257	2.23924e-41	down	171	161	2277	2333
PITG_01415	-6.59663	3.26778e-41	down	12	22	1869	1296
PITG_13346	-4.643	3.27735e-41	down	40	25	880	587
PITG_10974	1.76731	3.77282e-41	up	22364	16527	5903	4500
PITG_09967	-3.13446	4.08586e-41	down	226	135	1679	1165
PITG_09873	1.78162	4.67621e-41	up	4075	2806	972	828
PITG_01233	-5.05908	5.51165e-41	down	261	102	4495	5659
PITG_10160	3.59358	6.41061e-41	up	1690	946	115	79
PITG_09286	-3.72104	8.19667e-41	down	118	80	1132	1188
PITG_17287	1.93104	8.43838e-41	up	4574	3202	1054	793
PITG_10678	-3.1346	8.8085e-41	down	431	363	3183	3157
PITG_22157	4.37303	9.0972e-41	up	1086	939	49	41
PITG_16203	4.41529	9.68205e-41	up	1653	1606	75	67
PITG_11592	2.07405	1.09764e-40	up	6502	4737	1249	1156
PITG_03908	-4.65185	1.17294e-40	down	33	28	821	584
PITG_20303	11.3813	1.1829e-40	up	5133	3715	1	2
PITG_19294	-8.62688	2.07567e-40	down	2	6	1306	1579
PITG_15239	-6.56432	2.10205e-40	down	11	19	1654	1067
PITG_07256	-3.20881	2.81204e-40	down	617	320	4630	3053
PITG_01289	-8.01222	3.00445e-40	down	8	5	1128	1785
PITG_04967	-3.28716	3.24289e-40	down	199	174	1909	1449
PITG_06581	-2.84406	3.35981e-40	down	327	205	1711	1673
PITG_03799	-2.10664	3.6425e-40	down	1242	778	3990	3729
PITG_07248	-5.80313	3.77254e-40	down	90	52	5216	2058
PITG_06309	-7.7298	3.80518e-40	down	9	4	1690	816
PITG_11566	-2.48583	3.82059e-40	down	509	347	2191	2092
PITG_07308	3.24121	4.92149e-40	up	5873	2940	485	335
PITG_15866	1.88238	6.24882e-40	up	3040	2075	688	561
PITG_00390	-2.28993	7.49282e-40	down	2259	1831	9669	8572
PITG_01145	-1.59454	8.06517e-40	down	2037	1375	4947	4292
PITG_05361	-4.58342	8.10129e-40	down	32	29	752	587
PITG_03961	-3.39081	8.13326e-40	down	904	503	5933	6876
PITG_06503	-11.2622	8.88981e-40	down	0	3	3788	2892
PITG_08612	-7.96126	9.20865e-40	down	8	5	2093	897
PITG_01408	4.10756	1.23631e-39	up	5618	5861	381	251
PITG_18736	-5.06424	1.38548e-39	down	46	36	1660	883
PITG_02774	-3.57931	1.50871e-39	down	461	331	3802	4599
PITG_11969	2.37664	1.61044e-39	up	15451	9533	2615	1717
PITG_03549	1.51088	1.84953e-39	up	9698	6531	2907	2228
PITG_02373	6.48793	1.95082e-39	up	921	814	12	6
PITG_05497	-2.87088	2.20829e-39	down	214	158	1421	1054
PITG_05676	3.21557	2.54454e-39	up	2275	1932	218	197
PITG_02008	-12.0522	2.75455e-39	down	7	22	76862	49501
PITG_06152	4.87746	2.81825e-39	up	780	548	25	16
PITG_04742	-2.26186	3.69975e-39	down	412	290	1658	1377
PITG_22154	-4.19117	3.82102e-39	down	100	75	1310	1538
PITG_04010	3.28376	4.36562e-39	up	19857	9238	1298	1270
PITG_15050	-5.8739	4.56665e-39	down	32	27	2231	1016
MSTRG.25533.1	-3.37041	5.11484e-39	down	123	69	942	815
PITG_20868	5.27028	5.34781e-39	up	1862	1345	55	22
PITG_04294	-5.84022	5.37304e-39	down	13	15	895	597
PITG_09144	2.66569	6.22069e-39	up	2363	1350	280	237
PITG_00172	2.46769	6.23882e-39	up	6962	4879	1180	772
PITG_20453	-3.48817	6.89224e-39	down	100	70	876	831
PITG_03833	-4.4055	9.47453e-39	down	69	54	1080	1250
PITG_02730	2.93115	1.00417e-38	up	2680	1613	305	200
PITG_06740	-2.86419	1.04296e-38	down	255	208	1657	1416
PITG_15472	-13.405	1.10655e-38	down	1	1	10452	8984
PITG_20709	-3.58016	1.1699e-38	down	165	123	1476	1604
PITG_03979	-7.75334	1.22017e-38	down	8	2	1209	718
PITG_14723	4.08227	1.23194e-38	up	2480	2509	146	129
PITG_06952	-3.5828	1.31213e-38	down	172	90	1369	1370
PITG_17791	-5.96206	1.5579e-38	down	36	12	1678	947
PITG_07335	-3.23354	1.69851e-38	down	296	156	1872	1838
PITG_03842	-2.68726	2.15894e-38	down	882	734	4868	4613
PITG_07873	-8.63217	2.44462e-38	down	6	0	1180	923
PITG_08900	-3.07488	2.49827e-38	down	177	127	1367	963
PITG_16963	2.34595	3.03403e-38	up	4771	3701	881	646
PITG_00302	1.65191	3.16894e-38	up	4366	2802	1110	929
PITG_19649	6.52587	3.54185e-38	up	1533	980	20	5
PITG_12210	-8.54724	3.58634e-38	down	7	0	1124	1137
PITG_15490	-13.4119	3.69387e-38	down	1	1	9807	9604
PITG_15657	2.92723	3.91204e-38	up	1336	918	155	113
PITG_05607	-11.0855	4.02376e-38	down	1	2	3433	2475
PITG_17123	1.78163	4.28953e-38	up	10106	7081	2622	1914
PITG_19557	1.81494	4.3846e-38	up	5631	4073	1415	1089
MSTRG.13903.12	5.91318	4.60676e-38	up	881	486	11	9
PITG_17351	-1.53694	5.34235e-38	down	1904	1322	4614	3820
PITG_09367	-1.56174	5.41861e-38	down	9982	6772	23099	21155
PITG_13930	4.4093	5.84641e-38	up	1291	1146	66	41
PITG_06320	2.03554	7.68719e-38	up	17593	12844	3992	2788
PITG_06478	4.24363	9.12882e-38	up	2542	1565	132	65
PITG_12528	1.43996	9.83597e-38	up	10612	6953	3290	2531
PITG_11903	-7.89001	1.03701e-37	down	3	9	1731	1012
PITG_05762	2.36467	1.04575e-37	up	4678	3039	810	544
PITG_18420	-2.23236	1.06873e-37	down	3079	2007	10500	10690
PITG_09383	-8.19188	1.101e-37	down	15	47	11713	6965
PITG_06259	-1.76622	1.11334e-37	down	1637	991	4293	3650
PITG_10942	-2.50685	1.3849e-37	down	5572	3077	21312	21577
PITG_07184	-5.82333	1.46014e-37	down	19	20	1347	731
PITG_22984	4.24853	1.51554e-37	up	1548	1034	52	68
PITG_11875	-3.00708	1.53474e-37	down	386	310	3100	2062
PITG_07286	1.61599	1.58814e-37	up	5087	3209	1338	1081
PITG_14141	2.50541	1.69709e-37	up	5536	4432	943	673
PITG_11845	-10.9654	2.38708e-37	down	0	3	2810	2588
PITG_20397	-1.96754	3.36229e-37	down	3041	1743	9471	7154
PITG_08921	-5.42051	4.05298e-37	down	20	27	1031	856
PITG_14232	-4.47333	4.06603e-37	down	42	27	667	691
PITG_06602	2.14632	7.82922e-37	up	2478	1577	431	385
MSTRG.4260.1	4.18204	9.07417e-37	up	1991	1387	114	57
PITG_05293	-2.32525	1.09565e-36	down	1295	853	4751	4807
PITG_11445	4.05374	1.20222e-36	up	1320	1217	80	62
PITG_02567	2.17275	1.37432e-36	up	10507	7082	2124	1417
PITG_19678	-2.03715	1.87665e-36	down	525	356	1801	1453
PITG_13905	4.41892	1.91674e-36	up	2171	1191	94	47
PITG_05347	-3.82115	1.91805e-36	down	318	152	2686	3018
PITG_11690	-1.9606	1.93225e-36	down	3833	2908	12325	11401
PITG_13178	4.07711	2.1812e-36	up	8425	5121	498	234
PITG_13113	-4.39363	2.36101e-36	down	47	47	926	886
PITG_01595	-4.51887	2.36565e-36	down	38	19	649	509
PITG_13762	3.20021	3.74203e-36	up	4897	2521	342	357
PITG_02205	3.20584	4.64493e-36	up	1136	755	109	76
PITG_06822	-3.48915	4.83581e-36	down	473	240	3264	3644
PITG_06935	-4.93315	5.03089e-36	down	906	277	16243	13934
PITG_05516	3.98217	5.32275e-36	up	7041	3598	396	205
PITG_12513	-2.70593	6.37684e-36	down	330	264	1839	1679
PITG_06374	3.06486	6.81834e-36	up	1356	947	149	101
PITG_11838	-7.76078	7.07098e-36	down	5	3	971	604
PITG_12259	2.02503	7.2123e-36	up	2665	1904	571	446
PITG_10544	3.98584	7.25481e-36	up	958	798	58	44
PITG_11604	-3.25	7.44312e-36	down	171	112	1475	965
PITG_09010	-2.72195	7.76213e-36	down	464	301	2203	2269
PITG_02339	1.99726	8.23337e-36	up	6358	4531	1452	1030
PITG_14722	3.5039	9.22969e-36	up	2681	1420	198	123
MSTRG.21986.1	-4.11792	1.04228e-35	down	107	74	1252	1525
PITG_11122	2.36393	1.11062e-35	up	7261	3914	1090	826
PITG_12488	3.15853	1.32904e-35	up	2302	1436	235	143
PITG_17951	-10.9597	1.49259e-35	down	3	0	3295	2090
PITG_01549	2.4728	1.52806e-35	up	3346	1978	429	416
PITG_01275	3.61737	1.59124e-35	up	901	561	56	50
PITG_04115	7.46113	1.70441e-35	up	1006	582	5	3
PITG_18007	3.796	1.84357e-35	up	1115	763	77	46
PITG_06735	2.31936	1.84771e-35	up	1742	1104	276	233
PITG_01769	4.00912	2.63072e-35	up	1151	1039	70	56
PITG_17273	-1.74656	3.26626e-35	down	3998	2389	9954	8999
MSTRG.22725.1	-7.28486	3.89888e-35	down	7	2	656	582
PITG_04534	-3.09973	3.92704e-35	down	136	90	893	835
PITG_19772	-1.40799	4.02274e-35	down	3612	2407	8133	6254
PITG_14419	-12.7965	4.61339e-35	down	2	0	6668	6016
PITG_21596	1.84928	4.78775e-35	up	3997	2876	980	751
PITG_09986	2.32456	4.81495e-35	up	2142	1312	323	289
PITG_17700	2.20825	5.11881e-35	up	1858	1181	324	264
PITG_11710	4.48206	5.14746e-35	up	1585	1656	80	57
PITG_10987	-2.09964	5.5356e-35	down	581	393	2159	1611
PITG_06482	1.51393	7.78853e-35	up	11113	6973	3223	2450
PITG_18656	-9.83801	9.98237e-35	down	3	2	1475	2494
PITG_06108	1.5585	1.06908e-34	up	4332	2997	1235	1008
PITG_03755	-2.03818	1.18184e-34	down	536	382	1847	1554
PITG_06862	4.66367	1.25201e-34	up	6260	3017	124	186
PITG_10507	-17.7622	1.62523e-34	down	0	0	42793	32454
PITG_02182	2.12493	1.8937e-34	up	7032	5249	1515	1061
PITG_13712	-17.8143	2.07681e-34	down	0	0	38159	38747
PITG_01923	5.435	2.07761e-34	up	1692	906	39	15
PITG_13407	6.81914	2.81497e-34	up	2319	1048	7	18
MSTRG.12494.1	2.16525	3.21777e-34	up	2194	1612	421	348
PITG_09495	-4.95402	3.3185e-34	down	22	12	504	432
PITG_14229	-1.85221	3.75398e-34	down	6674	5234	20832	18282
PITG_15926	-2.7096	3.88904e-34	down	328	239	2014	1372
PITG_10287	-17.6881	4.11905e-34	down	0	0	36250	34446
PITG_15858	-10.9938	5.06255e-34	down	6	18	31406	18636
PITG_10836	-2.17061	5.32985e-34	down	439	320	1671	1416
PITG_16734	-7.51415	5.5536e-34	down	4	4	647	662
MSTRG.12452.1	-5.22159	6.09978e-34	down	15	12	488	421
PITG_12903	-17.6103	6.20401e-34	down	0	0	38739	29027
PITG_16620	-1.80844	6.70114e-34	down	1087	680	3146	2399
PITG_04074	-11.404	7.30105e-34	down	3	11	23077	15411
PITG_13505	-2.53959	7.81532e-34	down	384	315	2047	1671
PITG_00997	1.37366	9.74838e-34	up	11559	7858	3832	2932
PITG_10979	1.34594	1.40096e-33	up	11492	8112	3767	3188
PITG_05211	5.48141	1.74683e-33	up	6167	1941	71	79
PITG_13575	3.02025	2.08053e-33	up	19436	9298	1878	1233
PITG_05394	-7.37744	2.16421e-33	down	5	7	1261	625
PITG_07405	5.62107	2.55896e-33	up	2065	760	29	20
PITG_05288	-4.37338	2.56746e-33	down	64	28	997	682
PITG_00674	-10.9472	2.60173e-33	down	3	0	3490	1865
PITG_20083	-6.18321	2.8652e-33	down	14	4	661	487
PITG_06423	-2.04441	3.07126e-33	down	623	466	2267	1813
PITG_09295	3.89032	3.63907e-33	up	2020	1075	119	67
PITG_04685	2.30544	4.36793e-33	up	2243	1551	408	288
PITG_11676	5.2813	4.82996e-33	up	2943	1500	35	62
PITG_09851	-2.45327	5.2275e-33	down	330	217	1378	1292
PITG_08956	-2.69095	5.82728e-33	down	327	239	1643	1635
PITG_20374	-4.05982	6.70435e-33	down	2168	2547	35256	38464
MSTRG.6724.2	-9.3839	6.93196e-33	down	0	4	1457	1016
PITG_17628	-17.2942	7.38555e-33	down	0	0	29330	24783
MSTRG.23898.5	-1.44073	7.52239e-33	down	2930	2058	6891	5360
PITG_05902	4.01872	7.82209e-33	up	5344	3744	200	293
PITG_19815	-4.4981	8.17598e-33	down	34	37	814	674
PITG_09061	-5.47002	8.41663e-33	down	12	13	586	435
PITG_17316	5.11286	9.43638e-33	up	1127	514	22	19
PITG_21378	1.63942	1.00121e-32	up	34345	25204	10045	7380
PITG_15319	-3.15531	1.07113e-32	down	123	69	827	689
PITG_13788	-7.75946	1.11722e-32	down	6	1	780	566
PITG_11387	-6.6956	1.19983e-32	down	12	4	639	785
PITG_04675	-3.69874	1.21503e-32	down	83	42	755	670
PITG_06194	1.65757	1.35988e-32	up	3658	2358	964	747
PITG_18299	4.59949	1.37568e-32	up	669	455	26	16
PITG_06258	-3.03974	1.62716e-32	down	152	102	941	920
PITG_13056	3.28645	1.63748e-32	up	2009	1184	184	110
PITG_04530	1.65263	1.93586e-32	up	3557	2273	890	765
PITG_13315	-4.12568	1.99372e-32	down	69	36	1004	634
PITG_12746	3.52334	2.06463e-32	up	869	542	56	53
PITG_01476	1.9862	2.16084e-32	up	3276	2048	620	573
PITG_15639	1.39564	2.31501e-32	up	17657	12724	5880	4595
PITG_09679	-2.97293	2.39294e-32	down	123	78	770	641
PITG_10649	1.63736	2.4149e-32	up	3293	2228	858	735
PITG_00219	2.31592	2.43738e-32	up	12185	8566	1799	1917
PITG_14949	7.13566	2.46061e-32	up	1648	632	10	4
PITG_23067	-4.64795	2.47918e-32	down	30	34	795	693
PITG_12568	-10.3212	2.54163e-32	down	3	0	2000	1443
PITG_01329	4.53253	3.07954e-32	up	761	514	22	27
PITG_09273	2.62808	3.13038e-32	up	1515	901	197	151
PITG_14641	2.17166	3.5008e-32	up	1811	1166	336	257
PITG_09664	2.40542	3.97095e-32	up	1839	1154	295	212
PITG_18518	2.31448	4.05274e-32	up	1549	1103	259	222
PITG_11968	3.59904	4.10969e-32	up	830	618	64	45
PITG_17516	-1.52688	4.21959e-32	down	39516	24746	85031	79196
PITG_02356	4.1353	4.73058e-32	up	2676	1114	101	84
PITG_16936	-9.46789	4.9385e-32	down	4	0	1566	970
PITG_00045	-2.70536	5.09642e-32	down	3677	2315	15846	18458
PITG_00850	1.7038	5.22121e-32	up	7995	5439	2175	1559
PITG_00452	3.71095	5.6846e-32	up	743	475	44	39
PITG_15282	-5.52071	5.92527e-32	down	23	8	749	502
PITG_07521	6.31622	6.53616e-32	up	1387	869	21	5
PITG_11085	-4.07827	7.29692e-32	down	200	107	1927	2537
PITG_09288	-3.77938	7.35933e-32	down	105	47	1004	817
PITG_20901	1.37067	9.75009e-32	up	25602	18774	8568	6995
PITG_12747	2.92278	1.05722e-31	up	1579	1315	190	160
PITG_06649	1.93066	1.0652e-31	up	5386	4063	1301	963
MSTRG.13097.1	-2.7722	1.10354e-31	down	208	124	1175	855
PITG_15485	-3.63829	1.48786e-31	down	156	108	1926	1088
PITG_12422	-6.31502	1.56895e-31	down	10	17	918	1086
PITG_03010	-4.32558	1.66572e-31	down	233	81	2999	2361
PITG_03694	2.27645	1.68531e-31	up	4112	2628	756	500
MSTRG.1178.14	-2.23278	1.74142e-31	down	408	241	1485	1226
PITG_01240	-16.9075	1.81514e-31	down	0	0	23121	18392
PITG_04378	4.56559	1.86679e-31	up	4300	1651	136	81
PITG_17262	2.32748	2.13271e-31	up	5056	2945	851	574
PITG_04738	-3.6114	2.35617e-31	down	528	215	3987	3758
PITG_04457	2.22033	2.72481e-31	up	8161	5943	1674	1097
MSTRG.3754.9	5.55752	2.89662e-31	up	980	495	11	16
PITG_10721	3.05902	2.99839e-31	up	4660	3323	386	465
MSTRG.24660.1	-4.73868	3.0114e-31	down	23	14	514	374
PITG_13980	1.79491	3.36791e-31	up	2332	1562	546	461
PITG_08591	1.83066	3.41756e-31	up	11368	8815	2959	2235
PITG_08875	-15.9934	3.42276e-31	down	1	0	32828	26401
PITG_18092	-4.19782	4.01988e-31	down	52	57	1006	856
PITG_02283	6.19179	4.12239e-31	up	928	714	6	14
PITG_08083	3.86087	4.17352e-31	up	773	500	48	31
PITG_17531	1.74341	4.4502e-31	up	4543	2772	1026	912
PITG_00146	2.21525	4.67264e-31	up	8057	4703	1471	987
PITG_07317	-16.8499	4.87564e-31	down	0	0	23716	16439
PITG_02028	-16.7878	5.11962e-31	down	0	0	21573	16686
PITG_12881	1.76263	5.52523e-31	up	2695	1906	675	550
PITG_14988	2.30058	5.57374e-31	up	1427	914	233	192
PITG_17069	1.30285	5.57932e-31	up	8851	6134	2941	2523
PITG_13252	2.51138	5.76687e-31	up	2122	1400	336	223
PITG_15907	-5.54583	6.15289e-31	down	29	10	721	830
PITG_17115	-2.74588	6.34276e-31	down	217	180	1317	1115
PITG_06893	-3.47495	6.66856e-31	down	111	56	946	696
PITG_12987	-4.41091	6.79986e-31	down	49	46	1189	702
PITG_02952	-6.76734	6.98166e-31	down	6	5	683	415
PITG_01386	-4.5767	7.94359e-31	down	49	62	1377	1127
PITG_17031	-7.46553	8.1872e-31	down	3	4	653	477
PITG_04090	11.9607	8.35893e-31	up	5104	3701	1	1
PITG_11792	2.84917	8.95229e-31	up	3309	2358	452	269
PITG_16137	-2.43188	1.06685e-30	down	689	359	2681	2277
PITG_13761	3.55907	1.07945e-30	up	16031	7684	1161	623
PITG_07390	-11.9791	1.08303e-30	down	0	2	3700	3532
PITG_19140	-3.7391	1.1581e-30	down	100	73	957	1099
PITG_17953	-2.507	1.21233e-30	down	942	776	4448	4420
PITG_07320	-6.13235	1.23759e-30	down	10	11	901	482
PITG_02711	1.82251	1.2468e-30	up	2602	1683	617	471
PITG_17606	4.47643	1.33814e-30	up	747	442	22	25
PITG_04769	-2.86318	1.40122e-30	down	301	265	1962	1809
PITG_20192	1.71928	1.41819e-30	up	3964	2746	1059	786
PITG_14496	-12.2647	1.49901e-30	down	0	2	5939	3186
PITG_00726	-3.39456	1.65224e-30	down	157	104	1140	1286
PITG_09699	1.58709	1.74722e-30	up	7048	4750	2051	1498
PITG_11853	3.18279	1.8037e-30	up	2301	2099	265	187
PITG_06376	-2.50777	1.8472e-30	down	887	584	4678	2924
PITG_04114	-2.25445	2.23483e-30	down	346	261	1432	1194
PITG_01457	2.62846	2.26818e-30	up	1737	1409	257	209
PITG_14230	-16.6125	2.83472e-30	down	0	0	17260	16293
PITG_15747	-10.1214	2.88181e-30	down	1	2	1875	1183
PITG_15780	-3.67818	3.30939e-30	down	93	60	1106	673
PITG_01266	-16.7357	3.487e-30	down	0	0	23582	13815
PITG_05175	-1.66088	3.52364e-30	down	2823	1712	7381	5445
PITG_16356	-8.24345	3.67097e-30	down	3	2	798	571
PITG_02429	-9.53436	3.73891e-30	down	5	0	2320	982
PITG_19017	2.04678	4.12105e-30	up	49857	34619	11346	7306
PITG_03460	1.44691	4.95007e-30	up	4743	3025	1426	1126
PITG_13636	2.58759	4.95529e-30	up	2069	1634	286	273
PITG_07562	2.17166	5.422e-30	up	5262	4355	1082	878
PITG_01737	3.51081	5.47722e-30	up	2959	1861	254	131
PITG_08409	-11.827	5.98543e-30	down	0	2	3853	2748
PITG_08462	1.79843	6.20145e-30	up	5384	3929	1410	1029
PITG_09294	-5.48129	6.38705e-30	down	21	7	642	454
PITG_00982	-2.1136	6.63504e-30	down	455	287	1647	1235
PITG_02948	2.37934	6.78286e-30	up	1358	857	214	167
PITG_03972	4.18382	7.17467e-30	up	1027	875	43	52
PITG_21334	-3.03189	7.36641e-30	down	104	75	703	615
PITG_04627	-1.81922	7.69108e-30	down	1691	1302	5465	4184
PITG_00303	-8.38942	8.02915e-30	down	4	1	913	593
PITG_00622	3.85374	8.14404e-30	up	3153	2315	238	113
PITG_07664	-9.9085	8.25078e-30	down	2	1	1507	1093
PITG_12308	1.90816	8.91439e-30	up	2582	1599	525	465
PITG_12475	-4.8472	9.97556e-30	down	46	65	1680	1373
PITG_00518	1.78665	1.0288e-29	up	8155	6010	2179	1568
PITG_10616	1.89021	1.11522e-29	up	3280	2326	705	654
PITG_08810	1.53416	1.14764e-29	up	4617	3326	1353	1127
PITG_02034	3.00648	1.22153e-29	up	4579	2409	480	293
PITG_18183	3.17426	1.23524e-29	up	1762	894	146	112
PITG_14175	16.379	1.27697e-29	up	21472	13754	0	0
PITG_09952	-4.15719	1.30287e-29	down	48	35	845	512
PITG_09400	2.32323	1.37651e-29	up	61020	54117	12293	9085
PITG_01797	1.66763	1.39748e-29	up	6809	4494	1873	1339
PITG_08234	2.16513	1.40787e-29	up	8046	4299	1268	1140
PITG_13165	1.54955	1.42721e-29	up	3592	2495	1050	828
PITG_12891	-4.12526	1.43203e-29	down	55	29	799	512
PITG_03433	-16.3619	1.51418e-29	down	0	0	15221	13109
PITG_06203	1.42623	1.64107e-29	up	11397	8098	3747	2834
PITG_08495	2.07013	1.84761e-29	up	1788	1141	331	291
PITG_06647	2.4611	1.87533e-29	up	5050	4440	877	715
PITG_23055	-6.14203	1.88735e-29	down	10	4	444	424
PITG_19198	-2.49314	1.88855e-29	down	194	131	906	739
MSTRG.5967.1	-6.73597	2.07055e-29	down	5	4	478	387
PITG_12072	-1.56748	2.08402e-29	down	1070	736	2601	2211
PITG_07406	-16.4121	2.12753e-29	down	0	0	17912	11804
PITG_02047	2.43559	2.14107e-29	up	2979	1626	433	320
PITG_00537	-3.31986	2.56448e-29	down	103	54	779	608
PITG_10980	-2.19363	3.12894e-29	down	3824	2640	12689	13611
PITG_06454	3.02262	3.28275e-29	up	1910	1130	156	172
PITG_17991	-4.15129	3.49447e-29	down	34	20	472	384
PITG_15388	5.61123	3.50313e-29	up	5307	3876	49	114
PITG_05989	-5.98743	3.61051e-29	down	61	128	6197	5677
PITG_14281	-8.45939	3.75689e-29	down	5	0	936	623
PITG_22094	-4.73794	3.81181e-29	down	19	14	417	374
PITG_06267	2.71989	3.86103e-29	up	1961	1259	271	171
PITG_10822	2.13194	4.28067e-29	up	2345	1386	431	327
PITG_05423	-9.7841	4.76106e-29	down	3	0	1299	1059
PITG_13183	-16.2524	4.89203e-29	down	0	0	15439	11057
PITG_21312	-6.12466	5.07149e-29	down	8	5	413	394
PITG_09440	2.78932	5.936e-29	up	1481	852	152	145
PITG_14449	-8.22491	6.05966e-29	down	7	0	808	958
PITG_07841	3.46408	6.0741e-29	up	1483	1074	137	76
PITG_12839	2.35495	6.29303e-29	up	1681	1085	286	201
MSTRG.1425.1	-5.67115	6.43879e-29	down	11	6	445	331
PITG_16759	-16.2049	6.75647e-29	down	0	0	13105	12207
PITG_21528	-5.9803	6.96994e-29	down	17	11	1129	501
PITG_07974	1.62217	7.25586e-29	up	5306	3680	1526	1119
PITG_10727	-5.90152	7.44579e-29	down	41	9	1266	1220
PITG_14357	3.14801	7.81096e-29	up	1763	1310	201	118
PITG_05141	1.8764	7.83984e-29	up	3701	2769	918	689
PITG_13461	-9.80479	7.95548e-29	down	3	0	1386	1016
PITG_16973	-3.42723	8.54261e-29	down	84	73	905	652
PITG_11559	-8.98193	8.56589e-29	down	4	0	874	893
PITG_08487	2.75801	8.74354e-29	up	7851	4777	749	884
PITG_08979	-3.7456	9.75055e-29	down	99	87	1063	1195
PITG_04726	1.30863	1.0288e-28	up	6900	4355	2263	1801
PITG_19961	16.2518	1.05967e-28	up	16620	14613	0	0
PITG_07160	2.67148	1.11539e-28	up	1098	670	135	112
PITG_18366	-5.12411	1.13316e-28	down	14	17	545	456
PITG_06690	3.68736	1.18143e-28	up	666	507	47	36
PITG_20771	-7.30209	1.18684e-28	down	3	4	514	484
PITG_21176	-2.16009	1.26485e-28	down	5151	3020	15637	16361
PITG_08873	-2.67277	1.38575e-28	down	166	125	894	783
PITG_03704	-16.2411	1.42754e-28	down	0	0	16559	9952
PITG_01260	1.21754	1.61303e-28	up	6918	4634	2410	2046
PITG_18463	-5.72062	1.68518e-28	down	62	14	1767	1560
PITG_05291	-4.65785	1.74956e-28	down	55	75	1620	1493
PITG_04568	-1.75065	1.92919e-28	down	1781	1266	4734	4468
PITG_13122	3.4896	1.95863e-28	up	6409	3856	333	460
PITG_12483	2.1366	2.07381e-28	up	4353	2382	765	588
PITG_01116	-4.37126	2.08724e-28	down	36	19	611	407
PITG_00931	1.94669	2.50241e-28	up	3334	2217	767	535
PITG_19970	7.30894	2.5944e-28	up	658	555	3	4
PITG_03225	2.93202	2.96589e-28	up	3185	1582	324	225
PITG_01222	3.19846	3.08115e-28	up	3373	1795	318	184
PITG_03150	1.69493	3.17713e-28	up	2931	2122	777	636
PITG_14833	1.71016	3.32914e-28	up	2803	2016	742	592
PITG_15494	3.37306	3.47305e-28	up	2171	1864	230	134
PITG_11241	-11.6384	4.16734e-28	down	3	14	35873	20847
PITG_10850	-2.68581	4.17726e-28	down	182	136	1081	784
PITG_07426	5.18071	4.28424e-28	up	552	369	15	8
PITG_11767	1.782	4.4886e-28	up	7534	5033	1960	1349
PITG_20447	-2.44692	4.81473e-28	down	201	131	876	744
PITG_15791	1.85789	4.97558e-28	up	2468	1586	577	428
PITG_03846	5.01621	5.20433e-28	up	1078	529	30	14
PITG_01053	4.01835	5.23837e-28	up	1254	580	53	45
PITG_13583	-7.95872	5.53662e-28	down	2	11	2036	1220
PITG_04975	-6.57459	6.00152e-28	down	12	31	2116	1929
MSTRG.19115.1	-4.35641	6.33407e-28	down	27	23	554	386
PITG_19279	-2.92323	6.78862e-28	down	531	350	2696	3193
PITG_12186	-8.11722	7.47114e-28	down	3	5	1532	601
PITG_02607	3.82103	8.17523e-28	up	3958	2053	256	125
PITG_16480	-5.41205	9.90675e-28	down	85	47	1630	3140
PITG_07909	-7.35002	9.98364e-28	down	5	2	491	513
PITG_09090	1.72871	1.01151e-27	up	3386	2518	876	739
PITG_15449	15.8222	1.05113e-27	up	13891	9820	0	0
PITG_15530	-6.17276	1.05164e-27	down	27	6	900	1075
PITG_13007	2.24943	1.06297e-27	up	2390	1451	428	296
PITG_05746	-9.62557	1.17916e-27	down	2	1	1070	1037
PITG_03960	-3.15665	1.19743e-27	down	248	136	1415	1565
PITG_13235	-2.3346	1.23464e-27	down	857	445	3023	2715
PITG_00508	-2.89637	1.2917e-27	down	136	91	898	631
PITG_11239	-12.7742	1.3395e-27	down	1	9	43410	30178
PITG_01966	1.93541	1.35367e-27	up	4290	3093	1038	722
PITG_03232	-4.15852	1.37156e-27	down	33	20	492	358
PITG_06721	-15.8665	1.46708e-27	down	0	0	12266	8092
PITG_13414	-3.8029	1.47932e-27	down	48	45	635	555
PITG_05804	2.9934	1.5469e-27	up	791	521	83	65
PITG_03335	15.8346	1.60432e-27	up	15860	8675	0	0
PITG_04690	6.18202	1.61865e-27	up	5226	2162	72	19
PITG_13152	15.7455	1.73997e-27	up	13613	9018	0	0
PITG_19179	2.18429	1.98208e-27	up	3959	2308	732	500
PITG_08579	1.92226	2.07047e-27	up	11097	6094	2307	1708
PITG_18337	-9.90214	2.11123e-27	down	0	3	1182	1411
PITG_17957	-4.62975	2.17703e-27	down	41	15	639	558
PITG_03252	-1.80223	2.42552e-27	down	2295	1836	7087	6058
PITG_15575	4.6541	2.44269e-27	up	622	364	22	13
PITG_23007	-1.95781	2.52528e-27	down	865	645	3109	2246
PITG_02532	2.69815	2.74973e-27	up	6747	5040	1064	613
PITG_10211	-4.14966	2.8464e-27	down	56	39	995	552
PITG_07832	-5.7175	2.99637e-27	down	19	5	636	459
PITG_14133	-1.29695	3.02381e-27	down	6487	4393	13839	10316
PITG_15675	-6.27623	3.24393e-27	down	5	7	439	411
PITG_05864	-2.69397	3.27106e-27	down	164	131	972	770
PITG_14222	-15.6579	3.58348e-27	down	0	0	9763	7703
PITG_11729	1.99959	3.9372e-27	up	2923	1821	536	515
PITG_09250	-2.83264	4.60894e-27	down	493	251	2261	2332
PITG_17661	-5.64216	4.9163e-27	down	41	19	1948	761
PITG_16073	1.91218	4.99592e-27	up	3420	1995	730	550
PITG_21013	-7.72637	5.24256e-27	down	7	0	756	531
PITG_06385	-1.16666	5.34075e-27	down	3433	2356	6496	5218
PITG_12965	-7.02513	5.49804e-27	down	4	4	590	367
PITG_00397	1.87663	5.5635e-27	up	14956	7990	3018	2472
PITG_17637	1.61887	5.61548e-27	up	2720	1838	756	582
PITG_12834	-3.91991	5.78989e-27	down	231	85	2100	1957
PITG_06835	-15.6586	5.85901e-27	down	0	0	8714	8573
PITG_02274	2.14227	5.93788e-27	up	2789	1631	521	372
PITG_11748	-2.85515	6.0022e-27	down	225	163	1216	1292
PITG_14712	2.61809	6.3129e-27	up	986	637	125	111
PITG_18396	-2.56084	6.66933e-27	down	2461	1583	9621	11356
PITG_10004	3.57925	6.695e-27	up	709	419	48	36
PITG_09103	-6.15505	7.04261e-27	down	39	7	1530	1195
PITG_22865	2.41286	7.27568e-27	up	3527	1819	488	392
PITG_07924	3.59656	7.55375e-27	up	661	516	51	38
PITG_01930	-2.55882	7.57802e-27	down	193	150	977	855
PITG_05805	-2.16078	7.91747e-27	down	1261	743	3904	3967
PITG_15526	1.82629	8.06693e-27	up	10189	7265	2676	1814
PITG_13960	2.13209	8.37354e-27	up	1520	990	268	243
PITG_09724	-3.06486	8.92358e-27	down	715	391	5338	2970
PITG_19161	1.54745	9.26276e-27	up	13220	7613	3540	2781
PITG_08090	-1.63304	9.5213e-27	down	1859	1073	4394	3657
PITG_02479	2.77335	9.85979e-27	up	9187	6188	1332	728
PITG_02840	-15.604	1.07632e-26	down	0	0	10222	6748
PITG_15281	2.5321	1.12199e-26	up	1159	843	162	150
PITG_05296	-3.53862	1.16063e-26	down	93	89	1174	800
PITG_18883	-3.11547	1.349e-26	down	92	75	752	572
PITG_06185	3.00644	1.54333e-26	up	737	511	77	63
PITG_15850	2.67354	1.6999e-26	up	17638	7958	1980	1501
PITG_03081	1.29079	1.71249e-26	up	11191	7357	3907	2921
PITG_07727	3.58634	1.7847e-26	up	2387	1306	182	94
PITG_12781	2.52137	1.89051e-26	up	1819	1326	303	198
PITG_16683	-4.17188	1.90213e-26	down	95	38	1287	809
PITG_03215	2.21946	1.9841e-26	up	1393	886	251	188
PITG_11447	2.77992	2.03404e-26	up	13388	9978	1356	1674
MSTRG.22633.1	-6.51976	2.23127e-26	down	7	3	399	407
PITG_06025	-1.5636	2.60757e-26	down	3244	1859	7427	5939
MSTRG.10615.2	-2.60804	2.62662e-26	down	288	218	1376	1397
PITG_14533	-3.74008	2.63218e-26	down	54	28	513	452
PITG_11110	1.73153	2.66854e-26	up	3800	2899	1009	827
PITG_01608	2.38862	2.77677e-26	up	2839	1504	386	340
PITG_18129	2.24666	2.79758e-26	up	1198	790	201	174
PITG_04707	8.52522	2.9238e-26	up	945	699	0	4
PITG_11913	1.62169	3.03399e-26	up	59994	33201	15003	11752
PITG_08954	-5.3692	3.06564e-26	down	23	12	880	431
PITG_06722	1.16557	3.0716e-26	up	269619	185884	104890	78860
PITG_02399	-3.97082	3.17495e-26	down	60	63	1090	724
PITG_11126	-3.71384	3.32221e-26	down	61	62	839	661
PITG_06964	-15.3703	3.36958e-26	down	0	0	7569	6664
PITG_14561	-1.83873	3.41116e-26	down	1015	787	3117	2735
PITG_14615	4.06125	3.41762e-26	up	2754	2368	200	90
PITG_11111	1.54274	3.45898e-26	up	9984	6189	2893	2086
PITG_11886	-1.89617	3.51974e-26	down	800	589	2727	1985
PITG_02211	1.18629	3.57758e-26	up	5991	4013	2197	1757
PITG_00682	2.46409	3.65958e-26	up	2901	2265	523	340
PITG_11524	-1.93768	3.68127e-26	down	1987	1146	6321	4393
PITG_15637	-1.61135	3.86565e-26	down	2232	1278	5241	4256
PITG_08804	4.91107	3.94309e-26	up	1219	857	47	17
PITG_02581	2.98532	4.04757e-26	up	936	758	109	87
PITG_14393	-1.92128	4.08812e-26	down	1377	1108	4534	4039
PITG_17001	2.42645	4.22343e-26	up	2044	1112	291	227
PITG_09307	3.82231	4.23304e-26	up	623	487	43	29
PITG_15616	-6.20886	4.24422e-26	down	16	4	832	463
PITG_12579	-5.97211	4.34361e-26	down	26	58	3006	2253
PITG_09848	-1.50898	4.47513e-26	down	3204	2201	8108	5834
PITG_12439	-2.2887	4.9703e-26	down	504	290	1737	1675
PITG_12158	5.13984	5.15505e-26	up	13796	11556	530	160
PITG_00702	1.29399	5.26575e-26	up	13958	10023	5021	3855
PITG_03333	1.18415	5.44761e-26	up	20215	14618	7647	6236
PITG_11981	2.31956	6.11996e-26	up	1127	794	195	153
PITG_10017	-1.22538	6.92729e-26	down	2413	1624	4749	3750
PITG_01181	1.70109	6.9408e-26	up	4592	3222	1275	908
PITG_19849	-1.47724	7.08217e-26	down	1242	877	2864	2451
PITG_12684	2.1049	7.9866e-26	up	1984	1357	415	289
PITG_03784	2.09592	8.19395e-26	up	1507	1108	301	253
PITG_07145	4.2741	8.31262e-26	up	1421	1021	82	35
PITG_13171	-3.05762	8.94744e-26	down	317	141	1834	1475
PITG_00757	5.00992	9.02459e-26	up	664	405	21	9
PITG_22431	-4.35485	9.74433e-26	down	50	54	900	1053
PITG_07555	-2.97521	1.05071e-25	down	130	76	727	702
PITG_08216	-2.22084	1.10829e-25	down	351	226	1229	1163
PITG_01262	-11.0589	1.11752e-25	down	2	0	2289	1556
PITG_00877	-11.0483	1.16133e-25	down	0	2	2351	1528
PITG_00208	-2.57395	1.51088e-25	down	2379	1486	9174	10985
PITG_05385	-3.91093	1.59531e-25	down	346	454	6036	5452
PITG_01956	-9.28878	1.61019e-25	down	1	2	1009	701
PITG_02421	-5.6942	1.75408e-25	down	11	7	539	310
PITG_05369	-4.72295	1.76347e-25	down	40	14	617	603
PITG_10441	-1.55287	1.80857e-25	down	951	666	2403	1885
PITG_03447	-5.14105	1.81789e-25	down	17	7	428	320
PITG_11366	2.84063	1.8354e-25	up	1086	782	144	94
PITG_08741	-1.513	1.8522e-25	down	3358	2351	7532	7074
PITG_06949	-1.96619	2.10098e-25	down	422	269	1278	1129
PITG_00778	-2.46241	2.14562e-25	down	1983	925	7512	6374
PITG_15505	-1.91356	2.22964e-25	down	2582	1402	6847	6294
PITG_20160	-3.5073	2.30233e-25	down	54	43	583	425
PITG_08458	-4.32811	2.67585e-25	down	46	49	1141	666
PITG_17777	-15.0868	2.99597e-25	down	0	0	6746	5041
PITG_07287	-2.61574	3.16763e-25	down	162	124	912	686
PITG_09956	1.96681	3.31423e-25	up	1689	1037	346	276
PITG_07344	-15.1744	3.61873e-25	down	0	0	7781	4853
PITG_06415	2.16181	3.77543e-25	up	71438	36999	12785	8638
PITG_19202	-3.4803	3.80334e-25	down	103	52	740	764
PITG_06912	4.15381	3.85121e-25	up	973	720	60	28
PITG_03997	-3.6831	4.01614e-25	down	49	28	457	418
PITG_13842	3.00405	4.53864e-25	up	2073	1277	242	136
PITG_04739	-2.89302	4.57866e-25	down	151	80	799	709
PITG_07161	-2.69905	4.70689e-25	down	147	89	715	645
PITG_11345	-5.2222	4.72239e-25	down	13	11	379	423
PITG_12137	-7.95433	4.85499e-25	down	5	0	564	515
PITG_03722	4.53138	4.90467e-25	up	466	346	19	13
PITG_06361	-3.26853	5.07e-25	down	407	289	2549	3372
PITG_02809	-8.3571	5.29127e-25	down	1	3	713	494
PITG_22020	2.9835	5.42217e-25	up	971	665	115	73
PITG_05412	-2.09763	5.48339e-25	down	331	222	1113	1004
PITG_07971	-1.92162	5.60988e-25	down	1354	1055	4894	3483
PITG_18708	-4.03634	5.70884e-25	down	37	34	649	431
PITG_14727	1.18358	6.07098e-25	up	13997	8575	4911	3947
PITG_20527	-1.74017	6.11602e-25	down	2381	1326	5779	5112
MSTRG.12270.4	-3.59624	6.30256e-25	down	51	47	604	486
PITG_10369	2.40294	6.44083e-25	up	1408	1042	249	174
PITG_23158	-2.21383	6.92214e-25	down	1766	1526	7158	6812
PITG_15241	-5.30784	6.97535e-25	down	11	16	579	429
PITG_19679	2.80718	7.35118e-25	up	807	519	89	80
PITG_11852	15.4229	7.59393e-25	up	7494	9462	0	0
PITG_00559	-3.47679	7.69123e-25	down	202	166	1616	2056
PITG_12517	2.26041	7.77819e-25	up	1675	1057	304	209
PITG_04875	2.05674	8.00277e-25	up	1884	1221	339	325
PITG_00761	-4.51682	8.29733e-25	down	317	483	11126	6935
PITG_02783	3.7674	9.00567e-25	up	621	404	42	26
PITG_13250	1.44771	9.43539e-25	up	3210	2128	994	767
PITG_01231	6.53976	9.75404e-25	up	498	329	5	3
PITG_11328	4.43536	1.0045e-24	up	501	304	17	16
PITG_23139	-6.6463	1.03673e-24	down	4	5	514	321
MSTRG.11850.1	-9.38488	1.14579e-24	down	1	2	822	966
PITG_02921	14.9767	1.22894e-24	up	8933	4665	0	0
PITG_18725	3.34968	1.23203e-24	up	1969	1521	209	109
PITG_15021	-6.70491	1.23237e-24	down	4	5	546	326
PITG_10031	1.90279	1.36615e-24	up	12610	8149	3058	1969
PITG_13729	-1.44836	1.53681e-24	down	4258	3118	10537	7798
PITG_12904	1.73772	1.60806e-24	up	2848	2146	760	603
PITG_00416	4.46258	1.66742e-24	up	2038	1045	45	74
PITG_10030	-1.56826	1.68991e-24	down	873	621	2236	1772
PITG_22562	4.36354	1.69342e-24	up	8046	2739	292	158
PITG_13402	1.50453	1.86672e-24	up	5832	3419	1593	1299
PITG_04086	14.8483	1.89109e-24	up	7773	4533	0	0
PITG_04085	14.8478	1.89332e-24	up	7768	4533	0	0
PITG_08578	-2.58972	1.94415e-24	down	2915	1304	11453	10387
PITG_05729	-2.62549	2.00372e-24	down	188	136	903	889
PITG_09249	-14.8111	2.00888e-24	down	0	0	5439	4274
PITG_19114	-14.8111	2.10015e-24	down	0	0	5144	4517
PITG_22107	-1.67511	2.17945e-24	down	604	406	1561	1332
PITG_12894	-2.70823	2.18212e-24	down	180	109	1007	690
PITG_02850	-1.83375	2.20888e-24	down	681	508	2020	1809
PITG_14043	-2.9639	2.59975e-24	down	106	91	768	639
PITG_03558	-6.89074	2.65445e-24	down	7	1	463	366
PITG_19174	-1.82934	2.70238e-24	down	1985	1182	5002	4909
PITG_02009	-14.8034	2.73959e-24	down	0	0	5645	4058
PITG_12504	3.24633	2.8563e-24	up	824	544	61	67
PITG_13030	-14.8863	2.97201e-24	down	0	0	6373	3974
PITG_13727	-2.11739	3.07181e-24	down	2060	1142	6006	6121
PITG_00030	-3.42438	3.24815e-24	down	67	44	524	534
PITG_05485	2.81467	3.40213e-24	up	1782	900	175	157
PITG_21885	-9.01366	3.41768e-24	down	2	1	766	624
PITG_00591	-14.7676	3.42115e-24	down	0	0	5480	3980
PITG_02468	5.85815	3.70168e-24	up	3594	4458	38	89
PITG_00194	1.86809	3.8263e-24	up	2564	1644	609	429
PITG_06854	-14.7147	3.98751e-24	down	0	0	4895	4156
MSTRG.15394.10	-4.8535	4.28087e-24	down	13	12	357	301
PITG_07828	2.49516	4.4854e-24	up	921	665	143	112
PITG_01694	1.54495	5.17037e-24	up	4795	3472	1480	1097
PITG_05865	-6.19921	5.41804e-24	down	9	3	481	303
PITG_03475	-4.54349	6.2652e-24	down	37	46	849	950
MSTRG.2766.5	-3.55416	7.00704e-24	down	45	33	433	391
PITG_14237	-3.60605	7.51509e-24	down	355	327	5276	2606
PITG_10888	-14.6383	7.5877e-24	down	0	0	4907	3724
PITG_16207	14.6393	7.59979e-24	up	6611	3997	0	0
PITG_09706	1.32755	7.66308e-24	up	6747	4502	2322	1722
PITG_10479	2.75415	7.73922e-24	up	933	725	130	95
PITG_09579	-1.61955	7.81747e-24	down	1005	608	2500	1925
PITG_12293	-13.9116	8.46992e-24	down	0	1	8218	5871
PITG_20200	2.8393	8.51262e-24	up	917	543	106	76
PITG_00229	1.13658	9.00749e-24	up	5394	3635	2036	1657
PITG_00461	1.84743	1.00122e-23	up	4712	3681	1240	900
PITG_01088	-14.6065	1.01233e-23	down	0	0	4388	3982
PITG_02498	1.47779	1.13329e-23	up	4406	2790	1332	987
PITG_14970	5.42386	1.24166e-23	up	2718	1352	67	19
PITG_08154	-2.31395	1.24386e-23	down	244	148	908	821
PITG_10298	2.36549	1.2712e-23	up	976	687	165	127
PITG_01556	-14.5664	1.2718e-23	down	0	0	4666	3545
PITG_21452	-5.62393	1.36116e-23	down	11	21	892	637
PITG_17073	-4.21298	1.36374e-23	down	24	20	436	311
PITG_21010	2.04601	1.38662e-23	up	5117	2671	906	747
PITG_17401	-2.09488	1.43808e-23	down	1287	1004	4374	4457
PITG_15365	3.3328	1.45518e-23	up	2176	1294	207	105
PITG_05922	-14.6129	1.50012e-23	down	0	0	5118	3415
PITG_18446	14.5285	1.57348e-23	up	5657	4012	0	0
PITG_07345	-14.5636	1.60977e-23	down	0	0	4803	3418
MSTRG.16506.11	-3.01964	1.69422e-23	down	157	75	908	738
PITG_18711	-8.97061	1.70476e-23	down	0	3	739	636
PITG_02483	-1.21069	1.82294e-23	down	4123	2997	8241	6690
MSTRG.1989.1	-5.93791	1.96223e-23	down	6	5	344	267
PITG_13769	-4.2221	2.01593e-23	down	24	19	431	302
PITG_11848	-6.56948	2.12889e-23	down	4	6	569	324
PITG_22343	4.41557	2.13075e-23	up	4905	1606	163	97
PITG_07790	2.52651	2.18657e-23	up	2487	1934	331	360
PITG_00848	2.23139	2.23896e-23	up	1231	870	208	194
PITG_02029	-14.7178	2.33191e-23	down	0	0	6006	3260
PITG_20465	1.62032	2.4142e-23	up	10269	7175	3064	2099
PITG_01810	2.57834	2.4266e-23	up	1014	680	127	126
PITG_05553	-1.78569	2.50597e-23	down	2435	1985	7341	6561
PITG_21166	-3.19676	2.53862e-23	down	93	47	622	508
PITG_20098	14.5147	2.5467e-23	up	5283	4187	0	0
PITG_08955	-2.71754	2.56105e-23	down	1538	729	6145	6641
PITG_15243	5.05527	2.56516e-23	up	2679	3874	134	62
PITG_21523	4.06462	2.65668e-23	up	459	333	25	18
PITG_18232	-2.44961	2.66075e-23	down	164	103	724	581
PITG_02074	-13.7273	2.78972e-23	down	0	1	7054	5312
PITG_03919	-1.53666	2.82836e-23	down	768	530	1888	1508
PITG_13423	-1.96951	2.87994e-23	down	552	363	1905	1333
PITG_00483	-14.4423	2.90677e-23	down	0	0	4219	3304
PITG_10153	3.8663	3.20515e-23	up	1356	576	63	51
PITG_13004	3.46694	3.37196e-23	up	1971	1326	185	89
PITG_10594	-7.78083	3.74066e-23	down	6	0	527	591
PITG_04709	-14.4082	3.84253e-23	down	0	0	3892	3415
PITG_08301	14.4996	3.97298e-23	up	5028	4276	0	0
PITG_03936	-1.79304	4.06179e-23	down	1594	1173	4352	4267
PITG_08210	1.54973	4.11795e-23	up	4857	3439	1496	1079
PITG_16535	-9.65867	4.15209e-23	down	3	0	829	1237
PITG_17167	-8.39486	4.20722e-23	down	0	4	755	517
PITG_03903	2.15419	4.27847e-23	up	2152	1295	413	281
PITG_14729	2.12442	4.29667e-23	up	1347	819	235	206
PITG_19056	1.9273	4.49849e-23	up	1381	942	311	240
PITG_04708	5.39439	5.13587e-23	up	474	313	12	5
PITG_18050	5.12796	5.13887e-23	up	630	495	22	8
PITG_16461	1.64246	5.14628e-23	up	2810	2000	725	661
PITG_17263	-1.74566	5.37874e-23	down	1239	834	3728	2572
PITG_10508	5.49474	5.49996e-23	up	722	424	7	15
PITG_00439	-13.7464	5.80851e-23	down	1	0	7756	4862
PITG_02268	2.58321	5.82877e-23	up	1119	736	169	111
PITG_07440	3.38732	5.93004e-23	up	576	413	43	42
PITG_05631	1.49863	6.01136e-23	up	6025	4614	1888	1541
PITG_17579	-8.13849	6.06271e-23	down	6	0	993	486
PITG_06513	-3.81405	6.16625e-23	down	54	24	532	428
PITG_15960	-1.57607	6.16886e-23	down	1020	636	2526	1899
PITG_09131	-1.59356	6.27855e-23	down	1288	976	3513	2715
PITG_08445	2.25008	6.48835e-23	up	3869	1957	591	480
PITG_16871	6.26481	6.99783e-23	up	3846	1841	14	47
PITG_19208	1.94458	7.14725e-23	up	1886	1187	418	299
PITG_11677	2.92003	7.27922e-23	up	1609	1030	140	167
MSTRG.14241.1	-5.42537	8.1859e-23	down	31	7	772	608
PITG_14190	-8.26913	8.4519e-23	down	0	4	620	531
PITG_23178	-4.08075	1.13867e-22	down	31	22	500	318
PITG_00863	1.34929	1.18707e-22	up	3586	2515	1212	953
PITG_09983	-14.2348	1.2243e-22	down	0	0	3566	2934
PITG_18169	-14.2251	1.31982e-22	down	0	0	3511	2940
PITG_04717	7.80632	1.37246e-22	up	745	524	0	5
PITG_04810	-6.68063	1.47356e-22	down	3	5	367	381
PITG_07797	14.2263	1.57713e-22	up	5033	2957	0	0
PITG_12231	-6.36311	1.68578e-22	down	16	2	697	549
PITG_12930	-1.97316	1.71179e-22	down	697	413	1956	1886
PITG_07025	-14.2785	1.76847e-22	down	0	0	3264	3363
PITG_10098	-2.66036	1.92858e-22	down	121	79	596	533
PITG_02725	-3.09227	2.11865e-22	down	1212	484	6133	6126
MSTRG.22520.1	-5.65777	2.22532e-22	down	11	7	344	452
MSTRG.12709.1	-7.43167	2.43484e-22	down	4	1	432	335
PITG_19340	2.54994	2.53331e-22	up	1284	936	166	174
PITG_05939	-2.5579	2.54908e-22	down	174	146	965	763
PITG_03016	-2.58402	2.64213e-22	down	444	306	1857	2129
MSTRG.17866.1	-5.56668	2.67393e-22	down	9	5	297	290
PITG_03291	-10.4048	2.94821e-22	down	1	1	1535	938
PITG_20948	-8.99168	3.00223e-22	down	3	0	642	690
PITG_08599	14.1129	3.04801e-22	up	4548	2803	0	0
PITG_06770	-1.76412	3.0612e-22	down	1308	1048	3866	3422
PITG_04003	-14.1071	3.10424e-22	down	0	0	3331	2630
PITG_13101	2.39925	3.13855e-22	up	1081	814	190	138
PITG_02819	-14.1127	3.23081e-22	down	0	0	3411	2585
PITG_03162	-14.1173	3.23248e-22	down	0	0	3443	2576
PITG_21363	-3.83301	3.40015e-22	down	32	20	359	303
PITG_20518	-6.18909	3.56474e-22	down	9	2	400	301
PITG_06689	-14.1215	3.90313e-22	down	0	0	3557	2498
PITG_15969	-14.0982	3.95271e-22	down	0	0	3433	2513
PITG_18275	-2.78653	4.11657e-22	down	291	190	1352	1573
PITG_01523	-2.61136	4.21038e-22	down	387	287	1726	1952
PITG_00049	1.72683	4.24877e-22	up	1824	1151	455	350
PITG_00756	2.66661	4.64366e-22	up	2614	2259	440	276
PITG_05000	-10.5876	4.89519e-22	down	2	0	1818	971
PITG_08679	-2.50055	5.01751e-22	down	137	100	668	545
PITG_14609	14.0439	5.36696e-22	up	4400	2629	0	0
PITG_19871	1.24971	5.63096e-22	up	18145	11638	6521	4747
PITG_14228	-14.4099	5.82695e-22	down	0	0	5140	2397
PITG_03459	1.70329	5.89962e-22	up	2166	1582	593	453
PITG_06889	2.63035	5.92554e-22	up	4388	2656	663	367
PITG_10341	5.88515	6.01927e-22	up	552	262	7	5
PITG_20631	-4.46427	7.07597e-22	down	62	50	1633	693
PITG_00380	3.17034	7.09525e-22	up	2135	1467	245	123
PITG_02305	1.5954	7.18142e-22	up	4268	3133	1294	939
PITG_06146	-3.52942	7.30271e-22	down	292	237	3911	1828
PITG_02226	-8.67727	7.35599e-22	down	2	1	575	520
PITG_05346	14.3065	7.38255e-22	up	6258	2504	0	0
PITG_11909	-8.17397	7.85378e-22	down	2	2	688	376
PITG_17425	4.17477	7.98923e-22	up	564	503	25	29
PITG_12264	1.63794	8.28154e-22	up	3045	1801	734	644
PITG_11008	-1.84787	8.4482e-22	down	527	357	1674	1205
PITG_03245	1.79879	8.62111e-22	up	1519	1073	378	296
PITG_18428	-13.9576	8.84123e-22	down	0	0	3001	2373
PITG_11532	-6.42615	8.93965e-22	down	3	7	414	389
PITG_09287	-14.0014	8.98187e-22	down	0	0	2801	2687
PITG_22391	3.89589	9.13659e-22	up	1527	626	75	50
PITG_03878	-2.11807	9.57012e-22	down	285	189	1074	783
PITG_07882	-4.07472	9.74446e-22	down	52	58	1109	655
PITG_10463	4.66717	9.82567e-22	up	1027	658	45	16
PITG_14188	-3.78028	1.02621e-21	down	48	22	463	380
PITG_14371	5.45772	1.03106e-21	up	453	245	8	6
PITG_05294	-7.47994	1.04048e-21	down	4	3	832	332
PITG_05099	3.77934	1.08298e-21	up	484	390	30	28
PITG_05318	1.56373	1.08769e-21	up	2410	1679	714	538
PITG_17084	1.90146	1.08984e-21	up	1654	987	351	278
PITG_21398	1.65911	1.09583e-21	up	9627	5251	2340	1818
PITG_05545	-2.25512	1.1812e-21	down	913	661	3179	3524
PITG_03616	1.47654	1.21385e-21	up	2758	1763	767	681
PITG_07016	-13.9111	1.21489e-21	down	0	0	2806	2380
PITG_00021	2.87496	1.29127e-21	up	1667	1608	222	193
PITG_15628	-14.0042	1.35252e-21	down	0	0	3419	2188
PITG_14620	-13.9183	1.42658e-21	down	0	0	3042	2209
PITG_18316	2.55645	1.46481e-21	up	2757	2505	415	407
PITG_00566	1.37353	1.49451e-21	up	3700	2501	1127	1016
PITG_07277	-1.81014	1.49962e-21	down	2725	1673	6681	6904
PITG_10321	-6.39492	1.50737e-21	down	7	2	326	332
PITG_06908	-13.9102	1.5389e-21	down	0	0	3033	2190
PITG_00596	-13.8751	1.57026e-21	down	0	0	2730	2327
PITG_08711	2.33984	1.59006e-21	up	4725	2269	651	549
PITG_03214	-2.46234	1.65901e-21	down	210	126	979	682
PITG_11171	-1.74804	1.66214e-21	down	1098	697	2700	2644
PITG_02107	-13.8782	1.67812e-21	down	0	0	2903	2194
PITG_07166	3.89127	1.77175e-21	up	443	337	28	20
PITG_08120	-2.13289	1.88486e-21	down	511	412	1878	1795
PITG_08997	1.48984	1.88759e-21	up	3036	1872	884	678
PITG_06909	-13.8632	1.89807e-21	down	0	0	2883	2163
PITG_03052	-13.9048	1.97336e-21	down	0	0	3098	2119
PITG_13745	13.8331	2.00345e-21	up	3677	2355	0	0
PITG_04380	1.76692	2.00457e-21	up	1487	951	347	293
PITG_11825	-3.41407	2.18924e-21	down	65	34	473	452
PITG_09441	1.21528	2.24026e-21	up	4033	2817	1466	1196
PITG_13600	1.76532	2.29387e-21	up	7960	4982	2073	1360
PITG_11196	-13.8376	2.49724e-21	down	0	0	2876	2089
PITG_03958	-10.0717	2.51618e-21	down	0	2	1159	809
PITG_16715	5.50312	2.66945e-21	up	677	828	12	19
MSTRG.15461.1	-8.72341	2.7162e-21	down	3	0	567	546
PITG_05619	-7.29451	2.79074e-21	down	2	4	572	315
PITG_03858	-2.08776	2.91805e-21	down	612	351	2170	1487
PITG_05582	3.12816	2.95527e-21	up	10362	4000	707	682
PITG_07036	1.09586	3.02812e-21	up	6906	4589	2730	2111
MSTRG.15959.1	1.26556	3.0352e-21	up	4258	2936	1530	1174
PITG_12571	-13.8342	3.09564e-21	down	0	0	2469	2414
PITG_11648	1.67627	3.53351e-21	up	2079	1545	571	459
PITG_05822	2.47575	3.56269e-21	up	1747	1035	276	173
PITG_14889	-3.53617	3.64521e-21	down	104	95	943	1148
PITG_07887	1.70384	3.69306e-21	up	5751	3977	1628	1089
PITG_12864	2.12017	3.91311e-21	up	5872	3859	933	1045
MSTRG.4487.1	-7.25802	3.92923e-21	down	7	0	519	398
PITG_22840	-3.60303	4.1954e-21	down	42	38	456	430
PITG_09655	-1.43428	4.20234e-21	down	1074	781	2454	2077
PITG_16646	-13.7526	4.43166e-21	down	0	0	2706	1974
MSTRG.27261.1	-7.22555	4.59421e-21	down	2	3	373	308
PITG_22577	2.86623	4.60377e-21	up	677	499	86	61
PITG_10139	5.49006	4.63878e-21	up	451	291	11	4
PITG_18332	4.32963	5.25364e-21	up	766	359	22	26
PITG_01448	-9.98047	5.28058e-21	down	0	2	1071	773
PITG_08417	-13.7924	5.35991e-21	down	0	0	2929	1908
PITG_15492	3.75138	5.40904e-21	up	14363	4906	547	639
PITG_18441	-13.7371	5.41454e-21	down	0	0	2711	1925
PITG_13420	-13.743	5.47935e-21	down	0	0	2336	2251
PITG_01295	-13.8325	5.59009e-21	down	0	0	3094	1894
PITG_12797	-13.6897	5.61086e-21	down	0	0	2417	2033
PITG_17091	13.6749	5.85337e-21	up	3230	2154	0	0
PITG_03357	-4.61423	6.0268e-21	down	14	15	345	307
PITG_16058	-2.07454	6.15479e-21	down	741	618	2677	2538
PITG_21211	3.05905	6.30148e-21	up	932	624	108	62
PITG_05537	2.42644	6.85985e-21	up	1325	991	239	156
PITG_16453	-2.03113	6.91039e-21	down	1565	1010	4439	4852
PITG_00469	3.36135	6.99216e-21	up	979	582	89	48
PITG_18072	1.43074	7.03733e-21	up	28511	22476	9770	7555
PITG_00250	-6.53344	7.09657e-21	down	3	6	362	405
MSTRG.23266.1	-6.80121	7.2818e-21	down	3	3	323	281
PITG_21141	-13.7083	7.56661e-21	down	0	0	2700	1852
PITG_10878	-1.30332	7.59412e-21	down	3896	2943	8586	6786
PITG_00891	-9.94725	8.37387e-21	down	2	0	993	773
PITG_10028	1.32456	9.0106e-21	up	5412	3922	1922	1464
PITG_08014	1.4921	9.08376e-21	up	4724	3452	1530	1118
PITG_00673	-13.6224	9.26009e-21	down	0	0	2397	1866
PITG_17663	2.3594	9.2738e-21	up	1311	725	186	163
PITG_02198	1.92589	9.49676e-21	up	3022	2458	761	566
PITG_02335	2.9396	9.53796e-21	up	2407	1117	242	160
PITG_20239	1.78548	9.97687e-21	up	6663	3578	1496	1126
PITG_05657	-13.91	1.00564e-20	down	0	0	3519	1790
PITG_15414	-6.02425	1.01146e-20	down	5	6	417	250
PITG_15839	2.84225	1.06848e-20	up	765	588	103	70
PITG_06979	-1.28468	1.07908e-20	down	1703	1238	3571	2917
PITG_01743	-2.51177	1.10229e-20	down	203	131	834	854
PITG_16645	2.40814	1.12479e-20	up	1091	798	194	131
PITG_07885	1.05218	1.12883e-20	up	5883	4045	2361	1950
PITG_18339	6.1755	1.13068e-20	up	1121	2277	19	27
PITG_21055	2.07238	1.14632e-20	up	3034	1864	640	409
PITG_12119	1.98603	1.15803e-20	up	4663	2463	815	755
PITG_18347	-13.6146	1.16075e-20	down	0	0	2464	1790
PITG_06257	13.7001	1.17872e-20	up	3743	1888	0	0
PITG_03296	-13.6479	1.18606e-20	down	0	0	2599	1768
PITG_15545	-13.6818	1.24648e-20	down	0	0	2734	1750
PITG_10008	-2.79033	1.30399e-20	down	470	286	2031	2532
PITG_09769	1.41054	1.34109e-20	up	5390	4027	1830	1398
PITG_00565	-1.03712	1.35898e-20	down	3422	2379	5937	4803
PITG_06733	-3.86441	1.35942e-20	down	39	35	463	512
PITG_15445	4.19089	1.40429e-20	up	473	428	28	18
PITG_02741	2.35091	1.4362e-20	up	984	619	143	136
PITG_07271	-2.69808	1.47749e-20	down	100	64	513	438
PITG_10410	3.79701	1.4947e-20	up	1525	1019	62	98
PITG_10343	1.71887	1.58527e-20	up	4363	2899	1198	801
PITG_11201	-13.6303	1.58983e-20	down	0	0	2612	1710
PITG_18078	1.83845	1.59388e-20	up	1558	951	332	291
PITG_01868	-3.7255	1.63117e-20	down	44	31	565	342
PITG_19144	-3.23752	1.67824e-20	down	138	71	1104	655
PITG_09939	-4.13704	1.67864e-20	down	24	24	465	320
PITG_20115	-3.3441	1.79585e-20	down	88	95	950	788
PITG_05495	-3.85684	1.82018e-20	down	39	24	383	421
PITG_06783	-2.66453	1.97151e-20	down	489	235	1940	2015
PITG_19489	-13.8111	2.0961e-20	down	0	0	3297	1662
PITG_10901	13.4839	2.189e-20	up	2874	1857	0	0
PITG_12123	-5.65142	2.22205e-20	down	8	4	270	262
MSTRG.18115.1	-5.30759	2.45792e-20	down	8	6	275	225
PITG_18094	13.4689	2.47503e-20	up	2744	1905	0	0
PITG_10381	-13.9381	2.48213e-20	down	0	0	3800	1651
PITG_01513	-13.47	2.64431e-20	down	0	0	2159	1677
PITG_21258	-4.52266	2.75481e-20	down	16	14	383	252
PITG_19451	-13.492	2.7585e-20	down	0	0	2272	1637
PITG_06538	5.17253	2.85044e-20	up	557	292	15	6
PITG_14177	-13.4638	2.89491e-20	down	0	0	2175	1649
PITG_03906	-6.24767	2.99929e-20	down	5	3	321	227
PITG_13296	13.4467	3.02654e-20	up	2663	1902	0	0
PITG_06357	13.546	3.08449e-20	up	2583	2217	0	0
PITG_20074	3.66697	3.15046e-20	up	618	540	53	32
PITG_10064	1.52973	3.20165e-20	up	3898	2766	1065	1007
PITG_06682	-13.5307	3.32287e-20	down	0	0	2451	1585
PITG_03423	-13.461	3.46095e-20	down	0	0	1946	1831
PITG_10390	5.23754	3.51725e-20	up	1174	408	24	12
MSTRG.22512.2	-3.46688	3.58256e-20	down	44	41	473	391
PITG_03741	-4.14458	3.91278e-20	down	50	36	555	784
PITG_21017	-13.5093	4.19523e-20	down	0	0	2434	1546
PITG_10437	1.75969	4.37899e-20	up	1923	1396	459	424
PITG_11497	-2.30062	4.3813e-20	down	1774	960	5487	6184
PITG_08683	-2.1769	4.40339e-20	down	215	130	764	626
MSTRG.4760.2	-4.73415	4.48083e-20	down	23	10	495	287
PITG_05480	13.376	4.77097e-20	up	2712	1693	0	0
PITG_06715	2.922	4.80055e-20	up	910	493	97	67
PITG_00930	1.5878	4.84968e-20	up	4351	2537	1176	865
PITG_04795	-1.79622	4.91128e-20	down	361	235	1007	846
PITG_00446	-13.4395	4.96365e-20	down	0	0	2252	1528
PITG_10408	-4.50522	4.97645e-20	down	16	10	276	250
PITG_20798	1.72095	5.42855e-20	up	1435	1016	372	300
PITG_10883	1.25447	5.43954e-20	up	4981	3377	1814	1351
PITG_12161	-1.82348	5.49037e-20	down	3769	2210	9055	9487
PITG_11749	-13.433	5.63317e-20	down	0	0	1833	1858
PITG_05737	-1.75207	5.72743e-20	down	583	369	1474	1375
PITG_04500	1.45446	5.87854e-20	up	5651	3493	1746	1247
PITG_00119	-3.58236	5.89078e-20	down	103	40	840	640
PITG_00981	-2.64263	5.96365e-20	down	107	66	521	442
PITG_11657	-4.10367	6.0118e-20	down	23	19	397	266
PITG_08509	2.43687	6.35925e-20	up	2683	1766	333	392
MSTRG.18876.1	-8.34543	6.40566e-20	down	2	1	487	388
PITG_02802	1.62051	6.46037e-20	up	2680	1762	764	540
PITG_19124	1.94075	6.70695e-20	up	1265	780	269	207
PITG_00460	6.0737	6.73103e-20	up	922	507	4	14
PITG_02445	-3.27004	6.87023e-20	down	107	52	828	531
PITG_12715	-8.9571	6.89002e-20	down	0	3	958	473
PITG_12325	-2.20735	6.9078e-20	down	352	193	1295	940
PITG_07048	1.24877	6.91731e-20	up	5772	3901	2116	1562
MSTRG.2889.1	-13.3215	6.98915e-20	down	0	0	1875	1573
PITG_16057	-6.7658	7.12755e-20	down	8	1	545	309
PITG_10478	-3.7302	7.20039e-20	down	36	19	354	292
PITG_03525	-5.64133	7.23472e-20	down	95	16	2336	2136
PITG_00293	2.12021	7.28884e-20	up	1067	726	217	156
PITG_03966	13.3383	7.63044e-20	up	2384	1822	0	0
PITG_12427	1.69753	7.66212e-20	up	5445	4488	1558	1254
PITG_01815	13.3301	7.69502e-20	up	2711	1584	0	0
PITG_04661	3.3914	7.699e-20	up	5627	3769	300	480
PITG_08059	2.36521	7.73436e-20	up	1172	688	161	157
PITG_16103	7.24149	7.81845e-20	up	806	503	8	0
PITG_16381	-6.45242	8.09257e-20	down	5	3	408	230
PITG_11703	2.38351	8.21654e-20	up	2535	1917	493	294
PITG_11498	-3.77681	8.87116e-20	down	57	43	535	682
PITG_03644	-1.62716	8.88734e-20	down	1251	845	3476	2394
PITG_02277	13.2732	9.21975e-20	up	2407	1656	0	0
PITG_09708	-13.2891	9.61162e-20	down	0	0	1774	1587
PITG_09135	13.2634	9.81605e-20	up	2474	1589	0	0
PITG_03485	-8.02643	9.8557e-20	down	0	4	583	411
MSTRG.9917.1	-6.6204	1.01179e-19	down	2	7	464	382
PITG_14458	-13.2944	1.02223e-19	down	0	0	1972	1435
PITG_02011	-13.276	1.02332e-19	down	0	0	1903	1453
MSTRG.14885.3	-4.83975	1.0314e-19	down	14	8	271	284
PITG_04242	1.5615	1.0381e-19	up	2635	1741	779	559
PITG_13379	-13.3272	1.08811e-19	down	0	0	2089	1409
PITG_05400	-8.43742	1.11069e-19	down	3	0	478	436
PITG_23321	-5.0034	1.12286e-19	down	10	13	342	339
PITG_16666	-1.69908	1.15714e-19	down	868	538	2064	1978
PITG_13658	3.78526	1.20603e-19	up	401	310	26	21
PITG_00202	-6.63596	1.21102e-19	down	5	2	391	235
PITG_12914	-13.2786	1.30191e-19	down	0	0	1986	1390
PITG_02027	13.2355	1.35578e-19	up	2511	1502	0	0
PITG_10007	-2.60694	1.41567e-19	down	745	332	3376	2345
PITG_02239	1.49188	1.42189e-19	up	3245	2143	879	829
PITG_20866	5.1021	1.43239e-19	up	1990	1226	69	18
PITG_12948	2.58963	1.48214e-19	up	2805	1360	365	243
PITG_17305	4.99851	1.67348e-19	up	356	220	8	8
PITG_07331	5.98774	1.67558e-19	up	443	602	10	6
PITG_07549	-13.1928	1.6817e-19	down	0	0	1757	1404
PITG_21140	-2.82361	1.71201e-19	down	301	133	1552	1125
PITG_20188	1.12878	1.71987e-19	up	47078	33874	19268	14387
MSTRG.27562.5	-2.39413	1.72021e-19	down	145	109	645	562
MSTRG.27789.1	4.65798	1.73601e-19	up	405	277	10	14
PITG_08735	-13.2218	1.78804e-19	down	0	0	1643	1556
PITG_20710	-3.27392	1.8479e-19	down	105	58	896	521
PITG_13367	-4.2402	1.88203e-19	down	21	14	362	238
PITG_03011	13.1646	1.88708e-19	up	2256	1520	0	0
PITG_09654	1.55752	1.96941e-19	up	6327	4343	1620	1615
PITG_16208	-7.43118	1.99764e-19	down	7	0	457	545
PITG_06474	2.36506	2.11476e-19	up	1214	814	170	180
PITG_20222	-1.88589	2.18382e-19	down	298	199	885	761
PITG_12354	-3.12727	2.21891e-19	down	132	65	720	769
PITG_10250	3.90969	2.22689e-19	up	536	491	40	24
PITG_01931	-1.73417	2.22956e-19	down	404	276	1085	945
PITG_02968	1.6788	2.23375e-19	up	1920	1319	468	438
PITG_11965	13.1619	2.40391e-19	up	2122	1604	0	0
PITG_18238	-9.9617	2.40688e-19	down	2	0	1167	636
PITG_10470	1.85325	2.66895e-19	up	3340	2688	781	736
PITG_13574	5.65488	2.68902e-19	up	1004	797	28	6
PITG_03293	-5.71151	2.69898e-19	down	11	4	456	245
PITG_16925	5.87694	2.76991e-19	up	2479	1876	60	11
PITG_18117	-5.28547	2.77484e-19	down	18	5	367	394
PITG_16617	-1.87083	2.8413e-19	down	551	430	1900	1387
PITG_10933	-4.8568	2.8692e-19	down	16	21	658	369
PITG_04851	1.90017	2.89871e-19	up	1966	1207	452	311
PITG_11406	2.41217	2.99579e-19	up	987	555	141	115
PITG_00145	-2.12022	3.02422e-19	down	309	170	1017	824
PITG_06261	-13.1788	3.03081e-19	down	0	0	1890	1267
MSTRG.5095.1	-9.55976	3.04854e-19	down	1	1	750	608
PITG_14740	-13.2429	3.08559e-19	down	0	0	2058	1257
PITG_07898	-13.1181	3.16587e-19	down	0	0	1728	1284
PITG_01423	-13.094	3.24038e-19	down	0	0	1619	1329
PITG_08714	1.74342	3.29457e-19	up	4665	2498	1049	834
PITG_02627	13.0814	3.38298e-19	up	2098	1456	0	0
PITG_19514	-1.95236	3.4998e-19	down	1185	604	3193	2845
MSTRG.24077.1	-5.71375	3.60728e-19	down	6	4	258	213
PITG_18754	1.54201	3.80393e-19	up	3958	2254	1058	832
PITG_13422	2.76791	4.00743e-19	up	3114	1492	371	225
PITG_20581	-13.2569	4.35156e-19	down	0	0	1476	1765
PITG_15049	-4.03513	4.47069e-19	down	22	14	293	236
PITG_03489	4.03071	4.62627e-19	up	721	460	46	20
PITG_10396	8.14714	4.64523e-19	up	568	382	1	2
PITG_19234	2.50932	4.82844e-19	up	3990	2585	685	369
PITG_08750	-13.0985	4.88194e-19	down	0	0	1776	1208
PITG_00765	2.47629	4.91339e-19	up	2793	2082	517	292
PITG_13558	3.14029	5.23906e-19	up	1860	958	186	99
PITG_04483	13.0902	5.31617e-19	up	1931	1585	0	0
PITG_01246	1.81722	5.32246e-19	up	1342	890	329	242
PITG_03487	-4.22754	5.33385e-19	down	20	23	431	322
PITG_00601	2.80375	5.51208e-19	up	1224	737	113	133
PITG_11022	-2.19466	5.67128e-19	down	226	183	948	763
PITG_00448	2.92568	5.93133e-19	up	1325	621	120	102
PITG_12294	-13.0238	6.03097e-19	down	0	0	1622	1200
PITG_12982	-13.027	6.09672e-19	down	0	0	1635	1195
PITG_07105	-3.82357	6.21369e-19	down	34	17	332	302
PITG_21585	6.41015	6.26021e-19	up	398	428	3	6
PITG_08708	13.231	6.37473e-19	up	2877	1249	0	0
PITG_08072	2.96567	6.62201e-19	up	1611	1170	137	179
PITG_16320	-12.9879	6.63434e-19	down	0	0	1493	1244
PITG_07761	3.05861	6.73204e-19	up	826	724	83	87
PITG_03931	-5.56647	6.84571e-19	down	7	4	264	203
PITG_14608	12.9728	7.09605e-19	up	2045	1284	0	0
PITG_20209	2.1939	7.65102e-19	up	2774	1957	592	355
PITG_03078	7.51933	7.71541e-19	up	803	484	0	6
PITG_18712	12.952	7.82142e-19	up	1975	1293	0	0
PITG_03973	2.85712	7.83899e-19	up	897	752	101	106
PITG_14692	-2.30312	7.97058e-19	down	478	442	2422	1804
PITG_05370	-4.38432	8.00518e-19	down	17	12	268	272
PITG_00079	-7.91924	8.10736e-19	down	0	4	471	442
MSTRG.8239.1	-5.07029	8.11784e-19	down	9	10	282	299
PITG_20755	3.49265	8.29497e-19	up	965	595	85	41
MSTRG.22951.2	-5.6983	8.34911e-19	down	8	3	258	242
PITG_12489	2.39451	8.40934e-19	up	1627	992	279	170
PITG_09531	2.81971	8.48424e-19	up	676	501	74	76
PITG_05373	1.64379	8.7337e-19	up	4651	2622	1195	872
PITG_00191	-2.65983	9.16344e-19	down	114	98	662	564
PITG_20370	2.9894	9.30046e-19	up	844	449	71	71
PITG_09261	1.47804	9.30917e-19	up	1737	1140	502	423
PITG_11531	1.96197	9.5381e-19	up	1067	681	212	188
PITG_19248	-8.36062	1.00711e-18	down	3	0	525	352
PITG_02209	-12.9343	1.0154e-18	down	0	0	1500	1148
PITG_07235	-2.94354	1.02892e-18	down	178	122	916	1122
PITG_19158	1.71999	1.06556e-18	up	1728	1151	401	379
PITG_06514	1.59083	1.07057e-18	up	42122	32213	13589	9104
PITG_01363	-12.9449	1.07074e-18	down	0	0	1548	1126
PITG_18048	1.10635	1.07682e-18	up	15857	10043	6204	4596
PITG_01027	-6.60688	1.10681e-18	down	3	3	268	258
PITG_02123	-12.9093	1.12768e-18	down	0	0	1408	1183
PITG_04693	-4.27708	1.13144e-18	down	129	141	1759	3000
PITG_16005	1.13553	1.13467e-18	up	17453	10269	6186	5012
PITG_06529	-12.9114	1.13638e-18	down	0	0	1458	1145
PITG_03009	-3.61932	1.16367e-18	down	30	24	333	270
PITG_00445	-12.9099	1.17016e-18	down	0	0	1466	1136
PITG_12872	5.88387	1.20148e-18	up	395	213	4	5
PITG_16040	12.9134	1.22544e-18	up	1794	1345	0	0
PITG_22662	-2.36444	1.24013e-18	down	273	147	962	930
PITG_14131	1.92757	1.27022e-18	up	1082	721	223	201
PITG_05706	3.92268	1.27614e-18	up	853	391	46	26
PITG_19596	-2.82828	1.29248e-18	down	136	110	996	620
PITG_18083	2.63914	1.36163e-18	up	1625	780	179	156
PITG_13394	-12.8994	1.41883e-18	down	0	0	1334	1228
PITG_08734	12.8958	1.48265e-18	up	2023	1161	0	0
MSTRG.18334.2	-12.9624	1.5139e-18	down	0	0	1301	1359
PITG_13795	-12.8575	1.65849e-18	down	0	0	1413	1096
PITG_10768	-3.42009	1.68158e-18	down	533	184	3158	3262
PITG_17745	12.8323	1.73083e-18	up	1797	1204	0	0
PITG_03415	-2.63912	1.73591e-18	down	233	230	1438	1241
MSTRG.16063.10	5.57152	1.91595e-18	up	315	215	5	5
PITG_01447	1.55613	2.0076e-18	up	5665	3854	1759	1181
MSTRG.44.1	-6.88707	2.00863e-18	down	3	2	302	231
PITG_14642	3.35799	2.02409e-18	up	416	299	34	29
PITG_16536	-7.76066	2.09303e-18	down	4	0	362	384
MSTRG.22398.1	-7.14439	2.0989e-18	down	6	1	333	498
PITG_00978	12.8054	2.15763e-18	up	1723	1209	0	0
MSTRG.21853.2	-12.8252	2.26688e-18	down	0	0	1413	1046
PITG_03180	-1.24163	2.34332e-18	down	2237	1645	4432	3865
PITG_20081	12.863	2.35198e-18	up	2036	1096	0	0
PITG_20285	-12.9743	2.37871e-18	down	0	0	1743	1015
PITG_16471	-13.2605	2.42519e-18	down	0	0	1250	1958
PITG_02800	5.29588	2.44992e-18	up	374	234	10	4
PITG_18913	-12.7927	2.48759e-18	down	0	0	1289	1099
PITG_13604	-12.9636	2.49452e-18	down	0	0	1727	1010
PITG_02290	3.4452	2.49754e-18	up	536	296	34	33
PITG_00458	1.70701	2.51636e-18	up	3695	2885	935	891
PITG_20235	-3.22425	2.55662e-18	down	63	63	611	483
PITG_06101	-4.33642	2.65528e-18	down	19	23	394	392
PITG_04866	-13.1421	2.69721e-18	down	0	0	2119	1008
PITG_10679	-7.28376	2.75787e-18	down	6	1	687	283
PITG_12122	1.50291	2.7776e-18	up	6286	4508	2060	1414
PITG_11869	2.74659	2.80953e-18	up	720	480	77	82
PITG_07096	-5.11627	2.81315e-18	down	15	25	882	478
PITG_18335	-5.82733	2.82247e-18	down	6	4	322	195
PITG_04110	-12.918	2.94828e-18	down	0	0	1209	1361
PITG_14644	-3.21817	2.97218e-18	down	53	38	459	312
PITG_13489	-6.15217	3.06866e-18	down	3	5	278	246
PITG_05682	-6.70375	3.1574e-18	down	3	3	361	215
PITG_16495	-3.98138	3.2595e-18	down	34	16	337	349
PITG_07153	2.07485	3.46195e-18	up	1053	786	229	169
PITG_17490	12.717	3.71586e-18	up	1676	1100	0	0
PITG_04513	-12.9305	3.73433e-18	down	0	0	1711	968
PITG_00101	-4.94715	3.73601e-18	down	9	7	245	201
PITG_10457	12.7474	3.77821e-18	up	1814	1055	0	0
PITG_00998	-12.7375	4.06495e-18	down	0	0	1330	984
PITG_03161	-12.725	4.06677e-18	down	0	0	1295	995
PITG_08416	1.54538	4.16186e-18	up	4227	2397	1055	943
PITG_07017	12.7884	4.19623e-18	up	1951	1029	0	0
PITG_14167	-4.21038	4.29023e-18	down	17	18	333	266
PITG_00495	2.33932	4.39972e-18	up	1196	794	168	181
PITG_08850	2.06956	4.5283e-18	up	990	754	208	170
PITG_10264	1.22447	4.60417e-18	up	3423	2393	1194	1045
PITG_02038	2.05166	4.61564e-18	up	6424	3319	1252	827
PITG_06456	-12.7383	4.72296e-18	down	0	0	1363	958
PITG_06519	-13.0262	4.85411e-18	down	0	0	1936	946
PITG_06762	1.19785	4.91005e-18	up	2661	1777	951	786
PITG_05328	12.6706	5.08864e-18	up	1592	1086	0	0
PITG_07247	12.6817	5.16195e-18	up	1557	1126	0	0
PITG_18243	2.96032	5.20301e-18	up	745	544	96	56
PITG_06174	-5.88496	5.23313e-18	down	5	4	233	242
PITG_07292	3.27423	5.2394e-18	up	537	410	56	34
PITG_21764	-9.41851	5.29644e-18	down	1	1	764	483
PITG_17395	-1.4469	5.30019e-18	down	1452	828	2971	2521
MSTRG.6736.1	-6.70226	5.35012e-18	down	8	1	340	442
PITG_06615	1.3752	5.40446e-18	up	3243	2353	1119	842
PITG_09311	-13.0523	5.59887e-18	down	0	0	1138	1649
PITG_06880	-12.8185	5.6065e-18	down	0	0	1130	1269
PITG_14066	-2.02977	5.63382e-18	down	1118	901	3615	3834
PITG_18912	12.7957	5.63609e-18	up	2023	993	0	0
PITG_13316	-12.6673	5.64818e-18	down	0	0	1215	980
PITG_19671	13.1376	5.69008e-18	up	2948	1004	0	0
MSTRG.3083.2	-4.46858	5.70965e-18	down	29	17	365	518
PITG_23344	-12.7939	5.71298e-18	down	0	0	1500	927
MSTRG.7960.2	-11.9861	5.76881e-18	down	1	0	2040	1641
PITG_09364	2.79315	5.83345e-18	up	754	586	109	69
PITG_12182	1.50449	6.13818e-18	up	2864	1984	784	746
PITG_01249	-12.6831	6.24425e-18	down	0	0	1296	935
PITG_12099	1.53824	6.40381e-18	up	3653	2472	1134	778
PITG_14380	2.68427	6.49068e-18	up	2448	1189	309	190
PITG_10858	1.16039	6.53067e-18	up	6323	3948	2347	1769
PITG_07573	12.6495	6.53736e-18	up	1514	1107	0	0
PITG_13153	12.7052	6.57369e-18	up	1483	1211	0	0
PITG_16477	12.6375	6.62158e-18	up	1628	1013	0	0
PITG_10965	-12.6633	6.66969e-18	down	0	0	1137	1039
PITG_20744	-3.91968	6.70031e-18	down	32	16	389	258
PITG_13275	12.6224	6.92155e-18	up	1564	1034	0	0
PITG_04786	12.7602	7.03291e-18	up	1972	970	0	0
PITG_03463	1.88752	7.44516e-18	up	2636	2220	684	526
PITG_05405	2.23443	7.54838e-18	up	4294	2154	730	479
PITG_00899	1.86885	7.60162e-18	up	1868	1134	437	300
PITG_00986	1.74262	8.24137e-18	up	1825	1255	493	342
MSTRG.10424.1	-8.00547	8.39087e-18	down	1	2	399	304
PITG_00131	-12.6103	8.45376e-18	down	0	0	1185	928
PITG_01846	12.5992	8.5917e-18	up	1483	1055	0	0
PITG_13791	-2.51543	8.85601e-18	down	204	102	878	662
PITG_20791	-12.6056	9.30273e-18	down	0	0	1203	907
PITG_03184	-4.65097	9.49258e-18	down	11	9	259	198
PITG_19402	-2.21942	9.53673e-18	down	461	240	1433	1409
PITG_03646	2.95925	9.63931e-18	up	499	379	59	44
PITG_14946	-13.0507	9.74788e-18	down	0	0	2062	886
PITG_09941	-2.0755	9.90658e-18	down	3265	2259	9403	11205
PITG_14253	-12.5991	1.00002e-17	down	0	0	1092	990
PITG_07910	-12.9035	1.01975e-17	down	0	0	1772	874
PITG_10094	-12.805	1.05316e-17	down	0	0	1592	868
PITG_13768	1.7566	1.06872e-17	up	1590	1226	410	348
PITG_08745	2.39956	1.13006e-17	up	1197	832	218	133
MSTRG.7711.1	-2.8314	1.13849e-17	down	111	67	541	574
PITG_16758	-12.8484	1.18426e-17	down	0	0	1046	1384
PITG_09600	1.62276	1.20278e-17	up	2314	1326	581	466
PITG_00809	-2.59987	1.23302e-17	down	359	172	1359	1415
PITG_12147	-6.08627	1.23306e-17	down	12	3	336	512
PITG_15917	-8.12611	1.23684e-17	down	3	0	429	313
PITG_00733	-1.16598	1.25461e-17	down	3423	2241	5889	5439
PITG_09024	-6.81204	1.26179e-17	down	4	18	1069	1392
PITG_10650	-3.3678	1.29779e-17	down	73	83	867	653
PITG_20614	-12.5398	1.30797e-17	down	0	0	1104	904
PITG_14026	-3.03162	1.32895e-17	down	88	79	771	500
PITG_08196	-1.61663	1.34006e-17	down	617	451	1713	1267
PITG_03937	-3.00859	1.35986e-17	down	96	73	571	645
PITG_07297	12.5422	1.39402e-17	up	1390	1038	0	0
PITG_04487	1.43158	1.39938e-17	up	1918	1263	602	459
PITG_05235	-5.37338	1.41044e-17	down	8	6	341	192
PITG_06895	-12.527	1.42361e-17	down	0	0	1093	897
PITG_00350	1.68734	1.44363e-17	up	1454	984	395	289
PITG_13270	-12.6788	1.44774e-17	down	0	0	1022	1155
PITG_07046	-2.81715	1.4507e-17	down	487	212	2010	2186
PITG_18074	-6.59776	1.45657e-17	down	4	2	244	267
PITG_07793	-12.5226	1.46562e-17	down	0	0	1090	894
PITG_17249	2.19398	1.48159e-17	up	959	557	157	136
PITG_06579	-1.95908	1.52764e-17	down	2628	2456	9832	8486
PITG_10929	1.39064	1.53493e-17	up	7914	5827	2805	1982
PITG_00151	-3.20352	1.59683e-17	down	71	75	696	560
PITG_02002	1.17815	1.63229e-17	up	3254	2092	1130	979
PITG_09788	-4.46998	1.64423e-17	down	61	112	2077	1697
[truncated: 6,340 more rows]

## Sheet: 1306_MY_vs_SP
#Transcripts	log2FC	pvalue	regulations	Mycelia5	Mycelia6	GermCyst2	GermCyst1
PITG_06788	-5.77379	0	down	355	281	17470	19396
PITG_07041	-10.0463	0	down	22	28	25563	30436
MSTRG.3180.1	-5.70486	0	down	140	104	6466	6900
PITG_07961	-7.89654	0	down	85	64	16814	20568
PITG_08178	-5.97453	0	down	358	284	18878	24135
PITG_20139	5.88717	0	up	30023	22858	494	451
PITG_09798	4.56836	0	up	18699	12908	668	732
MSTRG.6381.1	6.7478	0	up	31898	19943	254	247
PITG_13152	4.17579	0	up	13613	9018	630	680
PITG_12466	5.39691	0	up	12599	9156	240	307
PITG_12545	6.41948	0	up	30525	18858	276	324
PITG_12551	6.63255	0	up	97632	80684	917	1008
PITG_12561	5.5685	0	up	20611	13682	326	433
PITG_12562	5.36283	0	up	95598	69504	2128	2101
PITG_12584	-4.75826	0	down	1206	754	24855	30523
PITG_12727	3.36669	0	up	17958	12404	1468	1626
PITG_13576	-11.5714	0	down	21	11	45151	56752
PITG_13579	-9.12788	0	down	65	34	25070	32654
PITG_15195	-3.80824	0	down	1325	956	15985	17698
PITG_03670	-4.01246	0	down	1000	675	13210	15138
PITG_16135	-6.21237	0	down	465	308	28421	31535
PITG_21540	5.71729	0	up	28716	21134	508	492
PITG_16953	-5.80189	0	down	378	295	17661	22268
PITG_16959	-7.52081	0	down	89	50	12070	14548
PITG_04321	6.26529	0	up	21237	15854	217	296
PITG_04398	6.86884	0	up	22997	12654	137	177
PITG_18187	4.35353	0	up	32592	22764	1306	1548
PITG_05203	-5.81219	0	down	221	146	9708	11915
PITG_22104	-7.10175	1.57427e-304	down	74	34	7273	8078
PITG_01729	-4.16026	2.51579e-301	down	442	293	6380	7384
PITG_13495	-10.1216	1.1478e-294	down	16	21	19452	24244
PITG_03724	6.38125	4.42558e-293	up	12962	10228	149	147
PITG_04335	-6.39128	1.12479e-292	down	77	46	5062	5708
PITG_11969	3.31063	1.47343e-292	up	15451	9533	1236	1381
PITG_11863	-8.34519	4.55939e-291	down	33	21	8401	9981
PITG_03034	-5.38046	1.13178e-276	down	220	155	7286	9172
PITG_20221	-8.00077	8.13672e-273	down	31	26	7055	8295
PITG_01050	5.25795	2.60547e-267	up	6450	4480	132	169
PITG_10269	6.81797	3.10276e-266	up	5926	3722	43	46
PITG_10884	-6.69654	1.8489e-253	down	72	38	5358	6511
PITG_16760	4.32047	2.27671e-251	up	12008	8973	527	586
PITG_23131	-5.12596	1.28197e-250	down	230	186	7417	7973
PITG_15278	2.72677	6.95882e-247	up	16907	11516	2168	2336
PITG_03346	-4.08414	1.19385e-244	down	639	395	8228	10069
PITG_14055	4.14282	4.35008e-243	up	5728	3636	269	283
PITG_14568	-3.75487	7.32386e-243	down	1923	1454	23057	25244
PITG_17956	4.91563	1.00166e-242	up	5446	3549	137	175
PITG_07389	-10.3862	1.31626e-242	down	11	15	16432	20322
PITG_03719	2.72546	2.21114e-239	up	13678	8633	1662	1852
PITG_12990	2.92328	4.91766e-238	up	18159	12672	2059	2215
PITG_05149	-4.35916	3.30417e-236	down	251	175	4291	4888
PITG_16480	-5.97351	3.47484e-235	down	85	47	4012	4616
PITG_21410	4.77518	4.02225e-235	up	22854	16679	793	727
PITG_16464	4.11786	1.27344e-233	up	15124	8754	648	774
PITG_03698	2.93085	9.17963e-228	up	47261	33757	5210	6009
PITG_17828	-8.85741	5.54981e-226	down	15	23	8873	9823
PITG_05392	-8.07291	2.34569e-225	down	24	18	5637	6203
PITG_09354	5.3444	2.44403e-225	up	5435	4003	113	133
PITG_19263	3.82143	2.73875e-224	up	17834	13363	1094	1247
PITG_03859	-6.7566	6.12013e-219	down	45	30	3902	4592
PITG_07999	-3.06863	1.43565e-218	down	1123	707	7443	8572
PITG_21388	-6.2299	2.45977e-215	down	86	40	4635	5119
PITG_00840	5.92577	1.44373e-213	up	4466	3241	62	72
PITG_11238	-9.209	2.6167e-212	down	16	26	12023	14733
PITG_04090	6.37244	1.23141e-210	up	5104	3701	60	52
PITG_05615	2.906	1.3618e-210	up	93297	64340	9981	12178
PITG_20631	-5.94583	1.3287e-203	down	62	50	3469	3799
PITG_14903	-12.1373	9.54822e-203	down	5	9	32505	33557
PITG_04999	-8.17371	1.90341e-201	down	33	43	10811	12948
PITG_17410	-6.06798	7.88281e-197	down	67	37	3328	3936
PITG_16866	7.90715	2.08201e-196	up	6606	5102	20	32
PITG_13581	-8.04753	8.53258e-196	down	21	16	4760	5504
PITG_12108	4.2468	1.72133e-195	up	7728	5838	361	397
PITG_16918	-3.8361	1.29249e-194	down	408	240	4558	5046
PITG_14567	-5.33248	1.65968e-194	down	91	67	3245	3436
PITG_11060	3.5523	3.98328e-194	up	38292	29343	2898	3230
PITG_03721	6.42916	6.6823e-194	up	8696	7317	86	114
PITG_01397	5.92648	1.86453e-191	up	5671	4528	84	95
PITG_15239	-8.91921	3.09966e-188	down	11	19	7174	8249
PITG_14173	2.89134	7.67739e-188	up	12183	8581	1372	1578
PITG_05902	5.19025	7.36574e-185	up	5344	3744	109	154
PITG_10195	3.96581	2.50072e-184	up	13616	9468	803	745
MSTRG.1356.1	-5.87855	2.45452e-183	down	67	48	3187	3930
PITG_05636	1.85357	3.59874e-183	up	25968	17096	5894	6572
PITG_17507	4.13864	1.71264e-182	up	14181	11173	729	805
PITG_20537	-6.59563	4.30317e-180	down	62	31	4077	5262
PITG_21167	-7.12949	5.18902e-179	down	43	18	3989	4853
PITG_01862	2.72923	1.1467e-178	up	17978	10999	2088	2455
PITG_06407	3.03262	4.73122e-177	up	5432	3538	548	597
PITG_03115	-4.04621	6.04035e-177	down	783	425	9437	11125
PITG_09218	-8.57469	2.05022e-175	down	17	10	5077	5677
PITG_02030	-9.02604	2.18634e-175	down	12	13	6215	7512
PITG_15552	-5.95014	2.46468e-174	down	93	45	3941	4874
PITG_01398	3.68268	2.72903e-174	up	6252	3709	380	423
PITG_16055	3.89916	1.54045e-173	up	3798	2577	217	231
PITG_12422	-8.796	1.16315e-172	down	10	17	6019	6682
PITG_13660	6.97436	1.49081e-170	up	33226	34082	295	290
PITG_12781	-2.89862	1.94124e-170	down	1819	1326	11851	12900
PITG_00833	5.04071	1.5419e-169	up	29099	23865	901	813
PITG_00070	-2.74672	1.80954e-169	down	992	643	5370	6100
PITG_18396	-2.26803	2.80233e-169	down	2461	1583	9510	10835
PITG_13763	2.15812	3.85453e-169	up	17348	11802	3213	3645
PITG_08001	2.94905	1.35954e-168	up	6763	4689	731	829
PITG_15280	-3.66832	2.65687e-167	down	1047	754	10683	13546
PITG_21827	-3.55326	3.04828e-166	down	815	604	7993	9649
PITG_18360	-3.2913	3.80764e-165	down	842	566	6500	7979
PITG_06741	-6.44811	4.24505e-165	down	313	328	28801	32366
PITG_07391	-9.93486	8.13366e-165	down	9	10	8619	10990
PITG_14964	-6.547	1.0482e-161	down	38	24	3003	3038
PITG_13881	-7.09606	1.03871e-160	down	32	37	4592	5532
PITG_07410	-10.1454	6.79573e-159	down	11	6	8928	11238
PITG_09643	-5.99845	1.09828e-156	down	48	41	2956	3041
PITG_11447	3.14437	3.3177e-156	up	13388	9978	1317	1484
PITG_09793	5.28441	5.99367e-156	up	13153	11692	328	360
PITG_04248	-4.11823	8.30493e-155	down	186	124	2612	3028
PITG_00375	-4.77359	2.22298e-150	down	1183	580	21815	27392
PITG_07155	2.59369	8.19187e-150	up	5778	3790	790	867
PITG_18680	-9.45931	1.48593e-149	down	8	12	6535	8390
PITG_13178	3.21045	3.45004e-149	up	8425	5121	758	757
PITG_10218	3.95689	1.88386e-147	up	39047	30089	2047	2708
PITG_06016	-2.90692	8.43772e-146	down	1879	1402	12223	13837
PITG_18312	4.22787	2.91682e-145	up	9181	7400	463	481
PITG_15863	-1.99006	5.10237e-145	down	5863	4017	19231	22015
PITG_01335	-2.84259	2.24459e-144	down	1078	740	6248	7466
PITG_15217	3.1992	3.25647e-144	up	6664	4315	630	615
PITG_13006	8.24442	8.7726e-144	up	6817	6550	22	26
PITG_13003	2.74985	1.13372e-143	up	20273	14286	2698	2701
PITG_16033	-8.54756	6.66843e-143	down	18	30	8702	10980
PITG_04123	-4.78469	2.04332e-142	down	126	68	2561	2979
PITG_04949	-8.76701	3.78217e-142	down	11	13	5676	5314
PITG_01973	-5.64546	4.24672e-142	down	51	39	2318	2411
PITG_21759	4.48638	1.64811e-141	up	2836	1849	111	107
PITG_12663	-3.64861	1.85886e-141	down	320	191	3086	3579
MSTRG.25544.1	3.21026	3.25229e-140	up	8137	5875	722	880
PITG_07340	2.73171	5.36862e-140	up	17634	12988	2290	2591
PITG_03960	-4.18184	1.12335e-139	down	248	136	3313	3897
PITG_04386	-4.69329	7.37926e-139	down	128	103	3114	3201
PITG_18025	2.08911	1.38375e-138	up	51434	31057	9548	10550
PITG_06408	2.98876	1.89383e-138	up	10427	7732	1143	1280
PITG_14237	-4.95423	5.59099e-138	down	355	327	11119	11641
PITG_00348	-2.3092	9.14343e-138	down	1413	925	5690	6429
PITG_08181	-10.3871	6.90244e-137	down	6	7	8403	9868
PITG_00806	-3.50764	8.43042e-137	down	422	292	3840	4707
PITG_12139	-5.39855	5.01972e-136	down	1249	541	36471	39358
PITG_02320	-7.20813	6.44766e-136	down	21	14	2641	2763
PITG_21524	6.19759	1.10774e-133	up	3516	1987	42	35
PITG_14607	-6.75147	3.53568e-133	down	32	17	2433	3073
PITG_15409	-2.33106	4.82865e-133	down	1274	852	5293	5912
PITG_01654	3.51265	5.25465e-133	up	4592	3378	347	392
PITG_06570	3.95535	4.33327e-132	up	4645	2642	232	252
PITG_02479	2.07603	6.08453e-132	up	9187	6188	1801	2023
PITG_00207	-3.45503	6.19047e-132	down	378	221	3203	3612
PITG_07355	-8.95396	6.46882e-132	down	6	13	4807	5160
PITG_03347	-1.80579	6.93224e-132	down	8650	5727	24335	28336
PITG_17848	-6.20376	1.49922e-131	down	67	28	3612	3534
PITG_00123	-6.88815	2.959e-131	down	35	13	2678	3187
PITG_08880	-2.19698	3.03393e-131	down	1781	1215	6871	7538
PITG_18366	-7.72439	7.2395e-131	down	14	17	3118	3843
PITG_13373	-3.8651	1.22669e-130	down	304	168	3432	3666
PITG_09597	-2.16703	3.73548e-130	down	2597	1726	9364	10989
PITG_01752	2.29243	5.691e-129	up	23117	13831	3649	4169
PITG_11237	-8.92411	7.32438e-129	down	11	8	4264	5429
PITG_15504	2.57004	7.45359e-129	up	9729	5842	1271	1448
PITG_03803	-5.2024	8.75844e-129	down	95	88	3366	3840
PITG_07550	-11.2395	5.80635e-128	down	4	6	12067	13253
PITG_15627	-5.3139	1.34592e-127	down	65	35	1935	2194
PITG_03357	-7.52761	5.51098e-127	down	14	15	2634	3009
PITG_08127	-4.32692	6.90042e-127	down	121	79	2033	2158
PITG_03612	-4.8034	4.1996e-126	down	151	134	3907	4612
PITG_00989	-2.75035	3.17875e-125	down	901	571	4720	5625
PITG_04085	9.82742	3.89201e-125	up	7768	4533	5	9
PITG_04086	9.82792	4.27233e-125	up	7773	4533	5	9
PITG_06662	-2.46735	1.17894e-124	down	2209	1451	9559	11658
PITG_04868	1.5308	1.60357e-124	up	69635	43879	19447	21456
PITG_14005	2.7412	1.01208e-123	up	5609	3428	657	747
PITG_08817	-2.78308	2.7239e-123	down	796	548	4455	5272
PITG_12599	1.73065	5.5473e-123	up	19731	12477	4752	5362
PITG_08881	2.59799	1.12934e-122	up	15949	11485	2178	2615
PITG_05806	-9.87897	1.62708e-122	down	4	9	6187	6679
PITG_20098	5.54255	4.21668e-122	up	5283	4187	85	133
PITG_08491	4.81016	5.28742e-122	up	4707	2487	129	133
PITG_07958	-3.98963	1.65368e-121	down	177	104	2234	2399
PITG_06449	3.51208	2.20898e-121	up	4870	2968	314	401
PITG_11045	1.89834	2.64287e-121	up	21304	14707	4735	5427
PITG_14904	-12.2369	2.82338e-121	down	5	3	19941	20333
PITG_20102	5.25495	3.71817e-121	up	6368	3807	156	118
PITG_00056	-2.55569	4.889e-121	down	1776	1299	8941	10168
PITG_10364	-7.6843	5.84558e-121	down	18	8	2725	2827
PITG_07846	2.51318	5.33219e-118	up	6048	3746	830	955
PITG_11569	2.78519	7.31596e-118	up	3777	2519	461	495
PITG_02282	-2.15247	2.45157e-117	down	1986	1340	7172	8347
MSTRG.7684.5	3.75663	3.85706e-117	up	3495	2163	222	212
PITG_05561	-2.30177	9.1842e-116	down	10119	6047	37609	45120
PITG_03961	-3.18772	3.93629e-115	down	904	503	6090	7141
PITG_07953	3.43261	6.28457e-115	up	4659	2740	320	390
PITG_21127	3.26077	3.0531e-114	up	3307	2173	269	330
PITG_14076	-2.93867	3.84313e-114	down	965	610	6338	6208
PITG_11871	1.80608	4.70544e-114	up	14091	9403	3411	3619
PITG_02227	-8.17758	7.65622e-114	down	25	4	3997	4526
PITG_05729	-3.76896	3.46372e-113	down	188	136	2155	2497
PITG_07899	-4.06339	4.4883e-113	down	163	109	2135	2638
PITG_16912	-3.47817	6.32587e-113	down	381	281	3507	4298
PITG_01333	-9.85419	1.25874e-112	down	8	4	5337	6277
PITG_14965	-5.81209	1.93426e-112	down	35	33	1921	2129
PITG_02050	-3.51794	5.05756e-112	down	324	191	3023	3085
PITG_22661	-2.97722	5.65326e-112	down	636	474	4436	4796
PITG_18706	2.25959	9.55471e-112	up	22843	16538	4029	4668
PITG_05117	4.01042	1.27116e-111	up	7255	5968	399	481
PITG_02507	-6.05904	3.55707e-111	down	29	20	1631	1788
PITG_07328	2.95318	6.10757e-111	up	22655	12423	2204	2446
PITG_04385	4.11486	1.62298e-110	up	2466	1686	129	122
PITG_00845	-2.77386	6.41861e-109	down	701	424	3882	4101
PITG_02277	3.5511	1.94928e-108	up	2407	1656	175	189
PITG_15071	-2.72988	2.08586e-108	down	1360	1005	7591	9026
PITG_10300	2.38059	3.76646e-107	up	9821	7101	1647	1783
PITG_07711	-1.96324	5.99032e-106	down	2250	1552	7348	8228
PITG_15117	1.43585	1.16758e-105	up	75069	51267	23315	25711
PITG_05616	4.41226	3.13652e-105	up	6784	5688	324	302
PITG_06448	2.05654	3.54542e-105	up	18806	11511	3476	4102
PITG_07996	-3.59528	5.49826e-105	down	246	151	2261	2744
PITG_00858	-2.53628	3.66026e-104	down	1006	709	4812	5671
PITG_13614	1.99752	4.62736e-104	up	20783	14834	4513	4890
PITG_10595	-2.7481	8.57322e-104	down	602	368	3158	3624
PITG_07709	-5.69437	1.27772e-102	down	39	30	1655	2118
PITG_12878	-4.46934	1.4078e-102	down	105	89	2191	2372
PITG_02706	-1.43012	3.84022e-102	down	9046	5918	20250	21874
PITG_09005	-3.43548	4.98774e-102	down	309	199	2563	3192
PITG_11903	-9.67426	5.37286e-102	down	3	9	5225	5120
PITG_19063	2.1578	6.07367e-102	up	10434	7450	2016	2210
PITG_16916	-2.37698	8.49684e-102	down	862	579	3782	4053
PITG_00697	2.39385	2.65922e-101	up	4704	3239	764	823
PITG_04908	-2.34142	2.8965e-101	down	1350	820	5299	6135
PITG_01966	-2.03653	3.40591e-101	down	4290	3093	15221	16739
PITG_13601	-8.70084	5.71611e-101	down	7	17	4755	6186
PITG_02000	-3.5059	8.34743e-101	down	223	142	1981	2353
PITG_20454	-6.08885	1.87448e-100	down	27	22	1572	1949
PITG_03924	3.57054	2.03871e-100	up	2653	1612	184	188
PITG_09224	-5.32715	8.15852e-100	down	41	28	1366	1535
MSTRG.24521.1	3.35672	2.20549e-99	up	9599	7741	882	924
PITG_07143	-7.73693	2.23647e-99	down	66	16	8358	8864
PITG_08795	-6.31584	1.99039e-98	down	92	114	8797	9281
PITG_05394	-9.41567	4.03906e-98	down	5	7	4332	4259
PITG_04074	-8.99061	4.36138e-98	down	3	11	3586	3993
PITG_14961	-7.29904	3.25777e-97	down	14	9	1819	1964
PITG_14962	-7.29904	3.25777e-97	down	14	9	1819	1964
PITG_21208	-6.20881	3.67342e-97	down	27	18	1532	1962
PITG_14954	-7.29759	4.20945e-97	down	14	9	1819	1960
PITG_14959	-7.29759	4.20945e-97	down	14	9	1819	1960
PITG_01950	-2.09434	1.29766e-96	down	3950	2878	14512	16303
PITG_18797	-4.84124	1.39431e-96	down	96	71	2647	2370
PITG_10459	-5.1065	2.78824e-96	down	85	39	2166	2205
PITG_11898	-5.92196	2.26923e-95	down	29	26	1775	1742
PITG_02785	2.5577	2.61147e-95	up	34199	26507	5203	5768
PITG_01131	-5.45861	7.80094e-95	down	535	206	15152	17337
PITG_15746	-2.52342	2.11316e-94	down	578	383	2736	3046
PITG_00127	2.57974	7.06618e-94	up	10436	7812	1580	1651
PITG_16494	-3.77814	1.56326e-93	down	159	111	1761	2136
PITG_03611	4.09566	2.67523e-93	up	5218	4461	283	326
PITG_04820	-2.04738	3.06131e-93	down	1929	1197	6222	7237
PITG_16926	3.47918	7.23626e-93	up	10347	8478	903	899
MSTRG.18649.1	-4.9859	9.1109e-93	down	60	41	1474	1891
PITG_21293	7.5247	1.06465e-92	up	2105	1409	9	11
PITG_00066	-2.99846	3.12952e-92	down	770	437	4504	5478
PITG_20718	3.30185	5.26024e-92	up	5505	4097	450	585
PITG_06860	3.91812	5.4275e-92	up	18821	10513	1081	901
PITG_04780	-2.16458	6.53914e-92	down	1582	951	5571	6213
PITG_14003	-5.00813	9.30544e-92	down	51	30	1271	1444
PITG_05714	-9.2812	1.074e-91	down	3	9	3529	4413
PITG_08425	2.45453	4.28401e-91	up	31592	19956	4272	5562
PITG_20590	-8.18269	4.70317e-91	down	7	9	2227	2682
PITG_04989	-4.83348	1.20906e-90	down	53	41	1357	1464
PITG_04618	-2.72563	5.49612e-90	down	3059	2343	17016	21038
PITG_08044	4.6736	5.62695e-90	up	3400	2796	109	152
PITG_11069	1.72951	6.90713e-90	up	13494	9330	3375	3866
PITG_18326	-5.1604	9.46787e-90	down	76	33	1910	2076
PITG_02222	-8.22627	1.1066e-89	down	8	8	2556	2463
PITG_14360	-6.43708	1.12487e-89	down	52	16	2799	3141
PITG_00146	2.43051	1.64651e-89	up	8057	4703	1180	1264
PITG_09107	-4.14933	2.69548e-89	down	286	139	3477	4241
PITG_11885	-4.00188	6.54659e-89	down	239	178	3001	4093
PITG_22658	3.88358	1.23877e-88	up	5561	3128	321	282
PITG_05516	3.82069	1.99416e-88	up	7041	3598	349	420
PITG_07409	-10.0128	4.16302e-88	down	4	5	4410	5362
PITG_05505	1.71876	4.73882e-88	up	7604	4959	1865	2126
PITG_00997	1.58043	4.88945e-88	up	11559	7858	3235	3578
PITG_17289	-2.60785	9.1343e-88	down	1433	816	6484	7689
PITG_10032	2.17637	9.79347e-88	up	32642	24493	6323	7084
PITG_13889	5.94786	2.85593e-87	up	2081	1598	37	26
PITG_18644	-2.18892	2.91388e-87	down	919	582	3388	3747
PITG_00804	1.99876	6.66595e-87	up	13377	9672	2889	3202
PITG_13074	3.15309	6.992e-87	up	2360	1675	227	251
PITG_04639	-5.20923	9.34876e-87	down	54	27	1393	1710
PITG_10329	-5.87453	1.52387e-86	down	29	15	1244	1439
PITG_00208	-2.03265	3.02052e-86	down	2379	1486	7505	8986
PITG_16696	-7.51509	3.97149e-86	down	11	8	1655	1991
PITG_02256	2.12538	4.28111e-86	up	25902	19276	5145	5831
PITG_03550	5.07721	1.00968e-85	up	5148	4553	170	138
PITG_00850	1.71172	2.09371e-85	up	7995	5439	2042	2262
PITG_13655	-3.12241	4.47454e-85	down	415	322	3317	3479
PITG_06359	-4.05649	5.11789e-85	down	473	220	5468	6241
PITG_13065	-4.843	3.10552e-84	down	69	66	1981	2166
PITG_06107	-4.01672	3.41561e-84	down	145	112	1942	2473
PITG_05264	1.42272	3.45606e-84	up	11750	7661	3600	3965
PITG_01938	2.56604	1.17578e-83	up	28345	22355	4285	4846
PITG_10870	-6.03129	1.34028e-83	down	24	19	1298	1672
PITG_08704	4.43828	1.58086e-83	up	5323	4120	257	203
PITG_22810	-3.02029	2.85009e-83	down	391	237	2393	2914
PITG_09004	-3.39888	4.48287e-83	down	296	230	2653	3242
PITG_12239	-3.09458	5.78429e-83	down	280	173	1859	2175
PITG_10063	2.31528	8.72231e-83	up	9123	6785	1622	1762
PITG_05413	-3.16704	1.1861e-82	down	499	381	3728	4673
MSTRG.4684.1	-3.77928	3.23876e-82	down	125	85	1385	1641
PITG_16913	-3.48508	3.06372e-81	down	179	133	1699	1990
MSTRG.11466.1	3.48822	5.53919e-81	up	3334	2650	266	303
PITG_00273	-7.36575	7.25688e-81	down	8	13	1737	1956
PITG_02567	1.5062	1.57941e-80	up	10507	7082	3059	3435
PITG_14685	-5.75607	3.61895e-80	down	31	15	1178	1400
PITG_15449	2.08784	3.73043e-80	up	13891	9820	2652	3239
PITG_14084	-5.88564	4.92761e-80	down	22	22	1277	1487
PITG_13551	-2.80542	8.29173e-80	down	615	384	3672	3576
PITG_05861	2.06712	9.20828e-80	up	4376	2997	883	964
PITG_14787	-7.95492	1.35279e-79	down	7	8	1946	1963
PITG_09760	2.56113	1.49371e-79	up	52370	28498	6401	7682
PITG_03288	-2.59219	1.55689e-79	down	1647	1293	8883	9988
PITG_04506	-3.21145	1.65959e-79	down	227	142	1641	1926
PITG_16956	1.12779	3.96598e-79	up	46696	30097	17315	19372
PITG_04970	-2.20703	5.58699e-79	down	1397	1020	5497	6297
PITG_01253	3.15422	6.53017e-79	up	2986	1920	249	328
PITG_16963	-2.40189	7.89394e-79	down	4771	3701	21967	25723
PITG_09832	-3.47872	8.53979e-79	down	858	746	9518	9657
PITG_09386	-5.1742	2.9334e-78	down	43	22	1131	1301
PITG_00263	1.71158	4.67974e-78	up	6017	3871	1491	1660
PITG_00077	-2.41265	7.77292e-78	down	697	428	2879	3358
PITG_16321	-9.44422	2.34713e-77	down	6	3	2983	3575
PITG_11046	1.85813	3.06455e-77	up	7209	4993	1716	1819
PITG_06357	5.18122	3.23333e-77	up	2583	2217	57	86
PITG_00074	1.84914	4.36661e-77	up	19075	13869	4558	5108
PITG_18340	5.97086	6.44793e-77	up	6005	6877	115	112
PITG_20710	-4.43561	4.05805e-76	down	105	58	1889	1742
PITG_03396	-2.31974	1.44348e-74	down	871	529	3338	3933
PITG_05539	2.92914	1.49409e-74	up	3035	1990	301	391
PITG_13116	3.01599	4.42949e-74	up	25967	22128	2992	3402
PITG_04601	3.74387	4.71585e-74	up	1969	1131	110	129
PITG_15469	-5.82058	4.77163e-74	down	27	13	1149	1188
PITG_00045	-1.53493	6.68856e-74	down	3677	2315	8445	9654
PITG_12351	-3.47808	7.61795e-74	down	294	208	2520	3394
MSTRG.16247.1	-10.2585	3.11999e-73	down	7	0	4351	4548
PITG_06482	1.50316	6.13213e-73	up	11113	6973	3188	3450
PITG_12131	-3.13705	7.65924e-73	down	219	134	1508	1726
PITG_11891	-10.1508	8.122e-73	down	5	2	3939	4369
PITG_12958	-3.85774	8.82992e-73	down	472	219	4683	5492
PITG_07086	-5.93016	1.78745e-72	down	22	22	1246	1619
PITG_08002	2.75525	2.34433e-72	up	8673	4939	913	1172
PITG_15118	1.322	2.36693e-71	up	38641	26572	13202	14184
PITG_10443	2.97936	1.04693e-70	up	4677	2546	444	496
MSTRG.1903.1	2.67757	1.45623e-70	up	2385	1606	297	358
PITG_13002	-5.60118	1.65828e-70	down	30	34	1523	1828
PITG_11047	1.54294	2.43661e-70	up	10551	6736	2856	3338
PITG_11327	4.03226	2.63431e-70	up	4267	2422	168	256
PITG_01395	2.63167	3.37133e-70	up	2552	1821	353	391
PITG_17091	2.08547	1.05578e-69	up	3230	2154	625	704
PITG_07285	-2.05592	2.54516e-69	down	11268	8608	40811	47067
PITG_22317	4.51288	5.50993e-69	up	1959	1679	85	86
PITG_13014	1.42638	3.22624e-68	up	11522	7667	3464	4020
PITG_18375	-1.89978	6.43762e-68	down	3088	1799	8892	9965
PITG_11036	1.48437	6.79149e-68	up	9139	6231	2706	3063
PITG_04333	2.3413	1.00166e-67	up	2643	1707	415	482
PITG_17406	1.36094	1.02898e-67	up	14974	10266	4857	5468
PITG_01852	-3.26082	1.0971e-67	down	160	106	1250	1419
PITG_02112	1.71071	1.51445e-67	up	5284	3597	1344	1504
PITG_11997	-4.44805	1.67598e-67	down	78	51	1542	1386
PITG_03042	-8.27491	2.04493e-67	down	7	5	2035	1835
PITG_04640	1.07207	2.104e-67	up	67733	43208	25866	29174
PITG_09851	-2.66522	2.32116e-67	down	330	217	1755	1870
PITG_15654	-2.24118	2.8237e-67	down	4002	2217	13953	16322
PITG_00219	1.55272	7.69212e-67	up	12185	8566	3517	3933
PITG_05295	-5.29552	7.73935e-67	down	35	17	1036	1071
PITG_14418	-7.08759	8.44822e-67	down	11	6	1129	1283
PITG_20548	2.96984	1.74272e-66	up	2290	1711	257	284
PITG_03278	-4.86961	2.0214e-66	down	96	105	2997	3412
PITG_11676	4.71034	6.13258e-66	up	2943	1500	95	77
PITG_17891	-1.88305	1.15584e-65	down	1044	671	3100	3506
PITG_12555	5.46192	1.86467e-65	up	1112	674	21	21
PITG_09699	1.48728	3.55625e-65	up	7048	4750	2081	2332
PITG_15485	-3.2966	4.01699e-65	down	156	108	1251	1475
PITG_12049	1.58568	4.67221e-65	up	8386	5850	2369	2621
PITG_13469	-4.25066	5.42838e-65	down	110	52	1448	1714
PITG_16083	3.01595	6.7113e-65	up	2222	1316	224	228
MSTRG.2920.1	-5.68778	6.84055e-65	down	23	18	963	1271
PITG_02081	-5.84425	8.42015e-65	down	17	16	946	1059
PITG_19854	1.81224	1.01896e-64	up	13334	9770	3270	3691
PITG_00562	-3.84042	1.21856e-64	down	156	77	1644	1775
PITG_01447	1.64715	1.67804e-64	up	5665	3854	1494	1697
PITG_16322	-1.8456	2.02652e-64	down	1481	924	4155	4854
PITG_13296	3.1355	2.81809e-64	up	2663	1902	235	315
PITG_15494	4.09604	3.22164e-64	up	2171	1864	116	138
PITG_10703	-9.14517	4.33137e-64	down	3	5	2167	2605
PITG_19620	-9.05339	7.42622e-64	down	2	7	2645	2422
PITG_14083	2.24874	7.98026e-64	up	7218	4207	1123	1366
PITG_04748	-8.79254	1.18356e-63	down	7	2	1859	2301
PITG_11450	2.72604	1.35603e-63	up	14242	11846	2048	2174
PITG_09400	2.97046	2.10973e-63	up	61020	54117	7512	8344
PITG_13918	1.85872	2.73353e-63	up	6277	3983	1336	1618
PITG_12361	-10.2134	3.22458e-63	down	4	2	3409	4044
PITG_18252	-4.13925	3.61959e-63	down	72	61	1200	1287
PITG_15777	-4.5975	3.73572e-63	down	51	28	910	1076
PITG_08872	-5.99968	7.47639e-63	down	17	12	873	1076
PITG_00693	2.24928	1.73909e-62	up	18974	10434	2924	3437
PITG_00406	-3.44745	1.73951e-62	down	186	134	1600	2091
PITG_06953	-1.92774	1.89132e-62	down	1296	787	3824	4414
PITG_14075	-3.71958	2.17713e-62	down	100	67	1142	1156
PITG_04536	-2.82534	3.45558e-62	down	334	236	1903	2358
PITG_15476	2.42616	3.84465e-62	up	12425	9807	2173	2228
PITG_10721	2.23668	4.04945e-62	up	4660	3323	891	891
PITG_11049	3.30157	6.17218e-62	up	2485	1973	218	265
PITG_04121	-10.7085	1.64383e-61	down	87	150	205302	251751
PITG_08099	-5.76725	1.8745e-61	down	20	16	1062	994
PITG_02594	1.55049	1.98955e-61	up	8649	5875	2395	2815
PITG_02106	-2.89637	2.50098e-61	down	214	145	1338	1462
PITG_05450	-2.09053	3.13628e-61	down	911	641	3405	3538
PITG_11263	4.63591	4.07761e-61	up	1002	717	33	40
PITG_18446	1.79205	5.49377e-61	up	5657	4012	1400	1542
MSTRG.12594.1	-6.03066	6.63062e-61	down	23	9	959	1199
PITG_06146	-3.15876	7.08744e-61	down	292	237	2492	2526
PITG_09852	-2.46581	8.8628e-61	down	400	284	1900	2074
PITG_19140	-3.70959	1.79554e-60	down	100	73	1076	1312
PITG_20413	-8.19028	1.80553e-60	down	4	6	1452	1626
PITG_00702	1.62817	3.75245e-60	up	13958	10023	3958	4222
PITG_05733	-2.77787	4.91406e-60	down	446	310	2385	3084
PITG_19961	3.15431	6.83568e-60	up	16620	14613	1915	1855
PITG_08346	1.5957	7.70924e-60	up	6546	4086	1768	1889
PITG_01462	2.30639	8.67846e-60	up	2406	1619	392	462
PITG_08612	-7.4056	2.33079e-59	down	8	5	1091	1212
PITG_04490	-6.19557	3.29684e-59	down	12	14	945	1084
PITG_19017	1.21209	3.63542e-59	up	49857	34619	18386	19946
PITG_22959	1.64374	6.59114e-59	up	4489	3034	1195	1330
PITG_01233	-4.52942	9.67119e-59	down	261	102	3864	4538
PITG_01818	-1.9149	1.05997e-58	down	1400	1018	4505	5126
PITG_09445	1.54141	1.12494e-58	up	9988	6552	2934	2996
PITG_01694	2.04659	1.27379e-58	up	4795	3472	975	1141
PITG_10463	4.37295	1.33994e-58	up	1027	658	37	48
PITG_10727	-6.70009	2.45556e-58	down	41	9	2385	2758
PITG_07522	3.65445	2.78644e-58	up	1464	955	106	94
PITG_13761	3.15626	5.35825e-58	up	16031	7684	1329	1360
PITG_07048	1.50692	5.68158e-58	up	5772	3901	1675	1896
PITG_20212	-3.55849	5.69591e-58	down	150	97	1312	1741
PITG_03882	3.37534	7.42492e-58	up	6145	5534	591	624
PITG_06783	-3.31237	9.9485e-58	down	489	235	3423	3899
PITG_16206	3.93528	1.05608e-57	up	1443	1010	91	77
PITG_17716	1.29488	2.66863e-57	up	8288	5414	2735	3105
PITG_17123	1.4433	8.94673e-57	up	10106	7081	3143	3511
PITG_13558	-2.88131	9.49844e-57	down	1860	958	9255	12034
PITG_07303	-4.54181	9.57726e-57	down	45	25	800	892
PITG_13737	2.24474	1.91966e-56	up	20486	16089	3713	4529
PITG_18392	1.32465	3.21894e-56	up	9404	6342	3183	3403
PITG_08301	3.39781	3.33574e-56	up	5028	4276	494	450
MSTRG.4260.1	2.71338	3.51763e-56	up	1991	1387	242	301
PITG_07164	2.8013	4.43044e-56	up	2365	1765	282	347
PITG_13762	3.04282	5.52999e-56	up	4897	2521	451	466
PITG_01316	-6.64527	8.83082e-56	down	9	9	941	956
PITG_15754	-3.5076	1.09229e-55	down	101	69	937	1092
PITG_03551	4.10419	2.35978e-55	up	1505	1280	81	93
PITG_15017	-3.6671	2.90898e-55	down	242	216	2715	3564
PITG_06320	1.6011	3.53086e-55	up	17593	12844	4967	5647
PITG_14057	3.57652	4.34468e-55	up	2740	1518	196	169
PITG_05377	4.26383	4.43787e-55	up	4900	2584	150	252
PITG_09706	1.33185	7.73713e-55	up	6747	4502	2214	2467
PITG_20901	1.5612	7.76205e-55	up	25602	18774	7562	8343
PITG_08793	-9.01782	8.68692e-55	down	6	1	1802	1968
PITG_14598	1.554	1.16816e-54	up	5629	3873	1589	1813
PITG_08898	-2.01347	1.30735e-54	down	843	513	2638	3056
PITG_03979	-8.08697	2.03164e-54	down	8	2	1437	1366
PITG_09297	-2.37678	2.26958e-54	down	599	393	2720	2650
PITG_19234	1.61195	2.68544e-54	up	3990	2585	1059	1188
PITG_11504	-7.1547	4.08323e-54	down	6	8	956	1162
PITG_01072	2.22673	6.73645e-54	up	66293	34851	10241	11871
PITG_07576	-5.34293	1.11773e-53	down	21	14	694	793
PITG_02274	2.47874	2.35709e-53	up	2789	1631	374	447
PITG_07882	-4.80005	2.65463e-53	down	52	58	1591	1735
PITG_08000	-3.03548	3.20597e-53	down	234	130	1411	1676
PITG_00172	1.51631	4.8297e-53	up	6962	4879	2088	2267
PITG_02134	-3.88693	5.77949e-53	down	83	44	920	1020
PITG_01551	2.43544	6.43993e-53	up	2186	1568	337	396
PITG_04381	-2.64149	6.45773e-53	down	304	229	1666	1850
PITG_16915	1.55339	8.06727e-53	up	6614	4039	1799	1968
PITG_17342	-4.40882	8.3613e-53	down	66	67	1407	1645
PITG_00191	-3.60213	9.49075e-53	down	114	98	1296	1450
PITG_14604	1.77746	1.20878e-52	up	11451	8499	2991	3165
PITG_18999	-1.89262	1.39569e-52	down	900	632	2789	3199
PITG_01289	-7.11813	1.64533e-52	down	8	5	872	1017
PITG_04728	-8.189	3.2309e-52	down	2	10	1757	2094
PITG_13819	-2.01112	3.31324e-52	down	947	679	3162	3758
PITG_16040	2.81638	4.83877e-52	up	1794	1345	227	245
PITG_00820	-7.6315	5.55655e-52	down	7	4	1165	1102
PITG_12352	-4.70268	6.0672e-52	down	32	27	748	880
PITG_03875	-4.75685	6.62214e-52	down	50	22	900	1098
PITG_01797	1.26814	6.79589e-52	up	6809	4494	2328	2582
PITG_01939	2.24419	7.64481e-52	up	26102	21373	5145	5573
PITG_12484	-4.62735	9.80389e-52	down	57	26	1062	1033
PITG_03552	3.02476	9.91825e-52	up	4310	3700	515	542
PITG_06374	2.86763	1.08067e-51	up	1356	947	157	175
PITG_10226	-6.9391	1.12156e-51	down	8	17	1566	1820
PITG_17908	2.4113	1.15101e-51	up	1771	1218	283	307
PITG_03840	4.48186	1.46276e-51	up	1629	1526	75	78
PITG_06260	8.38768	1.61355e-51	up	1573	1003	6	2
PITG_00937	-8.03558	2.0945e-51	down	5	4	1113	1367
PITG_10941	1.42443	2.30757e-51	up	101487	61692	28658	34545
PITG_03640	-2.68009	2.52528e-51	down	292	211	1685	1704
PITG_10005	-1.88092	2.52576e-51	down	7210	5584	23291	26881
PITG_00269	-1.70972	2.93185e-51	down	1358	928	3607	4252
PITG_01778	3.36375	4.0636e-51	up	1516	873	121	118
PITG_14413	-1.748	4.60805e-51	down	1083	687	2874	3331
PITG_16478	2.11215	5.58773e-51	up	3700	2168	680	722
PITG_01952	-3.10263	7.73136e-51	down	138	93	969	1111
PITG_13306	-2.69434	8.49726e-51	down	230	148	1187	1370
PITG_06373	-2.69255	9.63107e-51	down	227	149	1230	1309
PITG_10674	2.78586	1.01425e-50	up	1359	892	166	175
PITG_11474	1.73167	1.1162e-50	up	6875	4870	1695	2039
PITG_00124	-6.57619	1.49806e-50	down	10	6	759	834
PITG_02774	-2.32818	1.5595e-50	down	461	331	1918	2279
PITG_17832	-6.48476	1.56763e-50	down	13	8	1058	891
PITG_09831	-3.50813	1.66471e-50	down	178	87	1491	1590
PITG_07379	-5.24749	1.6713e-50	down	28	13	803	799
PITG_10942	-1.99993	1.76747e-50	down	5572	3077	16170	19457
PITG_02858	3.32869	1.79914e-50	up	1590	1220	130	168
PITG_05587	-2.19321	2.07969e-50	down	1629	1274	6438	7713
PITG_15526	1.45127	2.32684e-50	up	10189	7265	3194	3537
PITG_01940	2.6762	2.33144e-50	up	3357	2401	497	449
PITG_04939	-4.37605	2.34225e-50	down	73	32	1034	1193
PITG_22630	5.0031	2.52777e-50	up	848	590	26	21
PITG_06722	1.02531	2.75632e-50	up	269619	185884	110479	124857
PITG_08722	-4.88001	4.7478e-50	down	29	25	854	825
PITG_19294	-8.45132	5.1818e-50	down	2	6	1312	1675
MSTRG.14472.4	-6.14971	5.76602e-50	down	11	11	732	927
PITG_13052	-2.15101	6.14674e-50	down	552	373	1965	2349
PITG_16487	-3.36809	6.85324e-50	down	157	113	1263	1686
PITG_19654	-4.52368	9.02349e-50	down	39	22	700	756
PITG_08810	1.78262	1.05848e-49	up	4617	3326	1144	1294
PITG_22354	-5.32878	1.0758e-49	down	52	70	2545	2891
PITG_10375	-4.3357	1.25905e-49	down	66	65	1265	1592
PITG_02287	-8.1983	1.2676e-49	down	3	6	1473	1321
PITG_13970	1.97288	1.27668e-49	up	4219	3115	928	1050
PITG_18386	-9.22652	1.95845e-49	down	2	4	1687	2107
PITG_15471	-6.44435	2.00699e-49	down	11	6	710	834
PITG_05998	-2.26846	2.11386e-49	down	10906	5649	37153	44430
PITG_14008	1.06783	3.8289e-49	up	15012	9581	5743	6496
PITG_10858	1.44379	4.23293e-49	up	6323	3948	1900	2025
PITG_22575	3.189	4.28164e-49	up	1296	831	106	138
PITG_05545	-1.91081	5.916e-49	down	913	661	2921	3326
PITG_22089	-7.90744	6.49975e-49	down	6	4	1348	1146
PITG_04336	-3.02937	6.76434e-49	down	172	103	1150	1178
PITG_16073	2.11457	7.06494e-49	up	3420	1995	605	688
PITG_07562	2.58021	7.84187e-49	up	5262	4355	812	911
PITG_07027	-1.59202	1.54294e-48	down	1899	1361	4930	5430
PITG_22200	1.24157	1.77343e-48	up	8106	5351	2767	3193
PITG_00726	-2.94439	2.488e-48	down	157	104	1016	1084
MSTRG.19556.1	9.15611	3.35109e-48	up	2113	1210	4	2
PITG_19859	-3.18885	4.52034e-48	down	120	77	875	1002
PITG_12231	-7.1499	5.24358e-48	down	16	2	1275	1285
PITG_08405	-2.28003	5.97194e-48	down	385	245	1481	1714
PITG_14936	1.22787	8.22855e-48	up	21113	14854	7591	8590
PITG_01164	4.33047	8.25254e-48	up	2685	2783	142	156
PITG_02283	6.00558	8.67752e-48	up	928	714	17	10
PITG_15640	2.56337	8.93579e-48	up	1654	1087	217	269
PITG_09846	1.21779	1.00851e-47	up	8186	5539	2907	3285
PITG_02562	-2.05689	1.01837e-47	down	665	416	2134	2559
PITG_03592	-6.74757	1.02903e-47	down	7	7	745	841
PITG_03642	2.66687	1.19571e-47	up	2220	1701	298	359
PITG_17717	1.8564	1.42049e-47	up	3168	2050	744	758
PITG_13115	-7.79178	1.44082e-47	down	4	5	962	1142
PITG_04500	1.48138	1.45924e-47	up	5651	3493	1637	1765
PITG_09402	1.63835	1.5462e-47	up	16499	12264	4757	5018
PITG_08697	-3.68405	2.82669e-47	down	79	45	780	873
PITG_03776	-3.5164	3.15606e-47	down	102	57	922	958
PITG_07671	1.40216	6.2417e-47	up	8222	5707	2560	2989
PITG_12670	1.4606	1.08593e-46	up	8437	6034	2614	2934
PITG_11983	-4.34742	1.4136e-46	down	46	25	678	822
PITG_05370	-5.45137	1.43919e-46	down	17	12	600	733
PITG_16041	1.52899	1.57086e-46	up	6777	4078	1831	2070
PITG_02553	-2.92706	1.66067e-46	down	392	326	2577	3278
PITG_03467	-2.8165	1.76231e-46	down	253	143	1314	1575
PITG_13386	-2.42177	1.76527e-46	down	620	363	2406	3065
PITG_04010	2.88624	2.49728e-46	up	19857	9238	1857	2120
PITG_15866	1.98768	3.38654e-46	up	3040	2075	608	749
PITG_19249	-3.84254	3.4945e-46	down	208	89	1974	2336
PITG_01181	1.74421	4.65289e-46	up	4592	3222	1117	1343
PITG_15392	1.54295	4.99414e-46	up	4350	2848	1186	1400
PITG_18707	1.37315	5.23332e-46	up	4602	3054	1477	1616
PITG_14591	-3.3766	5.77407e-46	down	249	118	1776	2112
PITG_13044	-6.50331	5.78561e-46	down	7	10	809	835
PITG_03778	-1.6402	6.26497e-46	down	1761	1067	4212	4951
PITG_15639	1.3608	6.39868e-46	up	17657	12724	5978	6506
PITG_15365	2.50839	6.40798e-46	up	2176	1294	282	351
PITG_11102	-8.96143	7.32999e-46	down	5	1	1396	1720
PITG_07145	2.65208	8.76111e-46	up	1421	1021	193	217
PITG_06203	1.36349	1.03046e-45	up	11397	8098	3731	4262
PITG_09006	-1.58611	1.21601e-45	down	2213	1588	5559	6492
PITG_15250	1.33731	3.14216e-45	up	4991	3204	1594	1791
PITG_20468	-3.8868	3.6473e-45	down	54	37	676	734
PITG_15045	1.33402	8.71625e-45	up	9950	7055	3382	3726
PITG_21363	-4.53237	9.33272e-45	down	32	20	599	656
PITG_16909	-4.35892	9.70702e-45	down	55	56	1097	1367
PITG_12185	1.21421	1.11138e-44	up	12163	8080	4190	4959
PITG_12129	-7.88205	1.44883e-44	down	5	3	947	1023
PITG_16084	-4.28736	1.79109e-44	down	69	30	963	1005
PITG_07710	-2.5385	2.12432e-44	down	819	684	4245	5121
PITG_08871	-6.1825	2.28055e-44	down	10	8	611	767
PITG_12965	-8.03674	3.07879e-44	down	4	4	949	1269
PITG_05523	-2.43584	3.19776e-44	down	344	214	1417	1734
PITG_16089	-3.9468	3.42043e-44	down	50	35	664	710
PITG_02961	-4.45959	4.6839e-44	down	62	26	895	1080
PITG_00149	-5.06346	6.62478e-44	down	39	17	796	1131
PITG_16729	-4.13461	8.65984e-44	down	44	38	724	806
PITG_13402	1.71865	9.75137e-44	up	5832	3419	1409	1494
PITG_13785	-4.61021	1.16654e-43	down	64	25	996	1210
PITG_07717	1.94412	1.34019e-43	up	22580	12167	4270	4996
PITG_05485	3.55341	1.49008e-43	up	1782	900	107	126
PITG_01925	1.79099	2.05208e-43	up	2790	1867	645	767
PITG_10077	-7.52187	2.12944e-43	down	6	3	796	930
PITG_15251	-2.78628	2.20509e-43	down	297	187	1498	1997
PITG_03639	3.51606	2.21358e-43	up	3481	3369	309	343
PITG_02241	-2.59348	2.89642e-43	down	221	138	1054	1205
PITG_13005	4.46117	2.94366e-43	up	3817	4414	202	212
PITG_07994	-2.78358	4.34179e-43	down	313	168	1544	1870
PITG_14674	-3.05122	5.1414e-43	down	346	307	2607	3229
PITG_09185	-2.38736	5.55126e-43	down	334	237	1555	1582
PITG_10760	-5.86238	6.17327e-43	down	14	8	578	760
PITG_13175	-6.67431	6.26185e-43	down	7	7	655	861
PITG_03199	-2.19863	6.43142e-43	down	761	428	2565	3075
PITG_13129	-6.55544	7.55742e-43	down	7	7	632	760
PITG_03948	-4.61048	7.86421e-43	down	67	80	1808	2142
PITG_13122	1.50527	9.42573e-43	up	6409	3856	1812	1933
PITG_20303	11.6038	9.85379e-43	up	5133	3715	3	0
PITG_05373	2.0886	1.09043e-42	up	4651	2622	803	961
PITG_05440	-1.86202	1.1451e-42	down	617	391	1806	2015
PITG_08565	1.74644	1.21426e-42	up	2585	1769	640	723
PITG_06309	-6.66876	1.27374e-42	down	9	4	643	731
PITG_16015	4.34221	1.37242e-42	up	828	498	28	40
PITG_13861	1.81078	1.5295e-42	up	3297	2384	819	890
PITG_01717	-2.52303	1.84134e-42	down	265	159	1170	1364
PITG_08213	-1.12279	1.9962e-42	down	3702	2454	6751	7270
PITG_20312	-4.89698	2.13123e-42	down	61	21	1197	1253
PITG_06236	-5.70845	2.3383e-42	down	31	48	1998	2638
PITG_14364	-4.71293	2.96003e-42	down	70	28	1379	1205
PITG_13001	-5.64904	3.30564e-42	down	16	9	674	625
PITG_08141	-1.78568	3.77374e-42	down	893	628	2539	2986
PITG_06969	2.9022	4.27012e-42	up	1292	984	155	168
PITG_15238	-3.15301	4.36083e-42	down	145	121	1231	1286
PITG_10979	1.23456	4.44556e-42	up	11492	8112	4168	4608
PITG_14937	-7.3386	5.18749e-42	down	4	6	755	968
PITG_02399	-4.22904	5.79552e-42	down	60	63	1214	1280
PITG_05079	-1.66817	6.86226e-42	down	9591	5467	22273	27178
PITG_20766	-2.91771	7.57082e-42	down	188	104	1053	1228
PITG_14042	1.87443	9.96848e-42	up	3039	2059	730	725
PITG_01524	2.16748	1.18978e-41	up	5093	4058	1052	1119
PITG_10207	1.41924	1.25566e-41	up	3628	2356	1111	1226
PITG_13661	3.80593	1.41174e-41	up	4248	4334	348	321
PITG_15093	-6.54528	1.84595e-41	down	9	5	598	769
PITG_13683	1.40677	1.97032e-41	up	4611	2969	1455	1525
PITG_11253	-6.07408	2.2374e-41	down	9	10	601	764
PITG_07056	1.46099	3.13573e-41	up	28257	16227	7795	8883
PITG_12687	-2.97527	3.1417e-41	down	160	91	938	1108
PITG_04457	1.70617	3.31647e-41	up	8161	5943	2054	2526
PITG_13269	-6.70978	3.53035e-41	down	7	5	625	690
PITG_00203	1.29425	3.99036e-41	up	11509	8229	4005	4487
PITG_11170	-2.09129	4.55015e-41	down	2458	1331	7412	9203
PITG_14563	2.25057	5.18223e-41	up	2512	1522	388	494
PITG_08781	-1.17762	6.01524e-41	down	3157	1987	5706	6418
PITG_14968	-5.20468	6.30783e-41	down	22	10	557	662
PITG_02671	-4.028	6.53757e-41	down	104	91	1365	2068
PITG_06731	-5.85208	7.42718e-41	down	11	9	613	599
PITG_12684	1.96273	9.14724e-41	up	1984	1357	437	462
PITG_13301	1.36826	1.09189e-40	up	13332	9358	4208	5065
PITG_01222	3.47325	1.21202e-40	up	3373	1795	187	293
PITG_13196	-1.7771	1.22211e-40	down	660	447	1902	2074
PITG_03273	-3.33761	1.38601e-40	down	704	716	7067	8659
PITG_01365	-1.00808	1.61218e-40	down	7927	5368	13091	14978
PITG_05363	2.51412	1.78942e-40	up	3401	1994	414	567
PITG_10315	3.76427	1.79029e-40	up	2873	2593	173	265
PITG_04229	1.44652	2.05592e-40	up	3563	2414	1083	1218
PITG_02373	4.74677	2.14452e-40	up	921	814	28	42
PITG_06963	-2.61727	2.48737e-40	down	338	277	1856	2173
PITG_09951	1.46733	2.63303e-40	up	3451	2239	1001	1150
PITG_14282	1.54384	3.44289e-40	up	4235	3012	1232	1389
PITG_01275	3.19667	4.34222e-40	up	901	561	77	89
PITG_17058	1.72198	4.47059e-40	up	2305	1493	574	628
PITG_00271	-2.2067	7.52622e-40	down	382	262	1417	1709
PITG_00962	-6.40251	7.96383e-40	down	22	45	2907	3590
PITG_17826	-8.12823	9.22718e-40	down	2	5	1073	1000
PITG_07248	-3.34843	1.00076e-39	down	90	52	713	787
PITG_00733	-1.08629	1.02413e-39	down	3423	2241	6024	6542
PITG_06015	1.51883	1.16357e-39	up	3113	2121	908	1009
PITG_00848	2.70783	1.43397e-39	up	1231	870	170	168
MSTRG.13903.12	4.89406	1.4533e-39	up	881	486	27	20
PITG_20397	-1.58672	1.76158e-39	down	3041	1743	6903	7940
PITG_03936	-1.61011	1.77316e-39	down	1594	1173	4202	4730
PITG_10924	6.48615	1.84874e-39	up	1096	1330	17	13
PITG_09286	-2.98411	1.98017e-39	down	118	80	765	878
PITG_11087	-1.77122	2.09794e-39	down	1523	1133	4376	5237
PITG_00518	1.50051	2.7005e-39	up	8155	6010	2498	2801
PITG_08487	1.487	3.2715e-39	up	7851	4777	2316	2349
PITG_13112	1.96845	3.5394e-39	up	7524	6001	1736	1953
PITG_16865	2.39148	3.74328e-39	up	3856	3165	658	776
PITG_06460	6.64065	4.11696e-39	up	2987	1029	12	28
PITG_04906	1.89514	4.18204e-39	up	5170	2891	1057	1173
PITG_17261	1.02558	4.26655e-39	up	42858	30008	18066	19593
PITG_11940	-4.7033	4.64906e-39	down	27	19	540	723
PITG_11472	-3.57844	5.41605e-39	down	66	54	724	796
PITG_18083	4.50629	9.08891e-39	up	1625	780	41	67
PITG_06383	-1.56757	1.20269e-38	down	1128	705	2748	2902
PITG_05740	-1.86129	1.22753e-38	down	596	394	1729	2040
PITG_20239	2.04404	1.4521e-38	up	6663	3578	1192	1354
PITG_03333	1.23788	1.8684e-38	up	20215	14618	7449	8145
PITG_06891	2.69802	1.9015e-38	up	2528	1636	275	399
PITG_05111	-5.63974	1.95533e-38	down	11	10	506	602
PITG_03575	1.86618	2.16706e-38	up	3764	2556	800	1025
MSTRG.21985.4	-2.34894	2.42365e-38	down	717	406	2570	3356
PITG_05560	2.7326	2.63808e-38	up	1055	737	130	154
PITG_11059	1.98248	2.67702e-38	up	2441	1804	536	601
PITG_11139	-1.77006	3.26794e-38	down	2706	2117	8177	9343
PITG_08174	-6.07411	3.37298e-38	down	11	5	521	597
PITG_03098	1.44374	3.55082e-38	up	25364	15161	6926	8544
PITG_02607	3.62785	3.8663e-38	up	3958	2053	188	313
PITG_18325	-3.36814	4.29152e-38	down	243	122	2051	1777
PITG_21599	-4.08992	4.86063e-38	down	56	26	689	741
PITG_17127	-2.88015	5.19411e-38	down	926	427	4533	5566
PITG_06862	4.77117	5.44482e-38	up	6260	3017	217	122
PITG_12233	-2.46502	6.28493e-38	down	343	193	1387	1675
PITG_19714	-6.44752	6.76432e-38	down	11	3	592	662
PITG_08495	2.39168	7.34379e-38	up	1788	1141	253	331
PITG_02110	-3.66146	8.49326e-38	down	64	46	643	826
PITG_13775	3.1227	9.45992e-38	up	1026	791	101	121
PITG_18656	-8.77445	9.60743e-38	down	3	2	1096	1192
PITG_13419	-4.76597	9.83283e-38	down	88	120	2900	3433
PITG_02786	1.72065	1.10856e-37	up	11332	8832	3057	3459
PITG_17805	-2.4303	1.46842e-37	down	244	168	1062	1273
PITG_00734	-1.75847	1.49505e-37	down	731	444	1955	2175
PITG_07887	1.35841	1.53613e-37	up	5751	3977	1832	2162
PITG_09091	3.59989	1.60983e-37	up	807	471	51	58
PITG_11848	-6.99523	1.71012e-37	down	4	6	666	686
PITG_03225	2.80189	1.75929e-37	up	3185	1582	331	364
PITG_06008	-2.17657	1.84569e-37	down	411	281	1472	1819
PITG_05974	-9.63301	1.89397e-37	down	2	2	1476	1861
PITG_06376	-1.5491	2.53683e-37	down	887	584	2128	2375
PITG_06087	-6.54213	2.62033e-37	down	5	8	610	686
PITG_08471	-2.47118	2.63532e-37	down	313	250	1600	1717
PITG_02339	1.36034	3.04301e-37	up	6358	4531	2090	2385
PITG_08061	1.84515	3.05454e-37	up	4013	2294	842	970
PITG_11346	-5.79364	3.08623e-37	down	9	10	536	584
PITG_05884	-1.07749	3.18787e-37	down	3139	2082	5424	6113
PITG_13257	1.63458	3.26376e-37	up	3390	2115	839	1009
PITG_19361	1.39003	4.05029e-37	up	4869	3391	1533	1786
PITG_04668	-2.07455	4.0607e-37	down	387	244	1286	1487
PITG_03881	2.27693	4.31615e-37	up	3016	2387	588	598
PITG_17088	-3.36861	4.58715e-37	down	75	58	677	776
PITG_02458	1.54208	4.8718e-37	up	3703	2642	1083	1215
PITG_12041	1.77365	5.23884e-37	up	7193	5261	1704	2160
PITG_18578	-9.98665	5.79112e-37	down	27	61	46836	58095
PITG_15388	1.93191	6.44954e-37	up	5307	3876	1301	1234
PITG_04266	-6.36406	8.94546e-37	down	9	4	532	578
PITG_20381	-3.15352	9.21263e-37	down	92	69	711	801
PITG_14384	-5.42884	9.52508e-37	down	14	9	521	511
PITG_07096	-5.7236	1.07625e-36	down	15	25	1075	1271
PITG_08610	-5.63756	1.08009e-36	down	26	43	1686	2185
PITG_00921	1.54467	1.09541e-36	up	20669	15763	6124	7158
PITG_07664	-10.8071	1.11577e-36	down	2	1	2487	3147
PITG_14723	3.66239	1.20361e-36	up	2480	2509	215	215
PITG_11180	-3.7274	1.23444e-36	down	72	69	977	1029
PITG_05778	1.23541	1.33226e-36	up	6753	4254	2242	2633
PITG_07405	5.75728	1.41519e-36	up	2065	760	19	33
PITG_02335	3.39944	1.49443e-36	up	2407	1117	164	173
PITG_10147	1.2254	1.75608e-36	up	6096	3799	2124	2275
PITG_17262	1.59455	1.87932e-36	up	5056	2945	1303	1434
PITG_09280	-1.27263	2.23777e-36	down	3722	2651	7535	8712
PITG_15049	-4.78192	2.68597e-36	down	22	14	462	575
PITG_11748	-2.42838	3.21304e-36	down	225	163	1029	1173
PITG_10508	3.9046	3.22141e-36	up	722	424	40	39
PITG_10352	-5.60122	3.79038e-36	down	13	7	498	509
PITG_09596	1.32555	4.08772e-36	up	25136	18513	8534	9919
MSTRG.3754.9	6.29292	4.08986e-36	up	980	495	13	6
PITG_16675	-2.80818	4.12603e-36	down	398	196	1908	2345
PITG_09039	-1.77016	4.26145e-36	down	645	456	1853	2101
PITG_03223	-1.98342	4.41204e-36	down	754	480	2589	2481
PITG_21620	1.56543	6.12534e-36	up	3192	2238	938	991
PITG_13101	4.31301	8.33888e-36	up	1081	814	36	66
PITG_03678	1.67327	8.34015e-36	up	2301	1575	594	683
PITG_05816	-3.32616	9.26803e-36	down	72	49	600	672
PITG_14357	2.1617	1.00811e-35	up	1763	1310	346	381
PITG_04726	1.14667	1.01124e-35	up	6900	4355	2563	2727
PITG_03417	-2.1483	1.24731e-35	down	560	311	1842	2142
PITG_10929	1.4194	1.27946e-35	up	7914	5827	2574	2862
PITG_10836	-2.01588	1.69077e-35	down	439	320	1517	1723
PITG_16925	2.08871	1.77507e-35	up	2479	1876	495	593
PITG_10202	1.35141	1.83244e-35	up	35613	26654	12486	13361
PITG_04693	-3.80754	1.85484e-35	down	129	141	1909	2234
PITG_13600	1.08951	2.0302e-35	up	7960	4982	3037	3289
MSTRG.3083.2	-4.87829	2.10811e-35	down	29	17	560	857
PITG_17501	-3.65906	2.18308e-35	down	105	47	952	999
PITG_11040	2.72067	2.25436e-35	up	1930	1566	288	277
PITG_06672	-3.42603	2.98893e-35	down	88	47	677	823
PITG_16981	-1.62465	3.25292e-35	down	2045	1430	5000	6311
PITG_12854	-3.18046	3.3246e-35	down	1506	1612	14644	16453
PITG_10974	1.28356	4.17333e-35	up	22364	16527	8046	8864
PITG_01964	2.35059	4.50823e-35	up	2568	1390	367	430
PITG_06202	3.82524	4.66107e-35	up	1825	1857	127	158
PITG_17315	-3.9657	4.78053e-35	down	40	33	598	608
PITG_06254	-1.32193	5.19576e-35	down	1400	946	2911	3238
PITG_15753	-5.22508	5.48667e-35	down	13	12	462	529
PITG_03339	-1.42756	5.65687e-35	down	1568	1081	3431	4066
PITG_08759	-3.16047	5.88984e-35	down	88	58	670	693
PITG_05664	1.47588	6.16995e-35	up	7665	5712	2425	2669
PITG_03011	2.21196	8.04716e-35	up	2256	1520	367	491
PITG_11966	1.37868	1.01035e-34	up	39929	22708	12016	12778
PITG_10999	-9.30088	1.08741e-34	down	3	1	1306	1318
MSTRG.15961.1	-4.75936	1.17319e-34	down	22	12	458	497
MSTRG.15895.2	-5.48751	1.32276e-34	down	12	8	431	509
PITG_21067	1.05497	1.37118e-34	up	27329	18321	11365	11614
PITG_00674	-10.449	1.59371e-34	down	3	0	2070	2299
PITG_11111	1.26763	1.69973e-34	up	9984	6189	3170	3828
PITG_12841	-3.35852	1.74282e-34	down	67	49	589	664
PITG_07847	5.322	1.82968e-34	up	1471	1871	51	42
PITG_00431	-1.53449	1.88963e-34	down	6248	3460	13694	15218
PITG_05676	2.7282	2.17383e-34	up	2275	1932	342	338
PITG_00189	1.40542	2.26014e-34	up	3197	2178	994	1137
PITG_10540	-3.47884	2.5594e-34	down	129	58	998	1122
PITG_13458	-1.45985	3.61705e-34	down	1042	689	2414	2563
PITG_01955	-4.64026	3.6716e-34	down	24	18	575	522
PITG_10211	-3.83285	4.07284e-34	down	56	39	750	663
PITG_13177	2.0097	4.39231e-34	up	11787	9880	2689	3088
PITG_18078	2.12844	4.64226e-34	up	1558	951	292	303
PITG_06928	-7.49719	4.68538e-34	down	3	4	642	691
PITG_16620	-1.5111	5.35345e-34	down	1087	680	2556	2681
PITG_12238	-1.62035	5.6274e-34	down	831	514	1999	2307
PITG_13407	4.12369	6.05533e-34	up	2319	1048	110	83
PITG_06215	1.25004	6.11503e-34	up	4373	3013	1545	1718
PITG_07390	-12.4845	6.61684e-34	down	0	2	5465	6568
PITG_12666	-1.5416	7.36195e-34	down	2695	1823	6081	7762
PITG_20868	4.59593	8.11055e-34	up	1862	1345	44	98
PITG_04488	1.37219	9.06589e-34	up	4300	3029	1440	1539
PITG_02998	2.68325	9.90788e-34	up	3845	3256	504	689
PITG_04967	-2.90482	1.10469e-33	down	199	174	1356	1645
PITG_03081	1.25966	1.22536e-33	up	11191	7357	3634	4489
PITG_12099	1.34591	1.29277e-33	up	3653	2472	1169	1361
PITG_13769	-4.4152	1.39826e-33	down	24	19	467	500
PITG_13264	-4.60613	1.57226e-33	down	22	17	443	561
PITG_20755	3.01668	1.64399e-33	up	965	595	86	115
PITG_02205	2.25382	1.87581e-33	up	1136	755	198	217
PITG_06021	1.63204	2.23005e-33	up	2517	1719	655	782
PITG_01310	1.81152	2.3316e-33	up	1665	1112	389	440
PITG_23076	-4.07724	2.62451e-33	down	72	83	1343	1526
PITG_22758	-1.77949	2.81004e-33	down	692	487	1936	2331
PITG_01945	1.00428	2.97334e-33	up	7833	5316	3285	3590
PITG_11916	-4.82747	3.37735e-33	down	84	25	1438	1618
PITG_06577	-1.40196	3.59207e-33	down	1712	1076	3494	4194
PITG_19227	-5.27675	3.71835e-33	down	19	7	500	530
PITG_03335	4.1163	3.95422e-33	up	15860	8675	458	1018
PITG_13271	1.60006	3.97426e-33	up	10043	7590	2789	3397
PITG_05362	-2.51476	4.03149e-33	down	586	293	2311	2826
PITG_16339	-1.43216	4.69399e-33	down	1760	1053	3640	4239
PITG_17332	-2.92661	4.94433e-33	down	112	86	736	858
PITG_08621	-4.66024	4.96439e-33	down	27	12	480	533
PITG_07573	3.52991	5.59553e-33	up	1514	1107	90	152
PITG_16871	2.81208	5.62789e-33	up	3846	1841	413	405
PITG_13489	-7.14811	8.74321e-33	down	3	5	589	614
MSTRG.7729.1	-4.87376	1.23979e-32	down	18	11	405	483
PITG_18004	-1.35186	1.47058e-32	down	1388	929	2857	3346
PITG_21047	-3.07692	1.62516e-32	down	94	58	609	729
PITG_03412	-3.07692	1.62516e-32	down	94	58	609	729
PITG_09553	1.30572	1.79176e-32	up	16366	12205	5814	6432
PITG_10623	-5.85688	2.1307e-32	down	9	7	419	560
PITG_14439	2.12545	2.30107e-32	up	8006	6847	1699	1964
PITG_08954	-4.65806	2.58814e-32	down	23	12	422	494
PITG_15582	-3.11058	2.77063e-32	down	90	55	641	660
PITG_04570	4.76625	2.82522e-32	up	604	486	16	27
PITG_05374	2.20741	2.93001e-32	up	16505	14742	3439	3871
PITG_07974	1.22611	2.93219e-32	up	5306	3680	1873	2170
PITG_06361	-1.92809	3.03419e-32	down	407	289	1317	1471
PITG_02921	2.88961	3.30393e-32	up	8933	4665	729	1162
PITG_10031	1.58083	3.95043e-32	up	12610	8149	3128	4149
PITG_10663	3.11812	4.35006e-32	up	2518	1162	202	226
PITG_18276	-2.4965	4.38143e-32	down	235	188	1171	1370
PITG_17842	-10.1073	4.55277e-32	down	1	2	1731	1731
PITG_12234	-2.53633	4.86408e-32	down	166	119	807	935
PITG_03530	2.10799	4.89446e-32	up	1329	892	267	272
PITG_07077	1.84577	5.15259e-32	up	3330	2399	741	947
PITG_20989	-2.98366	5.29418e-32	down	105	61	642	720
PITG_00841	3.21244	5.88944e-32	up	934	778	92	106
PITG_06267	2.15198	6.10897e-32	up	1961	1259	391	362
PITG_14466	-3.58733	6.14202e-32	down	60	42	555	738
PITG_01223	2.67457	7.49443e-32	up	4022	2415	412	641
PITG_16058	-2.15738	9.66268e-32	down	741	618	3018	3475
PITG_12776	-2.56886	9.9205e-32	down	212	163	1051	1313
PITG_12123	-6.21816	9.94886e-32	down	8	4	424	506
PITG_07249	1.45999	1.12262e-31	up	5483	4059	1768	1901
PITG_13068	-2.45406	1.30061e-31	down	212	165	1048	1141
PITG_07029	2.61543	1.55424e-31	up	1105	742	136	181
PITG_06430	1.74092	1.58496e-31	up	3221	2408	819	968
PITG_08598	2.11401	1.63054e-31	up	1343	820	244	275
PITG_23066	-3.86263	1.63931e-31	down	41	29	471	602
PITG_12259	1.65087	1.82137e-31	up	2665	1904	753	779
PITG_15774	-5.51237	2.34936e-31	down	60	14	1443	1861
PITG_08968	-4.10882	2.53886e-31	down	33	27	562	530
PITG_02498	1.25029	2.5772e-31	up	4406	2790	1452	1704
PITG_04343	-2.44136	2.84546e-31	down	226	157	1106	1072
PITG_11235	-3.36609	3.14213e-31	down	89	45	646	776
PITG_12028	-2.89719	3.32237e-31	down	109	66	659	695
PITG_02026	1.23806	3.32736e-31	up	6123	4382	2226	2472
PITG_14412	-3.68257	3.32992e-31	down	44	32	471	557
PITG_15776	-5.59944	4.20818e-31	down	45	10	1184	1429
PITG_14496	-12.0547	4.59671e-31	down	0	2	3744	5252
PITG_12210	-7.7361	5.04688e-31	down	7	0	652	868
PITG_13749	1.5752	6.35603e-31	up	4011	2956	1212	1258
PITG_00342	-3.12348	7.02141e-31	down	474	201	2643	3284
PITG_07843	1.25049	7.51161e-31	up	5130	3441	1864	1904
PITG_19279	-1.70436	7.56609e-31	down	531	350	1405	1600
PITG_03673	-3.63191	7.69682e-31	down	70	33	628	678
PITG_18414	1.04867	9.46387e-31	up	71953	49665	28021	33918
PITG_04481	1.98716	9.62873e-31	up	2725	2148	616	694
PITG_15847	-2.16266	9.66238e-31	down	333	257	1334	1466
PITG_16733	2.47934	9.79766e-31	up	922	598	131	154
MSTRG.13081.19	-3.59896	9.85004e-31	down	54	40	523	682
PITG_00460	3.68197	9.88239e-31	up	922	507	46	69
PITG_20970	2.17903	1.0577e-30	up	14418	12853	2996	3516
PITG_10883	1.08735	1.18945e-30	up	4981	3377	1970	2155
PITG_14456	1.82169	1.21964e-30	up	4750	2606	984	1156
PITG_04231	-3.32343	1.28575e-30	down	76	45	556	706
PITG_03972	3.17908	1.34776e-30	up	1027	875	113	112
PITG_00322	-2.93529	1.42732e-30	down	104	61	627	682
PITG_14175	16.6059	1.56194e-30	up	21472	13754	0	0
PITG_22350	-5.46864	1.62404e-30	down	13	10	425	656
PITG_00229	1.06869	2.01576e-30	up	5394	3635	2108	2408
MSTRG.27217.5	3.34091	2.14392e-30	up	899	504	75	67
PITG_01655	-3.16789	2.22579e-30	down	91	77	726	887
PITG_09387	1.42188	2.32766e-30	up	3179	2176	959	1143
PITG_04754	-1.98658	2.86446e-30	down	490	279	1525	1620
PITG_12122	1.32293	3.01342e-30	up	6286	4508	2234	2311
MSTRG.1044.1	3.09439	3.04172e-30	up	691	481	73	71
PITG_00537	-3.10912	3.13475e-30	down	103	54	667	727
PITG_16864	1.56335	3.6622e-30	up	4587	3449	1337	1549
PITG_10396	6.49054	4.38123e-30	up	568	382	8	3
PITG_16204	-1.87839	5.03049e-30	down	763	422	2159	2324
PITG_10847	-9.90169	5.42048e-30	down	2	1	1284	1727
PITG_01762	1.04984	5.43482e-30	up	7114	4728	2756	3241
PITG_11913	1.38423	5.64415e-30	up	59994	33201	17084	19633
PITG_15212	3.08561	5.83241e-30	up	1075	727	89	135
PITG_22765	-1.91344	5.85742e-30	down	1002	536	2784	3164
PITG_16910	-1.62306	6.64325e-30	down	688	473	1726	2034
PITG_10834	-4.37634	7.48878e-30	down	23	17	391	485
PITG_07452	-2.3204	7.86701e-30	down	268	152	1058	1107
PITG_10199	-5.32467	8.0104e-30	down	12	7	386	406
PITG_21071	1.32786	8.28151e-30	up	8047	5109	2430	3048
PITG_17063	-6.233	8.7525e-30	down	6	5	430	438
PITG_02506	1.8488	8.80914e-30	up	1681	1209	408	438
PITG_09848	-1.06637	9.058e-30	down	3204	2201	5525	6374
PITG_06425	-9.85533	9.60716e-30	down	3	0	1266	1631
PITG_12138	-3.62567	9.97175e-30	down	75	34	664	707
PITG_08530	-1.77666	1.11975e-29	down	482	314	1312	1542
PITG_17951	-9.76624	1.19035e-29	down	3	0	1254	1466
PITG_12151	1.1911	1.22448e-29	up	6782	4794	2468	2880
PITG_12904	1.74225	1.24158e-29	up	2848	2146	770	811
PITG_07298	-6.03781	1.35191e-29	down	7	6	386	518
PITG_15873	1.54025	1.36604e-29	up	3404	2517	1027	1127
PITG_05737	-1.63439	1.68707e-29	down	583	369	1462	1619
PITG_03933	-3.73681	1.80995e-29	down	210	255	3335	3537
PITG_04834	-2.03672	2.19716e-29	down	292	190	965	1103
PITG_08210	1.22187	2.31755e-29	up	4857	3439	1762	1987
PITG_11058	-4.72761	2.40141e-29	down	26	10	466	506
PITG_13671	-4.01434	2.5506e-29	down	40	20	449	552
PITG_13807	-6.83488	2.66068e-29	down	126	204	20052	23077
PITG_04483	4.78242	2.98185e-29	up	1931	1585	40	99
PITG_17477	-16.2379	3.53481e-29	down	0	0	13661	16811
PITG_11909	-8.5982	3.587e-29	down	2	2	778	846
PITG_13930	4.05293	3.66401e-29	up	1291	1146	57	103
PITG_07917	-1.94253	3.92285e-29	down	393	247	1167	1401
PITG_19668	3.50358	3.96764e-29	up	3119	1992	283	181
PITG_02023	3.70102	3.97589e-29	up	683	483	37	58
PITG_03078	4.01801	4.22804e-29	up	803	484	30	53
PITG_10264	1.34282	5.18046e-29	up	3423	2393	1173	1237
PITG_08869	4.11857	5.44111e-29	up	1244	1008	84	53
PITG_12344	-7.18728	5.75174e-29	down	3	4	469	615
PITG_07572	-2.45642	6.26004e-29	down	191	111	836	879
PITG_15694	1.58325	7.05198e-29	up	2217	1348	584	651
PITG_04815	-3.05542	7.23992e-29	down	168	78	973	1109
PITG_11573	2.39892	7.60959e-29	up	1059	692	177	169
PITG_11470	-2.06769	7.79583e-29	down	527	411	1871	2318
PITG_13056	1.82248	7.99823e-29	up	2009	1184	455	478
PITG_08014	1.38662	8.74422e-29	up	4724	3452	1604	1698
PITG_15235	-4.03832	9.59936e-29	down	29	22	438	443
PITG_05011	-1.18155	9.98045e-29	down	3535	2483	7071	7271
PITG_19199	1.5362	1.17512e-28	up	3093	1829	816	942
PITG_02460	-3.99567	1.45194e-28	down	32	20	391	476
PITG_03722	5.36376	2.06213e-28	up	466	346	7	14
PITG_15490	-11.426	2.11597e-28	down	1	1	2624	3143
PITG_21854	-5.33012	3.18759e-28	down	12	7	346	453
PITG_00321	-9.98939	3.36071e-28	down	4	13	9398	10894
PITG_06108	1.16546	3.40699e-28	up	4332	2997	1603	1834
PITG_04690	3.06318	3.52407e-28	up	5226	2162	417	466
PITG_18016	-5.49203	3.85826e-28	down	10	6	344	408
PITG_17791	-4.71475	3.91844e-28	down	36	12	641	623
MSTRG.19880.1	-5.07108	4.09441e-28	down	13	18	529	607
PITG_02758	-2.64131	4.11341e-28	down	131	84	636	767
PITG_10980	-1.00776	4.28411e-28	down	3824	2640	6359	7311
PITG_12987	-3.65963	4.39334e-28	down	49	46	641	643
PITG_13376	-2.48635	5.05051e-28	down	161	96	711	784
PITG_00982	-1.76235	5.587e-28	down	455	287	1219	1407
PITG_17346	2.58225	5.87452e-28	up	757	515	104	119
PITG_06615	1.43244	6.93861e-28	up	3243	2353	1027	1164
PITG_12478	1.73454	7.62182e-28	up	1557	1090	397	440
PITG_06013	-3.1661	8.55165e-28	down	86	72	664	852
PITG_02052	-1.51841	8.83875e-28	down	749	524	1854	1977
PITG_05154	-5.27096	1.00956e-27	down	10	10	418	400
PITG_17275	-1.42537	1.04765e-27	down	2541	1943	5996	6797
PITG_15622	-7.83703	1.05408e-27	down	2	3	536	674
PITG_03289	-7.04426	1.10522e-27	down	4	3	498	466
PITG_02867	1.30938	1.11517e-27	up	2507	1644	822	930
PITG_11252	-5.45002	1.17956e-27	down	11	6	339	436
PITG_07501	-2.07471	1.31948e-27	down	260	167	907	969
PITG_02952	-6.10307	1.35461e-27	down	6	5	399	394
PITG_02010	7.98611	1.54653e-27	up	754	460	0	5
PITG_10008	-1.84286	1.843e-27	down	470	286	1283	1540
PITG_18335	-6.25009	1.96128e-27	down	6	4	397	397
PITG_01292	1.13678	1.96744e-27	up	3341	2199	1252	1383
PITG_10368	-6.01275	2.0087e-27	down	8	4	413	388
PITG_23007	-1.58651	2.02536e-27	down	865	645	2253	2547
PITG_06990	-1.84292	2.03434e-27	down	406	247	1167	1266
PITG_02242	-1.45397	2.08661e-27	down	833	547	1819	2140
PITG_00899	1.78214	2.12494e-27	up	1868	1134	449	455
PITG_18731	1.15289	2.19724e-27	up	13496	8390	4597	5665
PITG_08133	-4.36861	2.3706e-27	down	48	17	675	672
PITG_10915	-6.73921	2.44286e-27	down	12	1	593	789
PITG_18337	-9.50449	2.58029e-27	down	0	3	986	1337
PITG_08532	2.49812	3.13632e-27	up	1356	813	210	186
PITG_22154	-2.78289	3.19946e-27	down	100	75	607	664
MSTRG.27562.5	-2.54883	3.30075e-27	down	145	109	719	854
PITG_17700	1.52258	4.05472e-27	up	1858	1181	519	584
PITG_18992	-9.4328	4.34783e-27	down	3	0	959	1199
PITG_15335	-3.5015	4.69129e-27	down	58	55	680	692
PITG_05742	2.3438	5.03761e-27	up	1162	894	196	235
PITG_00125	-2.04808	5.19857e-27	down	399	279	1293	1666
PITG_17445	1.4813	5.38383e-27	up	10139	7960	3245	3664
PITG_04685	1.43662	5.55832e-27	up	2243	1551	711	761
PITG_00757	4.2205	5.89813e-27	up	664	405	21	39
PITG_12488	2.00706	6.33816e-27	up	2302	1436	506	457
PITG_03966	1.8458	6.64667e-27	up	2384	1822	564	681
PITG_13252	1.45956	6.69239e-27	up	2122	1400	655	683
PITG_19161	1.20654	8.27098e-27	up	13220	7613	4461	4849
PITG_06828	1.43595	8.47599e-27	up	2529	1544	753	809
PITG_18317	1.06623	8.47964e-27	up	4383	2773	1707	1852
PITG_08967	2.24846	8.77489e-27	up	2563	1315	402	430
PITG_07555	-2.64558	9.85402e-27	down	130	76	620	718
PITG_05542	1.46797	1.02631e-26	up	2387	1479	669	786
PITG_07012	7.60979	1.11482e-26	up	659	448	0	6
PITG_11421	-6.92295	1.11964e-26	down	4	3	451	436
PITG_07536	-2.8658	1.23395e-26	down	171	161	1234	1379
PITG_02356	3.2698	1.25223e-26	up	2676	1114	184	209
PITG_09041	-1.63969	1.27239e-26	down	734	527	2053	2080
PITG_03415	-2.90338	1.32089e-26	down	233	230	1829	1929
PITG_10513	1.13775	1.36079e-26	up	6359	4556	2455	2781
PITG_10365	-6.54851	1.37543e-26	down	3	6	434	471
PITG_17360	2.30669	1.43587e-26	up	1026	621	156	190
PITG_22799	-7.44602	1.71248e-26	down	1	5	538	592
PITG_16112	-3.16462	1.94471e-26	down	79	43	560	567
PITG_01913	2.10519	1.98303e-26	up	1839	1143	307	417
PITG_04889	2.9948	2.01854e-26	up	1378	665	123	137
PITG_16353	1.75761	2.12765e-26	up	1682	1066	423	422
PITG_13722	2.22306	2.23446e-26	up	1226	946	239	255
PITG_03974	-8.38729	2.2734e-26	down	0	4	684	751
PITG_14349	-1.75498	2.29095e-26	down	561	412	1708	1754
PITG_08387	-3.87712	2.38534e-26	down	31	28	429	496
PITG_00396	1.37162	2.4375e-26	up	2660	1627	811	910
PITG_12264	1.44994	2.50633e-26	up	3045	1801	859	978
MSTRG.7711.1	-2.71049	2.56043e-26	down	111	67	565	647
PITG_16727	-8.40017	3.24924e-26	down	11	26	6468	8127
PITG_05713	-5.04394	3.54354e-26	down	19	31	900	939
PITG_05354	2.69371	3.69529e-26	up	674	449	83	99
PITG_07727	2.00634	3.6966e-26	up	2387	1306	468	474
PITG_17239	1.35826	3.9277e-26	up	4010	2807	1261	1544
PITG_15998	1.15209	4.02822e-26	up	3154	2126	1179	1312
PITG_12042	2.56347	4.07337e-26	up	2537	1942	443	356
PITG_11919	-2.87752	4.10024e-26	down	91	69	563	682
PITG_11452	1.08902	4.74911e-26	up	4125	2801	1650	1763
PITG_08234	1.64813	4.91322e-26	up	8046	4299	1967	2061
PITG_21207	-3.59043	5.19331e-26	down	52	52	625	728
PITG_05293	-1.25003	5.31106e-26	down	1295	853	2612	2724
PITG_07085	-8.16581	5.33401e-26	down	5	0	572	901
PITG_02501	-1.33074	5.85368e-26	down	1669	1215	3737	3913
PITG_16500	-3.53509	6.15765e-26	down	65	36	505	712
PITG_14722	3.15921	6.42878e-26	up	2681	1420	271	194
PITG_12186	-6.96021	7.06854e-26	down	3	5	418	659
PITG_07832	-5.3115	7.07609e-26	down	19	5	453	506
PITG_01450	1.5086	8.27046e-26	up	7542	4486	1912	2481
PITG_01441	-3.05141	8.67341e-26	down	71	44	462	532
PITG_16061	-9.15278	9.10287e-26	down	4	12	4719	5900
PITG_10184	-3.49099	1.02304e-25	down	68	32	571	576
PITG_09952	-3.42212	1.03159e-25	down	48	35	419	520
PITG_17132	-1.77639	1.06601e-25	down	463	277	1219	1414
PITG_11591	-9.17954	1.06925e-25	down	3	0	875	928
PITG_17628	-15.1509	1.25629e-25	down	0	0	6624	7700
PITG_03128	-3.01708	1.26874e-25	down	99	90	800	840
PITG_17607	2.12226	1.42537e-25	up	1179	710	224	225
PITG_09769	1.39049	1.48986e-25	up	5390	4027	1866	1934
PITG_00021	2.9363	1.56687e-25	up	1667	1608	227	238
PITG_16275	2.57793	1.71021e-25	up	4948	4311	911	747
PITG_14641	1.51422	1.74793e-25	up	1811	1166	502	587
PITG_08745	1.8538	2.13866e-25	up	1197	832	283	307
PITG_02147	-3.07411	2.16126e-25	down	65	43	446	506
PITG_00095	4.55261	2.45849e-25	up	432	393	18	20
PITG_03459	1.62749	2.70272e-25	up	2166	1582	630	650
PITG_17961	-2.37557	2.96811e-25	down	207	151	858	1109
PITG_09482	-1.61152	3.00571e-25	down	1089	819	2780	3412
PITG_03616	1.27945	3.03397e-25	up	2758	1763	894	1051
PITG_14949	3.96249	3.05868e-25	up	1648	632	70	75
PITG_01819	5.25951	3.07294e-25	up	668	290	14	11
PITG_15833	-2.48086	3.3489e-25	down	680	308	2677	2890
PITG_04717	4.19866	3.56633e-25	up	745	524	45	27
PITG_06502	2.46551	3.9635e-25	up	1647	1337	246	334
MSTRG.11850.1	-9.02627	4.38843e-25	down	1	2	789	854
PITG_09796	1.06442	4.54704e-25	up	3497	2274	1377	1505
PITG_10837	-3.12787	4.8222e-25	down	69	39	469	508
PITG_00765	1.76161	4.87805e-25	up	2793	2082	671	857
PITG_19592	1.8893	5.0963e-25	up	1294	942	298	340
PITG_02039	1.27257	5.12808e-25	up	16187	12438	6027	6562
PITG_01227	1.26765	5.28191e-25	up	3195	2238	1156	1216
PITG_09438	1.08273	5.30081e-25	up	3319	2202	1289	1440
PITG_04661	1.33827	5.31324e-25	up	5627	3769	1716	2191
PITG_12289	1.69204	5.39932e-25	up	1591	1148	421	474
PITG_09441	1.21625	6.39919e-25	up	4033	2817	1421	1686
PITG_02182	1.34956	6.55762e-25	up	7032	5249	2524	2572
PITG_17928	-1.19553	7.46185e-25	down	2107	1340	3724	4525
PITG_19607	1.0574	7.65402e-25	up	3884	2621	1578	1697
PITG_13165	1.21318	7.93813e-25	up	3592	2495	1349	1408
PITG_02248	-5.02187	9.35432e-25	down	12	7	301	342
PITG_22411	1.30765	9.72575e-25	up	4566	3280	1655	1683
PITG_11122	14.9242	1.06561e-24	up	7261	3914	0	0
PITG_14908	-14.8516	1.09988e-24	down	0	0	5565	6056
PITG_02532	2.13831	1.10122e-24	up	6747	5040	1554	1262
PITG_16207	14.866	1.11029e-24	up	6611	3997	0	0
PITG_00978	3.36558	1.20295e-24	up	1723	1209	105	198
PITG_10590	1.65137	1.21524e-24	up	1493	926	378	423
PITG_04071	-7.76102	1.23419e-24	down	1	4	481	693
PITG_22899	-4.81289	1.25699e-24	down	66	17	1143	1132
PITG_01715	2.07021	1.52607e-24	up	1418	987	312	288
PITG_13712	-14.8389	1.55058e-24	down	0	0	5107	6456
PITG_14712	2.17989	1.74904e-24	up	986	637	189	184
PITG_03700	2.98269	2.1188e-24	up	1717	1719	224	251
PITG_03184	-4.92758	2.30978e-24	down	11	9	303	339
PITG_06454	2.17108	2.31949e-24	up	1910	1130	369	326
PITG_18063	3.09468	2.41558e-24	up	624	462	71	63
PITG_00747	4.81869	2.54153e-24	up	4971	1685	72	163
PITG_15050	-3.76827	2.85859e-24	down	32	27	381	475
PITG_00225	1.97067	2.9123e-24	up	1115	795	252	261
MSTRG.24562.1	1.48473	2.91378e-24	up	2132	1481	671	684
PITG_00083	-5.75275	2.94759e-24	down	9	4	382	338
PITG_20374	-2.95354	3.04389e-24	down	2168	2547	18683	21946
PITG_07017	2.32336	3.38604e-24	up	1951	1029	312	295
PITG_05805	-1.36082	3.4692e-24	down	1261	743	2478	2856
PITG_04976	-2.48953	3.56101e-24	down	123	81	560	639
PITG_14389	3.45149	3.68404e-24	up	675	471	42	69
PITG_11063	1.06455	3.70843e-24	up	4566	3142	1793	2083
PITG_03703	1.84014	4.05553e-24	up	2202	1693	579	574
PITG_14194	-5.98537	4.73115e-24	down	5	5	324	345
PITG_10933	-4.65287	4.85755e-24	down	16	21	465	552
PITG_21940	-4.03427	5.0502e-24	down	34	40	651	670
PITG_04814	-2.96438	5.8445e-24	down	116	56	639	734
PITG_03937	-2.7195	6.04699e-24	down	96	73	543	635
PITG_03338	-1.88378	6.12352e-24	down	290	187	862	977
MSTRG.15959.1	1.02927	6.197e-24	up	4258	2936	1753	1951
PITG_00863	1.22091	6.51571e-24	up	3586	2515	1266	1493
PITG_09295	2.15596	6.6912e-24	up	2020	1075	318	395
PITG_02392	-2.03478	7.85726e-24	down	230	146	760	847
PITG_00397	1.48753	7.88193e-24	up	14956	7990	3850	4542
PITG_05249	-1.73694	8.1804e-24	down	447	303	1305	1310
PITG_06822	-2.16058	8.37975e-24	down	473	240	1503	1759
PITG_11400	-7.37129	9.20804e-24	down	2	3	405	471
PITG_17030	-1.33391	9.48537e-24	down	909	560	1814	2038
PITG_08042	-2.07015	9.57277e-24	down	281	220	1043	1192
PITG_07141	2.12476	9.92206e-24	up	911	621	183	185
PITG_03433	-14.5522	1.03698e-23	down	0	0	4638	4793
PITG_08304	-1.02822	1.06079e-23	down	2829	2002	4976	5396
PITG_08807	-4.43149	1.08055e-23	down	19	11	298	377
PITG_22975	-3.43499	1.09429e-23	down	54	51	540	684
PITG_07943	-2.79255	1.27156e-23	down	131	118	839	1018
PITG_08812	-2.05099	1.30072e-23	down	290	224	1037	1225
PITG_18183	2.36712	1.61816e-23	up	1762	894	257	267
PITG_12496	-1.86442	1.62014e-23	down	418	281	1176	1500
PITG_17490	1.45348	1.91006e-23	up	1676	1100	513	546
PITG_04546	2.53609	2.18018e-23	up	656	443	90	109
PITG_04971	-2.42828	2.27591e-23	down	165	99	655	825
PITG_17983	1.37777	2.43603e-23	up	4527	2585	1310	1515
PITG_09307	4.66943	2.5465e-23	up	623	487	14	33
PITG_12568	-8.81753	2.55075e-23	down	3	0	674	727
PITG_15861	-8.91888	2.69309e-23	down	1	2	631	910
PITG_02340	-6.08032	2.87838e-23	down	16	2	584	610
PITG_03817	-2.93261	3.04875e-23	down	80	45	463	525
PITG_20295	-3.07045	3.22553e-23	down	63	38	411	472
PITG_05211	3.81624	3.33221e-23	up	6167	1941	274	286
PITG_08409	-10.3321	3.53129e-23	down	0	2	1333	1373
PITG_13750	1.27748	3.62778e-23	up	2164	1417	747	796
PITG_11857	2.07437	3.75866e-23	up	1890	1567	428	450
PITG_01067	-2.28642	4.05066e-23	down	291	247	1267	1549
MSTRG.23609.2	-7.17798	4.086e-23	down	1	5	457	487
PITG_02353	3.41449	4.09432e-23	up	729	399	60	48
PITG_10413	-7.98142	4.10148e-23	down	4	0	487	553
PITG_16358	-1.92414	4.44647e-23	down	299	215	938	1121
PITG_10479	2.29298	5.27176e-23	up	933	725	168	192
PITG_07574	-1.80556	5.2949e-23	down	327	204	926	1006
PITG_20746	1.41661	5.35413e-23	up	2735	2026	902	985
PITG_11701	1.66425	5.57534e-23	up	1253	822	331	353
PITG_04838	1.80693	5.61555e-23	up	1100	701	251	286
PITG_04924	-3.64043	5.68433e-23	down	41	21	364	434
PITG_10507	-14.3347	5.72055e-23	down	0	0	3609	4542
PITG_05669	-2.24932	5.98203e-23	down	887	798	3735	4951
PITG_14861	3.97028	6.35876e-23	up	424	354	28	25
PITG_12504	3.46965	6.89179e-23	up	824	544	76	52
PITG_09707	1.5812	7.68382e-23	up	1722	1033	446	509
PITG_00821	-14.2617	7.79865e-23	down	0	0	3734	3983
PITG_05520	1.06753	7.82319e-23	up	3142	2024	1207	1367
PITG_08879	2.82262	8.36377e-23	up	1725	1647	268	248
PITG_10371	-6.04727	8.47762e-23	down	5	4	289	337
PITG_07716	2.08614	8.67357e-23	up	1583	887	304	293
PITG_06952	-2.77242	8.69262e-23	down	172	90	776	1071
PITG_17592	4.0575	9.41713e-23	up	1761	1050	113	59
PITG_08481	2.5427	9.63385e-23	up	827	593	135	121
PITG_05746	-8.6772	1.01955e-22	down	2	1	626	654
PITG_18119	1.21228	1.03378e-22	up	4972	3610	1795	2124
PITG_15472	-10.2657	1.10846e-22	down	1	1	1144	1441
PITG_09940	-1.16256	1.12624e-22	down	1610	1154	3078	3447
PITG_12949	2.18973	1.22719e-22	up	1334	848	209	292
PITG_21398	1.4552	1.22832e-22	up	9627	5251	2526	3054
PITG_19023	1.22281	1.24255e-22	up	5736	4213	2067	2449
PITG_12950	-6.25623	1.26564e-22	down	5	3	313	324
PITG_06841	-1.95417	1.30556e-22	down	319	242	1049	1257
PITG_07445	-1.18143	1.34827e-22	down	1652	992	2901	3323
PITG_04708	5.37963	1.50095e-22	up	474	313	5	15
PITG_11071	1.01113	1.57883e-22	up	3494	2337	1424	1608
PITG_03977	-4.81007	1.63312e-22	down	12	8	268	320
PITG_13111	2.27622	1.6985e-22	up	1324	1112	258	281
PITG_13314	-3.48704	1.90242e-22	down	60	41	656	522
PITG_03033	1.11806	2.01568e-22	up	3207	2234	1246	1391
PITG_14916	-5.54458	2.02175e-22	down	13	3	354	399
PITG_22977	-4.26866	2.17888e-22	down	21	14	373	329
PITG_15321	1.25856	2.68967e-22	up	2521	1580	871	911
PITG_04522	1.24964	2.69504e-22	up	28787	22624	10889	12154
PITG_12464	-7.95351	2.86973e-22	down	1	3	435	629
MSTRG.4338.2	5.11179	3.02816e-22	up	309	243	8	9
PITG_11690	-1.28224	3.047e-22	down	3833	2908	7899	9536
PITG_08308	-3.22152	3.04869e-22	down	50	31	365	423
PITG_20083	-5.27669	3.07406e-22	down	14	4	325	383
PITG_00177	1.3206	3.11509e-22	up	2247	1575	747	865
PITG_10369	1.77222	3.17818e-22	up	1408	1042	371	387
PITG_07528	-3.98125	3.22477e-22	down	25	15	296	363
PITG_07992	-6.78659	3.22994e-22	down	4	2	322	368
MSTRG.14995.1	-3.46036	3.23798e-22	down	37	29	354	415
PITG_13423	-1.45777	3.25277e-22	down	552	363	1241	1388
PITG_09065	-2.33976	3.49737e-22	down	204	168	904	1109
PITG_22391	3.3997	3.50335e-22	up	1527	626	93	111
PITG_09436	1.0613	3.79899e-22	up	3078	2074	1240	1347
PITG_04242	1.21391	4.12812e-22	up	2635	1741	903	1074
PITG_09010	-1.55061	4.27899e-22	down	464	301	1120	1220
PITG_07349	1.81648	4.37198e-22	up	1366	801	294	343
PITG_16495	-3.85606	4.4476e-22	down	34	16	361	381
PITG_13452	-14.031	4.49079e-22	down	0	0	3283	3283
PITG_03750	2.0523	4.66869e-22	up	1165	751	208	276
PITG_02646	-6.16211	4.97964e-22	down	7	2	293	370
PITG_08395	-5.93427	4.98497e-22	down	4	6	316	339
PITG_19056	2.25463	6.06309e-22	up	1381	942	275	233
PITG_03240	-2.21226	6.18676e-22	down	236	196	1000	1138
PITG_21055	1.31967	6.18751e-22	up	3034	1864	920	1123
PITG_02707	-1.24645	6.26805e-22	down	1122	706	2072	2453
PITG_07841	1.63401	7.3003e-22	up	1483	1074	422	447
PITG_00457	1.23392	7.53246e-22	up	4437	3049	1491	1862
PITG_10750	-3.88921	7.94197e-22	down	145	46	1407	1370
PITG_02047	1.64874	8.76641e-22	up	2979	1626	702	807
PITG_13559	-7.46738	8.88068e-22	down	5	0	390	513
PITG_00987	1.06246	8.90356e-22	up	8703	6344	3527	4097
PITG_12191	-1.17116	9.12755e-22	down	3378	1949	5718	6685
MSTRG.14147.6	-6.02128	9.33935e-22	down	6	3	269	340
PITG_02741	1.94772	9.69171e-22	up	984	619	214	218
PITG_15858	-8.51536	1.02055e-21	down	6	18	4692	5670
PITG_05582	2.73866	1.02267e-21	up	10362	4000	1030	1103
PITG_13920	-1.79201	1.05042e-21	down	333	244	988	1122
PITG_10169	1.2153	1.0977e-21	up	6933	5106	2488	3010
PITG_20192	1.02825	1.13377e-21	up	3964	2746	1615	1846
PITG_13583	-6.90451	1.13463e-21	down	2	11	837	970
PITG_16715	4.74773	1.23038e-21	up	677	828	23	40
PITG_05092	-5.63077	1.23915e-21	down	7	16	623	660
PITG_01956	-8.5149	1.25836e-21	down	1	2	579	574
PITG_18800	-1.57722	1.30027e-21	down	509	314	1175	1383
PITG_11947	-13.9432	1.30932e-21	down	0	0	2600	3630
PITG_03041	-13.8522	1.34683e-21	down	0	0	2734	3084
PITG_00731	-2.71361	1.44054e-21	down	93	73	519	638
PITG_12310	1.23968	1.73953e-21	up	2021	1358	707	793
PITG_19282	1.02543	1.74424e-21	up	4636	3279	1957	2138
PITG_07991	1.7223	1.79241e-21	up	6070	3110	1300	1542
PITG_01133	-2.84983	1.81445e-21	down	83	70	584	589
PITG_10555	-2.08803	1.8726e-21	down	207	140	697	853
PITG_22459	2.66326	1.9504e-21	up	599	421	74	96
PITG_18299	2.28574	1.98475e-21	up	669	455	113	129
PITG_05881	-4.69251	2.17924e-21	down	15	9	346	296
PITG_06092	-9.95296	2.2057e-21	down	1	1	952	1126
PITG_04401	-9.96612	2.29228e-21	down	2	0	981	1102
PITG_11329	3.93656	2.38598e-21	up	2101	1325	152	77
PITG_15675	-5.75938	2.85709e-21	down	5	7	374	321
PITG_05222	2.65336	3.07464e-21	up	740	406	91	96
PITG_05807	-13.772	3.21332e-21	down	0	0	2403	3120
PITG_12903	-13.7539	3.28613e-21	down	0	0	2413	3037
PITG_19551	1.33102	3.40692e-21	up	1740	1133	557	637
PITG_19166	-2.70745	3.60024e-21	down	89	70	500	603
PITG_03620	1.18267	3.62547e-21	up	3029	2167	1146	1268
PITG_19814	1.34053	3.96253e-21	up	8104	6388	2927	3168
PITG_09403	-2.54857	4.85688e-21	down	111	64	508	552
PITG_15903	-1.16987	4.93874e-21	down	3429	2601	6875	7514
PITG_07903	1.13082	4.97453e-21	up	3501	2506	1375	1518
PITG_02292	-2.2144	5.31598e-21	down	220	144	915	843
MSTRG.6124.1	1.35048	5.50885e-21	up	1702	1131	564	598
PITG_02421	-4.9627	5.59866e-21	down	11	7	308	275
PITG_08919	1.50804	5.66461e-21	up	1404	973	411	468
PITG_07687	-2.28837	5.67415e-21	down	214	113	759	884
PITG_12308	1.17516	5.79276e-21	up	2582	1599	904	1022
PITG_00302	1.07473	6.66986e-21	up	4366	2802	1608	1950
PITG_16535	-8.53481	6.75338e-21	down	3	0	495	658
PITG_09664	2.35555	7.36743e-21	up	1839	1154	338	266
PITG_13256	-1.42214	7.81326e-21	down	646	459	1509	1606
MSTRG.5042.1	-4.17817	8.00853e-21	down	18	13	295	293
PITG_17999	2.36906	1.06633e-20	up	1936	1355	262	414
PITG_18248	3.09341	1.09455e-20	up	1983	2221	273	270
PITG_11592	1.0527	1.10589e-20	up	6502	4737	2675	3055
PITG_03746	-3.76408	1.12908e-20	down	332	509	5898	7138
PITG_00999	-2.48117	1.17272e-20	down	829	867	5085	5280
PITG_11621	-6.86064	1.21338e-20	down	4	2	400	319
PITG_17661	-3.69536	1.23043e-20	down	41	19	351	447
PITG_00461	1.38373	1.25687e-20	up	4712	3681	1644	1778
PITG_20792	-1.03533	1.35364e-20	down	1413	934	2358	2678
PITG_08875	-12.8035	1.48649e-20	down	1	0	3431	4141
MSTRG.27848.1	7.8324	1.50572e-20	up	477	384	4	0
PITG_12746	2.01029	1.52155e-20	up	869	542	166	199
PITG_00967	1.48964	1.58179e-20	up	2398	1677	777	745
PITG_00528	2.1363	1.58909e-20	up	806	483	143	161
PITG_01899	-3.21145	1.71155e-20	down	48	42	407	484
PITG_12053	1.302	1.7299e-20	up	1840	1246	608	706
PITG_15047	-6.72405	1.81174e-20	down	3	3	279	394
PITG_11328	3.56725	1.96153e-20	up	501	304	40	30
PITG_00213	3.36646	2.01478e-20	up	1721	2070	187	223
PITG_15807	1.75083	2.03455e-20	up	1815	1110	390	516
PITG_11845	-8.39383	2.03922e-20	down	0	3	481	602
PITG_01923	1.94852	2.06547e-20	up	1692	906	336	353
PITG_19609	-3.50765	2.11663e-20	down	71	28	540	595
PITG_01057	-1.46193	2.12863e-20	down	594	410	1326	1584
PITG_02027	13.4622	2.24995e-20	up	2511	1502	0	0
MSTRG.11151.1	-2.92728	2.38673e-20	down	62	50	438	465
PITG_00250	-6.10813	2.56944e-20	down	3	6	297	378
MSTRG.20978.1	-5.40669	2.58355e-20	down	6	6	264	275
PITG_12782	-2.76103	2.73508e-20	down	989	1151	7372	8743
PITG_02830	-3.75095	2.82008e-20	down	40	17	364	418
PITG_03661	1.07459	2.96188e-20	up	3142	1963	1222	1298
PITG_15969	-13.4528	3.07427e-20	down	0	0	2282	2107
PITG_01761	-1.3936	3.2153e-20	down	980	701	2329	2314
PITG_09472	1.24127	3.25773e-20	up	3514	2549	1335	1369
PITG_08843	-6.46954	3.47493e-20	down	2	6	401	373
PITG_00469	1.98056	3.68021e-20	up	979	582	202	207
PITG_11270	-4.35036	3.79443e-20	down	14	13	268	319
PITG_09169	-12.6477	3.90306e-20	down	0	1	3191	3602
PITG_01266	-13.4041	3.94298e-20	down	0	0	1861	2419
PITG_11677	1.87278	3.98905e-20	up	1609	1030	395	353
PITG_06382	-2.92215	4.06414e-20	down	67	38	391	433
PITG_12757	5.36393	4.06446e-20	up	431	286	13	5
PITG_11965	13.3895	4.28212e-20	up	2122	1604	0	0
PITG_12520	1.2309	4.51657e-20	up	2281	1538	840	863
PITG_16473	-7.61256	4.57133e-20	down	2	2	336	493
PITG_15387	-1.82159	4.65448e-20	down	418	315	1216	1536
PITG_04707	2.2391	4.71248e-20	up	945	699	192	175
PITG_12697	1.18028	4.72926e-20	up	3555	2098	1236	1344
PITG_16904	-1.58605	4.97698e-20	down	418	277	1001	1186
PITG_01113	-2.11414	5.44819e-20	down	193	119	700	702
PITG_10571	-7.12154	5.46227e-20	down	1	4	377	373
PITG_19855	1.58555	5.53169e-20	up	4701	3840	1385	1665
PITG_00081	-5.0568	5.61859e-20	down	18	37	969	1130
PITG_03748	-1.99631	5.6316e-20	down	252	145	753	888
PITG_18054	1.3421	6.04906e-20	up	3801	2145	1164	1250
PITG_09845	-2.71487	6.26784e-20	down	87	50	458	472
PITG_16548	-2.05457	6.4049e-20	down	317	184	1110	1034
PITG_09941	-1.04764	6.44361e-20	down	3265	2259	5403	6630
PITG_04698	1.25666	6.65331e-20	up	2399	1475	773	914
PITG_19065	1.03382	7.19182e-20	up	3268	2252	1319	1516
PITG_06514	1.06544	7.22981e-20	up	42122	32213	18207	19501
PITG_17348	-1.31008	7.4047e-20	down	1771	1166	3329	4318
PITG_11605	1.19218	7.4421e-20	up	2445	1507	869	927
PITG_16476	-3.25268	7.62791e-20	down	199	75	1119	1496
PITG_02802	1.20464	7.63815e-20	up	2680	1762	910	1110
PITG_00063	-2.63525	7.8057e-20	down	81	56	416	478
PITG_20265	-4.24996	8.05573e-20	down	17	20	344	421
PITG_07406	-13.2578	8.07146e-20	down	0	0	1777	2080
PITG_12487	-1.34163	8.21122e-20	down	928	684	2097	2216
PITG_14459	-4.82304	8.62606e-20	down	15	6	259	352
PITG_13574	2.31623	8.92504e-20	up	1004	797	166	221
PITG_08708	13.4562	9.09567e-20	up	2877	1249	0	0
PITG_07797	1.08685	9.51296e-20	up	5033	2957	1837	2054
PITG_02226	-8.27221	9.67485e-20	down	2	1	415	557
PITG_13751	1.26565	9.7976e-20	up	2669	1576	868	959
PITG_15659	-3.43731	1.01012e-19	down	41	24	316	418
PITG_03045	4.01565	1.11985e-19	up	889	1168	66	77
PITG_05607	-8.19292	1.21874e-19	down	1	2	414	515
PITG_14608	13.1996	1.22016e-19	up	2045	1284	0	0
PITG_01737	1.14088	1.32185e-19	up	2959	1861	1038	1242
PITG_06476	-4.97811	1.32528e-19	down	27	6	477	548
PITG_01282	-1.06561	1.35112e-19	down	1311	906	2300	2576
PITG_10287	-13.1734	1.4037e-19	down	0	0	1684	1953
PITG_05822	1.52855	1.6807e-19	up	1747	1035	455	545
PITG_13768	1.89104	1.72277e-19	up	1590	1226	414	390
PITG_14905	-13.1405	1.74613e-19	down	0	0	1722	1825
PITG_15596	-2.26408	1.76448e-19	down	169	96	653	660
MSTRG.20285.1	-8.20606	2.00203e-19	down	0	3	451	498
PITG_10939	-1.55471	2.08537e-19	down	502	373	1265	1455
PITG_19489	-13.2822	2.40115e-19	down	0	0	1507	2448
PITG_00482	1.33946	2.41065e-19	up	3699	2202	1071	1351
PITG_11858	3.11323	2.41766e-19	up	393	266	36	44
PITG_09600	1.43714	2.55377e-19	up	2314	1326	647	741
PITG_00483	-13.0704	2.7135e-19	down	0	0	1601	1782
PITG_02008	-8.24123	2.72804e-19	down	7	22	4657	5790
PITG_00721	4.86296	2.74273e-19	up	1973	3842	91	144
PITG_01329	2.02098	3.44623e-19	up	761	514	149	181
PITG_22984	1.3057	3.47114e-19	up	1548	1034	519	575
PITG_04077	-5.34517	3.50748e-19	down	6	6	262	254
PITG_00588	1.24085	3.57958e-19	up	2633	1850	905	1096
PITG_10932	2.91901	3.65159e-19	up	1501	1170	136	244
PITG_13924	2.17037	3.70041e-19	up	1022	628	201	178
PITG_17034	1.0851	4.08232e-19	up	15897	12163	6588	7473
PITG_08458	-3.41678	4.38616e-19	down	46	49	547	552
PITG_07028	1.22025	4.49233e-19	up	2749	1702	986	996
PITG_01878	-1.27427	4.54451e-19	down	1553	893	2796	3324
PITG_18235	1.223	4.80162e-19	up	2193	1379	782	809
PITG_17803	10.047	4.83985e-19	up	1595	549	0	2
PITG_13103	12.9776	5.41105e-19	up	1756	1099	0	0
PITG_05592	-1.50279	5.48051e-19	down	814	477	1689	2108
PITG_05369	-3.98506	5.70574e-19	down	40	14	400	460
PITG_13727	-1.28394	5.75265e-19	down	2060	1142	3739	4289
PITG_02972	-2.51934	5.8323e-19	down	142	128	757	910
PITG_17002	-12.9765	5.84577e-19	down	0	0	1584	1577
PITG_07344	-12.9883	6.03138e-19	down	0	0	1406	1801
PITG_01071	-2.2863	6.19122e-19	down	128	79	508	542
PITG_06389	-4.30928	6.67895e-19	down	42	64	1306	1041
PITG_08974	-1.18359	7.18498e-19	down	2124	1600	4145	4832
PITG_17254	2.14517	7.53863e-19	up	858	673	168	201
PITG_20522	-5.04612	8.11138e-19	down	7	8	264	265
PITG_03598	1.49982	8.37921e-19	up	4947	4005	1533	1857
PITG_17730	1.37796	8.40157e-19	up	1604	1142	535	578
PITG_00867	-1.78829	8.42207e-19	down	506	268	1316	1425
PITG_03065	1.9418	8.66343e-19	up	1353	956	334	296
PITG_18117	-4.87592	8.87917e-19	down	18	5	341	335
PITG_14547	-2.79152	9.18918e-19	down	91	49	510	485
PITG_11434	1.94208	9.66573e-19	up	1016	773	246	247
PITG_08162	-2.20699	1.0528e-18	down	195	106	651	783
PITG_17035	1.16584	1.08519e-18	up	2089	1313	759	819
PITG_18385	-3.7779	1.10253e-18	down	57	78	1030	1031
PITG_04786	12.986	1.11488e-18	up	1972	970	0	0
PITG_10392	2.25994	1.18003e-18	up	1394	1155	301	266
PITG_09983	-12.8488	1.21062e-18	down	0	0	1346	1558
PITG_13030	-12.8681	1.29543e-18	down	0	0	1300	1650
PITG_20614	-12.9024	1.37158e-18	down	0	0	1274	1753
PITG_17586	-7.43249	1.39187e-18	down	4	0	329	377
PITG_10412	-8.01817	1.4426e-18	down	2	1	406	403
PITG_01868	-3.18851	1.47307e-18	down	44	31	314	407
PITG_03496	-2.7903	1.58253e-18	down	268	109	1173	1448
PITG_09287	-12.8013	1.6566e-18	down	0	0	1302	1508
PITG_02028	-12.9142	1.68724e-18	down	0	0	1237	1820
PITG_19111	2.03591	1.75839e-18	up	2575	2189	530	724
PITG_10219	1.17982	1.7855e-18	up	2344	1576	824	993
PITG_06483	-1.32133	1.7876e-18	down	973	729	2184	2314
PITG_03463	1.76266	1.8646e-18	up	2636	2220	702	836
PITG_15896	6.07195	1.88155e-18	up	287	217	2	6
PITG_15721	-2.90262	1.91709e-18	down	55	36	341	370
PITG_13248	-3.41747	1.96582e-18	down	32	28	314	370
PITG_13424	-3.57674	2.03236e-18	down	29	29	348	397
PITG_01053	2.63007	2.04967e-18	up	1254	580	145	154
PITG_16359	3.40726	2.11536e-18	up	910	920	107	80
PITG_01513	-12.7603	2.12376e-18	down	0	0	1307	1420
PITG_03836	1.31809	2.1679e-18	up	1572	1092	526	598
PITG_12827	-5.17587	2.23668e-18	down	7	6	258	236
PITG_00183	1.33745	2.28525e-18	up	5445	3460	1573	2117
PITG_19677	2.88169	2.29523e-18	up	1070	849	160	115
MSTRG.12824.1	4.9914	2.4145e-18	up	287	243	6	12
PITG_08206	12.8841	2.43359e-18	up	1364	1216	0	0
PITG_06721	-12.759	2.44079e-18	down	0	0	1225	1508
PITG_19938	2.66388	2.54087e-18	up	1754	773	178	224
PITG_07190	6.12394	2.54848e-18	up	356	186	2	6
PITG_07297	12.7697	2.56581e-18	up	1390	1038	0	0
PITG_03198	-2.25462	2.66085e-18	down	137	92	510	638
PITG_01219	-2.4979	2.68151e-18	down	120	106	643	726
PITG_18440	1.91762	2.69921e-18	up	1085	661	247	231
PITG_10004	2.32683	2.9854e-18	up	709	419	119	113
PITG_07256	-1.80773	3.03829e-18	down	617	320	1523	1841
PITG_12194	1.75158	3.05159e-18	up	1036	755	277	284
PITG_02840	-12.7371	3.07523e-18	down	0	0	1186	1508
MSTRG.21986.1	-2.34194	3.09775e-18	down	107	74	449	515
PITG_05006	1.54079	3.10453e-18	up	1502	881	392	456
PITG_14767	-4.39099	3.24111e-18	down	101	24	1140	1398
MSTRG.6724.2	-7.54851	3.38037e-18	down	0	4	402	420
PITG_13174	1.77221	3.51288e-18	up	2409	1244	517	575
PITG_20709	-2.1918	3.61111e-18	down	165	123	614	781
PITG_04574	2.93675	3.64611e-18	up	472	326	59	50
PITG_00764	1.13115	3.66215e-18	up	3565	2626	1409	1582
PITG_18518	1.45039	3.78493e-18	up	1549	1103	506	515
PITG_19240	-5.07112	3.82153e-18	down	11	23	589	712
MSTRG.13126.2	-3.1839	3.94253e-18	down	45	32	316	423
PITG_13826	12.6841	3.98699e-18	up	1458	880	0	0
PITG_17992	1.19969	4.31e-18	up	1839	1247	683	725
PITG_22547	-2.20142	4.32397e-18	down	143	111	598	639
PITG_14390	-3.2052	4.33364e-18	down	38	26	291	328
PITG_12256	1.37222	4.61439e-18	up	1783	1106	524	639
PITG_13986	1.4874	4.91313e-18	up	1590	1181	509	536
PITG_06019	2.87243	4.91491e-18	up	538	439	75	67
PITG_11584	-3.19377	5.07646e-18	down	1307	402	7720	7451
PITG_00390	-1.39532	5.25283e-18	down	2259	1831	5259	6254
PITG_05103	-2.75819	5.2559e-18	down	144	147	1078	1059
PITG_08016	2.55558	5.38823e-18	up	464	320	68	72
PITG_04928	12.642	5.61368e-18	up	1286	941	0	0
PITG_10212	-3.7217	5.66164e-18	down	28	14	266	305
PITG_14988	1.3227	5.88838e-18	up	1427	914	467	509
PITG_21393	2.4166	5.98013e-18	up	3953	2233	440	766
PITG_01240	-12.6871	6.20414e-18	down	0	0	1082	1527
PITG_17829	1.61615	6.33134e-18	up	1254	910	370	374
PITG_20581	-12.6449	6.45013e-18	down	0	0	1087	1443
PITG_02053	1.21422	6.63798e-18	up	10152	7883	4099	4154
PITG_02623	-2.16814	6.87489e-18	down	1203	517	3742	4011
PITG_02784	-3.17273	6.90536e-18	down	54	27	374	374
PITG_15628	-12.6216	7.12333e-18	down	0	0	1273	1195
PITG_05531	1.99448	7.16317e-18	up	1658	1093	293	434
PITG_13277	-1.58088	7.17389e-18	down	374	272	962	1077
PITG_09449	1.70089	7.29031e-18	up	1064	646	269	276
PITG_07025	-12.5664	7.61551e-18	down	0	0	1114	1273
PITG_15021	-5.64941	7.96052e-18	down	4	5	228	254
PITG_09249	-12.6419	8.01421e-18	down	0	0	1054	1474
PITG_04709	-12.5495	8.58834e-18	down	0	0	1142	1213
PITG_05966	-12.5345	9.40137e-18	down	0	0	1126	1205
PITG_03702	12.5415	9.59414e-18	up	1297	813	0	0
PITG_07793	-12.53	1.00387e-17	down	0	0	1139	1183
PITG_09525	1.28313	1.02289e-17	up	1730	1171	617	631
PITG_16491	-1.72805	1.02443e-17	down	296	204	786	957
PITG_07317	-12.5308	1.03533e-17	down	0	0	1057	1275
PITG_21257	-1.43423	1.04054e-17	down	471	303	1009	1177
PITG_10871	2.25422	1.0577e-17	up	588	379	95	117
PITG_09647	-4.98192	1.09673e-17	down	9	5	234	224
PITG_13596	2.31161	1.20041e-17	up	7354	7896	1661	1715
PITG_22675	-7.91851	1.2675e-17	down	1	2	404	360
PITG_15963	-9.18149	1.35498e-17	down	1	1	517	706
PITG_15129	-2.24469	1.41335e-17	down	168	140	700	862
PITG_03804	12.5191	1.43827e-17	up	1151	884	0	0
PITG_11498	-2.80756	1.46662e-17	down	57	43	352	387
PITG_19119	-2.94464	1.51182e-17	down	859	1140	8094	9213
PITG_06949	-1.57317	1.53774e-17	down	422	269	963	1187
PITG_12176	-2.0793	1.59808e-17	down	289	255	1148	1325
PITG_19622	12.4652	1.70328e-17	up	1259	752	0	0
PITG_12141	1.40635	1.73027e-17	up	2460	1865	783	952
PITG_00523	1.17666	1.77311e-17	up	1828	1153	659	714
PITG_05631	1.1356	1.85181e-17	up	6025	4614	2453	2690
PITG_20103	-1.15414	1.86949e-17	down	876	573	1558	1817
PITG_00209	12.465	1.90027e-17	up	1123	842	0	0
PITG_05225	-1.99797	2.03253e-17	down	423	211	1173	1416
PITG_12401	-12.4182	2.03679e-17	down	0	0	995	1160
PITG_13461	-7.91378	2.04786e-17	down	3	0	369	373
PITG_13842	1.18192	2.05567e-17	up	2073	1277	712	824
PITG_04564	1.24681	2.07979e-17	up	3594	2307	1133	1471
PITG_22310	1.52909	2.1429e-17	up	1207	764	322	391
PITG_02447	1.42221	2.14353e-17	up	1179	773	356	406
PITG_06114	-1.46542	2.15916e-17	down	3647	3122	9358	10749
PITG_07898	-12.4042	2.16145e-17	down	0	0	1007	1125
PITG_13494	-12.4094	2.21692e-17	down	0	0	979	1164
MSTRG.27789.1	2.74399	2.26482e-17	up	405	277	49	58
MSTRG.13352.2	-2.01692	2.27649e-17	down	206	119	618	746
PITG_02863	-2.76855	2.39482e-17	down	98	53	559	495
PITG_00593	1.45738	2.41098e-17	up	1250	796	355	423
PITG_21945	-1.43355	2.45622e-17	down	894	503	1922	1960
PITG_06647	1.66024	2.46065e-17	up	5050	4440	1532	1705
PITG_06047	1.9693	2.49887e-17	up	867	663	206	208
PITG_09261	1.16097	2.54531e-17	up	1737	1140	631	715
PITG_03704	-12.4382	2.57776e-17	down	0	0	935	1258
PITG_05619	-6.3532	2.64803e-17	down	2	4	261	265
PITG_09863	1.24855	2.68617e-17	up	1651	1150	597	642
MSTRG.21719.3	-4.59274	2.89492e-17	down	14	24	496	530
MSTRG.21719.4	-4.59274	2.89492e-17	down	14	24	496	530
PITG_00673	-12.3711	2.95127e-17	down	0	0	943	1145
PITG_22865	1.66749	3.21451e-17	up	3527	1819	772	950
PITG_06835	-12.4086	3.23532e-17	down	0	0	911	1238
PITG_09910	-12.3397	3.30674e-17	down	0	0	980	1057
PITG_17681	-5.03338	3.34117e-17	down	8	5	194	252
PITG_07663	-5.78898	3.48602e-17	down	5	4	295	224
PITG_11458	2.23135	3.5528e-17	up	799	457	142	133
PITG_12489	1.38386	3.5855e-17	up	1627	992	515	525
PITG_14721	2.74346	3.63598e-17	up	2632	3047	453	487
PITG_19517	-4.08386	3.69662e-17	down	27	10	319	314
PITG_07848	4.13699	3.75724e-17	up	1153	1868	92	105
PITG_07679	-4.4832	3.82028e-17	down	12	17	315	399
PITG_05497	-1.88743	3.82466e-17	down	214	158	711	740
PITG_10739	4.78795	4.34539e-17	up	258	231	11	8
PITG_02332	-9.04133	4.36014e-17	down	3	0	1102	450
PITG_19103	-1.84341	4.41855e-17	down	225	152	642	779
PITG_00877	-9.01258	4.68068e-17	down	0	2	483	616
PITG_18007	1.56498	4.72231e-17	up	1115	763	332	333
PITG_17174	3.5323	4.86919e-17	up	1894	1299	86	209
PITG_06854	-12.2778	4.92391e-17	down	0	0	915	1039
PITG_08776	-1.76361	5.41149e-17	down	427	353	1375	1451
PITG_12892	2.01923	5.42683e-17	up	745	572	164	181
PITG_21607	1.20607	5.53817e-17	up	1658	1145	602	675
PITG_03372	1.45375	5.68678e-17	up	1672	1032	519	504
PITG_16069	-2.63563	5.9267e-17	down	2222	777	8924	9391
PITG_15839	2.00401	5.96588e-17	up	765	588	173	185
PITG_06174	-5.50129	6.20966e-17	down	5	4	211	217
MSTRG.16088.1	-2.45577	6.2983e-17	down	84	57	382	429
PITG_01444	3.35287	6.5761e-17	up	1796	1047	90	202
PITG_03402	-2.23907	6.89981e-17	down	166	87	588	638
PITG_14972	-2.86972	7.13886e-17	down	53	33	310	345
PITG_16118	1.37898	7.31621e-17	up	1899	1437	650	710
PITG_13225	2.06315	7.55543e-17	up	924	723	215	203
PITG_16179	-3.53094	8.12557e-17	down	37	29	451	350
PITG_05248	-3.22787	8.28369e-17	down	36	32	334	345
PITG_06619	1.06913	8.29742e-17	up	4347	3235	1826	2000
PITG_16278	-3.63744	8.98427e-17	down	27	15	239	304
PITG_14840	-7.14257	9.26258e-17	down	1	3	257	353
PITG_01556	-12.1903	9.32202e-17	down	0	0	909	925
PITG_16936	-7.20974	9.32796e-17	down	4	0	296	305
PITG_03150	1.23001	9.71637e-17	up	2931	2122	1139	1130
PITG_09526	1.28449	9.77611e-17	up	16759	13889	6331	7157
PITG_14621	-2.65204	9.88477e-17	down	66	51	370	408
PITG_06381	-1.20525	1.01153e-16	down	2385	1826	4661	5674
PITG_05611	-2.61532	1.01582e-16	down	107	101	680	692
PITG_10679	-6.12733	1.0605e-16	down	6	1	241	255
PITG_07343	-7.29626	1.06904e-16	down	0	5	418	474
PITG_04049	-5.45167	1.07895e-16	down	21	3	522	490
PITG_10341	3.19552	1.09275e-16	up	552	262	43	47
PITG_00568	3.02006	1.09534e-16	up	753	605	104	73
PITG_00986	1.25216	1.14142e-16	up	1825	1255	615	746
PITG_13183	-12.163	1.1492e-16	down	0	0	812	996
PITG_12839	1.24521	1.15908e-16	up	1681	1085	601	615
PITG_11566	-1.38001	1.17564e-16	down	509	347	1071	1270
PITG_07827	1.35535	1.27295e-16	up	1478	1056	509	534
PITG_13960	1.80835	1.2752e-16	up	1520	990	311	442
PITG_13437	12.3999	1.29174e-16	up	1416	579	0	0
PITG_15414	-5.23645	1.5072e-16	down	5	6	215	228
PITG_10707	1.22851	1.53379e-16	up	2870	2175	1096	1187
PITG_15747	-7.6378	1.55789e-16	down	1	2	302	330
PITG_11497	-1.30075	1.63422e-16	down	1774	960	3222	3697
PITG_06094	-4.63423	1.6852e-16	down	9	13	296	300
PITG_16735	1.5463	1.78687e-16	up	1068	713	288	352
MSTRG.15850.1	-8.84545	1.83251e-16	down	0	2	449	528
PITG_01130	-7.16699	1.85258e-16	down	4	0	269	316
PITG_07828	2.13235	1.87744e-16	up	921	665	158	226
PITG_07440	2.44856	1.88703e-16	up	576	413	80	112
PITG_07036	1.13879	1.97752e-16	up	6906	4589	2367	3122
PITG_20771	-5.90257	2.02767e-16	down	3	4	217	229
PITG_00636	12.215	2.05115e-16	up	847	772	0	0
PITG_12309	1.6243	2.23469e-16	up	993	702	287	291
PITG_06474	1.33557	2.30669e-16	up	1214	814	399	443
PITG_00448	2.57731	2.32041e-16	up	1325	621	175	153
PITG_06863	12.0876	2.35445e-16	up	1002	557	0	0
PITG_21151	3.22801	2.3555e-16	up	1810	1883	259	168
MSTRG.8061.2	-7.33118	2.36512e-16	down	4	0	356	291
PITG_02029	-12.0995	2.42538e-16	down	0	0	731	1004
PITG_22406	4.5089	2.518e-16	up	226	162	8	10
PITG_07184	-3.8021	2.56967e-16	down	19	20	278	308
PITG_00570	1.55754	2.60307e-16	up	1351	836	393	377
PITG_03462	2.16382	2.60864e-16	up	1130	950	213	287
PITG_20074	2.69727	2.72299e-16	up	618	540	82	111
PITG_18382	-3.55245	2.7556e-16	down	39	49	534	605
PITG_09613	-1.49867	2.78253e-16	down	1135	915	2751	3450
PITG_06075	1.53803	2.93658e-16	up	1504	874	381	467
PITG_11000	12.0337	2.97845e-16	up	948	548	0	0
PITG_00938	12.0349	2.99324e-16	up	951	547	0	0
PITG_11838	-5.68737	3.31347e-16	down	5	3	183	249
PITG_03480	4.83581	3.37804e-16	up	426	172	8	13
PITG_14356	3.27638	3.48337e-16	up	422	330	47	35
PITG_12137	-6.97806	3.49175e-16	down	5	0	256	380
PITG_06802	1.59214	3.49652e-16	up	935	637	250	298
PITG_03589	1.53695	3.62895e-16	up	1249	943	379	422
PITG_22242	-2.57505	3.90829e-16	down	84	49	365	459
PITG_19179	1.16792	3.99094e-16	up	3959	2308	1299	1590
PITG_19148	1.94246	4.05794e-16	up	1414	749	253	325
PITG_01002	-6.97255	4.05939e-16	down	1	3	247	293
PITG_06892	2.3386	4.2199e-16	up	614	358	102	96
PITG_21727	-1.51219	4.27938e-16	down	1050	876	2718	3172
PITG_17950	-1.97437	4.28074e-16	down	640	297	1733	1998
PITG_15964	11.9827	4.29512e-16	up	802	604	0	0
PITG_15834	1.98466	4.48999e-16	up	709	416	140	154
PITG_21665	1.98466	4.48999e-16	up	709	416	140	154
PITG_20412	1.24719	4.59843e-16	up	1598	1129	562	649
PITG_01625	-4.63996	4.65651e-16	down	12	5	213	221
PITG_07959	-6.53324	4.903e-16	down	7	0	304	335
PITG_15270	1.47253	4.96842e-16	up	1442	1094	454	516
PITG_09825	-3.44793	5.15299e-16	down	28	17	253	257
PITG_14222	-11.9346	5.15673e-16	down	0	0	686	858
PITG_03768	1.04962	5.26621e-16	up	3537	2086	1309	1504
PITG_11689	1.07271	5.30586e-16	up	12978	9998	5302	6334
PITG_03018	-3.28659	5.34161e-16	down	96	123	1227	1141
PITG_03546	1.16285	5.39739e-16	up	6491	3560	2184	2426
PITG_02928	-5.77562	5.51128e-16	down	6	2	237	210
PITG_08461	-2.45401	5.57214e-16	down	213	210	1097	1432
PITG_02679	2.46619	5.70114e-16	up	697	613	114	142
PITG_00790	-2.01877	6.0794e-16	down	163	106	510	632
PITG_12881	1.01307	6.23177e-16	up	2695	1906	1154	1246
PITG_14151	1.2317	6.46545e-16	up	1680	1061	554	664
PITG_09985	12.2731	6.521e-16	up	1366	485	0	0
PITG_00329	-3.67289	6.57709e-16	down	201	343	3600	4391
PITG_02107	-11.8606	7.18344e-16	down	0	0	707	754
PITG_09587	1.44946	7.28808e-16	up	1102	768	332	389
PITG_08845	-9.07268	7.34467e-16	down	2	0	643	454
PITG_01963	11.98	7.48351e-16	up	738	644	0	0
PITG_02783	1.92002	7.70186e-16	up	621	404	134	149
PITG_22396	-2.31295	7.94061e-16	down	294	296	1468	1732
PITG_06976	-3.41253	8.13492e-16	down	662	179	3978	4672
PITG_18713	1.57112	8.53566e-16	up	1086	782	330	332
MSTRG.10615.2	-1.7144	8.77333e-16	down	288	218	803	958
PITG_00488	1.04497	8.9853e-16	up	10165	7777	4520	4704
PITG_02136	-1.93508	9.63434e-16	down	166	115	519	611
PITG_00591	-11.8515	9.7163e-16	down	0	0	634	825
PITG_17419	2.95442	9.9994e-16	up	438	351	59	49
PITG_09355	-4.22394	1.01738e-15	down	16	23	417	385
PITG_02730	1.25689	1.03465e-15	up	2680	1613	825	1043
PITG_18928	-1.29774	1.04025e-15	down	608	372	1156	1351
PITG_12427	1.34191	1.0415e-15	up	5445	4488	1965	2233
PITG_07354	1.05173	1.06175e-15	up	2424	1608	1007	1025
MSTRG.3564.2	-11.1966	1.07172e-15	down	1	0	1303	1162
PITG_18288	1.78197	1.10103e-15	up	1312	1028	316	411
PITG_01810	1.55668	1.12415e-15	up	1014	680	302	300
PITG_14713	-2.31918	1.13965e-15	down	119	66	471	480
PITG_04591	-11.838	1.15058e-15	down	0	0	747	686
PITG_01649	1.63697	1.18937e-15	up	897	621	255	257
PITG_03898	-11.8044	1.20126e-15	down	0	0	624	787
PITG_03151	-8.71691	1.29599e-15	down	1	1	373	514
PITG_13912	2.87809	1.31783e-15	up	503	315	65	50
PITG_07153	1.73976	1.33869e-15	up	1053	786	257	328
PITG_08059	1.52134	1.35855e-15	up	1172	688	321	349
PITG_12486	-1.2306	1.40228e-15	down	716	520	1468	1591
PITG_14141	1.2899	1.41903e-15	up	5536	4432	2155	2187
PITG_01239	11.9171	1.4557e-15	up	683	632	0	0
PITG_21017	-11.7627	1.46403e-15	down	0	0	681	682
PITG_02349	4.68275	1.4706e-15	up	406	163	12	10
PITG_02115	1.38874	1.4838e-15	up	1778	1261	622	597
PITG_16376	1.17404	1.54625e-15	up	1475	981	547	592
PITG_04739	-2.23842	1.55666e-15	down	151	80	555	563
PITG_18334	1.28723	1.57844e-15	up	1396	961	498	515
PITG_21278	1.65991	1.62983e-15	up	976	740	273	303
PITG_10995	-1.34513	1.65032e-15	down	627	367	1269	1342
PITG_11085	-2.16831	1.68157e-15	down	200	107	617	807
PITG_10940	1.831	1.68533e-15	up	3871	2052	920	772
PITG_08148	-8.695	1.80854e-15	down	0	2	373	515
PITG_10238	-11.711	1.82954e-15	down	0	0	629	689
PITG_00287	11.7211	1.87307e-15	up	723	468	0	0
PITG_04475	-11.749	1.87444e-15	down	0	0	695	653
PITG_09508	1.3858	1.99721e-15	up	1165	769	382	391
PITG_09306	-11.7054	2.09568e-15	down	0	0	654	656
PITG_14138	-11.6799	2.22641e-15	down	0	0	614	676
PITG_10082	-3.25645	2.28035e-15	down	44	20	298	326
PITG_00110	1.97857	2.32367e-15	up	644	425	144	139
PITG_12556	3.85262	2.33808e-15	up	380	191	23	17
PITG_02546	1.41192	2.39794e-15	up	1813	1402	593	693
PITG_04665	1.45492	2.40439e-15	up	1016	695	302	354
PITG_06365	12.2174	2.48736e-15	up	1387	419	0	0
PITG_06404	11.6984	2.5417e-15	up	663	493	0	0
PITG_17825	-11.6839	2.70854e-15	down	0	0	660	629
PITG_13170	-11.6574	2.78103e-15	down	0	0	576	697
PITG_06880	-11.6453	2.78218e-15	down	0	0	604	655
PITG_05956	-4.88195	2.78367e-15	down	10	4	220	201
PITG_14238	-11.6899	2.85089e-15	down	0	0	561	744
PITG_18725	1.81796	2.87185e-15	up	1969	1521	434	625
PITG_14726	-8.55465	2.87832e-15	down	1	1	366	423
PITG_06088	-1.14451	2.99777e-15	down	699	474	1302	1416
PITG_11942	-1.08889	3.01087e-15	down	4395	3461	8332	9482
MSTRG.13084.1	-3.33979	3.01533e-15	down	48	58	527	658
PITG_08846	3.07967	3.07349e-15	up	17417	5193	1403	1172
PITG_06908	-11.6411	3.1299e-15	down	0	0	567	692
PITG_15745	-1.57519	3.1808e-15	down	587	374	1561	1410
PITG_01969	-10.9429	3.36557e-15	down	1	0	981	1099
PITG_19015	-3.31156	3.37366e-15	down	31	18	248	256
PITG_14134	1.81747	3.40356e-15	up	774	531	171	219
PITG_06689	-11.6302	3.46885e-15	down	0	0	625	618
PITG_03561	1.90038	3.6594e-15	up	1185	993	280	347
PITG_07670	-8.5277	3.68067e-15	down	1	1	373	400
PITG_10888	-11.6131	3.71351e-15	down	0	0	612	617
PITG_01056	-2.15347	3.77679e-15	down	386	175	1250	1268
PITG_04588	1.54484	3.79588e-15	up	1403	783	367	404
MSTRG.21365.1	5.68334	3.91302e-15	up	235	155	2	6
PITG_02229	7.28437	3.98106e-15	up	305	279	4	0
PITG_07290	-4.77158	4.00459e-15	down	7	11	239	302
PITG_05675	1.65551	4.01525e-15	up	2672	2335	820	891
PITG_12537	4.32555	4.16061e-15	up	234	179	8	14
PITG_07160	1.43055	4.17531e-15	up	1098	670	324	357
PITG_19679	1.60392	4.2315e-15	up	807	519	219	236
PITG_01418	-3.04816	4.23744e-15	down	240	81	1306	1305
PITG_19113	11.6131	4.33079e-15	up	626	464	0	0
PITG_02034	1.33795	4.37933e-15	up	4579	2409	1331	1497
PITG_15962	2.25279	4.40916e-15	up	468	319	86	87
PITG_04927	11.5893	4.45299e-15	up	639	441	0	0
PITG_14281	-6.68476	4.53215e-15	down	5	0	250	265
PITG_22689	-11.5674	4.6651e-15	down	0	0	551	644
PITG_06632	11.6543	4.69032e-15	up	607	502	0	0
PITG_12563	-11.581	4.83941e-15	down	0	0	607	594
PITG_00646	-1.19212	4.8855e-15	down	876	533	1520	1830
PITG_01937	-1.05089	5.0701e-15	down	926	622	1558	1806
PITG_10591	-1.78396	5.0964e-15	down	229	174	720	747
PITG_08552	11.5685	5.14917e-15	up	667	410	0	0
PITG_00131	-11.5431	5.29538e-15	down	0	0	552	622
MSTRG.11502.2	11.5556	5.5191e-15	up	624	431	0	0
PITG_18169	-11.5699	5.57267e-15	down	0	0	524	676
PITG_17799	4.34903	5.67767e-15	up	583	207	21	17
PITG_14067	2.12185	5.72963e-15	up	597	449	129	125
PITG_16062	11.613	5.75033e-15	up	739	389	0	0
PITG_13374	-11.6042	5.99147e-15	down	0	0	650	567
MSTRG.3085.1	-5.09848	6.03654e-15	down	10	3	189	265
PITG_11975	-4.31601	6.45799e-15	down	11	8	175	224
PITG_12725	1.63508	6.53994e-15	up	1372	1093	383	465
MSTRG.6719.2	-2.89918	6.55163e-15	down	57	48	349	491
PITG_18720	1.22055	6.55879e-15	up	33305	27964	13138	15101
PITG_20116	1.04355	6.66183e-15	up	4239	2438	1614	1726
PITG_09939	-3.83008	6.74932e-15	down	24	24	417	312
PITG_06682	-11.4983	7.01598e-15	down	0	0	536	602
PITG_14620	-11.524	7.1286e-15	down	0	0	512	650
PITG_00613	1.23809	7.23747e-15	up	2876	2160	1015	1254
MSTRG.21985.3	-11.5228	7.29227e-15	down	0	0	588	565
PITG_04948	-3.67726	7.63757e-15	down	35	13	286	334
PITG_18458	-1.18785	7.7306e-15	down	2031	1603	4068	4762
PITG_10648	-1.48905	8.25545e-15	down	407	310	1007	1126
PITG_02011	-11.4727	8.26617e-15	down	0	0	536	581
PITG_06456	-11.487	8.60706e-15	down	0	0	504	628
PITG_02533	-11.6055	9.18794e-15	down	0	0	680	535
PITG_14573	1.51877	9.47253e-15	up	2086	1620	600	781
PITG_15081	-2.01929	9.51556e-15	down	139	94	449	543
PITG_06651	-1.37318	9.73342e-15	down	1821	941	3373	3946
PITG_18339	4.86856	9.90938e-15	up	1121	2277	86	48
PITG_13505	-1.65666	9.95125e-15	down	384	315	1108	1245
PITG_11126	-3.02694	9.98034e-15	down	61	62	455	639
PITG_11241	-8.64678	9.99838e-15	down	3	14	3728	4529
PITG_15243	3.13951	1.00154e-14	up	2679	3874	386	459
PITG_20948	-7.4619	1.01653e-14	down	3	0	246	296
MSTRG.22398.1	-5.93705	1.04944e-14	down	6	1	192	243
PITG_14625	11.4979	1.05668e-14	up	672	366	0	0
PITG_03532	1.45048	1.07578e-14	up	1240	762	340	423
PITG_14400	-2.01069	1.07585e-14	down	380	179	1114	1169
PITG_03942	-11.4681	1.15435e-14	down	0	0	577	532
PITG_03487	-3.7	1.16112e-14	down	20	23	280	328
PITG_04196	-11.4098	1.22193e-14	down	0	0	507	563
PITG_15282	-4.06998	1.23453e-14	down	23	8	261	263
PITG_07321	6.90601	1.24946e-14	up	526	307	7	0
PITG_14768	11.4548	1.25431e-14	up	642	362	0	0
PITG_14284	11.4237	1.27094e-14	up	570	393	0	0
PITG_19108	-11.4225	1.31971e-14	down	0	0	545	531
PITG_00669	-1.88819	1.34894e-14	down	233	145	754	696
PITG_06671	-2.87607	1.35906e-14	down	64	35	314	440
PITG_07749	6.76634	1.39029e-14	up	770	773	14	1
PITG_14863	3.82296	1.39955e-14	up	510	340	41	21
PITG_12812	-8.40813	1.41667e-14	down	0	2	351	372
PITG_18752	1.1559	1.42206e-14	up	3196	1800	1097	1212
PITG_08358	-4.25191	1.42353e-14	down	14	8	178	260
PITG_05141	1.10901	1.45897e-14	up	3701	2769	1444	1741
PITG_11762	1.71398	1.46077e-14	up	714	483	189	193
PITG_10855	2.6065	1.49496e-14	up	361	266	50	59
PITG_06710	2.25831	1.52929e-14	up	506	345	97	89
PITG_03558	-5.78148	1.57056e-14	down	7	1	207	235
MSTRG.15461.1	-7.44291	1.58766e-14	down	3	0	238	297
PITG_07657	1.44872	1.62816e-14	up	1172	747	370	361
PITG_03445	1.26389	1.64779e-14	up	2421	1356	779	839
PITG_06778	-3.15531	1.69729e-14	down	53	23	343	343
PITG_20489	6.16863	1.79849e-14	up	529	145	5	4
PITG_03309	-1.42043	1.80732e-14	down	429	308	947	1136
MSTRG.1425.1	-4.46849	1.84911e-14	down	11	6	167	225
PITG_15907	-3.88181	2.01056e-14	down	29	10	284	293
PITG_06895	-11.3279	2.0825e-14	down	0	0	469	543
PITG_21623	-10.6529	2.08331e-14	down	1	0	811	889
PITG_21846	-11.3269	2.16324e-14	down	0	0	462	550
PITG_14215	2.04155	2.20726e-14	up	1175	1069	273	317
PITG_13421	11.4181	2.27338e-14	up	508	431	0	0
PITG_01811	-11.3088	2.31173e-14	down	0	0	469	529
MSTRG.9405.6	-11.4094	2.35543e-14	down	0	0	437	640
PITG_14225	-11.3043	2.37894e-14	down	0	0	467	528
PITG_08569	-6.43098	2.44967e-14	down	10	0	401	422
PITG_02757	-2.20795	2.46797e-14	down	181	89	578	698
PITG_04382	2.47704	2.48801e-14	up	756	458	87	141
MSTRG.5041.1	-7.65803	2.61543e-14	down	3	0	232	390
PITG_04289	1.56106	2.73389e-14	up	1064	663	310	297
PITG_13394	-11.2795	2.78027e-14	down	0	0	459	519
PITG_21013	-6.37581	2.82634e-14	down	7	0	267	303
PITG_13372	-1.41962	2.87129e-14	down	391	238	842	905
PITG_11572	-2.28305	2.89007e-14	down	536	219	1836	1830
PITG_07382	-8.37625	2.89941e-14	down	2	0	324	363
PITG_01249	-11.2711	2.91773e-14	down	0	0	460	512
PITG_11131	11.4283	2.95417e-14	up	684	320	0	0
PITG_08577	-2.53008	3.00145e-14	down	74	42	341	351
PITG_08417	-11.3222	3.06227e-14	down	0	0	429	583
PITG_09536	1.16656	3.06818e-14	up	2476	1417	840	950
PITG_08369	11.3093	3.11002e-14	up	501	380	0	0
PITG_14945	11.3169	3.12154e-14	up	588	326	0	0
PITG_02009	-11.3654	3.24638e-14	down	0	0	421	624
PITG_21765	1.91726	3.25427e-14	up	800	632	179	226
PITG_01706	-11.2516	3.29943e-14	down	0	0	453	506
PITG_13431	2.56294	3.42289e-14	up	933	589	98	173
PITG_13848	11.4874	3.53251e-14	up	477	489	0	0
PITG_16475	-10.5706	3.56486e-14	down	1	0	743	865
PITG_11624	-5.11845	3.62922e-14	down	11	4	186	350
PITG_06336	-3.8416	3.68636e-14	down	15	16	234	244
PITG_21916	5.35007	3.72825e-14	up	319	231	11	3
PITG_00805	-11.2685	3.75513e-14	down	0	0	423	551
PITG_04922	-3.08026	3.81948e-14	down	38	29	253	349
PITG_03784	1.24934	3.84449e-14	up	1507	1108	553	610
PITG_00350	1.14035	3.96261e-14	up	1454	984	538	623
PITG_00682	1.38957	3.97512e-14	up	2901	2265	1073	1018
PITG_19978	-5.37376	4.15334e-14	down	5	3	172	173
PITG_11657	-3.39944	4.23542e-14	down	23	19	214	257
PITG_06718	-3.60838	4.331e-14	down	19	15	221	216
PITG_00020	-1.23384	4.38745e-14	down	1210	959	2600	2831
PITG_13250	1.07507	4.51182e-14	up	3210	2128	1349	1294
PITG_03064	-11.2176	4.55886e-14	down	0	0	420	519
PITG_06832	11.4327	4.70745e-14	up	462	469	0	0
PITG_18092	-3.02349	5.18004e-14	down	52	57	478	487
PITG_13346	-3.01673	5.18566e-14	down	40	25	282	264
PITG_08083	1.78251	5.41166e-14	up	773	500	199	186
MSTRG.2889.1	-11.1995	5.46049e-14	down	0	0	408	520
PITG_03958	-8.27698	5.5028e-14	down	0	2	326	335
PITG_21522	11.2158	5.52966e-14	up	542	308	0	0
PITG_14970	2.24541	5.57607e-14	up	2718	1352	333	548
PITG_21906	-1.82222	5.67519e-14	down	177	112	490	577
PITG_08876	2.56625	5.78383e-14	up	934	552	151	106
PITG_00075	-2.18778	6.12296e-14	down	173	160	743	897
PITG_14253	-11.2172	6.28953e-14	down	0	0	494	437
PITG_01908	-11.1427	6.51747e-14	down	0	0	423	466
PITG_13766	-11.1477	6.72183e-14	down	0	0	406	488
PITG_07059	-7.69754	6.85194e-14	down	30	3	2882	3465
PITG_18463	-4.1744	6.89609e-14	down	62	14	612	716
PITG_04957	-11.1586	6.92758e-14	down	0	0	455	441
PITG_01225	2.62023	6.94139e-14	up	620	430	103	75
PITG_10298	1.41331	6.98524e-14	up	976	687	304	354
PITG_09376	-11.1332	7.12697e-14	down	0	0	431	451
PITG_05226	3.40934	7.30713e-14	up	637	314	31	61
PITG_20378	1.81849	7.37717e-14	up	1478	776	337	314
PITG_00293	1.28854	7.55067e-14	up	1067	726	367	403
PITG_21022	1.36391	7.60198e-14	up	6601	3315	1842	2081
PITG_03287	-4.57558	7.80715e-14	down	19	7	219	415
PITG_16718	3.35792	8.50973e-14	up	238	178	20	23
PITG_01924	2.84019	8.54394e-14	up	367	325	51	53
PITG_04810	-5.52291	8.64347e-14	down	3	5	171	229
PITG_01405	-11.1083	8.66236e-14	down	0	0	394	476
PITG_06257	2.09776	8.74742e-14	up	3743	1888	513	839
PITG_09878	2.68218	8.77182e-14	up	322	237	45	47
PITG_10160	1.48372	8.9042e-14	up	1690	946	431	542
PITG_04377	-11.1087	9.01877e-14	down	0	0	435	431
PITG_10438	-10.414	9.04796e-14	down	0	1	706	738
PITG_12571	-11.1375	9.11146e-14	down	0	0	381	509
PITG_10037	-11.1675	9.15059e-14	down	0	0	377	533
PITG_12048	-1.46898	9.16507e-14	down	325	200	712	800
PITG_10678	-1.62679	9.2248e-14	down	431	363	1253	1371
PITG_01088	-11.1036	9.26806e-14	down	0	0	433	430
PITG_17484	2.328	9.32483e-14	up	1076	711	139	237
PITG_11294	11.5259	9.35578e-14	up	426	544	0	0
PITG_09732	-3.42653	9.49394e-14	down	22	16	212	217
PITG_14462	-6.54261	9.56141e-14	down	5	0	231	233
PITG_16758	-11.1518	9.89477e-14	down	0	0	374	526
PITG_13754	-2.60139	9.95484e-14	down	105	48	423	523
PITG_01608	1.35602	1.00121e-13	up	2839	1504	820	917
PITG_07154	11.1048	1.04635e-13	up	442	325	0	0
PITG_12453	-2.46359	1.04912e-13	down	84	45	336	398
PITG_07345	-11.0977	1.05562e-13	down	0	0	378	487
PITG_05427	-11.0652	1.06092e-13	down	0	0	396	447
PITG_02613	-12.2527	1.07227e-13	down	0	4	11241	13030
PITG_07335	-1.8968	1.08897e-13	down	296	156	754	979
PITG_03904	-3.39289	1.11324e-13	down	125	37	788	878
PITG_22757	-11.0901	1.11383e-13	down	0	0	438	416
MSTRG.20145.1	5.47695	1.11478e-13	up	185	181	3	6
PITG_09250	-1.66053	1.16265e-13	down	493	251	1163	1238
PITG_05286	2.60386	1.18305e-13	up	360	284	51	62
MSTRG.18854.1	-11.0462	1.19905e-13	down	0	0	400	431
PITG_19114	-11.2169	1.23999e-13	down	0	0	359	586
PITG_04671	-1.71381	1.25883e-13	down	940	444	2088	2522
MSTRG.18334.2	-11.1174	1.2716e-13	down	0	0	363	516
PITG_21523	2.1638	1.29475e-13	up	459	333	84	103
PITG_01388	-2.40816	1.3147e-13	down	75	48	307	376
PITG_09246	-11.0902	1.35806e-13	down	0	0	362	500
PITG_10659	1.69711	1.37007e-13	up	787	588	203	247
PITG_03295	1.52819	1.38815e-13	up	1631	870	415	474
PITG_19086	-11.1267	1.39433e-13	down	0	0	477	396
PITG_17786	1.51597	1.40571e-13	up	3551	3106	1147	1365
PITG_00290	-11.0205	1.42193e-13	down	0	0	396	420
PITG_14642	2.31479	1.44937e-13	up	416	299	67	85
PITG_16737	-8.28356	1.50401e-13	down	0	2	362	302
PITG_12319	-11.01	1.52713e-13	down	0	0	375	437
PITG_09356	-10.3703	1.52931e-13	down	0	1	606	804
PITG_12483	1.13196	1.53202e-13	up	4353	2382	1501	1654
PITG_04065	-1.3044	1.54321e-13	down	3036	1528	5488	5988
PITG_15867	-11.0406	1.55006e-13	down	0	0	425	400
PITG_01218	11.1792	1.57095e-13	up	405	382	0	0
PITG_00332	-11.0313	1.57314e-13	down	0	0	362	464
PITG_13253	-3.26976	1.64161e-13	down	33	16	228	257
MSTRG.8409.1	-11.0359	1.67051e-13	down	0	0	427	395
PITG_19549	-7.02027	1.76604e-13	down	0	4	273	312
PITG_20736	-11.0002	1.82488e-13	down	0	0	358	450
PITG_13315	-2.60079	1.84137e-13	down	69	36	311	344
PITG_07120	-10.9853	1.87491e-13	down	0	0	361	438
PITG_03627	-11.0063	1.87957e-13	down	0	0	354	458
PITG_11710	2.30538	1.92596e-13	up	1585	1656	366	351
PITG_07331	3.77167	1.96323e-13	up	443	602	43	43
PITG_00656	1.32275	1.98243e-13	up	1684	1275	624	628
PITG_13882	11.0075	1.99465e-13	up	467	268	0	0
PITG_03418	-2.25307	2.0972e-13	down	168	164	838	876
[truncated: 4,307 more rows]

## Sheet: 1306_MY_vs_ZO
#Transcripts	log2FC	pvalue	regulations	Mycelia5	Mycelia6	Sporangia3	Sporangia4	SPL36A	SPL36B	SPL36C	SPL60A	SPL60B	SPL60C	SPT36A	SPT36B	SPT36C	SPT60A	SPT60B	SPT60C	SR36A	SR36B	SR36C	SR60A	SR60B	SR60C
PITG_12466	6.3266	0	up	12599	9156	133	184	107	157	130	119	122	88	116	96	76	154	144	115	142	147	120	123	147	118
PITG_03724	5.69317	1.03845e-248	up	12962	10228	143	254	191	230	260	240	196	192	185	121	98	175	175	233	277	269	248	288	284	209
PITG_20139	5.7812	4.24318e-245	up	30023	22858	364	407	439	541	411	515	526	405	354	336	231	402	374	350	595	585	498	661	571	508
PITG_13807	-8.36269	1.09983e-220	down	126	204	40136	61670	65008	71832	59696	79603	80475	55900	44412	34820	24848	51763	59934	59080	53478	54703	49009	51742	50320	47480
PITG_12545	7.64655	5.8192e-216	up	30525	18858	154	213	115	142	157	145	143	104	94	80	54	76	104	108	109	101	89	91	95	101
PITG_03721	4.93079	7.69872e-204	up	8696	7317	220	349	270	275	279	299	313	144	178	146	129	257	301	232	286	288	224	279	242	324
PITG_10459	-9.21527	3.5998e-199	down	85	39	12297	21069	43395	47643	41536	37508	40983	29437	32783	25044	19004	30057	30952	35253	40295	39641	35589	34621	33092	31601
PITG_13157	13.9788	8.99527e-192	up	18329	11526	247	210	0	0	1	0	2	0	0	2	2	0	0	2	0	0	0	2	3	1
PITG_17956	5.28167	1.42765e-190	up	5446	3549	81	168	103	126	88	138	143	86	75	74	54	81	74	86	137	146	129	127	120	126
PITG_04085	11.9176	3.53678e-189	up	7768	4533	2	1	2	3	2	2	0	1	5	1	1	3	1	35	1	0	1	1	0	1
PITG_04086	11.9181	3.82722e-189	up	7773	4533	2	1	2	3	2	2	0	1	5	1	1	3	1	35	1	0	1	1	0	1
PITG_21540	5.76136	2.31989e-176	up	28716	21134	458	519	378	482	498	410	568	433	293	249	142	383	387	363	572	560	441	555	493	534
PITG_04121	-11.8761	2.81683e-173	down	87	150	559032	785813	282146	289981	266881	409239	503336	323276	236101	198593	149068	487833	510870	949722	506080	531367	462346	634120	564054	573765
PITG_17342	-5.69176	4.7496e-168	down	66	67	3228	3645	3292	3811	3366	2893	3357	2310	3472	2438	2083	2649	3137	1967	4233	4433	3921	3829	3914	3551
PITG_04335	-8.70826	9.35259e-153	down	77	46	14722	16131	28144	28016	30070	15704	19813	13876	29343	22425	20195	25583	22601	38601	23129	26884	24454	20653	21609	21025
PITG_20766	-4.27207	1.04812e-145	down	188	104	2228	3783	2708	3490	3032	2521	2881	1924	2745	2179	1191	2341	2461	2181	2324	2765	2609	3064	2719	2627
PITG_03972	4.98543	3.31599e-145	up	1027	875	22	25	34	34	27	27	23	20	36	33	21	22	24	32	36	34	28	28	33	29
PITG_13122	4.41233	7.54864e-142	up	6409	3856	201	255	195	232	201	145	198	165	225	164	147	257	292	224	303	310	269	231	202	198
PITG_03881	5.68794	3.33231e-138	up	3016	2387	71	89	37	47	47	61	62	42	32	27	29	41	37	43	52	78	44	53	47	57
PITG_04999	-9.92457	1.06839e-137	down	33	43	50581	63429	45182	52724	43620	49521	47913	32679	33978	24870	14457	36596	39494	44577	28739	27072	22733	25510	22906	19418
PITG_20221	-9.55893	2.39888e-137	down	31	26	33983	41803	22931	28012	24469	27082	28263	18002	16104	12095	7534	16513	18645	13384	17394	17696	15603	18436	16551	15296
PITG_01852	-5.40732	1.09297e-133	down	160	106	4956	6009	5440	6722	7162	6030	7621	4747	3836	2879	2455	3992	4223	3546	6286	6374	5396	6406	5829	5818
PITG_07572	-4.81246	3.09713e-133	down	191	111	2228	3576	3839	4774	4015	4021	4493	3016	3923	3759	2645	3923	4395	3454	4702	4654	4361	3878	3884	3519
PITG_02134	-5.89125	3.72962e-133	down	83	44	2684	3579	3850	4686	4075	4219	4420	2747	3029	2107	1548	2891	3331	1878	4125	4361	3878	4298	3799	3994
PITG_22630	3.91032	5.92849e-130	up	848	590	42	59	39	65	55	46	48	26	35	25	28	31	45	43	52	69	33	57	51	48
PITG_11472	-4.73569	7.54257e-125	down	66	54	1053	1394	1511	1693	1570	1337	1528	1054	1702	1125	1073	1265	1438	1843	1828	2034	1647	1583	1660	1501
PITG_09295	4.20647	2.0728e-124	up	2020	1075	79	103	83	106	80	83	80	56	68	30	44	84	51	90	70	98	76	77	80	90
PITG_06146	-4.51684	3.35192e-124	down	292	237	5844	8313	4635	5645	4932	4945	6107	3871	4123	3708	3556	4454	5748	8414	6799	7088	6682	6453	7043	6640
PITG_15485	-5.00294	2.08587e-122	down	156	108	3235	3986	4663	5245	4720	4599	3897	2335	4913	3330	2812	3307	3786	2642	4243	4673	4473	3666	4263	3458
PITG_03948	-6.57004	1.28514e-120	down	67	80	6025	6459	8178	9120	8727	4945	5823	4329	9260	6544	5865	6320	6583	5368	6649	7899	6867	5958	6701	5950
PITG_16112	-5.52809	2.27647e-120	down	79	43	1971	2720	2492	2778	2638	2755	3170	2166	2023	1490	1187	2390	2400	4533	3006	3145	2666	2847	2726	2703
PITG_18644	-3.71907	3.21201e-119	down	919	582	9669	12797	9381	11306	9025	9795	10043	7142	9445	7637	5392	9274	11602	8305	8528	9390	8330	8364	7673	8080
PITG_14466	-6.05829	6.48324e-119	down	60	42	2628	3026	3641	3984	3869	2274	2649	1897	4351	3001	2283	3195	3572	2858	3231	3633	3385	2937	2998	2985
PITG_20102	14.6108	6.20767e-116	up	6368	3807	23	0	0	0	0	0	0	0	0	0	0	0	0	0	0	0	0	0	0	0
PITG_03018	-5.84269	1.55074e-115	down	96	123	7546	9437	6735	7923	8870	6214	7504	4904	6609	4722	3449	5812	6681	4542	5280	5932	4974	5398	4919	5621
PITG_12561	7.54083	3.60935e-115	up	20611	13682	125	142	70	142	83	83	150	60	90	45	44	56	86	61	96	82	109	77	30	95
PITG_10870	-7.20097	6.0739e-114	down	24	19	4237	4766	3073	3909	3550	3270	3505	2392	3035	2319	1760	2219	2377	1796	2931	3064	2734	2844	2735	2492
PITG_10663	7.24614	1.04973e-112	up	2518	1162	11	12	11	17	7	13	8	7	8	13	8	13	23	434	9	12	6	13	6	7
PITG_20212	-5.69594	5.33326e-112	down	150	97	3574	4653	5945	7014	6798	5425	6735	4361	5423	4501	3529	4403	5011	3641	8829	8876	7265	8302	7729	7123
PITG_13660	8.55103	1.24577e-110	up	33226	34082	90	190	84	95	59	93	151	72	70	68	52	59	56	18	96	93	120	88	95	108
PITG_02998	6.31017	1.39748e-110	up	3845	3256	80	70	34	52	36	32	44	36	28	29	21	35	23	34	51	53	54	37	50	56
PITG_17791	-5.8105	1.66938e-107	down	36	12	1115	1136	1501	1288	1498	1066	1392	914	1329	859	844	1091	1370	971	1368	1536	1295	1082	1277	1328
PITG_07059	-9.10156	1.67091e-105	down	30	3	8486	7662	8402	9975	9033	6114	6781	4895	9582	6199	5503	6128	8433	2516	8352	10214	9391	8205	9042	9165
PITG_03693	-4.02035	3.20628e-105	down	70	74	831	1079	1279	1225	1045	1122	1338	964	1058	845	672	828	1253	1157	1347	1331	1243	1318	1288	973
PITG_05806	-10.6105	5.14334e-103	down	4	9	6775	7386	12290	13503	12278	7803	8399	6139	12885	8855	6786	7616	8936	4601	12367	13978	12557	10543	11340	10300
PITG_02320	-6.22687	5.32664e-103	down	21	14	1122	1328	1138	1392	1240	1211	1426	962	924	785	516	984	1146	1036	1797	1705	1500	1554	1457	1369
PITG_01868	-5.17559	8.04513e-103	down	44	31	792	1051	1230	1311	1266	1295	1259	927	1210	982	770	1071	1109	1290	1698	1708	1641	1609	1478	1495
PITG_15471	-9.17856	3.30937e-100	down	11	6	6534	6426	5017	6283	5450	4741	5344	3502	4771	3689	3245	3651	4709	2853	3697	4266	3904	3673	4036	3815
PITG_13581	-10.2392	2.49379e-99	down	21	16	11645	10090	23903	25123	26549	10634	14258	10403	31614	21497	20026	16000	17014	9723	25408	32036	29149	24402	26144	25929
PITG_06019	4.3982	3.25444e-97	up	538	439	31	28	18	22	31	24	23	10	21	16	15	21	18	28	28	27	22	22	21	13
PITG_17828	-10.913	5.38003e-97	down	15	23	29754	26566	48550	51009	48969	20085	21427	17461	70240	45118	42197	32601	34999	16478	33748	40108	35659	25919	31186	26923
PITG_10648	-2.63207	1.48435e-96	down	407	310	1772	2523	1890	2324	2070	1829	2082	1316	2063	1556	1469	1729	2000	2090	2547	2727	2534	2370	2540	2251
PITG_06791	-9.52205	2.9152e-96	down	28	0	3378	5848	8746	10368	8977	7818	8070	5484	11665	7108	6496	7899	9555	5925	9781	10824	9789	10669	11386	10419
PITG_09354	5.26612	3.11428e-96	up	5435	4003	179	156	128	174	127	111	96	82	126	89	86	113	98	132	93	115	75	102	92	99
PITG_08599	14.1463	3.42534e-96	up	4548	2803	0	0	0	0	0	0	0	0	0	0	0	0	0	0	0	0	0	0	0	0
PITG_14601	-12.0287	4.4158e-96	down	1	47	40372	49793	200434	163864	159682	100665	109171	82102	135220	89649	78346	98715	82090	173524	134582	138592	116650	102793	108415	93856
PITG_18326	-7.62172	1.57671e-95	down	76	33	3404	7855	12094	14486	11688	13365	14902	9664	9103	8257	4969	6726	8853	4515	11493	10760	10231	10453	9616	9541
PITG_06943	2.56497	2.67932e-95	up	2791	2254	355	588	342	430	407	328	447	307	365	305	240	366	427	540	468	487	444	418	425	389
PITG_14084	-7.21232	3.76195e-95	down	22	22	2062	2418	3291	3428	3144	2254	2224	1773	4337	3176	2655	2960	3267	3871	3604	3519	3415	3167	3259	2954
PITG_07958	-5.91668	2.2152e-93	down	177	104	2703	5369	7943	10052	8065	10047	10418	6850	6861	6275	4732	6265	6902	7109	10482	10151	8198	9983	9167	7936
PITG_03552	5.58258	4.59913e-92	up	4310	3700	108	140	95	87	73	94	91	69	52	46	33	70	59	135	99	93	67	85	55	56
PITG_13065	-6.86304	2.15667e-91	down	69	66	7439	7335	9226	10301	10440	5029	6244	4457	10147	6887	6321	6016	7178	2852	7575	8981	8174	7367	8328	8152
PITG_06202	5.8128	3.21511e-91	up	1825	1857	16	26	41	37	27	34	19	27	40	29	26	29	40	51	39	33	27	32	24	30
PITG_02758	-2.84209	8.82244e-91	down	131	84	769	970	766	876	779	707	736	510	670	568	489	648	651	591	815	850	720	692	720	692
PITG_11604	-3.3914	2.40394e-89	down	171	112	1531	2076	1546	1689	1427	1669	1533	1171	1330	906	808	1176	1158	1500	1406	1511	1333	1187	1365	1161
PITG_23066	-5.04157	1.20645e-88	down	41	29	1144	1124	1051	1328	1305	1136	1314	903	866	638	662	703	850	738	1217	1371	1254	1442	1252	1206
PITG_16061	-10.5624	2.13358e-88	down	4	12	7335	8019	13858	14248	15735	7121	10283	6977	16327	12127	9854	9324	10113	4039	16073	18322	16118	14870	15041	14443
PITG_15469	-7.57539	2.93668e-88	down	27	13	4028	5375	4114	4783	4378	2841	3211	2013	4299	3183	2770	3071	3211	1255	3664	3791	3450	3212	3158	2887
PITG_18578	-11.6826	9.07693e-86	down	27	61	295588	408975	181704	228205	183037	269748	267734	172753	90494	68751	39891	93717	111812	69688	109279	100315	79508	107717	96599	79733
PITG_18187	4.92352	9.2382e-86	up	32592	22764	926	1402	707	897	796	840	1001	634	524	413	309	605	686	778	1047	1218	1129	1201	1202	1093
PITG_12987	-5.12471	2.33275e-85	down	49	46	1247	1256	1565	1883	1801	1160	1392	959	1809	1232	1173	1293	1295	1333	1868	2351	1935	1945	1951	1897
PITG_01397	4.98607	1.03522e-84	up	5671	4528	100	166	183	221	174	175	173	152	175	161	81	139	194	167	132	124	119	133	125	109
PITG_11253	-7.71239	1.20001e-84	down	9	10	2364	2377	2020	2520	2485	1637	1889	1237	2122	1522	1026	1511	2014	943	2105	2200	2002	1898	1918	1714
PITG_08612	-9.64576	1.76363e-84	down	8	5	4639	4737	5327	5588	5891	2870	3703	2708	6588	4319	4133	4059	4433	2399	5442	6437	5536	5567	5440	5193
PITG_00124	-9.08545	2.754e-83	down	10	6	2441	4103	3892	4614	4187	3570	3815	2698	5518	4605	3805	4487	5447	3679	3807	3717	3437	3268	3415	3252
PITG_01938	5.5089	2.85373e-82	up	28345	22355	402	379	485	508	469	433	707	327	402	363	148	610	650	866	730	716	683	570	562	642
PITG_17577	-4.38465	3.08918e-82	down	58	19	545	935	712	925	794	718	678	504	785	647	371	636	729	576	698	1010	740	906	845	763
PITG_00075	-3.02594	1.02834e-81	down	173	160	1320	1687	1307	1644	1416	1397	1428	971	1197	946	604	1097	1469	946	1319	1473	1310	1673	1420	1300
PITG_03309	-3.90737	4.5696e-81	down	429	308	3120	4209	5307	6071	6174	4536	5966	3986	4527	3754	3485	4131	4279	4125	6952	7136	6269	6683	6407	6286
PITG_02687	7.1591	1.42289e-80	up	4628	6123	59	52	34	44	29	29	37	42	28	25	8	15	21	25	63	56	55	47	39	53
PITG_08458	-5.47796	3.72067e-80	down	46	49	1339	1624	2029	2325	2261	1972	2026	1490	2076	1504	1224	1427	1711	1192	3085	3096	2490	2658	2895	2476
PITG_19609	-5.31081	1.75815e-79	down	71	28	868	1297	1829	2107	1836	1737	2085	1415	1581	1182	1032	1456	1413	1545	2647	2544	2022	2423	2267	2057
PITG_11109	-6.74818	2.34462e-79	down	0	32	1706	2122	1712	2108	1957	1389	1849	1208	1875	1403	1098	1556	1642	1350	2316	2448	2142	2100	2170	2128
PITG_03882	5.86405	6.5337e-79	up	6145	5534	164	217	88	101	137	81	119	75	69	54	41	60	58	94	123	109	84	86	89	101
PITG_13005	5.83499	1.00682e-78	up	3817	4414	122	97	58	108	116	72	77	49	47	49	48	67	79	57	52	78	55	46	73	61
PITG_01056	-3.59277	1.64967e-78	down	386	175	1979	3506	2691	3506	2966	3286	3595	2503	2659	2145	1770	2258	2541	2278	4341	4257	3620	4022	3909	3247
PITG_14188	-4.55607	2.3452e-78	down	48	22	511	668	760	887	838	732	851	601	759	643	526	672	668	526	977	942	878	890	812	769
PITG_05154	-6.75966	1.71661e-77	down	10	10	776	966	1284	1290	1173	948	925	722	1124	873	733	868	870	826	1130	1260	1171	1012	1050	1072
PITG_13551	-4.91883	2.18846e-77	down	615	384	6722	8392	15926	17514	17304	11652	13143	9420	15992	12599	10554	11641	12250	13025	17974	18401	16455	16126	16227	14653
PITG_04976	-4.77676	2.21562e-77	down	123	81	1999	2135	2953	3369	3259	2132	2444	1806	3451	2507	2085	2152	2560	1635	2753	3221	2802	2496	2682	2543
PITG_20265	-5.44407	4.86577e-77	down	17	20	741	987	740	902	873	750	780	537	724	617	435	612	763	401	932	897	940	872	878	871
PITG_05392	-9.80253	8.65058e-77	down	24	18	13860	13862	24017	24539	23905	10164	10550	8401	36252	22127	18403	18505	22333	7733	14545	17400	15509	10781	13055	11576
PITG_11944	4.34685	1.04891e-76	up	1374	933	67	100	56	66	60	40	38	34	68	43	32	50	59	40	51	66	52	45	37	50
PITG_11235	-4.21092	1.36149e-76	down	89	45	1053	1343	1507	1514	1420	1138	1180	807	1090	866	706	1049	1088	1597	1163	1193	1002	877	975	913
PITG_14005	3.19319	7.5969e-76	up	5609	3428	421	581	414	452	387	359	394	300	363	357	287	465	500	714	540	571	494	510	510	454
PITG_06389	-5.71938	7.86853e-76	down	42	64	3085	3361	3171	3175	3093	2660	2773	1981	3494	2313	1790	2473	3266	998	2876	3218	2884	2523	2951	2899
PITG_07194	-4.25632	1.8575e-75	down	97	92	1256	1695	1624	2385	1916	2027	2477	1337	1536	1179	690	1156	1633	1435	2314	2456	1790	2298	2219	1582
PITG_06309	-8.91416	3.84458e-75	down	9	4	2992	3068	3189	3429	3620	2063	2455	1815	3943	3049	2347	2785	3144	1640	2854	3233	2948	2457	2632	2594
PITG_17073	-5.2009	1.04922e-74	down	24	20	569	766	768	1014	884	745	783	591	631	521	437	597	681	459	1104	1093	931	937	891	845
PITG_09952	-5.6327	2.41613e-74	down	48	35	985	1433	2149	2082	1809	1582	1716	1270	1736	1294	1284	1651	1564	3287	2702	2717	2390	2358	2328	2173
PITG_14831	3.26363	4.71676e-74	up	1774	1196	119	211	124	148	90	140	148	93	120	100	78	127	143	198	189	214	186	146	157	165
PITG_01608	2.36359	1.01633e-73	up	2839	1504	324	424	402	509	471	470	412	287	333	240	171	320	340	334	479	490	448	442	437	388
PITG_18728	3.1467	3.57226e-73	up	2137	1645	229	295	147	203	172	199	207	104	183	166	112	192	215	177	250	313	201	211	248	221
PITG_02248	-6.94592	4.16344e-73	down	12	7	1032	1080	1253	1254	1242	796	922	691	1320	938	918	1012	946	1080	1180	1243	1143	1085	1119	1047
PITG_07355	-10.785	3.29406e-72	down	6	13	16584	12883	22985	25996	23923	9599	9700	7824	34618	20867	18162	13531	16638	5478	15233	18160	15718	12011	13981	11370
PITG_14057	4.56103	4.48734e-72	up	2740	1518	39	51	79	106	96	98	105	77	90	57	57	91	105	95	98	91	82	69	79	62
PITG_07715	-8.25962	7.02199e-72	down	23	0	1371	3010	2844	3462	3346	4345	5085	3203	2057	2227	1900	2788	3529	3718	2849	2631	2580	2806	2595	2735
PITG_00273	-9.30184	1.18702e-71	down	8	13	8990	7712	7608	8499	8658	3649	4563	3201	10564	7670	6478	5957	6976	2934	5393	6384	5779	4864	5342	4809
PITG_11676	5.58227	1.45341e-71	up	2943	1500	27	34	25	64	41	77	54	28	25	25	18	41	31	37	79	44	62	44	52	40
PITG_10329	-6.48173	2.41892e-71	down	29	15	1220	1234	2495	2573	2143	1510	1495	1085	2601	1899	1310	1714	2045	1385	1965	2093	1846	1593	1668	1432
PITG_10933	-6.03625	3.08472e-71	down	16	21	915	1138	1214	1366	1268	817	1107	743	1442	915	781	884	1066	628	1575	1715	1409	1470	1421	1452
PITG_00820	-9.05497	4.16801e-71	down	7	4	1320	2268	2814	3250	2349	3149	3382	2375	1941	1810	1160	1952	2477	2529	4088	3712	3285	3949	3632	3241
PITG_06106	-1.99819	1.34756e-70	down	1048	769	2447	3434	3522	4072	3793	3555	3860	2495	3390	2614	2319	2927	3084	3205	4213	4215	3657	3796	3711	3450
PITG_07943	-4.66141	4.51948e-70	down	131	118	3686	4733	3434	4032	4399	2977	3755	2194	2971	2256	1328	3129	3104	1543	2954	3009	2794	2579	2786	2701
PITG_00406	-3.24166	5.1106e-70	down	186	134	1252	1603	1315	1579	1308	1681	1797	1291	1050	748	716	1105	1289	1875	1674	1795	1492	1700	1530	1639
PITG_06718	-5.51488	1.67409e-68	down	19	15	896	1139	600	573	780	669	782	461	576	512	475	658	611	600	797	986	712	869	975	853
PITG_00937	-10.8678	3.37656e-68	down	5	4	12902	14290	9232	10262	9433	7099	7111	4791	10302	7754	6073	8123	8729	7669	5275	5866	5104	4817	4719	4149
PITG_12813	-3.71773	4.29714e-68	down	118	82	755	1212	1513	1733	1499	1431	1437	1042	1188	963	810	1015	1249	820	1379	1407	1311	1194	1221	1193
PITG_20295	-4.82995	7.1136e-68	down	63	38	1106	1293	1728	1693	1413	877	1066	766	1877	1150	1016	1232	1197	1578	1335	1644	1437	1137	1292	1286
PITG_10011	1.91172	9.64841e-68	up	1269	1046	237	352	274	283	299	306	332	212	264	234	211	249	303	334	379	358	288	299	304	292
PITG_13111	5.77323	3.45224e-67	up	1324	1112	34	34	27	18	23	19	26	14	9	10	17	7	30	28	19	24	30	20	13	22
PITG_16089	-5.94756	1.2347e-66	down	50	35	1467	1838	2471	2867	2663	1900	2193	1545	3165	1986	1936	1731	2025	1126	3510	3574	3223	3215	3374	2824
PITG_15335	-5.13215	1.38338e-66	down	58	55	1389	1758	2291	2069	1940	1501	1505	1101	1775	1423	1212	1539	1329	3768	2488	2562	2181	2033	2176	1836
PITG_15926	-2.8166	3.49516e-66	down	328	239	1788	2229	2033	2268	2010	1664	1591	1170	2167	1652	1388	1799	1912	1508	2077	2117	1930	1879	2037	1769
PITG_13414	-5.35558	1.86459e-65	down	48	45	1450	2014	2416	2878	2885	1955	2120	1592	2052	1429	970	1563	1818	804	1540	1912	1756	1745	1646	1644
PITG_07440	5.58033	1.98447e-65	up	576	413	16	13	9	11	7	6	7	6	6	2	4	13	4	9	17	13	12	12	12	16
PITG_04122	-2.99888	2.97745e-65	down	200	80	829	998	1110	1039	1030	1126	1104	764	834	856	689	1032	1029	1181	1002	1045	1042	1213	900	971
PITG_03419	-3.31678	7.29429e-65	down	286	228	1888	2773	2405	2935	2754	3178	3620	2461	1777	1554	1191	2193	2135	1945	2756	3070	2471	2615	2731	2063
PITG_15721	-4.44182	8.05131e-65	down	55	36	504	771	708	984	817	817	1080	818	868	866	568	841	1071	823	1091	1232	994	1226	1031	1067
PITG_10077	-9.21601	1.21511e-64	down	6	3	1626	2177	2875	3274	3170	1972	2475	1732	2951	1985	1852	1720	1982	1401	3092	3425	2878	2745	2974	2801
PITG_05079	3.4545	1.38521e-64	up	9591	5467	12657	8662	501	755	673	547	677	428	509	402	289	669	746	333	817	862	770	830	679	757
PITG_03611	3.79462	1.46253e-64	up	5218	4461	193	242	452	389	337	312	419	283	335	313	197	389	375	1672	346	393	319	321	296	307
PITG_00081	-6.99407	2.68005e-64	down	18	37	5922	5077	4175	5004	4696	3046	3071	2177	4625	2590	2296	3145	3818	1142	3017	3679	3245	3360	3417	3071
PITG_02460	-5.7462	5.79656e-64	down	32	20	1385	2218	1660	1681	1406	1872	1970	1328	879	611	530	867	975	1000	1389	1426	1176	1315	1278	1161
PITG_20970	4.30289	7.92162e-64	up	14418	12853	406	511	773	759	698	463	834	395	462	366	299	643	773	851	913	1011	834	983	715	747
PITG_10510	-4.40727	2.2341e-63	down	38	21	401	691	722	803	713	673	649	453	652	470	304	590	603	542	598	553	566	462	515	509
PITG_02421	-6.8649	7.61084e-63	down	11	7	973	1079	1133	1245	1198	673	905	590	1146	802	774	904	848	1380	794	1108	905	950	857	897
PITG_05762	1.77503	1.37131e-62	up	4678	3039	1058	1447	979	1196	1144	1192	1221	929	771	729	599	843	1052	1099	1283	1248	989	1057	1023	1039
PITG_20413	-10.6701	2.0196e-62	down	4	6	2657	4504	9688	10776	9758	7137	7706	5463	7442	5179	5968	3379	3725	3363	12792	13880	12148	11877	11113	10192
PITG_03875	-6.67925	2.84875e-62	down	50	22	6156	5779	3454	4181	3798	2554	2485	1705	4561	2617	2545	3240	3979	1888	2425	3147	2857	2743	2683	2487
PITG_03198	-3.13818	3.70506e-62	down	137	92	1118	1447	900	1150	1044	1044	1235	706	846	633	526	673	743	679	1061	1002	991	1051	972	982
PITG_07996	-5.97383	4.43097e-62	down	246	151	5420	6032	13572	12720	13491	7183	9719	6663	15227	10561	11859	9532	8465	16344	12406	15040	12756	12905	13060	11363
PITG_16760	6.94878	6.7354e-62	up	12008	8973	88	100	57	71	46	25	59	33	100	84	65	49	65	41	136	131	119	95	117	111
PITG_23067	-4.67715	1.4226e-61	down	30	34	568	730	824	984	900	860	799	656	743	618	459	608	739	383	1013	1007	934	961	984	907
PITG_12878	-6.42071	3.44712e-61	down	105	89	2819	3502	10391	9959	9024	5423	5967	4489	10703	6873	7331	6368	6694	8270	10234	11381	9881	8479	9355	8427
PITG_17507	4.74625	4.26135e-61	up	14181	11173	339	613	508	497	491	740	807	502	268	284	186	438	394	433	344	458	417	430	402	390
PITG_12231	-7.09776	4.35534e-61	down	16	2	999	1593	788	1002	873	1326	1346	951	628	561	618	957	967	884	1505	1537	1278	1520	1558	1291
PITG_03487	-5.83061	5.64247e-61	down	20	23	635	743	1221	1363	1385	940	1202	856	1217	871	822	930	1021	745	1640	1797	1616	1462	1542	1458
PITG_18016	-7.23857	1.09625e-60	down	10	6	979	1139	1334	1532	1455	1018	1052	813	1473	1000	951	1023	1179	638	1237	1220	1028	934	1038	884
PITG_17675	-11.4366	1.41998e-60	down	17	0	25202	34252	29056	30109	25033	34697	35562	26335	9648	7521	3119	13061	12398	27366	14021	14009	12014	13449	11728	11487
MSTRG.6381.1	7.28706	1.62796e-60	up	31898	19943	118	101	176	164	345	86	185	208	133	164	158	140	87	63	152	136	119	125	119	159
PITG_07974	1.40943	1.93867e-60	up	5306	3680	1483	1992	1692	1842	1728	1554	1695	1246	1160	1117	758	1392	1465	1612	2028	1937	1773	1799	1753	1693
PITG_08916	-7.29003	2.65345e-60	down	14	0	992	1048	1096	1245	1150	848	960	614	1170	883	673	875	1117	576	1061	1140	1082	859	1043	1003
PITG_04074	-11.7625	2.83439e-60	down	3	11	22983	28170	45925	36681	36087	24674	28067	20092	30089	22066	16973	28584	23785	66948	11950	13437	11134	8396	9074	8359
PITG_01219	-5.00938	7.91865e-60	down	120	106	2316	2103	4370	4170	4263	2312	2896	2194	4615	3054	3278	3017	3086	3991	3484	4503	4023	3217	3606	3397
PITG_08494	-4.1254	8.60834e-60	down	31	30	417	486	484	579	514	547	492	375	622	417	302	356	486	348	667	703	570	614	567	483
PITG_10915	-8.54193	9.17455e-60	down	12	1	3566	3068	2007	2580	2409	1712	1818	1267	2290	1330	1626	1627	2134	829	1848	2674	2379	2659	2357	2315
PITG_01142	-2.99148	6.56113e-59	down	201	143	1120	1447	1418	1791	1443	1618	1622	1124	1147	867	769	870	1000	898	1508	1539	1421	1416	1213	1334
PITG_11983	-6.37771	1.12795e-58	down	46	25	1917	2505	2787	2537	2355	2542	2877	1964	1700	1332	988	2747	2342	7465	3249	3292	2993	3007	2942	2950
PITG_03722	4.34965	1.658e-58	up	466	346	15	26	8	24	19	13	25	24	10	8	16	15	20	25	20	24	19	17	22	23
PITG_00702	1.37887	2.2626e-58	up	13958	10023	3773	5005	4247	5244	4288	4051	4107	2933	4662	3367	2516	4171	4574	3978	5359	5348	4843	4691	4552	4527
PITG_02952	-7.99847	3.29877e-58	down	6	5	853	1164	1474	1670	1498	1087	1275	830	1676	1245	1113	1146	1264	808	1590	1684	1447	1357	1443	1217
PITG_10721	5.18792	3.81545e-58	up	4660	3323	111	181	130	156	104	168	146	108	84	74	23	71	91	67	96	111	74	82	90	103
PITG_01275	2.6483	3.87723e-58	up	901	561	55	133	91	123	96	127	129	80	78	91	64	101	101	110	137	133	142	123	122	119
PITG_18312	4.07568	6.67284e-58	up	9181	7400	492	535	534	509	497	370	382	281	536	259	303	463	519	916	434	470	463	422	451	431
PITG_08773	-3.6522	9.69774e-58	down	78	51	581	762	761	904	775	906	873	511	774	566	428	615	725	390	977	988	909	910	899	824
PITG_13264	-6.2796	1.54304e-57	down	22	17	1837	1816	1798	1835	1780	1168	1114	848	2142	1402	1172	1246	1462	707	1257	1449	1282	1132	1265	1082
PITG_10866	3.19177	2.10685e-57	up	1898	959	171	182	134	179	145	120	123	70	174	125	104	134	133	138	162	197	160	115	121	122
PITG_17410	-6.81503	3.75501e-57	down	67	37	9173	8466	6377	6355	6272	3062	3334	2397	8615	5466	4911	4676	5174	2989	4666	5513	4848	3781	4368	3842
PITG_05288	-4.68822	1.17799e-56	down	64	28	768	892	1074	1204	1286	730	710	698	1171	1061	955	1047	1129	1232	1270	1318	1164	1017	1219	986
PITG_02893	-4.43891	1.50138e-56	down	85	37	1043	1337	1403	1543	1387	1251	1543	992	787	683	863	820	794	2069	1176	1330	1222	1146	1130	1194
PITG_15655	-8.22536	1.64683e-56	down	0	12	1972	2629	2709	2829	2395	1528	1614	1037	2490	1662	1243	1800	1777	1078	1636	1848	1516	1366	1583	1560
PITG_04398	11.5408	2.08504e-56	up	22997	12654	19	14	5	6	5	5	0	0	2	3	2	3	0	4	10	14	8	3	4	5
PITG_17445	2.82968	2.60692e-56	up	10139	7960	1039	1189	1151	1326	1211	922	1043	699	1086	837	624	1097	1198	1726	1567	1670	1420	1554	1473	1377
PITG_00030	-3.14601	8.69584e-56	down	67	44	419	505	586	576	494	460	505	317	481	407	337	384	395	471	474	492	415	429	448	420
PITG_04833	-9.25256	1.25568e-55	down	10	0	1942	1833	3502	3440	3414	1875	1799	1594	3223	2611	2432	1949	2563	1174	3234	3400	2986	3256	3246	2917
PITG_01447	1.2034	2.02407e-55	up	5665	3854	1853	2345	1737	2102	1962	1766	2082	1322	1822	1473	1062	1831	2110	1734	2511	2467	2156	2176	1999	2026
PITG_05676	5.05014	3.18789e-55	up	2275	1932	100	135	73	71	71	60	52	53	49	27	27	50	55	75	66	74	49	63	30	42
PITG_17262	1.59851	3.32155e-55	up	5056	2945	1110	1404	1089	1367	1195	1451	1607	958	1021	823	718	1097	1317	1074	1487	1427	1219	1324	1339	1177
PITG_05495	-4.28956	4.06501e-55	down	39	24	358	553	654	715	602	640	773	542	530	357	333	340	499	419	698	797	687	668	649	606
PITG_07999	-5.36923	5.66553e-55	down	1123	707	21634	24662	46940	39835	43751	24497	31151	22030	44133	31649	31918	34497	27481	69434	31161	38001	31969	28669	29693	27979
PITG_13968	-3.16608	6.1104e-55	down	911	318	3986	5462	5326	6145	7003	4455	6204	3828	3679	3316	2499	4021	4054	3282	5972	5690	5070	5907	5554	5567
PITG_03592	-7.46385	9.24485e-55	down	7	7	1542	1638	1351	1751	1392	1050	982	744	1506	1031	748	943	1396	547	968	1161	1156	1089	1102	940
PITG_10096	-7.75348	1.19324e-54	down	23	3	835	1034	2210	2594	2603	1900	2447	1469	2277	1938	1670	1928	1969	1784	3937	4144	3171	3645	3460	3178
PITG_11346	-7.29887	1.21121e-54	down	9	10	1326	1163	1508	1818	1748	1020	1097	721	1749	1129	888	1018	1265	494	1891	2209	2008	1814	1835	1876
PITG_12950	-8.61795	1.95635e-54	down	5	3	1724	1590	1742	1925	1842	1198	1374	946	1836	1180	1049	1321	1501	912	1387	1584	1489	1410	1367	1376
MSTRG.27848.1	8.34724	2.48084e-54	up	477	384	1	1	1	1	0	2	1	1	3	2	1	0	1	1	1	5	0	1	1	1
PITG_08806	-6.36834	2.7487e-54	down	43	0	1368	1665	1489	1912	1709	1282	1498	777	1794	1323	1262	1117	1364	729	1586	1707	1445	1701	1728	1456
PITG_15021	-7.89559	3.95573e-54	down	4	5	827	968	1272	1224	1256	976	933	667	1099	771	653	828	880	1399	1044	1140	1009	1042	995	897
PITG_14937	-9.74203	4.72944e-54	down	4	6	5640	4051	5049	5593	5799	2272	2649	1920	7122	4389	4325	4265	4691	1909	3108	3988	3504	3057	3279	3055
PITG_13346	-4.42893	5.86817e-54	down	40	25	697	812	698	871	758	522	548	356	927	586	469	637	691	497	678	682	614	585	596	569
PITG_10941	1.66272	6.77717e-54	up	101487	61692	20938	28060	23740	26182	26206	19769	23837	15305	24067	19725	12270	23445	28023	26727	28574	28670	25975	25702	23532	23522
PITG_15241	-5.88957	1.27971e-53	down	11	16	495	629	934	1062	1027	537	665	490	967	825	577	655	861	597	836	1009	785	753	810	687
PITG_13511	-6.56855	2.50554e-53	down	17	0	760	621	793	973	901	529	742	542	823	589	592	736	667	555	647	769	676	705	684	696
PITG_12687	-3.73171	2.64749e-53	down	160	91	2173	2262	1593	1891	1632	1117	1192	830	1829	1243	1082	1327	1448	1092	1650	1834	1575	1518	1605	1462
PITG_19202	-2.57355	2.69764e-53	down	103	52	361	596	414	523	463	534	507	335	379	292	238	296	394	373	539	511	462	398	442	425
PITG_01067	-3.8975	3.7451e-53	down	291	247	2447	3198	3939	4741	4351	3334	3952	2573	3974	2802	2389	2846	3419	1970	5602	5778	4784	5069	4961	4490
MSTRG.7729.1	-6.06054	1.03854e-52	down	18	11	1027	1415	993	1143	883	1340	1160	851	816	602	411	956	905	1235	732	693	692	709	665	571
PITG_15582	-5.11483	1.43036e-52	down	90	55	1719	2687	2580	3210	3745	2261	3053	2128	2215	1745	1281	2302	2348	611	2377	2614	2244	2425	2180	2472
PITG_02399	-6.17133	2.29087e-52	down	60	63	1401	2088	4435	4722	4105	3839	4555	3064	3888	2724	3138	2880	3117	3115	7361	7235	6485	6373	5961	5878
PITG_17722	-3.74201	3.34536e-52	down	59	22	340	523	630	659	524	405	508	333	425	458	322	424	508	328	562	652	502	581	524	521
PITG_17957	-4.08303	3.9649e-52	down	41	15	524	652	349	483	364	434	408	294	386	250	227	302	391	375	560	621	514	520	537	483
PITG_20098	6.13597	4.85706e-52	up	5283	4187	27	70	45	60	26	65	81	43	70	31	10	89	84	71	86	78	114	92	72	84
PITG_10544	4.15155	5.07383e-52	up	958	798	71	50	39	46	56	31	36	24	56	29	27	29	52	36	69	64	68	45	46	68
PITG_02942	-4.27969	8.76637e-52	down	21	26	276	405	461	453	374	428	394	326	319	309	276	425	396	497	587	612	553	530	560	529
PITG_02581	2.38634	1.1662e-51	up	936	758	129	241	117	165	123	146	169	103	119	141	102	145	143	182	191	186	153	171	183	157
PITG_08395	-7.84964	1.69366e-51	down	4	6	1411	1299	1109	1282	1200	806	871	612	1445	931	864	970	1151	599	1127	1275	1177	1117	1135	1114
PITG_12186	-9.30737	1.96433e-51	down	3	5	1503	1747	2931	3290	2996	1954	1939	1516	3786	2645	2387	1789	2441	1144	2954	2804	2491	2231	2361	2226
PITG_00020	-1.98036	2.22819e-51	down	1210	959	3726	5218	4358	5093	4578	4994	5490	3327	3247	2853	1885	3463	3719	3554	4573	4544	4071	4550	4101	3944
MSTRG.15895.2	-6.78886	2.24141e-51	down	12	8	1072	1047	1334	1451	1250	780	838	590	1548	967	824	778	966	408	1126	1194	1098	971	1066	911
PITG_17004	-2.53132	5.00474e-51	down	306	140	1038	1360	1209	1500	1442	1191	1343	871	1066	856	663	862	1000	740	1374	1488	1359	1310	1288	1322
PITG_11059	7.92794	9.40602e-51	up	2441	1804	15	14	7	6	7	3	3	2	4	7	1	6	2	12	11	9	15	11	9	22
PITG_02784	-5.06995	1.08959e-50	down	54	27	564	866	1194	1416	1146	1157	1349	838	1282	762	829	909	1113	793	1906	1987	1593	1843	1773	1546
PITG_12744	-3.14368	1.1096e-50	down	101	42	367	503	722	654	550	554	565	402	535	427	313	467	513	666	752	788	669	632	704	634
PITG_08954	-6.66544	1.14966e-50	down	23	12	1803	1221	1925	2163	2247	999	1169	834	2403	1437	1476	1307	1577	541	1699	2130	1907	1708	1745	1544
PITG_03620	3.41899	1.40196e-50	up	3029	2167	322	424	197	267	213	183	187	130	254	171	120	228	234	143	274	283	250	232	229	228
PITG_00672	-9.5004	2.18896e-50	down	0	7	3111	2805	3231	3560	3418	1765	1981	1529	3749	2660	2104	1926	2191	1130	2349	2628	2367	2278	2424	2226
PITG_21033	7.02763	2.4037e-50	up	2646	3172	38	35	24	23	23	14	14	10	18	7	12	9	14	5	24	42	37	28	40	32
PITG_08419	-5.87403	2.86101e-50	down	8	10	366	424	616	748	580	523	559	384	584	378	337	376	466	331	530	607	540	478	561	501
PITG_01223	4.32714	2.91937e-50	up	4022	2415	253	289	125	155	205	127	101	101	155	111	64	108	125	172	135	200	157	126	144	109
PITG_13583	-8.72114	3.42141e-50	down	2	11	2181	2050	3583	3911	4282	1530	2033	1541	4990	3246	2657	2669	2669	1175	2814	3272	2858	2216	2659	2312
PITG_07522	6.09789	5.96618e-50	up	1464	955	19	15	18	33	25	14	11	10	29	18	19	8	8	9	12	13	18	12	12	17
PITG_02373	5.57725	6.17684e-50	up	921	814	17	13	15	16	14	19	12	12	28	11	15	16	23	43	16	16	16	18	11	11
PITG_13253	-4.64159	6.2337e-50	down	33	16	437	625	448	576	525	508	567	331	525	395	328	366	516	380	856	798	718	755	827	779
PITG_20468	-3.17631	1.11714e-49	down	54	37	367	397	471	539	471	473	423	331	365	268	216	368	339	374	389	400	367	364	379	308
PITG_21127	4.00487	1.60219e-49	up	3307	2173	191	256	117	154	126	123	130	84	96	96	62	130	156	214	250	229	204	234	181	195
PITG_18170	3.82021	1.84905e-49	up	725	377	31	30	25	35	37	46	40	30	26	29	10	39	63	37	32	41	32	47	39	37
PITG_17991	-3.90963	2.04687e-49	down	34	20	391	412	449	469	457	391	416	260	340	243	198	229	350	273	367	486	471	412	429	481
PITG_03612	-5.66472	2.43542e-49	down	151	134	13321	13561	7764	9070	8302	5908	6056	4365	9217	6002	4969	5771	6505	3658	5506	6266	5294	4862	5304	4618
PITG_19979	-4.56608	2.4386e-49	down	24	11	309	420	296	390	454	435	485	338	355	353	276	340	445	263	410	437	327	414	363	383
PITG_15414	-7.80374	3.14741e-49	down	5	6	495	657	1395	1307	1121	915	1009	749	1285	894	835	961	939	1541	1589	1665	1543	1461	1414	1356
PITG_04821	-4.53532	3.30404e-49	down	22	18	323	514	420	572	455	594	636	483	336	259	253	312	350	352	475	550	484	487	411	422
PITG_16041	3.65646	3.91661e-49	up	6777	4078	390	518	318	449	342	471	514	360	259	179	158	291	315	288	595	585	484	534	483	519
MSTRG.23715.1	3.15572	4.73305e-49	up	473	331	47	65	29	65	50	51	35	30	32	40	23	33	38	34	51	50	42	29	57	42
PITG_00123	-9.91896	6.43748e-49	down	35	13	45859	62697	25132	31440	23799	36992	35538	24230	11856	8280	4809	14937	17150	13096	11063	10204	7969	12057	9863	8695
PITG_04321	9.96975	7.49683e-49	up	21237	15854	47	37	10	15	10	17	7	7	10	6	5	0	20	7	35	29	24	30	11	32
PITG_14949	5.80966	1.10364e-48	up	1648	632	9	21	19	20	21	17	11	15	11	18	3	20	38	31	27	13	23	13	13	15
PITG_04269	3.90108	1.17961e-48	up	1704	871	95	99	91	85	90	67	56	68	57	38	40	55	45	72	129	119	126	71	99	72
PITG_18720	2.65376	1.91022e-48	up	33305	27964	5451	6740	3739	4301	4122	4039	4828	2907	3444	3335	1986	4606	4858	5371	5815	5801	5312	5987	5492	5385
PITG_07027	-3.82303	2.40968e-48	down	1899	1361	10104	13670	22751	24023	23572	18829	21792	14924	24983	21195	14951	23338	22994	29678	25282	26198	23531	21355	22050	20216
PITG_11060	6.9444	2.44031e-48	up	38292	29343	249	226	188	176	187	81	109	87	295	199	168	283	350	635	390	398	360	252	238	292
PITG_01416	-3.72416	3.35712e-48	down	163	98	780	1217	1483	1692	1491	1272	1595	1036	1647	1269	1268	1447	1382	2015	2160	2228	1882	2005	1883	1744
PITG_03908	-4.34108	3.39049e-48	down	33	28	687	625	708	826	849	611	712	445	637	406	412	478	549	321	605	555	561	489	535	532
PITG_03979	-9.71525	6.19135e-48	down	8	2	1460	1713	4402	4692	4195	2216	2460	1782	6631	4305	4346	2897	3411	1775	4751	5261	4453	3759	4327	3542
PITG_05883	-5.20065	6.39442e-48	down	15	19	469	554	682	805	695	398	492	331	802	484	496	509	559	365	769	843	679	652	651	676
PITG_19205	-2.75312	1.56395e-47	down	140	97	566	684	713	924	870	655	783	560	759	585	514	517	707	563	971	1041	852	888	782	902
PITG_07384	-2.65955	1.92568e-47	down	578	395	2928	3706	3361	4039	3452	3738	3619	2422	2668	1789	1463	2056	2461	1913	3048	3261	3037	2979	3006	2564
PITG_17315	-6.00892	1.95452e-47	down	40	33	606	944	2339	2667	2637	2021	2427	1702	1984	1449	1299	1573	1696	2188	3605	3619	2981	3286	3068	2742
PITG_10840	-4.76877	3.28254e-47	down	19	25	303	488	699	770	718	602	718	538	582	431	404	385	406	408	682	815	654	659	674	596
PITG_05394	-10.3671	3.61781e-47	down	5	7	1969	1950	10337	10082	9804	4063	4944	3922	15214	8729	9485	5512	4833	2856	10643	12232	9205	7490	9107	7269
PITG_02222	-10.7802	3.63879e-47	down	8	8	2930	2663	17704	16385	15803	6738	6947	5773	30330	19443	20880	12011	9712	15386	13744	15662	12431	9023	11017	8250
PITG_21915	-4.31949	4.73908e-47	down	281	45	2571	3458	3229	3538	3315	3199	2979	2250	2362	2089	1429	2220	2737	1233	2924	2842	2881	2939	3212	2721
PITG_08569	-8.18973	9.67601e-47	down	10	0	1212	1348	1662	1780	1581	1134	1004	788	2054	1284	1148	1030	1328	721	1234	1463	1223	1052	1058	1016
PITG_10212	-5.54604	1.15205e-46	down	28	14	1024	956	1172	1158	1077	570	625	468	1375	904	765	879	1009	647	828	913	830	722	793	748
PITG_11657	-4.15065	1.58129e-46	down	23	19	475	458	384	455	447	300	334	221	373	237	227	299	324	237	354	385	365	403	353	332
PITG_09609	-6.50546	1.99857e-46	down	42	0	1390	1643	1808	2249	1950	1326	1308	959	2540	1488	1338	1493	1539	1270	1601	1681	1393	1173	1273	1014
PITG_10934	-7.84676	2.01437e-46	down	53	0	2323	2141	5538	5996	5246	3655	3923	2787	6961	4900	4090	3621	4576	2428	6849	6773	5643	5796	6262	5840
PITG_10868	-5.93414	3.682e-46	down	34	0	602	768	862	1033	873	763	818	601	794	610	519	680	740	447	1338	1405	1196	1185	1149	1113
PITG_18456	-4.33939	4.70318e-46	down	63	36	1556	1512	1027	1173	1079	884	995	673	1021	647	516	845	1026	589	801	909	814	747	783	702
PITG_01333	-10.6346	4.86362e-46	down	8	4	12336	14826	14172	12335	10978	11540	11762	8152	6911	5410	3245	9776	9142	21698	4256	4094	3123	3257	2940	2605
PITG_02671	-5.48783	9.94151e-46	down	104	91	4144	3789	5156	5662	5288	2681	2744	2207	7652	3830	3920	3613	4092	1782	3876	5379	4479	3187	4223	3809
PITG_00896	-2.55199	1.01181e-45	down	565	374	1559	2135	2635	2978	3098	2538	2825	1925	2113	1815	1539	2166	2167	2474	3284	3334	2968	3326	3276	3032
PITG_06112	-4.03606	1.26092e-45	down	23	44	423	544	610	644	553	607	583	389	474	339	285	532	568	982	557	604	564	519	591	532
PITG_08311	-2.46206	1.90079e-45	down	2472	2426	10779	15709	15298	18514	16011	12401	13198	9552	14627	10621	7801	12265	14558	9046	12709	13361	12697	13684	14035	12840
PITG_13269	-9.00757	2.10415e-45	down	7	5	1125	1294	4024	2897	3194	1724	2351	1746	3069	2363	2171	3296	2285	8901	3106	3288	2571	2312	2528	2288
PITG_03214	-3.0325	3.25979e-45	down	210	126	1166	1610	1272	1545	1375	1107	1429	911	1294	838	724	901	1003	682	1446	1739	1575	1591	1609	1634
PITG_08679	-2.82905	5.07193e-45	down	137	100	729	1075	961	990	904	963	1050	746	720	533	409	556	597	575	937	994	712	895	781	684
PITG_00660	-3.22358	5.39634e-45	down	277	200	1324	2045	2105	2547	2411	2410	2962	1859	1531	1276	1038	1577	2038	1280	2977	2898	2214	2598	2633	2377
PITG_10269	8.65451	6.36974e-45	up	5926	3722	13	16	4	6	2	5	4	5	8	6	6	2	9	8	18	35	19	21	24	16
PITG_14026	-3.46005	7.80581e-45	down	88	79	1152	1003	972	1135	1193	821	932	626	1062	718	617	777	895	670	798	882	691	808	776	718
PITG_08704	4.58934	8.61066e-45	up	5323	4120	258	244	267	275	308	166	186	170	199	169	92	186	138	174	117	121	146	148	142	145
PITG_10063	2.34741	8.79324e-45	up	9123	6785	1821	2407	1405	1694	1416	1518	1707	1109	1298	947	597	1267	1473	1054	1731	1811	1574	1674	1650	1536
PITG_12864	2.01415	1.01754e-44	up	5872	3859	954	1371	825	1103	1020	1066	1267	803	870	781	675	955	1134	1079	1554	1510	1348	1455	1278	1387
PITG_11120	-1.96198	1.03648e-44	down	213	195	525	902	769	962	783	880	950	648	648	507	456	662	711	867	905	899	777	788	744	740
PITG_15616	-9.03677	1.51347e-44	down	16	4	2431	3233	5885	6577	5946	8334	9535	6313	1685	1332	1504	1669	2068	2203	8008	6939	5338	5606	4724	4322
PITG_06376	-3.6527	1.7716e-44	down	887	584	4966	6030	9552	10242	9264	7360	8130	5945	10230	6508	6075	6252	6940	5528	12160	12741	11033	10721	11414	10143
PITG_10850	-2.0171	2.5667e-44	down	182	136	586	689	538	665	551	487	613	408	587	418	325	579	698	545	772	850	694	686	703	688
PITG_00216	1.08983	3.85904e-44	up	1316	785	394	570	501	602	423	489	448	340	436	344	264	397	447	432	547	576	498	477	447	454
PITG_09261	2.11119	4.83926e-44	up	1737	1140	299	360	354	366	335	320	383	251	253	220	151	291	308	466	322	339	289	279	283	302
PITG_11863	-8.93542	7.15922e-44	down	33	21	24425	26657	16843	16656	15330	10407	9897	7079	15558	11608	6920	15964	16284	18364	5590	5677	4971	4191	4008	3460
PITG_01940	5.43928	8.53139e-44	up	3357	2401	32	55	26	59	72	75	65	43	82	28	27	46	66	130	113	76	56	68	37	98
PITG_16729	-3.60906	8.67289e-44	down	44	38	450	567	551	681	623	421	473	331	625	389	327	401	402	305	527	564	501	405	431	404
PITG_11102	-11.4306	9.40857e-44	down	5	1	17581	12655	9865	11456	11379	4666	4975	3494	11538	7239	5098	6620	8472	2550	4404	5436	4729	4060	4114	3532
PITG_12827	-10.4553	9.4811e-44	down	7	6	868	1708	7746	9062	8007	10106	11571	7739	4350	3516	5723	3263	3605	11853	15497	16262	15154	12637	12921	13578
PITG_02646	-8.27501	1.07947e-43	down	7	2	1519	1319	1617	1773	1677	801	959	720	1963	1263	1163	1249	1245	791	1018	1334	1114	1016	1067	970
PITG_03631	-3.06771	1.15941e-43	down	76	135	963	1230	1097	1273	1123	944	906	651	843	640	482	694	764	828	842	1075	920	954	852	761
PITG_22810	-2.23607	1.65262e-43	down	391	237	1901	2150	1289	1551	1358	1408	1471	1079	1203	943	750	1083	1207	1237	1391	1621	1473	1412	1377	1359
PITG_14767	-6.2657	1.78713e-43	down	101	24	6829	6820	5512	6182	6037	4842	5101	3343	3455	2412	2030	4035	3911	6279	2473	2870	2502	2552	2380	2101
PITG_17590	-2.40433	2.08532e-43	down	94	45	330	544	320	384	337	381	387	246	272	202	161	294	382	342	404	368	384	354	359	323
PITG_20032	-2.01452	2.4001e-43	down	321	217	782	933	1103	1333	985	1152	1065	871	1000	747	726	824	1016	913	1283	1190	1107	1037	1013	969
PITG_21013	-8.59104	6.97819e-43	down	7	0	925	1065	1518	1514	1497	816	885	773	1728	1059	1009	1114	1504	766	1149	1474	1360	1102	1322	1191
PITG_06618	-2.72943	1.16995e-42	down	171	121	590	889	834	959	860	887	868	643	800	630	525	746	747	878	1343	1256	1213	1261	1143	1099
PITG_11241	-11.1543	1.19191e-42	down	3	14	44202	62735	28784	33458	26105	28690	24400	16955	21967	16452	5899	23521	26441	16134	10494	8108	5117	6711	5581	3682
PITG_13921	-7.11777	1.25431e-42	down	0	11	337	561	748	956	831	934	1030	761	558	542	569	547	905	633	1000	966	920	652	871	917
PITG_12965	-8.65044	1.684e-42	down	4	4	828	1039	1316	1284	1212	1274	1275	882	1017	744	621	1237	1263	2324	2838	2688	2337	2438	2109	2209
PITG_01415	-5.98268	1.8935e-42	down	12	22	1115	887	1641	1470	1340	616	752	683	1710	1015	878	1035	1102	520	1129	1228	1033	805	1003	976
PITG_12238	-2.65259	2.20796e-42	down	831	514	2919	3808	5850	5363	5007	4092	4483	3250	3513	2509	2036	2737	3178	2941	4977	5046	4633	4115	4084	3890
PITG_13175	-9.40329	2.70467e-42	down	7	7	3455	2870	6971	7356	8403	2452	3267	2482	9793	5916	5581	3939	3792	1548	3109	3817	3207	2435	3035	2561
MSTRG.11466.1	4.89045	2.88142e-42	up	3334	2650	92	95	116	91	92	105	125	87	40	27	24	68	81	166	149	159	114	108	116	99
PITG_08470	-5.86653	3.25105e-42	down	10	17	439	604	995	1047	967	841	849	532	1028	723	653	583	772	283	846	939	833	705	799	774
PITG_04010	4.52954	3.36062e-42	up	19857	9238	878	1016	392	499	432	376	511	350	472	432	336	666	659	1085	603	581	412	575	481	465
PITG_17132	-3.2129	3.78508e-42	down	463	277	3343	3498	3326	3986	3920	2388	2785	1988	3867	2837	2144	2755	3306	1492	3451	3839	3578	3217	3497	3299
PITG_10226	-6.20729	4.1848e-42	down	8	17	6719	8400	861	875	904	791	919	554	1198	937	569	1621	1575	944	861	909	710	615	655	641
PITG_09288	-3.72766	4.31935e-42	down	105	47	1002	1229	774	1015	1048	866	1153	759	595	494	403	682	660	529	1193	1275	1169	1270	1091	1168
PITG_15907	-3.86793	4.6551e-42	down	29	10	213	290	211	292	281	271	208	152	279	224	149	203	231	299	353	311	318	310	285	307
PITG_20235	-3.36162	6.33268e-42	down	63	63	501	638	701	796	696	543	469	375	862	523	437	570	665	433	778	789	639	589	699	601
PITG_06783	-2.18616	9.32074e-42	down	489	235	1612	2255	1152	1405	1179	1490	1672	1045	1165	1061	815	1444	1661	1629	1941	1805	1656	1707	1596	1536
PITG_17025	-2.05425	9.40026e-42	down	106	63	259	360	331	371	292	318	337	258	290	242	202	339	326	300	360	392	409	380	311	383
PITG_20083	-5.56259	1.14697e-41	down	14	4	536	525	418	506	434	356	325	242	422	309	215	358	426	208	366	425	437	382	406	405
PITG_18463	-3.48907	1.30481e-41	down	62	14	313	504	434	449	301	414	346	231	290	319	231	418	463	273	507	410	402	424	407	382
PITG_16866	8.02975	1.31741e-41	up	6606	5102	20	18	57	47	45	35	34	21	11	11	5	16	7	26	17	9	13	16	10	8
PITG_00101	-5.45564	1.71928e-41	down	9	7	226	291	425	411	410	328	392	250	330	238	207	289	239	244	360	429	374	347	341	384
PITG_10414	7.86338	1.97233e-41	up	450	281	474	698	1	5	3	3	0	3	1	0	0	2	0	1	1	0	1	1	2	2
PITG_13486	2.01068	2.04218e-41	up	999	914	222	268	265	225	226	287	288	172	224	161	157	177	178	193	258	295	247	251	237	207
PITG_00537	-3.68846	2.6815e-41	down	103	54	637	842	885	1027	913	674	804	549	1153	821	650	767	905	532	1311	1373	1211	1122	1115	1066
PITG_03878	-2.88754	1.17757e-40	down	285	189	1054	1586	1663	1899	1625	1611	1716	1127	1861	1338	1005	1213	1433	965	2344	2338	1939	2007	2065	1817
PITG_11578	-2.70567	1.35249e-40	down	317	176	1120	1416	1514	1826	1944	1393	2180	1374	1188	905	828	1077	1120	1226	1652	1918	1606	1955	1504	1718
PITG_18025	5.02815	1.39518e-40	up	51434	31057	1091	1311	796	1140	1295	1382	1559	1260	504	477	337	769	778	857	1493	1699	1437	2120	1488	1920
PITG_03904	-4.96083	1.62211e-40	down	125	37	3788	3325	2589	2776	2901	1506	1846	1349	2721	2200	1623	2061	2274	1383	1835	2107	1766	1552	1735	1543
PITG_01899	-4.45739	1.9784e-40	down	48	42	1090	1556	1192	1207	1040	1206	1318	903	720	522	393	868	882	1493	779	837	692	730	733	671
PITG_12551	9.13229	2.43382e-40	up	97632	80684	312	307	78	62	35	38	105	71	73	74	58	52	58	155	229	202	248	286	328	329
PITG_15780	-3.95444	2.4428e-40	down	93	60	1016	1395	1410	1369	1221	1304	1322	922	1023	752	600	1072	998	2132	949	965	850	877	896	757
PITG_13762	3.70115	2.45296e-40	up	4897	2521	135	243	209	229	221	231	238	171	187	145	126	256	386	400	367	436	324	318	299	295
PITG_15491	-2.84371	3.35067e-40	down	86	39	392	450	441	496	433	361	382	255	509	350	283	422	491	416	457	451	387	384	364	332
PITG_15858	-11.2039	3.9202e-40	down	6	18	60672	89411	45291	50537	40774	41499	35330	24532	34119	23505	11738	33818	37779	22768	9817	8185	5578	7620	6305	4860
PITG_07458	-6.03012	6.56555e-40	down	25	4	1375	991	597	947	962	590	683	422	968	617	619	1026	1374	608	593	761	757	872	639	691
PITG_02551	-6.10129	7.48877e-40	down	6	10	368	400	697	648	591	382	414	321	806	470	493	511	521	525	546	615	579	422	537	477
PITG_10352	-10.0394	9.05318e-40	down	13	7	1015	1822	6055	7570	6381	7162	8927	5640	7992	5352	8520	3692	5056	5430	19949	21044	19560	17142	18153	17651
PITG_07343	-9.32125	9.21663e-40	down	0	5	1863	1919	1736	1612	1758	938	1329	935	2280	1508	1417	1416	1414	787	1502	1776	1705	1367	1522	1541
PITG_16275	4.92853	1.05779e-39	up	4948	4311	143	108	146	160	154	68	81	54	170	97	96	142	246	267	175	203	206	136	124	122
PITG_01261	-6.0363	1.05845e-39	down	7	6	352	467	462	553	521	338	411	299	474	319	289	288	365	205	389	504	416	362	451	437
PITG_22459	3.59666	1.13448e-39	up	599	421	39	69	21	56	56	48	32	45	26	26	12	40	39	31	36	46	45	52	34	39
PITG_08000	-5.643	1.97604e-39	down	234	130	3140	3700	9271	10662	10196	6369	7547	4799	8923	6084	6886	4883	5646	3647	11342	13907	12262	12845	12078	11626
PITG_04661	4.17595	2.53473e-39	up	5627	3769	289	310	151	226	236	221	199	170	179	63	103	226	221	258	452	337	324	385	290	295
PITG_16696	-5.36455	2.55259e-39	down	11	8	489	410	399	446	359	346	444	281	320	235	208	318	325	666	362	398	360	301	304	280
PITG_18382	-6.19653	3.00256e-39	down	39	49	488	1756	4567	4677	4049	3996	4272	3057	2666	2021	1625	2530	2090	5698	3296	3775	3258	3222	3482	3138
PITG_01164	3.29065	3.09225e-39	up	2685	2783	376	404	261	291	281	231	314	229	178	154	102	207	160	346	336	338	326	335	329	305
PITG_18092	-5.06445	3.68682e-39	down	52	57	637	1022	1895	2176	1652	1833	1539	1186	2075	1533	1160	1519	2098	756	2328	2508	2305	2418	2478	2180
PITG_14356	4.22742	3.73736e-39	up	422	330	25	26	17	26	17	14	18	13	36	14	7	20	30	14	21	14	13	22	20	11
PITG_07184	-5.93303	3.94817e-39	down	19	20	1692	1285	1364	1544	1526	820	826	486	1806	1208	1133	1063	1263	671	902	1104	975	883	889	780
PITG_16434	-7.18707	4.95058e-39	down	0	14	1030	1019	1373	1473	1359	501	792	443	1488	1116	1030	1073	1173	1144	1173	1344	973	767	901	930
PITG_02308	-1.77365	5.83625e-39	down	453	414	1231	1477	1587	1684	1520	1435	1442	1046	1611	1071	1005	1378	1271	1563	1548	1698	1408	1423	1350	1326
PITG_00962	-7.45836	7.29121e-39	down	22	45	12415	12692	7156	6928	5939	6165	6260	4359	5319	3596	2546	6622	5681	15542	3371	3613	3129	3249	3135	2985
PITG_16480	-4.4087	7.29188e-39	down	85	47	864	1252	1039	1480	1107	1981	2092	1307	1020	848	1043	547	911	918	1796	1452	1345	1766	1460	1222
PITG_10211	-5.95357	7.87466e-39	down	56	39	1085	1265	3813	4014	3523	1987	2066	1592	4784	2700	2724	1913	2224	1293	3292	3793	3237	2703	3090	2591
PITG_14010	-7.53112	8.60956e-39	down	0	8	1001	906	794	1041	820	563	619	486	1039	603	604	642	814	486	704	815	635	606	570	570
PITG_11500	-6.20675	1.0462e-38	down	3	7	327	382	396	442	400	354	315	242	371	245	205	296	318	232	395	441	374	367	443	374
PITG_07155	3.33947	1.47592e-38	up	5778	3790	486	684	497	656	538	586	539	351	449	285	178	446	382	582	419	327	352	373	315	346
PITG_03906	-6.79666	2.17945e-38	down	5	3	337	462	443	565	495	411	411	287	418	305	272	290	369	389	467	474	441	489	488	421
PITG_05865	-6.5871	2.27181e-38	down	9	3	370	512	563	554	647	380	541	307	813	520	445	550	511	682	517	611	412	403	497	441
PITG_07562	5.20503	2.49671e-38	up	5262	4355	318	218	154	179	154	98	111	71	136	83	66	116	105	105	92	101	85	90	86	95
PITG_11252	-6.04509	2.78114e-38	down	11	6	958	871	477	623	535	341	436	240	667	395	368	454	478	371	528	569	528	522	470	436
PITG_00674	-12.1164	3.26886e-38	down	3	0	4018	4421	7418	7678	7125	3863	4230	3118	10759	6619	6157	4795	6138	2535	6266	7612	6695	5330	6141	5598
PITG_08871	-6.42865	3.45024e-38	down	10	8	841	633	578	651	562	394	430	302	585	455	466	676	654	1470	1085	1091	1015	937	946	820
PITG_06023	-3.945	4.37652e-38	down	37	24	293	364	615	599	678	443	540	431	365	340	268	346	312	394	495	546	523	366	367	372
PITG_20115	-3.54352	4.47196e-38	down	88	95	1292	1477	1362	1254	1223	1267	1453	886	602	602	507	732	1056	836	733	1041	1231	1109	1089	1011
PITG_08685	-3.09014	5.62105e-38	down	375	249	1547	2012	2826	3077	2734	1943	2044	1489	3172	2091	1808	2017	2132	1839	3272	3484	2984	2842	2967	2774
PITG_15264	-5.69326	6.13263e-38	down	11	11	1035	777	591	639	673	373	400	280	609	317	448	411	350	497	475	652	516	596	540	516
PITG_17249	1.49414	6.59104e-38	up	959	557	196	291	225	273	302	288	261	193	253	211	156	194	226	216	302	303	243	263	248	276
PITG_00063	-3.78156	6.64076e-38	down	81	56	1343	1192	914	1069	1039	563	652	483	1018	587	559	794	943	464	912	1148	943	997	943	965
PITG_17661	-6.13326	6.79764e-38	down	41	19	4237	2794	1718	2201	2162	1177	1200	852	2067	1149	1344	1178	1429	531	1920	2727	2296	2552	2290	2122
PITG_10199	-7.07723	8.06364e-38	down	12	7	1005	1093	1651	1296	1319	730	831	638	1419	1152	900	1451	1113	3230	913	1053	871	800	824	755
PITG_01717	-4.75526	9.28485e-38	down	265	159	5578	7422	4588	6852	10263	5414	9496	6227	2583	1809	2079	4262	4137	5319	5216	4609	4043	5505	4901	6023
PITG_14384	-7.96739	9.85555e-38	down	14	9	3815	2831	2887	3288	4126	909	2075	1378	4503	2979	3439	1961	2435	444	2067	2925	2572	1961	2154	2256
PITG_03558	-7.29921	1.32393e-37	down	7	1	368	410	726	661	637	447	505	371	681	454	390	490	461	843	696	722	703	588	625	602
PITG_14215	1.9459	1.42239e-37	up	1175	1069	292	332	324	407	346	303	266	200	274	215	160	209	290	208	306	344	284	282	268	274
PITG_05619	-8.31197	1.49898e-37	down	2	4	576	774	1036	1205	1021	632	874	576	1078	791	828	673	707	522	1069	1251	1148	1018	1165	861
PITG_00160	-3.61123	1.53289e-37	down	166	144	1363	1751	2096	2539	2169	2460	2417	1423	1835	1321	963	1268	1744	655	2135	2076	1915	1975	2147	1921
PITG_03447	-5.07889	2.9713e-37	down	17	7	367	567	448	553	451	515	465	342	352	307	197	314	373	201	340	335	297	284	337	304
PITG_06675	-2.82548	3.55392e-37	down	198	89	587	790	943	1114	1035	861	957	683	934	677	547	694	888	586	1247	1272	1056	1177	1209	1054
PITG_09525	1.52092	4.32033e-37	up	1730	1171	461	598	502	522	460	459	495	332	490	370	339	379	452	332	591	609	499	498	490	490
PITG_17390	-8.41167	5.12844e-37	down	0	6	1346	1805	1227	1467	1269	1171	1188	918	1024	790	604	848	1127	631	793	828	732	767	701	648
PITG_16036	-3.29757	8.33762e-37	down	159	126	973	1235	1372	1462	1651	1350	1989	1290	763	773	448	1037	1203	1287	1582	1834	1567	1881	1540	1556
PITG_00127	5.53217	8.83275e-37	up	10436	7812	171	218	358	446	407	215	241	149	112	85	70	114	119	89	160	187	170	164	142	163
PITG_02462	-6.73547	1.14071e-36	down	8	2	256	367	617	592	539	571	568	422	364	296	256	399	356	831	609	628	503	513	535	496
PITG_08697	-4.74081	1.18294e-36	down	79	45	2146	1983	2031	2060	1995	1095	1229	752	2385	1338	923	1220	1586	496	1678	1727	1525	1312	1448	1258
PITG_22995	2.28705	1.38005e-36	up	490	359	77	88	85	84	88	76	81	71	83	59	36	61	74	124	128	106	88	84	63	78
PITG_14281	-8.64831	1.74048e-36	down	5	0	711	926	899	1110	963	792	835	598	1136	854	682	811	896	508	1184	1192	1021	1022	1064	943
PITG_03485	-9.56072	1.7686e-36	down	0	4	672	921	1784	1769	1608	1444	1512	1064	1436	971	989	1102	1131	1549	2035	2011	1744	1709	1730	1549
PITG_08702	-2.7394	1.8199e-36	down	341	189	1012	1662	1650	1852	1582	1151	1271	930	1726	1221	1016	1643	2024	1516	2222	2384	2140	1678	1733	1946
PITG_11128	-6.63404	1.94911e-36	down	14	0	373	663	875	1028	894	921	857	605	564	428	280	472	603	359	569	580	544	478	468	472
PITG_17503	-4.26329	3.00929e-36	down	993	577	6534	10324	16172	20030	17698	17936	18596	12957	17681	12364	9810	14589	18919	13077	11464	11008	10608	10208	9755	10139
PITG_03992	2.11087	3.09586e-36	up	1308	733	204	293	166	210	176	185	183	138	220	153	167	175	218	243	291	294	248	253	262	226
PITG_06778	-4.90898	3.28605e-36	down	53	23	595	729	911	981	898	824	994	737	858	648	588	988	873	2798	1244	1290	1207	1140	1075	1075
PITG_06672	-5.27518	3.70779e-36	down	88	47	3071	2059	3269	2742	3132	1226	1465	1415	4440	2284	1561	1843	2460	763	2406	2674	2370	2463	2546	2540
PITG_13263	-3.25848	3.86266e-36	down	82	82	335	580	866	958	885	885	926	599	710	595	405	608	640	636	1044	999	852	867	892	838
PITG_02820	-2.2153	4.37331e-36	down	197	131	617	842	729	1013	800	649	667	541	789	690	484	641	646	525	730	782	738	738	674	697
PITG_01955	-5.58735	5.34488e-36	down	24	18	929	970	910	1585	1125	956	771	782	1484	703	457	763	920	162	1077	1192	1111	931	1041	1041
PITG_03974	-9.99393	5.49832e-36	down	0	4	1755	1721	2641	2687	2488	1482	1403	1126	3388	2153	2131	1797	1771	1508	1823	2205	1817	1466	1642	1409
PITG_16114	-2.97016	5.90515e-36	down	367	240	1276	1629	2017	2351	2333	2395	2932	1919	1801	1528	1981	1696	2019	2891	2563	2788	2469	2394	2152	2331
PITG_09294	-5.16455	6.02457e-36	down	21	7	350	437	520	627	633	313	432	245	542	315	366	437	431	165	485	630	515	483	521	516
PITG_01258	-3.22589	6.31253e-36	down	61	32	286	421	432	405	421	369	395	321	342	298	185	297	300	697	528	532	439	425	446	447
PITG_14644	-3.43369	8.19468e-36	down	53	38	423	489	452	500	422	433	467	259	447	357	226	344	478	244	547	710	640	567	597	645
PITG_15619	10.1999	9.8505e-36	up	405	353	72	144	1	0	0	0	0	0	0	0	0	0	0	0	0	1	1	1	1	0
PITG_12754	-1.56628	9.8804e-36	down	768	517	1506	1949	1911	2095	1886	2015	2175	1479	1529	1071	938	1349	1514	1554	2147	2269	2080	2092	2080	1915
PITG_00903	-6.40377	1.08137e-35	down	11	0	435	416	484	469	521	436	402	350	463	361	330	421	425	261	266	379	390	418	468	413
PITG_10158	-4.16536	1.30332e-35	down	20	17	327	551	285	348	427	380	394	316	351	177	198	213	280	269	300	280	249	318	286	264
PITG_05294	-12.8828	1.6904e-35	down	4	3	857	1726	17342	21839	19165	20287	25600	15323	20723	14163	22690	6024	5796	5356	51974	51618	45898	54761	52766	46640
PITG_21854	-6.90712	1.74135e-35	down	12	7	1995	1648	1261	1321	1171	651	601	404	1765	1026	811	870	893	356	969	1140	1080	848	1092	752
PITG_19201	-9.48629	1.78989e-35	down	0	4	1000	1276	1173	1374	1252	1087	1058	785	1763	1170	1031	1011	1197	928	2016	2027	2032	1833	1766	1509
PITG_01769	4.54499	2.1244e-35	up	1151	1039	42	61	26	25	45	20	26	24	48	30	27	31	47	54	77	63	70	84	48	59
PITG_03232	-4.31358	2.14379e-35	down	33	20	538	705	465	621	674	656	636	406	345	273	223	380	566	184	550	427	512	594	521	522
PITG_13006	8.77301	2.44471e-35	up	6817	6550	0	5	8	15	9	14	27	11	13	8	10	0	26	17	38	14	31	24	20	9
PITG_09081	-4.76361	2.47648e-35	down	12	5	176	252	219	251	224	245	200	180	258	125	142	160	195	157	241	276	270	235	212	229
PITG_19411	-4.81732	2.60456e-35	down	0	30	328	390	494	551	489	464	497	259	501	355	285	415	520	564	477	578	504	459	413	432
PITG_10288	3.2115	3.02212e-35	up	531	361	44	65	65	55	49	49	39	35	24	47	29	32	42	31	73	60	26	54	37	40
PITG_03282	-4.36641	3.47762e-35	down	82	92	639	1022	1897	2230	1554	2029	1796	1227	1863	1420	1043	1412	1860	917	2428	2595	2318	2331	2399	2082
PITG_03460	1.59062	3.70872e-35	up	4743	3025	1275	1629	972	1165	1119	981	1232	795	1150	910	611	1220	1420	1285	1387	1500	1322	1368	1255	1289
PITG_08807	-4.92789	4.10168e-35	down	19	11	279	321	526	582	460	368	332	256	560	423	411	296	338	270	523	504	444	471	505	374
PITG_16674	-7.14181	4.34382e-35	down	0	8	301	381	511	615	595	472	526	357	707	449	484	469	481	404	789	829	570	720	682	665
PITG_17706	1.47958	4.90208e-35	up	2186	1363	563	973	581	680	566	574	639	466	565	405	374	445	554	479	709	705	575	626	631	654
PITG_08387	-5.48399	5.05848e-35	down	31	28	2357	1802	1410	1640	1720	853	1030	695	1707	1233	847	1125	1215	341	1019	1297	1304	1084	1055	1053
PITG_10396	7.59868	5.79258e-35	up	568	382	1	4	1	1	6	7	1	1	2	1	1	0	1	3	0	6	2	3	1	4
PITG_18340	8.01508	6.31089e-35	up	6005	6877	22	49	13	18	18	11	7	0	43	36	14	45	28	48	16	27	23	30	17	18
PITG_03277	1.78183	8.18446e-35	up	20663	15268	5369	6328	4160	4875	4428	4328	4927	3078	4147	3283	2445	4383	5016	4975	6552	6547	6049	6407	5951	5699
PITG_13456	-7.4697	8.31207e-35	down	0	9	350	470	923	972	906	815	870	612	764	567	627	550	492	422	1092	1285	1158	1299	1033	1106
PITG_08880	-3.8879	9.67886e-35	down	1781	1215	11302	12720	28426	26847	24660	15867	16433	12512	31197	20135	19300	18610	19069	21365	22174	24361	21412	18544	20469	17559
PITG_11997	-10.2825	1.2712e-34	down	78	51	3324	5436	57905	71546	61236	75239	87371	54631	67388	39436	54994	20490	22893	14871	161817	164023	144967	141482	137718	128374
PITG_06547	-3.63635	1.33024e-34	down	19	12	110	258	163	202	205	177	169	142	163	112	121	167	196	155	209	198	199	237	200	190
PITG_06185	2.56996	1.4161e-34	up	737	511	65	85	113	99	118	97	86	57	87	54	60	68	112	134	143	120	126	131	121	94
PITG_13562	-7.68069	1.82784e-34	down	2	5	291	358	689	704	582	666	713	482	652	482	386	523	578	955	1050	1073	904	916	919	896
PITG_07679	-6.09375	1.88744e-34	down	12	17	1931	1103	1183	1244	1280	621	723	488	1361	834	988	975	923	956	677	905	700	658	638	609
PITG_02560	1.24648	1.97812e-34	up	6700	3483	2006	2738	1839	2312	2164	1968	2110	1401	1877	1509	1069	1668	1971	2111	2191	2259	1706	2282	1974	1750
PITG_17958	2.17442	2.18751e-34	up	2125	1520	352	522	303	356	322	338	325	226	308	268	226	326	337	515	532	532	475	469	434	434
PITG_11621	-9.18409	2.30653e-34	down	4	2	2366	2078	1883	2058	2250	890	948	860	2821	1946	1560	1515	1807	823	1182	1442	1364	889	1244	950
PITG_07115	1.82753	2.33309e-34	up	2076	1294	452	558	359	485	480	361	397	287	442	366	284	340	396	343	597	592	491	555	473	500
PITG_15777	-4.25208	2.36757e-34	down	51	28	1025	1277	876	921	788	876	791	569	613	410	285	620	597	967	554	621	525	533	488	484
PITG_19516	-2.18753	2.54933e-34	down	291	235	901	1255	1122	1371	1292	1076	1210	814	1313	1022	870	901	1169	761	1270	1330	1223	1140	1254	1098
PITG_09760	6.63288	2.58724e-34	up	52370	28498	1755	1460	246	228	336	195	184	138	108	149	264	488	600	278	495	475	443	363	405	432
PITG_02569	-5.77082	2.5927e-34	down	0	21	359	516	614	735	627	635	636	446	562	447	427	454	473	303	854	859	819	791	853	854
PITG_07992	-8.51986	2.64972e-34	down	4	2	1633	1652	1236	1362	1158	753	711	524	1576	888	834	928	1100	548	837	926	890	744	881	726
PITG_13769	-8.94722	2.93448e-34	down	24	19	639	1093	10195	9942	9257	10225	13909	8769	8569	6076	9311	3788	2454	10736	17016	18030	15333	15874	14657	13942
PITG_03886	-7.488	3.02774e-34	down	0	6	581	648	612	660	645	643	610	389	578	357	288	432	476	367	475	500	438	481	501	486
MSTRG.18115.1	-5.04172	3.14608e-34	down	8	6	247	242	269	260	224	162	161	155	191	167	138	198	205	230	245	266	225	235	244	199
PITG_05879	-3.59137	3.26945e-34	down	98	25	472	666	631	849	680	700	670	494	567	518	406	622	723	247	756	846	716	771	804	687
PITG_20372	-6.93814	3.34145e-34	down	0	8	393	449	642	687	519	527	516	505	531	417	183	508	561	529	370	428	517	359	409	448
PITG_17800	3.87514	3.45525e-34	up	650	213	24	25	29	24	22	26	36	26	22	24	21	11	20	27	41	15	34	34	21	23
PITG_17167	-9.20581	3.78209e-34	down	0	4	621	894	1292	1367	1066	843	945	731	1466	930	831	1107	1085	1550	1330	1426	1135	1257	1262	1064
PITG_14632	1.60095	4.54683e-34	up	6941	6318	1880	2822	1783	2244	1829	2325	2304	1516	1744	1413	1065	1830	1948	2588	2816	2626	2423	2544	2297	2253
PITG_00997	1.32344	4.97093e-34	up	11559	7858	3179	4077	3796	4357	3688	4338	4250	3104	3241	2330	1871	3012	3278	2935	4521	4470	4271	3944	3909	3889
PITG_10563	-2.27412	5.07748e-34	down	89	81	327	429	431	404	376	423	502	312	425	291	259	297	282	316	523	474	409	476	429	383
PITG_07426	6.66126	5.20935e-34	up	552	369	3	6	5	3	0	2	0	2	2	4	5	5	6	2	4	9	8	2	8	8
PITG_00965	-4.36158	5.52633e-34	down	19	20	190	266	447	465	445	353	481	247	405	276	352	234	311	404	452	562	411	475	469	341
PITG_01301	-7.17306	5.76629e-34	down	10	0	964	1087	621	779	861	487	608	366	804	623	468	688	666	545	472	488	425	430	458	535
PITG_02964	5.65381	5.91882e-34	up	2508	1515	26	59	34	50	17	26	39	17	28	19	15	30	25	9	78	85	46	31	77	49
PITG_09878	3.62357	8.83264e-34	up	322	237	17	21	30	15	23	29	19	15	27	13	15	16	19	7	31	33	16	23	32	24
PITG_17803	4.9666	9.21766e-34	up	1595	549	18	34	19	53	31	21	14	31	38	16	25	16	36	15	21	37	45	57	37	30
PITG_07687	-3.97736	1.15807e-33	down	214	113	3742	3439	2839	3373	3185	1835	2282	1416	3050	2000	1503	2087	2521	1088	1895	2304	2021	1956	1953	1819
PITG_02128	-5.13482	1.30389e-33	down	5	29	662	832	601	731	695	632	1127	545	469	362	427	445	599	258	662	683	504	779	788	763
PITG_11838	-7.71077	1.59754e-33	down	5	3	950	801	826	1113	1092	462	513	388	1275	959	576	722	911	373	692	856	710	590	698	626
PITG_03669	-4.23804	1.70337e-33	down	50	6	303	440	461	614	525	388	428	265	527	404	322	553	645	453	427	476	523	340	372	421
PITG_12562	9.22628	1.77667e-33	up	95598	69504	294	278	108	61	29	64	89	62	40	31	27	26	43	66	206	184	282	259	255	291
PITG_00074	2.39625	1.81327e-33	up	19075	13869	2982	3865	2501	2830	2657	2409	2734	1793	2611	2044	1077	3202	3970	2773	3950	4016	3886	3267	3206	3562
PITG_03511	3.41475	1.86714e-33	up	1290	872	83	109	116	99	60	83	67	60	80	102	97	106	134	70	96	108	70	102	95	104
PITG_16441	-3.46588	1.88753e-33	down	28	22	314	315	274	342	324	216	223	145	319	207	189	277	254	254	244	262	228	244	225	256
PITG_13145	-5.62849	2.03439e-33	down	7	7	213	263	434	402	417	273	325	284	410	284	230	276	430	319	290	452	341	255	217	293
PITG_12568	-10.3209	2.41635e-33	down	3	0	1468	1786	2116	2275	2069	1378	1498	1080	2287	1495	1270	1691	1789	1501	1812	2210	1919	1700	1900	1718
PITG_02778	-7.4911	3.93431e-33	down	0	11	977	1269	985	1324	1358	1338	1664	1002	403	426	505	642	785	277	1510	1522	1170	1716	1195	1305
PITG_10125	-3.5775	4.01602e-33	down	30	36	254	307	476	502	518	372	464	274	426	256	221	286	288	225	450	505	460	481	466	397
PITG_21379	-5.35172	4.44923e-33	down	99	4	1814	2435	1841	1774	1575	2133	1986	1407	1314	955	763	1727	1652	3637	1539	1592	1327	1551	1367	1331
PITG_19166	-5.5045	4.50205e-33	down	89	70	8153	6791	3873	4441	4763	2618	2451	1635	4224	2260	2885	2785	2875	1574	2307	3245	2675	2836	2538	2315
MSTRG.7684.5	4.25493	4.62664e-33	up	3495	2163	263	275	146	162	143	136	153	98	154	92	52	133	140	186	125	118	81	86	101	91
PITG_06918	-2.85773	4.67206e-33	down	53	71	356	462	492	667	500	439	462	347	517	344	356	424	372	366	461	487	428	420	423	346
PITG_10679	-7.68391	5.86935e-33	down	6	1	1207	1030	610	723	724	498	461	303	721	473	553	459	579	417	556	792	674	778	679	639
PITG_16984	3.95832	6.57825e-33	up	9960	5955	697	800	324	327	322	341	369	312	272	238	180	458	587	550	688	586	677	645	547	629
PITG_15530	-4.4927	6.90195e-33	down	27	6	337	351	378	416	368	224	337	213	306	226	250	234	284	141	387	452	419	379	429	428
PITG_08018	2.55023	7.28668e-33	up	2346	1533	371	479	220	346	242	276	334	223	295	241	228	288	263	172	406	404	316	396	317	303
PITG_20105	-2.3797	8.3453e-33	down	1065	654	2458	3325	4734	5301	4523	3883	3916	2833	5065	3267	3192	3512	3597	4504	4928	5292	4441	4299	4517	4006
PITG_22354	-3.90688	8.46143e-33	down	52	70	1158	1297	628	819	781	833	724	545	912	572	496	562	690	561	1344	1367	1330	1214	1288	1154
MSTRG.9746.4	-2.94159	8.88028e-33	down	36	16	144	183	160	195	195	170	157	135	215	145	129	169	165	201	227	219	220	227	192	191
PITG_15382	-6.48883	9.49637e-33	down	0	23	993	858	1750	1997	1825	1533	1797	1251	864	626	444	695	661	818	1112	1235	1025	1302	1099	1045
PITG_03645	-5.02531	9.79108e-33	down	10	12	106	221	354	398	338	352	386	273	339	270	241	323	341	462	432	437	424	372	362	351
PITG_08590	-2.86204	1.28995e-32	down	92	52	290	389	609	668	613	538	562	439	541	377	295	461	488	386	497	523	441	449	474	469
PITG_19387	-1.82508	1.41067e-32	down	289	169	617	837	711	737	735	658	759	507	668	527	459	649	768	588	999	1080	913	976	887	878
PITG_04480	-4.51667	1.46385e-32	down	14	7	129	212	194	256	199	295	218	180	187	161	138	169	168	297	257	311	261	310	234	246
PITG_08409	-12.214	1.52505e-32	down	0	2	3720	4925	4445	4888	4203	4200	4316	3149	4962	3378	3069	4274	4509	6217	5014	5097	4717	4208	4333	4058
PITG_07837	-4.9398	1.54934e-32	down	5	15	208	319	393	480	385	378	464	279	326	214	178	250	271	195	318	300	224	262	281	291
PITG_04378	4.36733	1.56567e-32	up	4300	1651	83	145	123	160	126	109	156	114	77	50	30	134	123	304	156	177	129	113	127	145
PITG_13890	-8.58228	1.72266e-32	down	0	7	1325	1152	2297	2479	2086	1140	1007	853	2779	1565	1321	1062	1186	823	1152	1213	1055	797	955	692
PITG_06648	-2.64291	1.94048e-32	down	52	32	203	360	281	310	277	227	255	159	252	187	131	184	229	146	287	305	289	270	280	246
PITG_09770	-1.16288	2.00338e-32	down	627	443	1043	1282	1085	1171	1074	1048	1140	757	1091	930	718	1103	1221	1259	1316	1313	1187	1269	1123	1100
PITG_06578	-3.93672	2.05294e-32	down	95	100	930	947	1895	1935	1879	846	1117	756	2082	1360	1208	1248	1282	1354	1490	1888	1825	1395	1601	1474
PITG_00314	-1.3108	2.5503e-32	down	1800	1392	3305	4528	4597	4680	3986	3907	3969	2723	3442	2358	1853	2892	3461	3341	4915	4759	4162	4319	4317	3769
PITG_00652	-2.55304	2.82971e-32	down	101	48	314	489	371	522	361	303	366	261	488	401	265	336	374	322	508	519	390	445	435	421
PITG_12123	-6.5754	3.02897e-32	down	8	4	511	669	396	493	425	288	321	200	820	599	476	649	622	405	549	696	572	614	512	445
PITG_14591	-4.46899	3.12213e-32	down	249	118	3607	3084	3167	3929	3632	4148	4583	3161	2133	1773	2378	1524	1891	1925	5986	6155	5563	5092	4923	5181
PITG_22350	-7.44562	3.13588e-32	down	13	10	2392	3579	3255	2955	2203	3392	3624	2461	892	629	270	1133	1120	2564	1497	1521	1072	1447	1249	1121
PITG_07882	-5.60331	4.99352e-32	down	52	58	1088	1256	2886	3241	3118	1560	2152	1400	3335	2292	2372	1469	1847	906	3775	4359	3933	3551	3661	3619
PITG_10999	-12.0249	5.33155e-32	down	3	1	1161	1050	10416	10717	10588	3611	4424	3505	15646	10377	10776	4760	5000	2329	8660	10424	8591	6374	8197	6108
PITG_14840	-9.31888	8.09285e-32	down	1	3	1923	1499	1445	1649	1645	825	914	674	1715	1185	907	989	1181	524	1097	1310	1223	1043	1088	1065
PITG_03673	-4.67376	8.55323e-32	down	70	33	1821	1799	1445	1675	1417	873	820	593	1939	1136	938	1148	1302	694	988	1096	936	836	942	824
PITG_16926	6.50889	8.57716e-32	up	10347	8478	153	141	193	208	203	155	122	64	68	78	51	37	20	46	97	72	64	64	53	84
PITG_14721	8.22233	9.84176e-32	up	2632	3047	24	37	15	11	11	8	6	3	3	6	5	11	4	19	6	2	5	5	6	2
PITG_11111	1.3431	1.11636e-31	up	9984	6189	3198	4152	2474	3013	2776	2620	3011	1956	2840	2322	1568	2949	3381	3104	3393	3465	3041	3353	3084	3079
PITG_06107	-5.52302	1.17366e-31	down	145	112	13673	12055	6724	7806	7300	6249	6337	4385	5845	3821	3120	4584	4531	3861	3309	3868	3404	3402	3239	2952
PITG_19936	3.91426	1.30537e-31	up	248	132	4	4	14	15	11	11	8	8	12	11	6	7	10	15	18	16	20	12	13	14
PITG_20529	-3.47377	1.49364e-31	down	44	14	265	370	372	381	416	319	325	241	244	232	188	221	175	184	287	362	249	301	303	302
PITG_19815	-3.82985	1.75806e-31	down	34	37	545	557	582	617	459	577	553	251	598	398	259	312	517	196	622	546	577	404	585	593
PITG_12819	1.51542	2.01363e-31	up	901	565	231	271	222	258	242	206	212	135	213	200	140	220	242	289	251	322	273	273	247	284
PITG_20749	-6.10015	2.14834e-31	down	8	11	249	305	722	644	692	457	455	379	610	469	474	564	515	1569	805	851	713	700	715	655
PITG_08405	-3.10271	2.25668e-31	down	385	245	3555	3669	2697	3152	3089	2036	2362	1589	3157	2027	1592	2367	2791	1181	2294	2651	2536	2198	2323	2371
PITG_05485	2.64502	2.66768e-31	up	1782	900	149	178	248	329	300	176	176	119	215	155	116	143	176	147	249	247	181	187	220	170
PITG_09644	-4.87125	3.13499e-31	down	16	9	183	298	341	386	318	425	459	367	187	179	124	207	293	377	509	507	379	486	436	370
PITG_07128	-3.52578	3.53259e-31	down	106	79	368	750	1078	1251	1082	1151	1361	841	805	657	498	798	849	724	1542	1385	1285	1339	1233	1190
PITG_19117	-5.92395	3.78638e-31	down	12	0	242	272	392	362	409	254	284	249	544	253	225	257	322	219	417	356	315	266	358	361
PITG_06425	-10.5683	3.89757e-31	down	3	0	3440	3609	2331	2806	2111	2133	1801	1465	2653	1629	1128	2179	2785	1229	1458	1736	1900	1377	1571	1561
PITG_06629	-4.59941	3.9516e-31	down	11	18	179	240	377	383	266	371	365	244	269	198	162	301	273	572	517	532	446	442	426	370
PITG_16092	-5.82602	4.35676e-31	down	13	0	256	296	374	433	409	293	292	163	535	248	251	338	332	364	325	338	308	244	351	250
PITG_10264	2.55233	4.89597e-31	up	3423	2393	514	673	312	413	357	353	401	246	518	349	331	376	437	498	651	620	569	607	550	483
MSTRG.16506.11	-2.49549	6.01889e-31	down	157	75	644	816	558	530	419	557	558	390	501	392	302	567	702	881	689	770	729	609	587	670
PITG_13299	-6.31747	6.4366e-31	down	12	0	714	609	431	554	457	302	315	234	529	340	354	373	518	285	373	375	362	351	366	348
PITG_12555	5.08078	6.68303e-31	up	1112	674	19	26	29	26	23	18	18	12	29	19	25	26	41	63	17	23	16	15	19	11
PITG_00250	-9.4431	6.75089e-31	down	3	6	489	802	1928	2610	2405	3373	4033	2592	2004	1764	2925	885	1468	1116	6568	6297	5479	5394	5350	5404
PITG_19161	1.61553	6.8473e-31	up	13220	7613	2969	3777	3026	3555	3087	2739	2949	2034	2934	2124	1610	2567	3088	2387	4318	4296	3785	3904	3780	3790
PITG_03433	-17.2594	6.85545e-31	down	0	0	10211	15854	36320	41298	32609	25592	25111	17259	38526	25572	19967	22109	28901	9653	35111	37286	30969	30661	31865	27664
PITG_15263	-6.54143	7.09135e-31	down	0	8	475	360	425	533	524	343	331	255	359	304	222	375	386	196	275	399	371	359	384	326
PITG_05620	-5.2406	8.39493e-31	down	3	13	284	400	297	381	297	333	380	270	184	143	99	212	224	206	405	406	401	417	380	388
PITG_05746	-12.0516	8.61752e-31	down	2	1	1951	5201	9905	10758	8614	13956	15046	9649	3532	2600	2220	3490	3198	5354	3666	4108	3280	3795	3316	3206
PITG_05361	-3.92258	9.95467e-31	down	32	29	427	434	600	681	541	362	363	252	627	398	328	356	436	207	453	478	468	411	479	378
MSTRG.5967.1	-6.46875	1.00827e-30	down	5	4	324	289	447	515	512	307	326	236	513	365	285	346	418	181	380	420	413	337	368	318
PITG_04678	-7.07385	1.06265e-30	down	9	0	916	840	668	673	659	543	568	360	676	372	356	582	597	433	377	420	328	403	353	350
PITG_16973	-4.26998	1.11983e-30	down	84	73	812	1093	2186	1860	1761	1243	1372	992	1474	1028	981	1217	999	3548	1338	1574	1278	1323	1338	1183
PITG_07419	3.09162	1.23316e-30	up	181	128	14	19	21	22	11	16	14	9	23	15	12	17	21	25	23	17	12	11	22	13
PITG_10184	-5.9563	1.3245e-30	down	68	32	2976	3338	3574	3310	2999	2882	3094	2174	2546	2013	1591	3435	2642	8969	1594	1787	1548	1502	1538	1394
PITG_23034	-2.37907	1.39711e-30	down	484	311	2248	2820	1965	2218	2186	1382	1683	1099	2283	1760	1334	1706	1992	1327	2024	2219	1928	1845	2059	1894
PITG_01057	-2.70629	1.39867e-30	down	594	410	4658	5372	3052	3515	3609	2737	3189	2190	2821	2059	1543	2657	3195	1649	2982	3472	3077	3086	3213	3235
PITG_08843	-11.9076	1.41347e-30	down	2	6	389	477	13432	12029	12304	9763	14039	8830	13869	9969	17715	4389	3058	13571	31636	34672	31666	29829	27697	29272
PITG_09307	3.63185	1.4983e-30	up	623	487	52	73	48	50	45	64	62	48	35	17	15	27	28	55	33	42	43	50	26	38
PITG_15531	-2.72377	1.50048e-30	down	948	250	3926	4158	3769	4369	4077	2885	3416	2322	3392	2335	1854	2561	3320	1944	3698	4146	3521	3865	4459	3771
PITG_06570	3.00793	1.5327e-30	up	4645	2642	256	495	506	549	464	641	601	441	327	348	196	364	437	468	431	351	297	393	339	328
PITG_02507	-10.7956	1.64769e-30	down	29	20	1987	4063	24249	33854	29019	42307	51615	32168	18223	14140	28044	5752	7835	6060	96834	94473	87033	89811	85015	82828
PITG_16715	4.67791	1.68512e-30	up	677	828	15	33	40	27	17	41	31	17	27	11	11	11	18	29	60	40	42	49	49	28
PITG_22254	-5.38081	1.70667e-30	down	12	4	128	187	356	357	356	305	352	221	359	257	276	225	268	239	412	388	304	331	340	290
PITG_00037	1.93884	1.72212e-30	up	766	422	115	162	135	145	129	118	110	114	127	138	95	111	136	143	199	177	136	168	174	177
PITG_13970	3.41375	1.8806e-30	up	4219	3115	214	369	244	277	281	293	319	183	392	293	395	225	243	251	433	397	345	428	397	335
PITG_08897	-11.714	2.14588e-30	down	0	11	465	591	29493	25035	25088	13974	16227	12067	22944	15081	19442	6470	4644	14430	36015	41281	37063	31136	34692	32641
PITG_08933	-5.8091	2.17818e-30	down	12	0	305	274	325	401	358	262	193	208	470	281	158	283	244	238	319	357	340	395	256	239
PITG_03933	-4.67695	2.2334e-30	down	210	255	3168	5685	9402	11199	9015	7513	7785	6227	6402	5480	1836	6250	6663	4974	4541	4340	3887	4018	4376	4043
PITG_16057	-6.79033	2.23965e-30	down	8	1	710	577	323	348	495	381	401	301	286	220	307	281	279	323	654	713	552	662	566	591
PITG_08580	1.72962	3.41392e-30	up	1152	663	223	319	205	349	222	244	311	237	213	189	141	171	247	250	323	240	276	266	290	292
PITG_07661	4.7754	3.64388e-30	up	469	280	20	11	12	15	16	9	13	8	7	6	10	17	15	28	6	7	7	13	19	9
PITG_00562	-2.95297	3.7737e-30	down	156	77	951	1423	807	991	801	1109	1164	802	553	444	297	561	796	692	867	943	844	852	787	846
PITG_15857	-5.67082	4.02076e-30	down	2	17	533	772	596	646	578	764	783	533	338	257	165	496	422	803	444	437	405	427	390	366
PITG_04980	-16.8511	4.37534e-30	down	0	0	9513	10715	17017	21667	29163	19122	25347	22086	15012	14093	10901	22293	20421	15380	25068	24689	22740	28855	25955	30191
PITG_03977	-6.22555	4.94702e-30	down	12	8	1404	1147	860	991	1069	491	617	439	995	558	448	647	815	258	489	536	486	470	489	478
MSTRG.8999.1	-8.64155	5.45221e-30	down	0	5	2006	2129	1164	1170	1057	749	614	578	1388	805	695	1031	1167	669	642	826	787	783	778	635
PITG_21596	1.32422	6.40713e-30	up	3997	2876	1003	1293	1294	1411	1231	1308	1374	969	1005	807	757	1164	1302	1493	1735	1699	1517	1549	1463	1401
PITG_09224	-3.53893	7.55876e-30	down	41	28	222	282	344	362	320	308	291	219	431	294	347	383	388	489	480	517	444	423	422	379
PITG_03415	-2.46956	9.42544e-30	down	233	230	1234	1768	1147	1338	1082	1620	1637	1208	882	831	637	1110	1296	702	1458	1546	1295	1393	1370	1227
PITG_18736	-4.20732	9.43811e-30	down	46	36	1201	1126	849	948	873	460	497	362	1045	543	477	551	634	354	601	844	723	700	702	688
PITG_00121	-10.2818	1.02308e-29	down	0	4	744	798	2771	2791	2630	1115	1348	1049	4841	2906	3208	1946	1788	1366	3511	4072	3486	2690	3162	2990
PITG_21639	2.78376	1.14156e-29	up	391	233	36	58	51	29	33	33	36	19	49	37	28	27	50	35	57	53	41	44	62	54
PITG_18992	-10.348	1.5205e-29	down	3	0	2179	1578	1894	2129	2077	1059	1247	894	2516	1415	1628	1339	1717	665	1810	2496	2216	1893	2158	1935
PITG_08765	1.42567	2.14257e-29	up	1242	809	230	450	344	355	295	364	362	293	357	265	239	336	343	370	446	454	430	379	395	346
PITG_02818	-3.93362	2.17629e-29	down	166	68	1715	1662	1870	2163	2109	1024	1176	1047	2214	1408	1185	1242	1602	489	1630	2167	1608	1692	1846	1547
PITG_11498	-2.26095	2.69091e-29	down	57	43	271	342	231	239	235	216	241	159	216	137	122	172	236	286	232	231	232	242	226	215
MSTRG.12687.1	-4.51868	2.89857e-29	down	0	15	162	189	192	236	192	177	177	125	118	87	89	133	133	165	222	219	173	205	169	177
PITG_02445	-3.43617	3.03392e-29	down	107	52	557	664	911	1055	903	534	586	478	1206	637	577	643	685	437	973	1040	971	821	954	799
PITG_13129	-7.3347	3.07028e-29	down	7	7	413	399	1431	1376	1448	536	639	503	1972	1231	1393	812	905	457	1286	1504	1276	967	1194	996
PITG_15627	-4.58395	3.15481e-29	down	65	35	1789	2128	917	1048	955	680	733	448	1672	1086	967	1098	1296	1031	1053	1041	918	868	884	795
PITG_11848	-9.21132	3.18993e-29	down	4	6	402	443	4200	3987	3721	1613	1670	1387	6043	3046	4537	1783	1443	1514	3774	4564	2987	2812	3446	2324
PITG_06558	-1.72619	3.21024e-29	down	823	563	1881	2556	2555	2803	2596	2503	2786	1859	2084	1430	1260	1821	1826	2433	2116	2189	2042	1938	2024	1848
PITG_19509	-4.03258	3.25094e-29	down	11	13	221	243	189	215	206	178	218	145	225	142	142	117	171	218	206	207	179	193	123	140
PITG_05616	4.35271	3.34565e-29	up	6784	5688	354	443	238	269	165	338	420	273	118	125	118	192	182	174	565	439	362	496	341	337
PITG_00921	2.81364	4.20363e-29	up	20669	15763	2744	3962	1929	1905	2184	1527	1619	1375	2528	1813	1173	2410	2832	3068	3129	3449	3040	2754	2858	2875
PITG_17344	-4.21265	5.21488e-29	down	72	133	4002	3402	1911	2262	2032	1588	1515	1037	1891	1403	1233	2208	2612	1355	1737	1869	1629	1612	1782	1482
MSTRG.24091.1	-5.20822	5.33311e-29	down	8	4	103	156	215	241	207	218	212	154	175	154	144	177	199	202	323	272	239	248	229	218
PITG_11406	1.42613	5.70241e-29	up	987	555	187	330	244	272	224	253	280	157	274	216	179	256	271	280	349	322	294	294	290	265
PITG_01418	-4.06425	5.72043e-29	down	240	81	1487	1606	2782	3034	2733	1679	1808	1301	3297	2350	2464	1808	1953	1186	2934	3169	2645	2466	2709	2350
PITG_10369	1.93414	6.24012e-29	up	1408	1042	219	314	319	338	270	275	271	188	298	225	168	277	301	473	404	321	369	349	332	312
PITG_15649	3.2516	7.45649e-29	up	362	180	33	34	15	27	15	18	26	14	41	22	14	26	29	30	36	30	22	18	28	34
PITG_01410	-4.77399	8.85112e-29	down	17	0	263	332	178	210	218	224	253	175	173	95	106	151	219	155	274	256	185	264	171	246
PITG_02496	-2.68361	9.03281e-29	down	30	39	179	287	192	228	194	218	203	130	197	124	129	179	181	192	282	278	265	248	290	281
MSTRG.27562.6	-6.1936	9.88345e-29	down	10	0	263	281	253	409	411	435	345	267	239	196	159	259	304	149	305	547	402	491	415	398
PITG_03278	-5.23157	1.07908e-28	down	96	105	9946	8947	3610	4457	4383	2910	3206	2133	3720	2518	1751	3981	3532	2496	2160	2722	2607	3201	2671	2593
MSTRG.20286.1	3.39217	1.19204e-28	up	480	256	42	61	21	34	33	37	39	26	18	22	20	22	38	17	22	32	30	46	30	47
PITG_18248	3.93253	1.25673e-28	up	1983	2221	77	146	139	158	154	156	167	104	84	58	20	172	170	161	153	179	116	210	176	160
PITG_09652	-4.83116	1.49008e-28	down	360	48	3447	3969	6053	7256	5530	3842	3509	2866	8653	5296	4561	4458	4898	2937	4492	4983	4399	3468	4074	3367
PITG_04394	-3.50263	1.5296e-28	down	128	92	737	743	1058	1174	1030	851	869	639	1443	934	959	937	1033	1000	1877	1798	1565	1546	1647	1339
PITG_07320	-5.98422	1.58459e-28	down	10	11	1073	708	858	804	936	378	466	269	1006	617	631	649	764	384	426	576	503	434	509	368
PITG_09895	-3.54972	1.69671e-28	down	69	21	299	579	439	534	508	325	428	349	456	477	383	363	497	210	521	651	560	598	519	461
PITG_04989	-5.2878	1.83917e-28	down	53	41	3284	2743	1361	1657	1557	1007	1011	796	2306	1694	1591	2207	2391	2392	870	1384	1313	1634	1153	1101
PITG_00303	-8.10061	2.06212e-28	down	4	1	813	867	994	882	851	555	541	410	873	545	399	585	738	531	510	561	469	379	465	384
PITG_15896	7.42027	2.11674e-28	up	287	217	0	0	2	3	1	4	1	0	0	1	0	2	2	0	2	2	3	4	0	1
PITG_05902	7.91399	2.16784e-28	up	5344	3744	30	22	48	37	55	12	20	11	8	5	10	4	6	2	8	11	8	22	22	15
PITG_02129	-4.46168	2.18639e-28	down	26	10	206	207	277	388	322	256	301	202	431	364	298	331	420	253	508	532	483	429	458	364
MSTRG.27261.1	-7.43187	2.25971e-28	down	2	3	329	453	473	511	424	465	432	308	402	279	200	420	343	675	386	411	403	394	391	343
PITG_12579	-4.58007	2.32523e-28	down	26	58	1637	1379	1063	1497	1295	682	869	681	1402	1143	670	930	1261	449	859	1014	893	707	965	907
PITG_15639	1.64533	2.34174e-28	up	17657	12724	5136	6741	4116	4663	3818	4382	4391	3068	4125	3004	2200	4196	4737	3652	5949	6100	5567	5403	5361	5142
PITG_18366	-6.20607	2.34987e-28	down	14	17	1263	2197	580	841	718	425	1104	308	567	698	423	1155	1142	587	2121	2232	1593	1862	1746	1590
PITG_01438	-2.29232	3.50922e-28	down	204	192	650	931	962	1068	1054	1054	1154	740	640	624	488	646	730	791	1274	1284	1154	1177	1234	1099
PITG_04263	-4.7256	4.13973e-28	down	31	22	205	309	625	752	679	504	696	439	576	449	485	434	501	553	1153	1079	944	965	929	871
PITG_21585	6.26342	4.2692e-28	up	398	428	5	5	4	3	6	5	0	4	5	6	3	2	4	0	13	8	8	3	11	10
PITG_09197	3.91061	4.30088e-28	up	396	468	51	61	33	36	26	31	30	22	26	26	18	26	27	24	18	20	19	20	26	21
PITG_02616	-6.06598	5.47952e-28	down	16	11	293	315	906	615	809	787	755	574	639	812	576	792	827	2619	979	807	782	866	885	881
PITG_07331	4.43026	5.60858e-28	up	443	602	9	8	25	25	29	14	18	21	32	27	24	25	18	25	34	25	33	30	24	27
PITG_08793	-9.09811	7.09857e-28	down	6	1	485	525	2112	1897	1996	672	862	686	2812	1622	1458	1037	956	472	2931	3155	2474	2485	2633	2123
PITG_16381	-6.14246	7.66284e-28	down	5	3	351	379	280	383	368	250	292	205	305	161	174	229	226	208	225	246	231	206	257	225
PITG_22262	2.81697	8.06022e-28	up	840	326	50	116	81	87	100	64	82	62	54	62	43	69	104	83	69	84	63	83	38	62
PITG_13116	4.24034	8.26678e-28	up	25967	22128	484	751	964	1101	933	953	1070	701	1169	924	657	1724	1947	2718	1508	1493	1261	1310	1288	1174
PITG_01238	3.70744	8.63262e-28	up	376	207	26	25	15	14	14	22	17	11	14	7	8	27	21	15	19	29	38	31	27	30
PITG_12715	-9.42317	9.30376e-28	down	0	3	1055	1129	1112	1245	1136	773	843	610	1341	1008	746	869	1079	626	1000	1119	912	877	836	809
PITG_05741	2.73229	1.0124e-27	up	389	269	41	41	38	44	29	44	52	21	32	35	21	40	47	60	65	74	69	65	62	51
PITG_06397	-2.93452	1.08881e-27	down	127	56	574	727	720	818	766	512	590	349	895	552	491	507	728	368	682	679	706	572	660	518
PITG_12113	-4.77408	1.28957e-27	down	37	21	917	879	903	1042	920	529	480	361	1180	743	582	684	705	187	772	810	671	680	644	600
PITG_05423	-9.99999	1.33105e-27	down	3	0	911	1792	2144	2073	1518	1891	1938	1557	1906	864	278	892	1207	1334	1207	1477	1107	1167	1508	1279
PITG_17908	3.52852	1.51185e-27	up	1771	1218	66	130	98	105	145	50	102	65	152	78	61	154	155	83	180	170	167	155	168	148
PITG_22658	4.11599	1.62423e-27	up	5561	3128	104	167	188	264	339	196	240	231	163	120	55	176	258	130	376	395	343	321	272	334
MSTRG.3085.1	-5.29151	2.02017e-27	down	10	3	434	348	241	312	247	216	206	166	241	122	116	196	200	251	224	285	265	178	209	180
PITG_17999	2.82483	2.1516e-27	up	1936	1355	164	146	186	229	257	281	221	199	129	115	88	196	239	185	340	276	281	290	269	281
PITG_09001	3.25623	2.43166e-27	up	394	334	39	28	29	32	35	53	39	36	16	23	15	36	48	59	44	49	38	36	24	45
PITG_03287	-4.72921	2.62551e-27	down	19	7	164	220	335	309	373	311	427	288	296	202	145	246	185	652	380	412	262	372	308	327
PITG_02335	3.577	2.6428e-27	up	2407	1117	203	276	124	162	139	175	165	122	140	97	58	125	160	105	99	96	92	99	101	97
PITG_10884	-7.67061	2.80725e-27	down	72	38	28690	29578	11888	14001	12617	10509	10221	6679	11227	7567	5033	11947	13528	8195	3380	3813	2969	3428	3210	2820
PITG_07298	-7.21953	3.00234e-27	down	7	6	2857	2044	918	1158	1221	627	715	425	1046	665	552	730	836	287	579	808	653	736	656	633
PITG_07959	-7.86158	3.13553e-27	down	7	0	852	662	877	748	719	373	377	316	1152	770	775	798	745	1122	597	673	588	410	576	445
PITG_18678	-8.40002	3.59355e-27	down	1	4	391	408	1123	1025	993	512	544	501	1332	774	944	561	729	344	960	1278	992	787	1062	819
PITG_05781	1.18565	3.67738e-27	up	6120	5236	2125	2868	2336	2729	2525	2836	3126	1904	2102	1772	1279	2305	2552	2304	2384	2643	2365	2502	2400	2446
MSTRG.1360.1	3.59141	3.7625e-27	up	747	325	30	40	29	33	27	40	45	18	25	41	28	73	60	305	37	56	45	37	31	47
PITG_17071	-1.81294	3.80944e-27	down	286	201	470	830	693	848	917	872	884	650	747	569	508	676	737	740	1026	983	1022	1039	815	922
PITG_06232	-2.55635	3.82824e-27	down	91	77	255	349	492	563	510	484	508	339	457	298	271	381	425	669	573	602	583	529	536	545
PITG_03181	-6.53651	3.86896e-27	down	5	2	308	492	359	395	338	385	383	265	343	208	123	274	356	193	272	241	243	230	307	266
PITG_16800	-2.45583	4.18558e-27	down	41	60	270	380	293	331	314	358	317	242	201	147	135	233	256	282	307	308	226	262	276	283
PITG_10417	1.40807	4.61565e-27	up	628	453	201	277	168	208	179	203	204	148	140	116	97	169	174	250	231	236	213	209	216	189
PITG_06003	1.05315	4.67935e-27	up	2044	1354	827	1084	731	864	790	809	785	510	696	554	430	730	823	731	910	883	781	669	867	739
PITG_08491	4.89519	4.68888e-27	up	4707	2487	88	91	79	131	83	68	98	18	134	110	136	102	224	131	120	130	115	98	69	108
PITG_16033	-4.81663	5.00777e-27	down	18	30	11674	8319	703	1052	906	510	450	363	1149	629	561	896	1025	392	550	619	521	528	483	466
PITG_13030	-15.5885	5.22724e-27	down	0	0	8577	10202	9885	10546	10962	9452	11104	6908	7812	5905	4774	7812	8132	9409	8004	9131	8184	8322	8125	8172
PITG_06649	1.53425	6.1133e-27	up	5386	4063	1343	1912	1232	1601	1439	1383	1628	978	1211	1077	728	1498	1700	1833	2020	2036	1882	1824	1818	1814
PITG_05304	-5.73052	6.13745e-27	down	23	0	804	882	412	672	808	474	501	385	595	329	329	386	470	142	423	491	541	451	391	594
PITG_14635	-4.00841	6.47275e-27	down	21	20	179	263	326	418	348	430	502	367	171	214	117	234	237	250	417	405	351	373	368	343
PITG_12874	-4.3325	6.84506e-27	down	37	24	388	428	566	602	582	344	576	322	560	444	406	660	532	1496	522	566	596	476	560	605
PITG_02147	-3.91869	7.90053e-27	down	65	43	1564	1168	813	940	858	734	737	469	780	620	519	712	935	466	548	704	556	586	551	666
PITG_01027	-6.8253	8.09793e-27	down	3	3	279	321	400	394	383	289	354	234	386	269	236	290	418	195	238	383	287	245	357	293
PITG_13734	-5.21683	8.1509e-27	down	13	1	115	167	315	301	284	190	242	155	249	204	153	266	202	351	236	247	208	223	225	232
PITG_22765	-2.32254	8.27106e-27	down	1002	536	2587	3334	3255	3899	3539	3255	3294	2220	3192	2518	2313	2716	3451	2141	5417	5145	4428	4857	4787	3859
PITG_07714	-16.0843	8.55326e-27	down	0	0	3259	7232	9433	12872	12204	16999	18257	10631	11371	11916	9800	14021	17084	19288	12330	10730	10043	10386	8906	9233
PITG_07248	-5.86133	8.77521e-27	down	90	52	11817	9903	3836	5154	4720	2985	3020	1810	3557	2317	2061	2650	3444	1098	2868	3468	2910	2968	2685	2623
PITG_17826	-9.54509	1.00254e-26	down	2	5	399	441	3302	3241	3147	1323	1414	1175	6701	3914	3439	1832	1849	726	3166	3556	2983	2536	2841	2075
PITG_15282	-4.72305	1.03784e-26	down	23	8	503	430	428	490	436	247	263	216	564	291	362	273	351	152	332	391	354	320	379	367
PITG_11085	-3.27288	1.11891e-26	down	200	107	1682	1596	1434	1965	2035	965	1204	797	1942	1280	675	972	1423	637	1343	1780	1143	1383	1303	1382
PITG_08725	-3.08909	1.25697e-26	down	102	106	872	1052	658	1114	1021	944	820	896	770	827	701	847	466	503	841	987	906	734	986	818
PITG_13461	-10.3805	1.38605e-26	down	3	0	1411	1894	2749	1950	2033	1658	2184	1508	1282	1009	797	1996	1657	5912	1454	1480	1189	1155	1174	1093
MSTRG.1903.1	2.81824	1.5488e-26	up	2385	1606	327	376	313	358	330	363	335	199	245	173	135	264	275	339	229	222	199	223	192	153
PITG_10703	-6.91279	1.59878e-26	down	3	5	529	662	577	662	561	614	593	390	335	261	109	535	415	1032	403	411	334	329	288	307
PITG_06889	2.94157	1.61191e-26	up	4388	2656	662	783	300	366	358	247	387	286	381	275	180	453	552	398	517	523	443	510	391	483
PITG_03045	5.03701	1.70605e-26	up	889	1168	41	51	40	57	13	37	20	14	46	40	5	41	16	30	20	24	33	26	35	35
PITG_10760	-5.9441	1.72153e-26	down	14	8	3569	2511	637	760	805	482	544	291	774	486	483	483	600	301	605	520	464	432	498	453
PITG_06651	-3.04095	1.79553e-26	down	1821	941	15084	21878	9416	11667	10586	12172	13163	8472	6041	5024	3507	7387	8237	9658	11473	11714	10904	12157	10956	10439
PITG_14217	-3.43487	2.11051e-26	down	33	17	286	409	272	318	264	299	314	242	129	151	108	145	287	169	314	274	264	242	267	240
PITG_17961	-3.81516	2.13592e-26	down	207	151	2986	2608	3253	3559	3586	1906	1838	1357	3601	2475	1705	2188	2446	1129	1882	2213	1952	1765	2032	1800
PITG_12049	1.79985	2.36134e-26	up	8386	5850	1735	2186	2120	2445	2002	1957	2038	1423	1524	1029	742	1606	2044	1475	2779	2706	2423	2295	2136	2120
PITG_07565	2.7016	2.46259e-26	up	956	1110	169	213	112	142	147	151	173	123	125	93	44	164	160	242	233	194	178	168	151	180
PITG_21759	3.8845	2.5203e-26	up	2836	1849	76	159	116	104	153	185	144	159	77	77	66	160	160	348	141	208	161	181	161	108
PITG_15453	5.30954	2.63042e-26	up	162	102	2	3	3	7	8	2	6	0	1	1	2	4	1	2	2	3	3	4	3	5
PITG_01329	3.09312	3.19802e-26	up	761	514	31	54	85	95	116	49	56	49	54	60	60	52	73	56	95	107	89	66	73	63
PITG_21961	-8.02719	3.79908e-26	down	0	4	287	469	512	518	419	326	514	271	455	301	318	556	422	670	693	777	616	577	739	560
PITG_03305	-6.50245	3.9901e-26	down	8	4	81	245	393	485	517	542	652	498	304	316	307	338	391	589	837	796	685	755	697	574
PITG_17002	-16.1746	4.10161e-26	down	0	0	2931	4361	13373	14328	14027	10384	12437	8520	11837	8442	9911	6716	7052	7407	22489	23672	20744	20107	21763	19228
PITG_21599	-4.4521	4.37788e-26	down	56	26	1196	2094	867	971	847	1042	1002	680	791	580	362	826	952	803	515	617	517	565	492	468
PITG_11677	3.18451	4.50166e-26	up	1609	1030	148	147	165	179	180	106	148	29	128	101	102	121	167	157	142	153	91	167	156	97
PITG_10052	-1.82892	5.15393e-26	down	1361	959	2694	3473	4431	5106	4933	3757	4352	2868	4059	3485	2256	3965	4275	4261	3913	4152	3809	3589	3564	3370
PITG_06460	7.26753	5.38162e-26	up	2987	1029	6	5	3	23	23	14	9	7	14	8	8	16	12	42	6	8	7	5	2	5
PITG_05447	-4.6741	6.18535e-26	down	10	14	203	238	420	475	350	215	245	227	386	256	119	241	271	584	306	341	341	236	222	248
PITG_04038	-2.34402	6.39745e-26	down	117	109	280	504	501	575	552	503	641	406	544	395	315	544	520	494	704	814	676	804	629	594
PITG_17091	2.08649	7.33546e-26	up	3230	2154	772	1027	636	679	519	524	507	289	601	476	286	546	687	539	680	699	592	552	659	576
PITG_15552	-6.8823	7.90486e-26	down	93	45	19747	19629	9264	11292	10527	7237	6914	4708	9282	6094	4282	6974	7697	3673	3256	3563	2823	2782	2615	2315
PITG_08841	-11.4437	8.06668e-26	down	0	5	387	435	6139	5614	5561	4076	5477	3442	7308	4899	8565	1812	1661	4758	15653	17637	16633	14321	13751	14360
PITG_17261	1.81878	8.18112e-26	up	42858	30008	8303	10491	13340	15182	13288	10029	9830	6726	9465	7320	4567	8796	9277	10276	10704	10870	9240	9222	8486	8132
PITG_02417	-2.91253	8.18351e-26	down	92	59	539	393	558	633	760	401	400	331	611	444	412	327	481	637	556	649	509	510	722	513
PITG_22958	1.41758	8.23123e-26	up	2981	1411	711	941	662	854	781	616	648	458	837	628	472	671	773	687	922	908	790	816	763	777
PITG_10192	-5.85724	8.39787e-26	down	8	3	468	409	288	465	430	294	359	248	336	247	145	273	298	191	191	211	181	240	229	236
PITG_13889	5.58754	1.00828e-25	up	2081	1598	25	11	84	70	55	23	23	19	65	28	41	27	20	18	31	34	26	37	43	23
PITG_18236	-2.90555	1.13822e-25	down	222	128	872	1141	1664	1454	1401	842	974	814	1703	1178	1007	1138	1145	781	1269	1402	1416	1055	1230	1066
PITG_16813	2.44025	1.15013e-25	up	1457	722	256	334	157	180	165	127	142	118	199	141	116	164	172	153	264	203	162	194	203	168
PITG_06852	1.78756	1.20883e-25	up	2552	2316	469	643	670	732	656	584	577	428	617	492	487	635	751	779	936	909	754	842	779	751
PITG_00483	-15.2123	1.33923e-25	down	0	0	4574	7244	6463	8417	8086	7606	9007	6337	5171	4734	4245	4685	5583	4638	8136	8405	7614	7110	7103	7115
PITG_08487	4.30453	1.38361e-25	up	7851	4777	244	305	280	247	243	306	291	194	120	141	104	129	148	374	505	548	471	468	476	459
PITG_03293	-5.37984	1.57295e-25	down	11	4	392	406	331	452	421	303	301	234	360	264	169	251	293	153	225	290	191	183	170	192
PITG_09672	-5.77545	1.62406e-25	down	8	1	123	156	268	302	297	192	215	136	287	165	190	184	227	185	281	286	218	236	219	249
PITG_16727	-9.09598	1.65985e-25	down	11	26	32860	24644	13884	15816	16566	5878	5532	4634	20148	12673	7777	11185	10672	4744	3071	3634	3175	2179	2368	2101
PITG_10421	-5.00531	1.68546e-25	down	9	23	392	393	709	747	697	370	379	282	872	535	482	433	546	190	591	652	586	429	547	437
PITG_03418	-2.84778	1.74543e-25	down	168	164	1190	1383	913	1290	1279	1009	1068	658	1576	1207	1142	968	1178	855	1146	1216	1047	1166	1123	1028
PITG_14747	1.85584	1.84268e-25	up	3520	2314	1034	1347	684	815	668	750	792	491	731	527	418	683	853	661	818	875	743	745	673	680
PITG_04295	-5.15213	1.84383e-25	down	16	12	807	587	519	623	637	294	351	300	800	403	420	412	537	202	357	428	358	367	329	329
PITG_13250	1.35658	1.87727e-25	up	3210	2128	771	1254	870	970	920	957	1030	591	915	818	620	806	944	797	1235	1336	1108	1193	1170	1069
PITG_03551	4.33299	1.99988e-25	up	1505	1280	29	37	70	69	82	89	85	104	40	36	34	38	47	27	91	106	71	90	99	71
PITG_09983	-15.3713	2.1314e-25	down	0	0	3343	4705	8811	10268	8124	7944	7813	5086	7900	5799	4274	5852	7769	3278	10028	10458	9150	9362	9401	8852
PITG_06862	5.55653	2.25899e-25	up	6260	3017	132	194	57	84	148	86	90	35	63	78	54	56	78	6	75	73	93	158	136	88
PITG_04533	2.24065	2.30597e-25	up	1847	1558	271	371	293	310	298	274	312	201	421	355	269	350	436	351	456	411	374	349	339	318
PITG_19644	-5.05225	2.33884e-25	down	22	15	266	284	454	524	1040	683	749	844	280	365	345	707	367	442	606	501	611	651	594	890
PITG_19607	1.6282	2.58731e-25	up	3884	2621	1199	1424	955	1238	1095	1068	1134	678	871	659	509	614	907	724	1144	1225	1051	1138	1059	1031
PITG_04939	-4.12456	2.61928e-25	down	73	32	1086	1011	946	1062	1162	543	607	378	1354	829	720	784	833	369	792	863	715	658	672	656
MSTRG.27789.1	3.56376	2.79748e-25	up	405	277	12	35	43	38	43	27	29	26	13	16	5	21	16	29	32	39	43	23	24	32
PITG_10195	8.36943	3.20378e-25	up	13616	9468	39	54	14	5	24	30	37	14	6	9	1	6	34	11	62	53	61	79	78	69
PITG_07340	5.19624	3.37802e-25	up	17634	12988	271	387	175	264	215	217	214	119	264	207	148	431	493	452	903	828	657	649	616	586
PITG_21140	-2.2169	3.42833e-25	down	301	133	930	1088	1036	991	1072	664	775	580	1084	844	614	934	750	1102	891	1065	985	924	823	704
PITG_15409	-3.67901	3.52991e-25	down	1274	852	4364	8070	14252	14851	13873	13884	15652	10593	9225	6896	7161	7589	6608	17395	19035	19310	17801	17687	15797	15807
PITG_09404	1.90536	3.63526e-25	up	19210	12496	4574	5813	3102	3727	3733	3364	4026	2632	2851	2411	1767	3585	4220	3511	5184	5222	4717	5136	4913	4884
PITG_20717	2.17754	3.65722e-25	up	6748	4735	1766	2162	932	1251	1198	1036	1175	834	932	771	562	1028	1132	920	1462	1406	1247	1430	1335	1345
PITG_21181	-8.85187	4.05801e-25	down	0	3	973	741	611	802	793	484	531	454	697	489	451	616	688	495	626	732	650	678	643	735
PITG_15251	-3.67333	4.21167e-25	down	297	187	4615	5287	2998	3347	2847	2634	2544	1798	3392	2313	1897	3015	2986	4559	2050	2352	1944	1923	2056	1702
PITG_08775	-2.59587	4.32408e-25	down	79	40	191	342	371	362	367	300	323	284	415	293	251	274	339	220	397	390	401	322	343	281
PITG_18754	1.12149	4.34586e-25	up	3958	2254	976	1494	1344	1544	1268	1244	1284	938	1285	972	792	1054	1193	1222	1729	1745	1505	1562	1561	1444
MSTRG.3497.3	2.78784	4.48134e-25	up	96	54	8	14	10	8	13	12	11	7	10	5	7	10	9	12	10	12	6	14	11	10
PITG_21363	-3.46501	4.56379e-25	down	32	20	336	516	247	247	221	303	362	239	192	168	97	181	227	382	273	254	293	307	219	293
PITG_14568	1.65253	4.67481e-25	up	1923	1454	60174	74830	485	585	574	542	560	382	491	397	364	467	547	279	542	581	514	531	524	532
PITG_02510	-9.3474	4.74894e-25	down	14	5	454	976	3415	5068	4333	6193	7410	4678	2224	2421	5102	656	1492	1021	12871	12070	11637	9364	9548	9848
PITG_07031	-2.17132	5.06215e-25	down	338	208	585	1046	1233	1360	1326	1242	1360	992	1007	997	662	909	1140	765	1394	1414	1357	1243	1289	1271
PITG_21183	-4.62097	5.06257e-25	down	36	64	843	1218	1057	1324	1120	1421	1420	1156	720	641	510	591	723	566	2109	2254	1902	2141	2010	1856
PITG_04787	4.66603	5.165e-25	up	370	198	21	6	4	7	9	5	8	13	8	3	7	12	11	7	22	17	12	10	7	13
MSTRG.13539.2	-2.26783	5.77526e-25	down	64	42	144	223	283	302	241	283	270	147	246	157	111	224	208	246	317	264	293	254	288	261
PITG_17711	-2.18702	6.06521e-25	down	160	135	567	527	738	891	816	552	604	434	742	497	503	558	628	498	624	711	740	676	684	588
PITG_10595	-1.70331	6.31899e-25	down	602	368	1997	2011	1501	1771	1605	1428	1487	1009	1503	1102	762	1367	1355	1731	1531	1478	1436	1379	1361	1210
PITG_11477	-4.84263	7.92385e-25	down	20	0	291	194	333	333	251	173	199	139	273	143	138	263	202	443	242	315	298	206	202	257
PITG_09252	-10.7681	9.07581e-25	down	0	2	1447	1354	1853	2228	1921	1270	1258	1011	2374	1377	1209	1282	1728	888	1954	2140	1928	1698	1877	1694
PITG_14194	-5.80544	9.57084e-25	down	5	5	195	248	183	190	191	188	178	147	212	178	113	251	304	346	479	420	375	380	385	370
PITG_05922	-15.2024	1.03025e-24	down	0	0	3728	4823	6516	7739	9415	5703	8371	5743	5990	4348	3154	5685	6025	2244	7539	9912	7989	9063	8700	9607
PITG_11767	1.63071	1.05209e-24	up	7534	5033	1956	2346	1660	1879	1717	1310	1702	1220	2020	1583	1260	1990	2088	2179	2168	2337	2157	1866	1924	2048
PITG_12567	-3.94058	1.08026e-24	down	103	55	352	613	936	1349	1202	1326	1510	989	700	547	538	920	980	901	1388	1742	1572	1518	1621	1628
PITG_11237	-4.98986	1.148e-24	down	11	8	6903	4925	332	507	408	303	323	162	381	240	219	312	378	183	254	193	198	200	183	169
PITG_15047	-7.69347	1.18128e-24	down	3	3	1231	1027	711	821	800	296	458	374	882	659	285	465	583	258	553	539	550	299	323	444
PITG_08365	-4.68157	1.20186e-24	down	66	58	2911	2318	1702	1973	2181	969	1285	804	2108	1468	1262	1205	1421	373	1127	1417	1364	1270	1254	1311
PITG_18083	3.09477	1.21739e-24	up	1625	780	164	233	167	190	149	121	118	73	141	139	67	107	126	68	120	126	124	93	115	82
PITG_22317	4.42394	1.26756e-24	up	1959	1679	100	101	70	74	68	110	102	71	30	34	20	41	41	50	161	144	103	149	99	98
PITG_17396	-5.42174	1.32482e-24	down	46	0	830	837	1003	1033	1028	537	519	457	1250	851	746	636	781	313	768	903	736	625	791	713
PITG_17628	-16.2175	1.44171e-24	down	0	0	12022	19431	20616	22364	16714	26893	26129	18031	8199	6737	3391	13631	12303	27006	6425	5931	4559	5323	4990	4573
MSTRG.13126.2	-3.16985	1.4981e-24	down	45	32	472	646	334	389	319	451	398	279	288	187	146	285	316	229	299	321	304	274	270	290
PITG_07814	-5.39003	1.57499e-24	down	45	5	355	390	627	997	593	1267	729	689	934	753	450	527	879	360	1632	1263	1196	1471	1399	953
PITG_02030	-8.53255	1.58205e-24	down	12	13	17553	14471	4191	5015	4598	2032	1813	1394	6974	4309	3367	4222	5216	1769	1887	2320	1985	1512	1695	1513
PITG_20603	-5.19457	1.81531e-24	down	7	2	115	139	171	194	183	129	143	108	176	131	112	132	159	137	168	205	149	147	165	150
PITG_19969	1.52351	1.82069e-24	up	553	362	140	182	154	194	154	168	221	122	131	86	87	144	110	122	170	167	141	178	140	145
PITG_15747	-8.88258	1.95251e-24	down	1	2	1178	1117	678	797	748	561	642	417	756	425	379	564	610	417	627	752	701	628	659	596
PITG_02711	1.32472	2.06347e-24	up	2602	1683	677	832	772	848	780	713	731	524	776	603	523	757	765	1105	927	1032	908	832	814	856
PITG_00797	-5.81171	2.07067e-24	down	146	0	1852	2482	3003	3524	3219	2313	2616	1835	3858	2726	2244	2321	2897	1653	4794	5058	4247	4481	4543	3915
PITG_18449	-4.87575	2.27105e-24	down	8	6	149	99	299	317	208	172	196	160	171	130	118	255	201	166	201	230	209	164	190	161
PITG_17305	6.11509	2.33778e-24	up	356	220	1	5	3	8	8	2	4	6	2	0	1	0	1	2	7	3	7	8	3	7
PITG_04078	1.067	2.63497e-24	up	1665	1077	686	818	583	662	534	634	638	393	503	493	313	529	592	613	754	719	699	647	695	642
PITG_15969	-15.5815	2.64583e-24	down	0	0	5471	4227	12611	11904	10636	3859	6028	5984	20702	10832	5946	9501	9391	3176	9508	9988	6899	7657	6502	4948
PITG_09362	-1.93397	2.9872e-24	down	383	130	1055	1286	877	1044	1005	867	895	607	860	703	426	879	896	692	869	996	799	848	785	793
PITG_10341	6.23062	3.03481e-24	up	552	262	1	4	4	3	4	0	3	3	3	2	7	4	0	9	9	8	9	9	10	5
PITG_08621	-2.97183	3.08671e-24	down	27	12	132	202	161	134	158	116	191	114	95	105	64	160	112	139	189	174	160	115	137	154
PITG_15640	2.58732	3.34751e-24	up	1654	1087	108	230	231	211	237	218	223	166	163	117	120	229	230	421	225	260	212	212	192	229
PITG_07041	-7.10169	3.3759e-24	down	22	28	14062	11232	1983	2477	2359	1881	1811	1077	3062	2487	2333	2639	3334	1525	2920	2724	2431	2276	2604	2181
PITG_21047	-3.55195	3.67639e-24	down	94	58	1245	1278	1094	1208	1123	690	759	508	1085	735	658	669	736	601	714	741	669	516	569	572
PITG_03412	-3.55195	3.67639e-24	down	94	58	1245	1278	1094	1208	1123	690	759	508	1085	735	658	669	736	601	714	741	669	516	569	572
PITG_02199	-1.3316	3.96702e-24	down	444	259	738	997	670	879	855	654	775	571	870	645	543	781	934	812	882	952	925	881	930	855
PITG_07160	2.62087	4.14166e-24	up	1098	670	172	194	128	143	134	113	111	69	142	124	77	153	177	196	131	120	115	96	114	113
PITG_12747	2.06181	4.5071e-24	up	1579	1315	245	484	270	310	268	379	354	291	246	248	147	357	348	521	408	394	327	330	348	330
PITG_13177	3.93816	4.57921e-24	up	11787	9880	697	904	443	596	467	596	680	455	334	297	183	457	572	540	1270	1207	1084	1102	987	1037
PITG_15852	1.13307	4.59665e-24	up	665	470	211	320	231	271	230	208	260	162	221	202	125	245	266	216	308	324	279	222	266	273
PITG_17263	-1.81123	5.34335e-24	down	1239	834	3430	4544	3496	4287	3825	4590	4818	3237	2779	2011	1650	2841	3176	2501	3854	3822	3321	3439	3386	2916
MSTRG.22512.2	-3.34695	5.51159e-24	down	44	41	373	523	481	511	451	607	557	401	331	224	184	395	376	770	393	353	339	346	335	299
PITG_20745	-1.88834	5.80847e-24	down	321	196	603	1032	814	1064	826	925	1196	834	620	569	533	773	644	1155	1046	1098	938	976	947	1052
PITG_00506	1.9489	6.34458e-24	up	2159	1567	390	811	461	571	455	534	616	422	285	265	210	397	451	522	524	512	482	440	388	399
PITG_02340	-6.41357	6.4439e-24	down	16	2	207	391	413	495	434	333	415	265	1148	844	764	614	955	513	841	878	791	718	798	759
PITG_08720	-6.73804	6.86089e-24	down	6	0	288	235	304	364	287	216	285	166	498	231	210	271	278	146	364	389	274	250	328	312
PITG_08846	5.46534	7.29028e-24	up	17417	5193	138	190	102	144	90	148	208	77	92	130	106	324	586	2247	235	269	277	333	324	424
PITG_12985	3.41525	7.90259e-24	up	597	611	57	119	35	61	42	33	47	47	50	53	19	61	70	38	66	49	96	56	42	64
PITG_22718	2.68559	8.12694e-24	up	1504	716	154	277	168	205	207	228	213	137	98	94	48	139	150	104	165	191	128	151	145	142
PITG_13544	1.64613	8.3156e-24	up	1275	1236	333	439	346	422	352	342	390	259	422	294	239	375	387	587	417	474	411	400	422	402
PITG_05777	-2.08945	1.00931e-23	down	87	53	274	430	287	266	265	315	347	211	217	175	119	316	315	348	293	299	254	260	268	261
PITG_12943	1.55185	1.02103e-23	up	303	175	61	80	83	94	97	85	81	56	67	59	34	71	57	60	93	89	101	78	70	83
PITG_09196	6.20883	1.0632e-23	up	204	485	3	6	8	3	7	5	3	5	6	2	5	5	6	17	3	2	3	3	2	2
PITG_15243	3.32793	1.12245e-23	up	2679	3874	267	369	330	399	345	214	330	182	166	208	83	284	379	392	432	471	444	497	436	499
PITG_01556	-14.8277	1.13158e-23	down	0	0	3933	4600	5881	6350	5939	3282	3765	2672	7419	5280	4874	4218	4532	2577	5808	6730	5651	5119	5742	4938
PITG_12854	-2.55506	1.16163e-23	down	1506	1612	6346	8573	6662	8637	7146	11537	12807	8103	5444	5380	5192	7162	8248	7551	13551	13033	11483	11804	11380	9927
PITG_08795	-6.15876	1.16575e-23	down	92	114	2886	1969	8116	7568	6388	2267	3285	3020	12592	6936	6807	4241	4902	2633	12666	14455	11087	11026	12560	8976
PITG_15834	2.54962	1.19819e-23	up	709	416	87	122	68	72	74	64	66	54	66	49	35	104	115	93	133	137	117	113	100	115
PITG_21665	2.54962	1.19819e-23	up	709	416	87	122	68	72	74	64	66	54	66	49	35	104	115	93	133	137	117	113	100	115
PITG_16278	-4.86568	1.21175e-23	down	27	15	146	242	576	559	504	400	500	354	434	320	296	432	487	892	978	962	832	844	804	804
PITG_00871	2.81852	1.24158e-23	up	1152	639	158	167	93	112	127	79	100	69	124	95	81	135	149	178	106	103	142	95	89	84
PITG_05295	-10.5708	1.44739e-23	down	35	17	1381	2415	28431	35830	30951	37079	43709	27935	13412	8615	16617	2525	3100	2553	87407	85751	79043	83965	78386	74180
PITG_23077	5.12688	1.50533e-23	up	1336	966	48	47	24	33	27	5	7	9	38	22	18	32	21	24	49	71	50	35	37	29
PITG_08896	-2.9486	1.51068e-23	down	123	109	528	663	1145	1279	1021	1177	1114	791	716	519	398	763	653	1429	867	946	766	846	752	732
PITG_16464	5.74439	1.62276e-23	up	15124	8754	248	322	66	117	94	84	122	61	278	206	216	451	308	344	174	207	177	149	160	145
PITG_05607	-10.008	1.64674e-23	down	1	2	2139	1814	2196	2437	2418	959	1031	740	2885	1719	1269	1438	1757	276	850	1183	1049	774	919	845
PITG_17258	1.95634	1.65873e-23	up	622	304	89	162	83	105	85	112	116	92	88	84	46	73	101	106	165	144	114	137	127	139
PITG_08881	2.16474	1.6754e-23	up	15949	11485	1961	2775	2385	3042	2759	3513	3930	2344	2156	1756	995	3151	3469	3591	3419	3277	3242	3707	3015	3298
PITG_08427	-4.19768	1.83019e-23	down	13	16	230	190	333	317	296	178	179	137	403	242	253	177	220	205	295	337	298	206	290	230
PITG_14496	-13.2571	1.95484e-23	down	0	2	15065	18591	2357	2568	1866	6465	7841	4336	1498	1588	1049	4470	5503	4893	24734	25109	21255	21856	21899	22558
PITG_01312	-8.9315	1.99783e-23	down	3	0	337	487	1003	1081	916	693	810	563	765	529	422	491	616	330	736	823	694	639	673	668
PITG_15606	1.96344	2.02602e-23	up	685	368	153	173	136	158	104	132	127	98	68	79	77	112	122	173	140	150	112	109	108	124
PITG_18457	-2.31344	2.05393e-23	down	435	355	2574	2867	1631	2079	1854	1971	2318	1427	1439	1113	751	1717	1717	1021	2163	2379	2082	2234	2162	2141
PITG_13671	-2.88796	2.06762e-23	down	40	20	242	238	193	254	218	202	149	104	258	162	101	185	224	134	263	317	230	181	225	193
PITG_14102	-7.82952	2.07851e-23	down	0	4	275	338	393	406	444	280	517	335	340	245	168	316	310	518	682	727	689	681	614	689
PITG_06021	3.93989	2.09227e-23	up	2517	1719	251	271	90	119	87	83	104	48	106	81	54	141	204	189	140	142	123	127	152	85
PITG_20043	2.26836	2.24128e-23	up	1616	1024	171	169	279	303	271	251	306	183	229	167	199	246	223	384	352	285	315	256	207	228
PITG_07244	-5.04118	2.26789e-23	down	23	19	459	718	979	1027	832	1226	1245	791	547	411	270	587	589	949	429	434	335	431	374	357
PITG_02960	-2.99242	2.37135e-23	down	137	181	1590	2202	1459	1690	539	1623	1638	1094	1068	858	671	1097	1271	1283	1237	1297	1085	1191	1213	1023
MSTRG.25529.1	-3.15366	2.38679e-23	down	80	47	373	458	665	607	572	623	552	425	424	327	273	541	456	1166	505	552	504	434	464	420
PITG_08600	-5.33813	2.40347e-23	down	166	2	2622	3115	3227	3591	3309	2207	2527	1607	4124	2944	2152	2699	2872	1689	2216	2561	2554	1706	2136	1847
PITG_12812	-10.5622	2.40652e-23	down	0	2	616	1142	1297	1795	1749	1163	1336	983	1876	1281	1310	1360	1364	779	1259	1893	1729	1679	1795	1699
PITG_00408	-2.54781	2.47556e-23	down	210	66	809	617	844	801	826	578	760	536	835	606	534	560	583	942	794	800	589	642	651	537
PITG_00986	1.44906	2.48771e-23	up	1825	1255	421	586	494	602	430	490	501	359	518	381	220	556	613	571	705	732	635	615	612	543
PITG_03958	-10.4928	2.81976e-23	down	0	2	895	1190	2020	1909	1684	1798	1979	1454	1172	757	730	1040	915	2138	1371	1388	1140	1205	1264	1095
PITG_00840	10.4698	2.93482e-23	up	4466	3241	11	12	1	0	1	0	4	2	0	2	0	1	0	2	1	3	1	6	0	5
MSTRG.18729.1	-5.73273	2.98438e-23	down	5	4	170	226	200	256	207	208	187	130	301	173	135	289	323	441	200	221	202	164	174	202
PITG_09008	-3.86145	3.11267e-23	down	48	17	226	320	552	482	383	324	322	283	455	321	309	439	353	977	467	486	440	390	386	353
PITG_17015	-3.77242	3.34865e-23	down	45	0	245	429	204	342	211	274	315	171	209	196	114	181	233	169	351	333	302	270	313	312
PITG_00083	-5.20383	4.08687e-23	down	9	4	231	410	234	324	248	328	365	229	225	122	145	145	149	159	231	173	147	174	164	168
PITG_11710	2.98531	4.22877e-23	up	1585	1656	85	263	181	207	212	325	306	173	130	126	97	228	245	213	252	218	234	127	215	168
PITG_13306	-2.62209	4.62362e-23	down	230	148	957	1626	989	1166	972	1274	1580	968	593	581	409	1050	1108	1794	1275	1069	945	1242	1103	1071
PITG_13165	1.10865	4.812e-23	up	3592	2495	1222	1661	1217	1551	1329	1230	1438	879	1138	985	740	1023	1279	1072	1667	1714	1580	1691	1620	1434
PITG_02840	-14.6331	4.99564e-23	down	0	0	9416	8500	4174	5333	5115	4126	4525	2854	4131	3254	2688	3880	4566	2640	3491	4353	3594	4155	3763	3607
PITG_18779	-5.99095	5.42598e-23	down	3	3	142	186	231	226	210	197	226	138	140	122	86	129	190	159	180	230	206	175	186	199
MSTRG.24562.1	7.08256	5.59715e-23	up	2132	1481	17	23	0	19	11	6	3	0	5	11	4	7	12	9	33	22	23	14	15	24
PITG_11857	3.912	5.8928e-23	up	1890	1567	62	122	93	88	102	34	80	54	85	77	73	109	98	246	154	181	132	118	124	161
PITG_03484	-7.14181	5.91087e-23	down	5	1	149	191	422	399	385	270	307	224	448	300	228	348	283	923	432	576	468	435	403	414
PITG_01116	-3.64007	6.02345e-23	down	36	19	461	501	358	425	339	249	267	155	391	264	198	266	339	112	351	374	343	338	275	250
PITG_05117	5.1918	6.04569e-23	up	7255	5968	107	165	98	153	84	48	70	58	238	143	128	230	356	368	215	217	151	195	187	184
PITG_01134	-2.09477	6.20366e-23	down	532	336	1393	1542	1763	2143	1998	1871	2252	1458	1316	1139	730	1411	1574	1017	2239	2393	1881	2203	2116	2123
PITG_14042	2.43807	6.64415e-23	up	3039	2059	415	690	544	534	405	545	587	418	334	290	163	367	451	704	433	433	360	443	350	335
PITG_22562	4.79453	6.77698e-23	up	8046	2739	311	289	112	156	139	106	117	90	77	52	46	130	124	110	290	342	300	257	197	259
MSTRG.19174.1	-5.10239	7.19235e-23	down	2	9	193	229	215	240	241	168	185	153	180	134	68	198	205	341	156	187	184	123	148	143
PITG_06194	2.31038	7.34628e-23	up	3658	2358	817	963	515	590	499	490	645	376	481	383	380	328	418	384	700	713	605	754	624	607
PITG_06450	2.15903	7.38936e-23	up	7176	4924	1696	2128	1066	1233	1122	1244	1517	888	793	789	435	1101	1281	1285	1540	1660	1450	1490	1415	1508
PITG_21386	-3.29758	7.70957e-23	down	39	7	149	153	258	264	177	276	250	175	189	96	102	129	195	187	239	268	220	231	178	238
PITG_02008	-9.139	7.83898e-23	down	7	22	35624	25502	9537	11321	11063	3594	3275	2461	14603	8750	6838	7694	10112	2175	2725	3493	3043	2444	2481	1865
PITG_00833	9.04793	8.30742e-23	up	29099	23865	357	340	19	14	18	2	14	12	15	16	14	34	41	20	43	53	70	72	94	94
PITG_02444	-8.36055	9.34026e-23	down	0	4	1535	1226	746	868	808	425	399	353	902	520	571	540	703	250	496	657	503	537	461	405
PITG_01441	-4.59816	9.43562e-23	down	71	44	674	696	1686	1840	1541	917	871	660	2508	1364	1343	909	1048	472	1545	1702	1600	1233	1320	1080
PITG_12940	-3.19667	9.53323e-23	down	179	126	2038	1852	1256	1928	1766	875	1085	865	1553	1172	989	1308	1449	648	1116	1345	928	1188	1230	1102
PITG_05522	-3.76501	9.83622e-23	down	159	85	3003	2013	1826	2145	2196	1096	1364	856	1763	1044	901	1259	1530	471	1236	1555	1435	1486	1434	1389
PITG_04908	-2.4331	1.05286e-22	down	1350	820	7666	8892	6355	7308	6435	6892	7013	4664	5016	3420	2447	4750	5333	4166	5099	5057	4558	4538	4567	3886
PITG_08758	-14.365	1.06226e-22	down	0	0	2115	2737	4101	4760	4542	3003	3689	2447	4430	3521	3051	3079	3167	2554	4231	4718	4341	3849	4141	4044
PITG_01654	2.81919	1.06715e-22	up	4592	3378	193	429	517	621	507	537	544	331	705	462	387	445	376	429	785	730	615	744	623	578
PITG_09707	1.44951	1.15051e-22	up	1722	1033	345	445	464	487	411	562	500	359	465	301	302	416	393	452	657	599	621	506	459	516
PITG_10834	-5.58837	1.15876e-22	down	23	17	299	351	648	724	867	496	630	418	1106	797	763	642	685	353	1544	1690	1587	1477	1445	1464
PITG_03661	1.38169	1.18433e-22	up	3142	1963	992	1275	869	1010	974	769	807	562	995	759	463	916	1093	945	988	1098	863	910	884	892
PITG_11180	-4.74223	1.23709e-22	down	72	69	2339	2288	2505	2507	2592	1416	1390	998	3067	2139	1679	1994	1878	2038	1015	1315	1111	866	942	901
PITG_17361	-2.86116	1.30232e-22	down	507	315	1771	2601	3408	3646	3670	3444	4094	2745	2137	1804	1464	2497	2285	5006	2507	2694	2179	2470	2274	2134
PITG_13367	-4.80278	1.35306e-22	down	21	14	402	455	591	631	697	326	369	284	815	471	416	522	566	406	369	392	343	208	302	212
PITG_00877	-10.8259	1.41646e-22	down	0	2	2259	2040	2701	3073	2901	1148	1253	978	3047	1985	1542	1473	1515	823	1297	1464	1243	1048	1383	936
PITG_19361	3.85785	1.52429e-22	up	4869	3391	522	676	167	190	182	194	222	118	161	145	110	258	318	262	358	348	311	305	258	321
PITG_14712	1.17546	1.56154e-22	up	986	637	226	348	347	409	352	355	351	261	250	248	197	321	290	365	441	429	345	408	373	345
PITG_05622	-1.41066	1.57657e-22	down	1296	954	2409	3181	2894	3395	2980	3267	3198	2261	2467	1955	1484	2379	2850	1724	3587	3531	3198	3261	3254	3043
MSTRG.1425.1	-4.66017	1.68292e-22	down	11	6	233	233	181	216	215	220	189	156	199	128	116	155	139	49	241	258	247	301	228	256
MSTRG.12709.1	-7.56703	1.85317e-22	down	4	1	320	545	523	534	444	599	666	438	354	298	207	584	624	756	277	260	244	280	255	278
PITG_01445	-5.92413	2.27573e-22	down	0	19	1291	935	760	717	777	331	512	417	990	558	424	625	724	223	506	519	591	455	604	532
PITG_03252	-1.47271	2.47993e-22	down	2295	1836	6360	8477	5617	5968	5033	4940	5407	3687	4663	3459	3046	4750	4811	7625	6291	6347	5621	5904	5725	5276
PITG_03743	-7.36056	2.54055e-22	down	0	4	277	287	327	397	366	272	257	193	432	279	274	364	324	359	267	320	307	273	272	266
PITG_06199	-5.00142	2.63011e-22	down	23	11	453	483	641	706	653	742	756	502	415	297	254	552	525	1037	300	348	239	338	272	231
PITG_20457	-6.48939	2.72111e-22	down	6	0	214	209	249	235	235	147	154	116	291	183	181	245	265	408	265	354	282	232	293	249
PITG_03675	2.08716	2.75848e-22	up	1296	619	264	333	181	193	175	174	171	102	227	179	148	151	183	195	251	254	221	231	206	197
PITG_10650	-2.7727	2.90254e-22	down	73	83	713	814	562	771	587	449	408	369	730	284	319	500	589	449	453	532	447	448	475	438
PITG_14360	-2.62941	2.94154e-22	down	52	16	213	262	241	246	202	209	226	125	194	126	101	160	152	242	213	212	212	148	141	142
PITG_14604	1.88573	3.07919e-22	up	11451	8499	1586	2332	2462	2930	2353	2128	2115	1506	2725	1994	1619	2558	2833	2204	3682	3491	3178	3153	3106	2771
PITG_06806	6.01054	3.22166e-22	up	156	77	2	6	1	1	2	0	2	0	2	0	2	0	1	1	3	3	2	1	1	3
PITG_12594	-1.84887	3.22817e-22	down	557	327	1236	1557	1381	1603	1485	1380	1457	1019	1237	989	803	1159	1255	978	2148	2146	1868	1996	1870	1890
PITG_14567	5.53694	3.34742e-22	up	91	67	10959	14546	3	4	0	1	1	2	3	1	0	2	2	1	2	2	3	0	1	1
PITG_02509	-6.10061	3.52159e-22	down	10	26	402	668	635	999	813	1209	1398	850	698	951	1552	389	798	861	2604	2532	2423	1592	1941	2209
PITG_18298	1.5387	3.64427e-22	up	3041	2874	681	895	824	1010	916	949	1072	722	973	719	588	875	1044	1079	1287	1352	1184	1265	1108	1065
PITG_15628	-14.6347	3.75674e-22	down	0	0	3745	4119	5732	6056	5508	2809	2949	2004	9192	5125	4615	4407	4685	1635	3937	4728	4149	3273	3822	3169
PITG_18706	2.92355	3.80198e-22	up	22843	16538	2364	3178	1919	2308	2398	3281	3848	2760	1273	1169	674	1858	2022	2370	3069	3069	2755	3247	2809	3004
PITG_20744	-3.20407	3.82408e-22	down	32	16	228	252	220	274	224	132	151	119	315	163	151	180	214	127	211	228	205	208	202	194
PITG_18725	3.76838	3.91452e-22	up	1969	1521	110	188	92	143	63	105	75	21	101	84	70	111	200	117	158	149	185	133	160	183
PITG_04834	-4.61219	4.28623e-22	down	292	190	1725	2372	6107	7410	4850	6971	5794	3776	5057	3832	3003	3482	5264	1145	9228	8978	8113	8224	8163	6993
PITG_06145	-2.9608	4.41909e-22	down	31	9	93	162	99	182	110	123	176	93	126	112	99	112	121	137	198	174	190	187	154	160
PITG_00928	-5.91823	4.49081e-22	down	0	12	350	324	351	586	462	231	321	221	612	422	375	315	310	106	510	569	463	317	383	340
PITG_19175	-8.58211	4.5555e-22	down	0	3	249	562	480	727	901	512	859	542	327	395	278	411	311	347	666	687	639	814	672	734
PITG_17609	-7.02256	4.91239e-22	down	6	0	201	360	486	503	366	493	585	365	124	120	136	246	191	514	406	432	348	391	367	368
PITG_04612	-6.03436	5.15369e-22	down	9	0	392	479	254	303	188	227	399	286	148	201	68	166	241	158	335	212	335	216	325	264
PITG_11181	-4.18272	5.59848e-22	down	43	34	263	355	777	749	686	338	585	409	994	761	766	552	663	528	689	920	745	612	700	635
PITG_06519	-14.1393	6.0934e-22	down	0	0	3434	3511	4126	4558	4706	3172	3695	2536	3634	2457	2009	2313	2881	1273	2908	3471	2976	3217	2828	2789
MSTRG.27562.2	-4.33757	6.18522e-22	down	34	0	273	340	329	344	267	239	456	218	278	208	90	219	315	126	431	388	225	304	392	319
PITG_05682	-7.03495	6.21981e-22	down	3	3	253	338	490	354	384	267	267	234	315	259	181	488	356	1219	338	381	322	336	300	278
PITG_21258	-3.97041	6.39631e-22	down	16	14	419	253	265	296	279	187	208	133	275	184	161	172	186	114	191	273	196	189	209	187
PITG_07574	-1.62574	6.8717e-22	down	327	204	605	769	853	888	822	688	661	560	831	595	507	582	723	536	991	1028	910	814	922	793
PITG_10004	2.42134	6.95023e-22	up	709	419	46	71	115	125	123	113	132	84	93	69	50	73	96	144	132	99	85	112	85	85
PITG_03032	1.38941	7.67746e-22	up	2586	1702	664	1006	591	859	790	840	945	646	496	447	436	657	689	932	961	960	847	856	797	842
PITG_12986	2.12142	7.7932e-22	up	222	223	55	58	54	52	42	36	43	31	50	32	28	44	45	37	57	76	62	81	57	51
PITG_13831	1.99263	7.9886e-22	up	2904	1802	473	680	383	530	444	533	613	414	388	336	245	481	477	537	862	825	746	753	663	672
PITG_11308	-3.67829	8.28263e-22	down	33	55	559	798	587	659	514	889	618	364	730	520	394	501	698	164	531	595	567	619	435	454
PITG_02029	-14.5576	8.30484e-22	down	0	0	5575	4887	5100	5675	5525	2150	2475	1929	7641	5153	4023	4086	5026	1513	3361	4160	3916	2794	3356	2917
PITG_09906	4.04783	8.80398e-22	up	226	121	6	8	8	19	16	10	13	9	10	12	1	3	15	5	11	7	13	5	10	10
PITG_08979	-4.01935	9.35145e-22	down	99	87	736	976	1843	1895	1685	1162	988	908	2542	1736	1410	1139	1556	648	1522	1871	1513	1106	1665	1009
MSTRG.9506.3	4.08395	9.38333e-22	up	8036	5945	707	791	283	357	254	158	169	150	440	242	276	288	328	296	542	559	530	442	519	466
PITG_19473	-2.79571	9.71895e-22	down	281	143	1878	1887	1571	1880	1957	1078	1206	920	1659	1048	801	1193	1412	603	1171	1447	1250	1175	1184	1158
PITG_18780	-4.62654	9.87823e-22	down	10	2	99	191	140	211	165	136	194	107	97	91	62	89	115	80	141	157	189	141	163	153
MSTRG.4808.1	3.75033	1.02485e-21	up	139	75	11	13	4	6	6	5	4	5	8	1	4	6	8	8	10	16	6	5	12	8
PITG_13766	-14.0483	1.03928e-21	down	0	0	1362	1676	2903	3511	3524	2568	3395	2306	2744	2323	2202	2506	2441	2829	3992	4214	3525	3702	3691	3297
PITG_17088	-3.03959	1.05409e-21	down	75	58	657	695	677	801	652	484	573	409	656	432	356	380	533	254	490	527	470	361	396	372
PITG_01253	6.54247	1.11709e-21	up	2986	1920	12	22	33	48	29	31	20	17	0	11	10	30	33	0	42	34	33	41	25	28
PITG_18797	-3.53281	1.14859e-21	down	96	71	525	845	783	1163	1082	900	1284	1095	283	891	339	739	621	1174	1136	981	876	1338	1185	893
PITG_20902	-7.80028	1.17153e-21	down	0	4	395	481	514	445	458	311	318	206	501	301	299	543	465	1244	389	383	389	325	330	373
PITG_15017	-5.29514	1.19524e-21	down	242	216	19641	17273	12400	14073	14027	9314	9564	6565	10306	6449	5243	7388	8413	4938	4444	4806	3824	3881	3772	3490
PITG_12176	-3.46927	1.20575e-21	down	289	255	965	1630	2500	3117	2967	3362	3910	2550	1846	1616	1713	1935	2142	3154	4957	4552	3551	4566	3800	3349
PITG_15659	-3.43977	1.21722e-21	down	41	24	205	205	274	355	387	360	280	242	189	210	215	239	322	646	407	498	354	300	354	434
PITG_10221	-4.25712	1.40665e-21	down	50	27	825	883	905	759	765	544	615	433	564	422	309	902	716	1846	554	532	446	449	472	418
PITG_11656	-1.9916	1.48529e-21	down	708	466	1654	2220	1937	2202	2106	2164	2597	1670	1394	1206	824	2083	2274	2799	2902	3002	2638	2951	2633	2650
PITG_02256	2.82939	1.56961e-21	up	25902	19276	2266	2895	2083	2672	2315	2133	2617	1688	2209	1810	1291	2907	3335	2979	4827	5031	4499	4696	4328	4222
PITG_09091	4.64736	1.57572e-21	up	807	471	21	30	30	13	10	18	23	5	28	38	14	40	19	41	24	19	12	14	31	27
PITG_04062	1.74909	1.65444e-21	up	619	391	148	203	100	164	123	148	141	111	96	86	90	92	112	139	169	210	160	192	151	156
PITG_13622	-1.48207	1.82884e-21	down	474	319	951	1540	852	1125	1041	909	1124	735	939	976	798	1024	1077	935	1088	1160	1070	1100	938	983
PITG_18339	9.64465	1.84208e-21	up	1121	2277	3	0	0	0	0	0	0	0	7	0	3	1	3	3	7	6	3	3	3	2
PITG_21017	-14.1306	1.87961e-21	down	0	0	1596	3749	2888	3779	3156	2899	3422	2208	2883	2339	1677	1840	3125	877	4819	5091	3955	4262	4579	4300
PITG_19596	-2.93356	1.89841e-21	down	136	110	1348	1660	785	1157	972	1171	1323	841	747	452	355	600	792	513	860	1017	864	874	816	835
PITG_00397	2.29998	1.94784e-21	up	14956	7990	2718	3494	1670	1916	1860	1678	1928	1216	2180	1854	1064	2431	2524	3207	2223	2315	1990	2063	1874	1981
PITG_02429	-8.38023	1.96135e-21	down	5	0	1713	1337	677	881	1064	261	418	425	1131	625	607	673	565	129	624	684	650	533	548	548
PITG_08888	3.20632	2.16082e-21	up	1047	685	121	136	104	78	85	130	83	63	27	58	57	38	69	58	113	126	86	103	108	107
PITG_11238	-9.21529	2.32117e-21	down	16	26	51703	53563	14166	17649	14520	12390	10777	7497	12059	9462	3433	11726	13956	6692	3849	2977	1887	2213	2039	1444
PITG_08181	-7.8773	2.47401e-21	down	6	7	6313	5439	837	868	891	558	676	394	1167	844	921	787	854	490	1701	1726	1510	1411	1339	1277
PITG_21211	3.0795	2.53743e-21	up	932	624	70	86	46	73	84	70	36	38	83	75	54	82	92	109	128	135	120	137	105	91
PITG_16199	-10.2986	2.54094e-21	down	0	3	216	439	904	1376	1173	2334	3180	1809	758	976	2266	601	898	1197	3404	3610	3595	2913	3241	3894
PITG_06689	-14.0942	2.54233e-21	down	0	0	4379	5418	3754	4729	3879	4436	4884	3160	2053	1864	1142	2433	2841	2081	2822	2667	2026	2669	2310	1861
MSTRG.5363.1	-4.85494	2.61234e-21	down	7	4	165	240	156	181	125	117	132	80	152	100	89	142	154	281	147	144	161	127	148	101
PITG_02107	-13.8939	2.79554e-21	down	0	0	2613	3152	3762	3706	3197	3182	3440	2375	2098	1471	1207	2174	1901	4613	2588	2633	2503	2292	2328	2058
PITG_07148	-5.70142	2.89108e-21	down	5	7	145	117	427	406	381	169	387	185	340	217	271	146	206	161	574	459	363	404	384	279
PITG_13918	1.87373	2.9189e-21	up	6277	3983	1086	1307	992	1227	1124	1147	1308	830	1144	985	752	1060	1326	1038	1982	1955	1601	1942	1620	1588
PITG_03064	-13.7794	2.93896e-21	down	0	0	2156	3253	2045	2619	2820	2506	3413	2235	1662	1255	1333	1971	1996	3447	2794	3005	2430	2906	2570	2929
PITG_19009	8.1741	3.00095e-21	up	262	284	1	4	2	0	0	0	0	0	1	0	0	1	0	0	2	3	1	0	3	1
MSTRG.14472.4	-5.49531	3.03991e-21	down	11	11	1305	1376	463	454	487	496	439	374	372	221	216	315	485	174	437	438	415	381	338	394
PITG_09473	-4.4421	3.10836e-21	down	32	26	1391	923	633	725	703	432	399	276	863	373	568	546	613	421	428	527	410	607	430	374
PITG_00617	-3.89992	3.51856e-21	down	15	2	87	131	140	130	135	114	87	94	140	100	77	82	83	84	135	160	146	132	106	113
MSTRG.13097.1	-2.28357	3.63104e-21	down	208	124	854	935	865	1046	895	957	838	695	824	525	334	725	881	649	721	753	610	560	634	499
PITG_14663	-15.6935	4.03507e-21	down	0	0	290	655	9360	10048	8524	8625	9664	6635	9197	5703	8236	2527	2661	3715	17572	18954	16788	15614	15730	15359
PITG_15551	5.24135	4.37304e-21	up	138	82	1	2	6	6	4	1	4	1	0	0	2	2	2	6	5	3	2	3	1	3
PITG_21885	-8.25729	4.39042e-21	down	2	1	561	737	499	610	503	553	521	345	350	238	161	289	342	237	449	487	397	427	455	447
PITG_18054	1.28066	4.52496e-21	up	3801	2145	1028	1253	1244	1209	1058	972	1120	802	1028	802	554	906	962	1009	1534	1668	1374	1307	1291	1383
PITG_12028	-1.85684	4.63891e-21	down	109	66	332	312	339	359	331	271	257	238	326	174	210	305	264	313	315	331	221	303	316	276
PITG_20518	-5.6401	4.65243e-21	down	9	2	332	300	319	287	376	139	155	183	350	258	203	231	289	115	210	221	282	161	157	186
PITG_15032	-6.80563	5.23377e-21	down	6	0	321	390	438	475	333	427	441	274	333	230	148	304	337	333	190	199	183	174	166	169
PITG_14968	-7.40261	5.2813e-21	down	22	10	5671	6571	2040	2288	2206	1179	1217	707	2953	2760	2035	3865	4133	4369	961	952	837	752	780	767
PITG_08538	8.00292	5.40945e-21	up	145	87	0	1	0	0	1	1	1	0	0	1	0	0	1	0	0	0	0	1	1	0
PITG_01431	-2.54042	5.50899e-21	down	517	525	1763	2192	2757	3529	3182	3233	3662	1910	2870	2036	1720	2002	2836	1726	4598	3662	3616	4318	4279	3304
PITG_07455	1.46378	5.62878e-21	up	5859	3834	1777	2521	1312	1646	1607	1565	2072	1225	1285	1087	866	1353	1508	1218	2109	2015	1900	1993	1785	1976
PITG_20110	-2.59089	5.73918e-21	down	192	101	526	1043	849	1118	878	848	627	337	1011	712	476	873	1145	584	833	1045	921	689	932	602
PITG_08780	2.37937	5.77335e-21	up	1714	939	261	229	183	226	158	219	303	146	253	179	104	232	201	141	330	374	250	366	298	222
PITG_06710	2.17345	5.89418e-21	up	506	345	103	101	60	111	79	74	88	29	92	68	65	81	81	114	84	115	115	109	92	93
PITG_19645	-3.99266	6.03967e-21	down	62	33	340	371	600	852	1055	570	781	837	356	540	387	760	395	366	852	842	756	933	802	1255
PITG_21764	-10.7275	6.06186e-21	down	1	1	594	840	1913	1657	1550	945	1300	865	1372	1141	1086	1693	1123	5976	1691	1861	1625	1304	1511	1368
PITG_14222	-13.6773	6.14024e-21	down	0	0	2264	2841	2326	2009	2029	1879	2476	1598	1885	1448	1444	1867	1584	3749	3068	3147	2591	2680	2512	2420
PITG_07633	-15.7399	6.29031e-21	down	0	0	242	473	9450	9875	8428	8703	9610	6793	9341	6212	9000	2865	2825	4043	18469	19047	18388	15477	16447	15587
PITG_00991	-4.61849	6.31041e-21	down	41	25	340	394	998	974	1024	456	409	366	964	569	594	418	471	305	969	1332	1153	1083	1109	1020
PITG_19802	1.91553	6.48577e-21	up	3833	2346	894	1020	686	796	589	681	588	413	803	539	328	761	916	1083	991	908	767	820	822	761
PITG_15549	-3.41986	7.51418e-21	down	54	17	578	619	284	415	380	272	264	164	358	187	176	313	364	214	236	414	339	443	354	361
PITG_04294	-4.31246	7.97794e-21	down	13	15	450	544	231	211	228	156	147	113	330	220	114	269	353	203	344	311	364	273	231	300
PITG_08845	-13.1222	8.62311e-21	down	2	0	348	445	4805	4697	4420	3842	5018	3464	7570	5758	9897	1565	1817	4380	15982	17123	17436	15303	14109	15014
PITG_17975	-8.69643	9.02657e-21	down	3	0	382	509	618	691	643	362	303	402	1002	391	586	458	338	320	542	660	713	593	652	799
PITG_07087	-9.99201	9.04644e-21	down	0	2	526	592	816	956	981	585	669	481	1324	803	880	1007	1121	781	1100	1524	1408	1147	1168	1200
PITG_00629	1.5496	9.08976e-21	up	553	349	161	195	153	180	194	146	141	90	163	101	65	108	136	98	170	158	156	148	138	159
PITG_10287	-14.3699	9.28852e-21	down	0	0	12054	9329	3392	4083	4555	2687	3910	2147	3152	2501	1713	3384	3777	2323	2304	2658	2513	2535	2260	2358
MSTRG.2920.1	-6.23938	9.50801e-21	down	23	18	1739	2407	1766	1449	1347	1501	2103	1482	791	645	436	1879	1833	5563	645	782	631	745	704	667
PITG_16235	-2.17011	9.51173e-21	down	68	32	188	225	240	239	226	210	251	163	170	106	106	208	196	327	232	224	188	201	182	219
PITG_15049	-3.12362	9.55346e-21	down	22	14	122	147	206	225	172	168	221	130	139	115	66	131	108	168	140	153	126	120	129	115
PITG_03627	-13.8053	1.09253e-20	down	0	0	1518	1433	2963	3268	3083	1719	2134	1416	3249	2000	2109	1816	2171	1454	2618	3659	3402	3077	3213	3123
PITG_08764	-3.24325	1.11361e-20	down	241	92	2061	2552	1641	1746	1821	1286	1408	1019	1634	1214	694	1194	1658	481	1251	1271	1278	1092	1225	1172
PITG_19623	-3.86935	1.19568e-20	down	18	2	153	153	186	174	169	119	112	117	133	98	85	117	139	82	129	160	145	92	101	107
PITG_10539	1.50104	1.21078e-20	up	408	261	104	194	95	108	96	116	112	74	95	93	61	110	125	99	141	119	112	138	106	93
PITG_01956	-8.22448	1.25857e-20	down	1	2	293	427	442	547	292	412	258	235	432	476	359	349	407	247	658	580	405	447	525	523
PITG_13563	-2.61917	1.35117e-20	down	40	28	159	194	171	243	199	205	229	166	176	158	102	217	231	336	191	211	149	186	171	167
PITG_02205	2.11918	1.45344e-20	up	1136	755	161	165	211	221	229	223	214	168	98	105	124	159	177	227	252	276	269	293	238	249
PITG_13257	2.16352	1.54362e-20	up	3390	2115	340	594	526	695	564	584	667	481	379	331	188	505	534	513	830	822	750	776	751	707
PITG_02730	1.17253	1.8243e-20	up	2680	1613	867	1248	719	926	908	908	1033	662	607	570	544	720	833	902	1038	1122	986	1136	1025	824
PITG_21293	8.41364	1.83127e-20	up	2105	1409	4	4	14	12	22	2	5	2	10	1	0	3	0	2	2	4	4	2	5	0
PITG_18316	2.34161	1.85882e-20	up	2757	2505	315	680	487	695	351	460	501	358	400	382	164	581	696	625	562	511	543	756	549	449
PITG_01266	-14.7651	2.00858e-20	down	0	0	14481	9841	4874	6046	5977	2869	2688	1643	6758	3522	5534	2315	3014	383	3908	4791	4315	4130	4352	3382
PITG_22996	-4.51342	2.00926e-20	down	11	6	169	200	179	210	176	148	173	138	176	141	99	196	157	469	171	157	138	151	144	142
PITG_16804	-2.89444	2.02911e-20	down	316	168	1232	1337	1550	1848	1815	1170	1415	889	1837	1069	1247	1119	1405	797	2231	2541	2252	2565	2341	2104
PITG_02607	2.14476	2.04947e-20	up	3958	2053	376	502	476	661	603	547	647	376	541	453	341	614	730	475	851	849	779	855	889	797
PITG_01677	1.19728	2.20453e-20	up	461	433	160	235	174	219	198	190	216	148	174	132	106	154	213	142	209	240	193	211	229	195
PITG_00566	1.30361	2.22872e-20	up	3700	2501	947	1325	1096	1220	1128	1098	1213	790	1019	806	695	1079	1140	1793	1283	1474	1401	1312	1290	1269
PITG_05299	-2.66227	2.23764e-20	down	385	108	1764	1641	1605	1959	1829	1353	1384	983	1164	1068	707	1085	1374	567	1226	1426	1343	1557	1409	1352
MSTRG.26837.1	-2.68975	2.30689e-20	down	15	18	83	123	115	126	126	103	126	56	114	69	58	91	97	68	111	117	102	117	101	105
PITG_11086	2.35166	2.34668e-20	up	1820	1337	298	332	264	255	227	157	213	136	307	263	205	278	334	309	385	455	366	346	347	306
PITG_05427	-13.7858	2.42672e-20	down	0	0	903	1395	2887	3397	2597	2467	2159	1723	3032	2333	1830	2296	2753	850	3383	3302	2978	3007	3055	2397
PITG_20797	-1.19873	2.43591e-20	down	881	544	1090	1712	1507	1781	1477	1684	1729	1197	1472	1019	917	1188	1302	1233	1896	2150	1781	1773	1745	1596
PITG_21010	1.67405	2.51193e-20	up	5117	2671	1078	1408	944	1127	1119	1044	1184	799	836	735	492	923	1063	806	1627	1542	1314	1459	1419	1453
PITG_04611	1.57632	2.5544e-20	up	2033	1384	751	892	466	533	526	507	591	401	508	329	327	471	517	440	556	676	600	557	535	492
PITG_16184	-6.73292	2.57139e-20	down	5	2	196	243	406	334	363	306	364	263	280	224	212	350	265	1245	304	315	282	226	265	245
PITG_20718	3.04062	2.7019e-20	up	5505	4097	237	374	526	612	547	587	656	422	310	358	245	383	415	501	980	864	758	933	739	710
PITG_03372	1.7038	2.76315e-20	up	1672	1032	446	605	386	491	408	350	455	275	394	282	143	404	459	275	386	428	358	440	351	362
PITG_04006	-3.82818	2.94885e-20	down	85	64	1871	1519	1143	1233	1142	557	762	538	1470	909	765	1080	1059	1165	695	784	795	653	618	660
PITG_13686	-2.18455	3.061e-20	down	306	225	757	1008	1175	1362	1200	1272	1210	799	1032	736	603	788	946	679	1706	1665	1490	1523	1527	1388
PITG_01055	-13.8551	3.13659e-20	down	0	0	1294	2732	3061	3777	3195	4865	5084	3520	1369	1195	771	2109	1962	3501	2455	2437	2204	2349	2055	2138
PITG_01536	-3.61214	3.1666e-20	down	39	13	295	335	307	316	286	301	273	171	214	162	144	312	312	718	246	302	241	236	218	244
PITG_09249	-13.9814	3.24309e-20	down	0	0	5481	3848	4004	4355	3996	2661	2499	1790	4428	2296	2381	2336	2558	887	1903	2264	1982	1945	1850	1583
PITG_13881	-6.33072	3.41904e-20	down	32	37	9958	8608	2703	2857	2821	1638	1550	1170	3398	2107	1541	2771	2955	1574	1249	1595	1377	1347	1358	1292
MSTRG.15226.1	-2.6514	3.44486e-20	down	26	17	112	97	166	147	134	135	164	96	120	76	97	112	99	143	129	170	142	128	115	107
PITG_09005	-2.30724	3.54564e-20	down	309	199	1337	1759	638	1041	924	1085	1370	878	883	754	413	1257	1281	1457	1520	1471	1252	1501	1279	1431
PITG_16898	-2.78722	3.56482e-20	down	306	192	905	1151	1570	1807	1532	1224	1260	984	2001	1189	1151	1209	1296	977	2348	2555	2302	2105	2165	1990
PITG_13409	-3.95144	3.8036e-20	down	78	33	364	458	873	858	1018	416	573	403	1128	788	770	528	584	401	1004	1229	1020	834	954	831
PITG_23007	-2.06454	3.84142e-20	down	865	645	3335	4099	3504	3772	4412	2324	3255	2157	3499	2322	2123	2392	2174	1836	3017	3364	2662	2905	2777	2988
PITG_15867	-13.4353	3.84369e-20	down	0	0	1607	1991	2137	2578	2460	1818	2284	1496	1869	1442	1521	1410	1581	887	2101	2421	1971	2375	2380	2040
PITG_11263	4.2334	4.10703e-20	up	1002	717	9	21	48	71	45	45	49	36	36	45	29	48	72	87	38	41	24	36	33	27
PITG_20285	-13.5025	4.38892e-20	down	0	0	1668	1768	2457	2621	2584	1358	1722	1182	2798	2054	1705	1740	1910	1078	2133	2517	2394	1974	2015	2078
PITG_08374	-3.66638	4.4177e-20	down	8	36	267	210	297	451	364	384	174	254	330	303	191	263	254	204	378	317	296	274	275	278
PITG_03797	-2.66455	4.53259e-20	down	58	51	205	377	237	301	264	338	334	253	251	211	175	258	250	312	572	495	502	487	430	388
PITG_14253	-13.5157	4.58005e-20	down	0	0	1166	1426	2200	2469	2356	1391	1759	1191	2264	1651	1428	1573	1707	1250	2876	3103	2880	2699	2794	2665
PITG_01930	-3.3909	4.58763e-20	down	193	150	597	1000	1949	2229	1482	2208	1804	1127	1666	1273	1045	1366	1664	677	2401	2495	2107	2431	2399	2142
PITG_08475	-6.65793	4.62813e-20	down	0	5	83	143	292	254	270	303	324	255	211	124	106	165	297	338	286	339	267	267	333	324
PITG_13183	-14.5787	4.72973e-20	down	0	0	10364	10199	5781	5588	5168	3466	3275	2494	5615	3903	2770	4702	4630	6480	1638	1793	1556	1387	1394	1269
PITG_12137	-7.42894	4.78632e-20	down	5	0	362	607	528	488	455	417	502	350	429	293	190	509	430	682	269	216	201	152	195	201
PITG_01810	2.49115	5.07749e-20	up	1014	680	107	172	97	120	100	93	102	75	162	104	65	143	160	167	229	218	200	184	177	153
PITG_11750	1.11056	5.13596e-20	up	2975	2192	999	1725	962	1242	1067	1148	1300	941	866	753	597	1009	1042	1388	1417	1304	1231	1225	1113	1230
PITG_02039	1.17613	5.29316e-20	up	16187	12438	6008	8045	7011	8104	6797	6885	6726	4598	5898	4256	2958	5229	5929	4462	6978	6783	5971	5873	5889	5476
PITG_04077	-7.4573	5.64248e-20	down	6	6	93	101	2141	1897	1764	699	740	572	1532	1070	1165	655	476	1157	1090	1157	919	752	924	668
PITG_00934	-3.61318	6.06796e-20	down	26	14	91	129	224	235	211	186	211	144	225	142	169	207	191	406	318	305	268	281	261	260
MSTRG.18876.1	-8.06323	6.30272e-20	down	2	1	232	368	569	609	483	465	502	310	360	270	192	320	397	483	356	350	321	312	285	224
PITG_07657	3.5801	6.52475e-20	up	1172	747	93	79	63	67	59	37	41	27	108	84	88	51	65	67	114	105	95	62	73	69
MSTRG.24110.1	2.704	6.86817e-20	up	120	82	11	18	8	23	14	10	19	15	16	12	7	6	17	9	19	13	16	23	19	14
PITG_20303	9.89754	6.97937e-20	up	5133	3715	1	3	10	11	20	4	9	1	0	6	3	7	3	177	2	0	0	0	2	0
PITG_21410	8.11088	7.09934e-20	up	22854	16679	85	88	29	26	20	10	8	7	26	20	32	22	31	38	142	168	180	141	154	177
PITG_15567	-1.63289	7.1106e-20	down	666	559	1711	2189	1881	2156	1964	2122	2001	1362	2194	1525	1350	1683	1824	1666	1648	1918	1763	1502	1695	1421
PITG_17943	-6.15385	7.13924e-20	down	0	5	117	143	202	211	191	153	135	127	182	137	144	168	155	196	217	147	197	159	187	159
PITG_13679	-3.76385	7.37271e-20	down	164	12	533	1085	916	1250	1043	1656	1622	1062	809	584	616	747	1016	876	905	904	884	849	925	854
PITG_16466	-13.7948	7.51677e-20	down	0	0	424	901	2765	2830	2524	2716	3123	2188	2330	1667	1935	1412	1699	3467	3400	3577	3315	2913	3102	2984
PITG_11345	-3.95812	7.71064e-20	down	13	11	120	134	186	218	177	155	118	93	236	137	130	140	172	74	213	264	233	250	231	213
PITG_04401	-9.54635	8.29737e-20	down	2	0	609	808	789	789	798	529	541	427	872	652	489	634	655	949	741	845	746	525	571	636
PITG_02925	2.05048	8.5753e-20	up	14320	14618	4561	4887	3559	4213	3897	2917	3053	2059	4233	3063	1910	3372	3788	3567	3309	3347	3081	2894	2929	2711
PITG_10687	3.91016	8.80263e-20	up	631	539	32	89	24	43	22	21	25	8	38	18	15	28	47	60	55	49	47	69	31	43
PITG_11328	4.05827	9.39988e-20	up	501	304	8	6	25	19	29	24	33	13	21	13	8	15	26	11	29	44	49	26	26	26
PITG_10429	-3.88154	1.01379e-19	down	29	19	239	329	404	382	338	268	310	184	416	300	288	373	359	733	277	275	267	222	233	203
PITG_13315	-3.62299	1.03409e-19	down	69	36	785	654	724	802	729	436	417	309	861	556	612	450	525	206	517	636	644	536	561	490
PITG_10082	-3.59434	1.04582e-19	down	44	20	183	272	263	292	249	226	303	170	377	269	258	267	329	303	651	568	486	552	503	475
PITG_15138	-1.50661	1.22313e-19	down	310	208	702	931	928	828	799	773	809	584	582	522	414	550	547	729	724	720	650	618	577	632
PITG_10207	3.05827	1.30122e-19	up	3628	2356	254	419	202	263	278	304	318	207	206	180	110	238	324	322	578	548	506	567	504	505
PITG_10478	-2.65836	1.38446e-19	down	36	19	195	192	222	224	194	163	137	99	189	93	108	158	143	163	145	157	172	116	145	150
PITG_00332	-13.4725	1.38532e-19	down	0	0	1410	1227	2441	2726	2940	1378	1834	1422	2470	2106	2149	1743	1486	901	2202	2336	2103	1791	2070	1692
PITG_15739	2.03313	1.40959e-19	up	1759	890	298	391	377	285	334	191	245	156	276	211	202	210	186	331	416	407	378	319	336	319
PITG_02194	1.28365	1.44195e-19	up	641	430	216	349	214	223	242	221	237	150	150	155	108	156	200	173	250	236	230	195	201	202
PITG_01952	-2.84475	1.45114e-19	down	138	93	959	1387	473	632	502	693	792	488	551	737	475	823	1036	1262	809	769	811	640	687	784
PITG_12475	-2.70665	1.71956e-19	down	46	65	553	454	389	476	367	539	366	318	323	218	208	245	386	278	321	454	288	357	289	297
PITG_13362	-1.36526	1.81931e-19	down	1558	1050	2949	3548	2532	3054	3926	2534	3583	2577	2237	2266	1836	3285	3080	3952	3401	3761	3145	3799	3371	3426
PITG_15070	-6.26544	1.833e-19	down	1	5	115	140	233	208	237	137	201	124	198	180	189	195	170	531	306	327	280	230	221	248
PITG_04091	-2.27403	1.87766e-19	down	146	65	750	844	449	500	462	458	463	331	437	298	203	408	450	353	445	486	487	435	488	459
PITG_09297	-7.06829	1.92481e-19	down	599	393	2245	2513	77375	67045	63367	42054	49964	37347	76245	46533	56550	26443	19863	54288	110607	121849	106517	91045	93812	86576
PITG_01088	-13.8585	1.95009e-19	down	0	0	2560	3903	2956	3726	3872	2526	2786	2134	3114	2019	1539	2199	2391	102	2563	2928	2334	2434	2639	2958
PITG_05370	-3.40851	1.95303e-19	down	17	12	157	242	166	196	176	184	229	152	110	79	62	111	134	125	126	137	136	100	121	135
PITG_07670	-10.0219	2.01482e-19	down	1	1	371	1197	700	844	760	932	1116	760	375	449	284	599	843	1486	1251	1547	1432	1769	1611	1634
PITG_11981	1.07564	2.08468e-19	up	1127	794	328	447	359	471	438	470	497	337	360	316	247	320	412	488	556	570	451	488	474	491
PITG_17031	-6.19538	2.08799e-19	down	3	4	463	481	239	373	327	228	238	164	356	193	136	256	269	151	197	162	169	154	162	122
PITG_14023	-13.2147	2.11215e-19	down	0	0	886	1189	1756	2136	1970	1465	1767	1094	1697	1373	1146	1245	1478	948	2395	2479	2061	2087	2108	1870
PITG_03600	-13.1102	2.17926e-19	down	0	0	1524	1983	1380	2107	2000	1667	2311	1154	1405	914	914	1021	1331	949	1938	1751	1653	1824	1643	1592
PITG_16963	3.87992	2.30934e-19	up	4771	3701	389	506	185	208	194	218	197	148	116	106	72	189	248	494	459	439	429	392	298	328
PITG_11524	-2.20694	2.34184e-19	down	1987	1146	7009	8670	7882	8994	8185	6416	6764	4365	8640	6491	4617	6476	7277	6385	6073	5913	5502	5063	5016	4522
PITG_09193	6.68783	2.44668e-19	up	2095	3940	23	24	38	28	22	19	18	19	51	34	28	69	74	62	7	10	9	10	17	9
PITG_06225	-13.2968	2.61523e-19	down	0	0	772	1012	1815	1982	1791	1284	1650	1075	2050	1366	1382	1330	1405	1255	2711	2770	2407	2358	2406	2176
PITG_03859	-6.64679	2.65611e-19	down	45	30	12170	12150	3179	3714	2947	2823	2481	1724	4118	2951	1349	4246	5096	2349	1576	1579	1231	1300	1340	1065
PITG_03333	1.46526	2.82406e-19	up	20215	14618	6020	7382	5942	7060	6591	6068	6161	3952	6131	4608	2752	5986	6279	8942	6373	6262	5812	5552	5459	4868
PITG_18859	-4.32093	2.87556e-19	down	16	11	169	225	177	400	366	245	160	243	470	175	187	106	210	136	256	396	354	279	205	216
PITG_20412	3.36915	2.936e-19	up	1598	1129	140	149	91	151	128	175	110	92	112	36	87	58	69	57	203	221	167	128	144	182
PITG_07991	1.87102	3.06444e-19	up	6070	3110	1161	1670	881	1122	832	1042	1199	766	852	768	542	889	1107	1075	1837	1553	1305	1765	1434	1209
PITG_16473	-9.45534	3.18027e-19	down	2	2	5486	4753	1206	1474	1499	721	675	416	1627	1048	981	1117	1262	517	577	679	601	580	589	461
PITG_14624	-12.503	3.3506e-19	down	0	3	352	469	5091	6499	5654	6914	8722	5316	3195	2038	4498	642	628	714	24122	24648	22511	26960	26451	23993
PITG_14547	-2.05604	3.46347e-19	down	91	49	261	345	260	314	296	291	385	282	283	155	143	194	287	301	241	233	235	283	239	272
PITG_04670	2.01253	3.7964e-19	up	2619	1214	583	779	390	451	424	360	407	279	453	380	275	438	483	399	442	409	362	404	355	367
PITG_00333	-5.01305	3.79898e-19	down	0	71	897	1083	1615	1962	1220	1771	1822	962	1014	787	910	947	1389	842	1606	1562	1035	1803	1968	1273
PITG_17951	-9.50915	4.07241e-19	down	3	0	3301	2761	885	1176	1093	835	669	490	1157	700	486	870	893	336	577	649	648	545	519	462
MSTRG.2266.1	-2.47618	4.20554e-19	down	74	77	350	492	464	587	435	619	574	409	286	253	135	407	450	406	388	423	348	397	405	321
PITG_17240	1.4583	4.4082e-19	up	6640	4526	2266	2958	1691	2026	1827	1535	1734	1061	2040	1582	1024	1849	2153	1613	2344	2334	2062	1979	1957	1877
PITG_21452	-4.35943	4.46437e-19	down	11	21	466	411	383	442	424	214	222	145	603	324	262	306	372	120	264	349	295	268	319	270
PITG_13623	-7.15791	4.49269e-19	down	0	5	134	193	473	392	392	330	460	325	386	235	225	324	310	1205	302	294	276	331	301	279
PITG_12309	1.51741	4.50169e-19	up	993	702	273	333	281	300	277	337	365	243	238	142	129	204	199	262	357	364	351	301	286	334
PITG_14620	-13.1594	4.67957e-19	down	0	0	2434	3043	1922	2246	1641	2332	2133	1504	1291	866	678	1262	1477	1221	1498	1513	1325	1233	1346	1156
PITG_02011	-13.0225	4.76639e-19	down	0	0	1409	1819	1743	2109	1759	1698	1507	1096	1699	1194	713	1208	1521	659	1623	1679	1445	1462	1461	1239
PITG_00249	-9.24951	4.86984e-19	down	0	4	118	235	975	1213	1042	1500	1890	1197	562	474	818	348	445	486	2780	2738	2381	2583	2336	2299
PITG_00545	1.68672	5.24804e-19	up	2505	1332	619	723	567	583	507	487	518	417	461	337	282	459	583	942	639	631	540	536	535	473
PITG_02258	-6.09797	5.28611e-19	down	8	1	79	117	281	268	274	171	168	158	277	235	219	517	505	3257	318	370	259	275	279	264
PITG_05249	-3.27811	5.3632e-19	down	447	303	1245	1615	4690	4036	3849	2370	2618	1978	4387	2732	2918	2436	2487	3755	4567	5013	4554	3842	4102	3826
PITG_03691	-13.135	5.42229e-19	down	0	0	596	934	1838	1814	1702	1196	1429	1080	1840	1184	1240	1345	1201	1929	2086	2274	1827	1939	1926	1754
MSTRG.1044.1	3.00886	5.43721e-19	up	691	481	47	65	96	122	77	99	70	67	86	70	19	83	50	43	76	58	55	58	64	47
PITG_18335	-5.47859	5.73628e-19	down	6	4	482	447	155	243	189	162	150	105	191	123	153	140	156	95	184	259	222	255	198	232
PITG_22343	4.83592	6.14361e-19	up	4905	1606	175	187	69	96	89	47	69	48	46	21	27	60	82	52	175	184	213	149	107	163
PITG_17168	1.39919	6.21484e-19	up	761	414	189	230	207	198	182	231	271	165	201	137	158	190	238	187	198	219	182	233	181	222
PITG_22689	-12.8646	6.33054e-19	down	0	0	1224	1552	1498	1732	1372	1381	1474	1011	1343	892	783	1032	1111	941	1525	1556	1367	1386	1463	1376
PITG_07728	-13.0104	6.36312e-19	down	0	0	1365	1482	1594	2100	2329	1037	1659	1072	1467	1208	923	1026	1299	781	1243	1629	1419	1694	1657	1639
PITG_09445	2.25512	6.3716e-19	up	9988	6552	1385	1840	1351	1704	1489	1314	1317	1000	1447	1033	798	1147	1505	1010	2668	2563	2327	2291	2216	2222
PITG_09650	-5.91011	6.38455e-19	down	7	4	255	242	270	283	244	144	195	141	353	235	252	378	245	1094	277	312	264	250	269	258
PITG_22859	-2.42507	6.39062e-19	down	97	77	241	381	401	561	455	424	449	307	324	261	161	552	591	632	581	583	510	528	474	492
PITG_13494	-13.7445	6.4187e-19	down	0	0	741	844	3238	3135	2900	1140	1433	1164	4640	2634	3141	1623	1359	1393	3327	3806	2725	2348	2668	1955
PITG_04957	-13.6594	6.42791e-19	down	0	0	954	1121	3122	2431	2483	1075	1266	1031	3159	2261	2241	2417	2017	6519	2074	2378	2057	1608	1882	1621
PITG_03291	-9.66989	6.43066e-19	down	1	1	1621	1106	793	966	971	532	673	493	870	525	400	607	723	230	632	865	751	829	744	798
PITG_10094	-13.087	6.46911e-19	down	0	0	1655	1567	1779	2059	1969	1044	1207	842	2138	1430	1182	1085	1366	689	1659	1946	1526	1546	1722	1577
MSTRG.2617.1	-2.76192	6.62284e-19	down	47	30	240	314	201	242	233	287	274	180	114	111	85	181	277	246	308	353	301	354	345	282
PITG_10735	-6.60773	6.75494e-19	down	0	5	206	359	213	345	297	396	512	296	102	110	80	165	174	212	273	266	197	274	220	215
PITG_05884	-2.6892	6.95694e-19	down	3139	2082	8160	9800	18163	19579	19288	11448	13304	9332	21368	15782	14505	13688	14847	11706	18535	20184	17630	16024	17199	15566
PITG_18232	-2.17391	7.04401e-19	down	164	103	627	864	527	623	564	416	396	350	513	414	388	415	432	346	795	737	717	708	683	649
PITG_15758	-6.4349	7.11879e-19	down	0	11	1390	1414	367	554	613	321	443	414	279	309	184	381	630	117	416	563	612	494	442	556
PITG_08722	-3.22972	7.23703e-19	down	29	25	326	348	200	214	183	198	200	165	126	237	74	301	260	295	264	363	267	360	251	186
PITG_07120	-12.9304	7.2518e-19	down	0	0	918	1418	1103	1386	1250	1206	1339	881	1275	996	1060	1012	1315	1118	1892	2004	1841	1715	1685	1773
PITG_11400	-6.72834	7.28754e-19	down	2	3	547	498	254	330	267	195	183	154	354	196	180	233	264	180	185	222	181	185	183	165
MSTRG.2742.3	-3.1105	7.79879e-19	down	124	59	489	763	966	1177	966	1144	1123	826	605	465	291	647	691	753	636	620	529	538	499	479
PITG_12147	-4.36642	8.02677e-19	down	12	3	216	198	136	139	189	161	86	111	181	85	108	92	144	137	181	169	100	122	89	104
PITG_18923	4.08845	8.03287e-19	up	3989	2277	237	258	78	107	86	97	136	101	80	63	102	112	113	246	271	311	301	234	222	276
PITG_08755	-2.01499	8.13061e-19	down	150	87	581	569	476	559	447	358	398	282	460	320	237	358	445	227	526	605	545	495	487	450
PITG_16451	3.44919	8.15524e-19	up	441	234	50	48	19	21	36	24	46	26	9	13	9	37	27	21	27	35	19	35	27	36
PITG_10953	-4.3645	8.4953e-19	down	27	2	257	307	210	272	240	226	239	137	247	183	235	110	122	113	344	385	338	408	336	314
PITG_13023	3.02735	8.7528e-19	up	318	275	24	48	31	31	31	20	23	14	41	29	35	36	30	49	60	34	49	52	21	31
MSTRG.2976.1	-3.7634	8.88976e-19	down	12	5	82	100	157	135	134	78	98	73	114	95	82	87	106	68	93	111	119	108	123	126
PITG_12222	-12.8274	9.60328e-19	down	0	0	1158	1513	1413	1527	1403	1322	1492	1004	1202	901	743	1083	1187	690	1482	1643	1371	1424	1479	1335
PITG_11375	-13.1566	9.66023e-19	down	0	0	794	1017	2369	1894	1970	1483	1557	1091	1684	1315	1135	1613	1248	3630	1580	1791	1492	1217	1271	1241
PITG_06490	-6.49262	9.70966e-19	down	2	3	444	293	246	248	229	153	159	97	257	135	175	188	183	135	148	254	234	252	191	182
PITG_01062	2.45042	9.79151e-19	up	3906	1398	365	486	405	497	323	507	450	312	494	335	276	271	344	192	726	519	508	593	496	391
PITG_11448	8.52527	1.0982e-18	up	190	713	3	1	1	5	1	0	0	0	0	1	0	0	5	1	1	1	2	1	0	4
PITG_07317	-14.1693	1.1361e-18	down	0	0	14453	8747	2681	2917	3191	1345	1573	1140	3364	2304	2120	2969	3043	1924	1551	2277	1980	1906	1796	1844
PITG_10162	-4.22796	1.16624e-18	down	6	16	139	187	265	196	253	248	265	218	136	82	148	137	110	128	211	304	295	294	189	342
PITG_13675	-13.0959	1.1889e-18	down	0	0	655	708	1591	1765	1669	1159	1250	899	2011	1322	1314	1264	1350	1109	2206	2264	2042	1916	1925	1766
PITG_02028	-14.0388	1.20527e-18	down	0	0	10265	8018	3165	3678	3720	1840	1916	1284	3805	2510	2009	2705	2947	1380	1378	1655	1559	1251	1344	1209
PITG_22475	2.95467	1.2299e-18	up	237	169	26	33	27	24	23	16	35	17	17	9	9	14	10	23	46	35	39	28	33	35
PITG_09846	1.91578	1.34552e-18	up	8186	5539	1418	2080	1269	1569	1553	1472	1663	985	1507	1111	894	1367	1608	1321	2532	2502	2346	2479	2294	2294
PITG_20291	-5.85164	1.36229e-18	down	0	7	1472	1940	146	259	185	157	204	101	336	193	70	348	375	199	219	193	204	164	151	151
MSTRG.617.2	-6.03292	1.36267e-18	down	3	3	165	259	203	205	192	192	188	172	129	107	73	234	159	447	203	214	167	113	136	133
PITG_18185	1.2539	1.40393e-18	up	1231	866	381	566	391	472	446	453	519	328	274	269	211	303	368	338	564	558	435	484	491	434
PITG_11559	-7.23897	1.40883e-18	down	4	0	556	509	223	283	288	285	312	223	246	154	163	183	252	90	259	327	262	296	238	277
PITG_05421	1.73575	1.43839e-18	up	3503	3201	936	1355	876	1048	955	909	987	644	1144	942	730	1067	1145	791	970	971	907	826	928	887
PITG_02290	1.88143	1.45719e-18	up	536	296	92	149	93	74	95	111	123	111	74	90	65	73	101	70	128	142	116	106	107	129
PITG_13340	1.46573	1.47722e-18	up	1100	803	207	367	328	368	412	337	387	291	210	234	160	252	276	377	403	389	384	355	373	375
MSTRG.13263.2	-1.88667	1.52197e-18	down	83	35	138	226	207	261	202	267	239	152	162	156	96	207	225	143	215	234	200	191	216	213
PITG_14402	-5.48936	1.53433e-18	down	5	4	129	147	80	208	214	160	233	141	273	138	153	183	79	362	162	297	214	252	158	148
PITG_03289	-6.22063	1.56505e-18	down	4	3	104	128	241	294	296	280	378	286	157	100	159	122	76	402	368	341	277	314	263	295
PITG_18385	-3.85043	1.60415e-18	down	57	78	226	787	763	858	565	1333	1447	911	464	820	382	914	955	1368	1490	1368	1182	1288	1283	1116
PITG_22899	-3.93492	1.62904e-18	down	66	17	735	512	529	589	523	325	342	238	782	444	613	561	502	1052	475	620	522	464	401	362
PITG_01249	-12.8501	1.71114e-18	down	0	0	1202	1540	1694	1755	1560	1492	1460	1097	1603	1114	1027	981	1181	770	1207	1335	1226	1005	1089	977
PITG_10410	5.64422	1.87105e-18	up	1525	1019	29	29	11	18	32	7	19	8	12	3	3	12	15	17	57	51	51	37	35	51
PITG_00898	2.06885	1.91468e-18	up	735	518	213	175	143	213	199	112	134	88	165	93	73	102	121	96	156	181	152	134	116	134
PITG_18002	-6.87963	1.98995e-18	down	26	31	337	533	3080	3537	3345	1548	1790	1224	4010	3451	5629	1245	1421	822	5963	6603	5842	4270	4955	4208
PITG_02081	-6.89088	2.05427e-18	down	17	16	5627	5461	2112	2501	2300	1688	1584	1095	2354	1623	1033	2286	2529	1534	619	623	569	471	472	452
PITG_10507	-14.6237	2.07671e-18	down	0	0	19825	18132	3056	4133	3784	2741	2535	1483	4574	3238	2068	4481	5202	3069	1767	1801	1263	1740	1591	1271
PITG_00981	-3.36342	2.10469e-18	down	107	66	506	824	905	967	890	1160	1268	853	545	472	324	834	734	1998	719	751	644	708	649	657
MSTRG.12824.1	4.89759	2.12023e-18	up	287	243	9	7	11	25	2	4	3	12	13	10	8	5	7	10	4	9	9	4	8	5
PITG_22242	-2.71712	2.1847e-18	down	84	49	506	490	341	419	351	323	412	197	337	293	240	524	571	733	400	400	301	409	397	338
PITG_06513	-3.99244	2.19516e-18	down	54	24	443	691	711	646	576	778	802	534	395	278	184	591	526	1538	439	469	406	404	365	389
PITG_05713	-5.25069	2.23637e-18	down	19	31	112	513	575	800	611	1086	1306	952	388	516	329	715	949	1069	1819	1630	1524	1648	1601	1451
PITG_11499	-6.44202	2.26162e-18	down	0	4	173	205	174	165	204	170	178	128	144	91	94	132	166	95	197	221	207	189	181	159
PITG_15242	1.60139	2.31152e-18	up	2755	2619	1018	1298	755	874	808	874	982	684	667	531	450	611	687	659	1177	1149	1021	1025	973	979
PITG_00886	-5.40407	2.32584e-18	down	6	4	52	100	186	188	175	123	189	134	152	146	94	177	183	371	325	320	270	264	281	234
PITG_18448	-3.55921	2.49653e-18	down	14	13	196	176	194	188	207	150	129	133	183	128	129	93	121	68	152	168	125	159	130	123
PITG_03618	-3.80758	2.6367e-18	down	65	16	544	411	564	731	600	263	324	284	727	338	338	441	529	135	555	745	655	491	643	397
PITG_10198	2.17485	2.68008e-18	up	24929	11612	4490	5411	3069	3553	3281	2520	2686	1900	4871	3614	2410	3547	3956	2741	4119	4263	4007	3828	3814	3683
PITG_07200	2.23413	2.71757e-18	up	511	411	126	191	93	96	82	117	103	58	67	61	43	85	53	110	121	115	75	89	103	88
PITG_06846	2.41841	2.83617e-18	up	406	280	83	104	59	75	56	67	50	35	37	37	24	50	52	102	79	74	50	82	53	42
PITG_00470	-5.50918	2.97444e-18	down	26	14	189	171	1637	1848	1674	1028	1261	798	845	574	622	673	882	800	489	667	532	531	580	526
PITG_09287	-12.8811	3.06529e-18	down	0	0	1038	1292	1138	1049	1067	1415	1856	1241	732	570	530	1054	952	2469	1746	1885	1673	1808	1535	1602
PITG_20215	2.07154	3.08989e-18	up	291	168	56	61	69	73	63	47	44	24	50	46	38	47	57	55	46	37	49	44	39	47
PITG_10122	1.56909	3.33573e-18	up	558	398	139	213	141	161	127	168	217	118	160	93	112	147	148	166	196	169	140	148	98	141
PITG_19144	-2.89972	3.36974e-18	down	138	71	1203	904	927	855	953	533	524	362	806	440	452	651	583	1130	505	763	653	664	590	550
PITG_01752	2.31635	3.51663e-18	up	23117	13831	2830	3685	2625	3078	2711	2176	2540	1650	3656	2944	1736	3420	4318	2983	5066	4812	4801	4771	4417	4272
PITG_07873	-8.9551	3.69007e-18	down	6	0	1221	1438	1246	1476	1416	1121	1169	893	1639	1123	879	869	850	0	1474	1915	1582	1471	1406	1402
PITG_01583	-3.52481	3.72783e-18	down	36	13	112	143	333	330	199	252	256	208	288	166	167	220	168	509	297	285	303	258	255	231
PITG_03588	-2.41007	3.91684e-18	down	93	85	275	522	479	558	487	715	752	464	337	281	172	402	468	525	471	459	422	435	429	424
PITG_01706	-13.7897	3.99537e-18	down	0	0	887	638	3698	3841	3881	1337	1454	1225	5882	3749	3324	1785	1583	793	2398	2809	2234	1502	2145	1495
PITG_06915	-12.7799	3.99742e-18	down	0	0	696	885	1405	998	1309	734	1093	721	1283	1012	945	1074	916	1740	1653	1719	1586	1501	1497	1567
PITG_01939	3.40402	4.05924e-18	up	26102	21373	879	1017	2042	2336	1946	1941	2185	1502	1153	1035	658	2258	2331	3126	3651	3448	2975	3310	2990	2730
PITG_03161	-13.275	4.0932e-18	down	0	0	666	795	2410	2650	2338	1294	1111	870	3304	1879	1737	1374	1838	478	1966	2139	1971	1528	1942	1357
PITG_21277	4.25383	4.09983e-18	up	4241	2608	978	731	91	185	165	109	107	53	178	108	118	158	206	127	143	156	200	147	112	149
PITG_11755	4.42832	4.11924e-18	up	13754	9701	1152	1303	292	343	276	298	301	194	297	309	199	357	411	341	933	849	907	652	487	583
PITG_19537	1.5592	4.24639e-18	up	2135	1307	489	693	437	497	479	490	629	364	445	365	329	400	489	434	876	804	602	706	665	649
PITG_18714	-12.7606	4.3918e-18	down	0	0	716	1326	882	1069	1184	1178	1992	493	817	950	918	958	1123	1572	1637	1814	1112	1893	1298	1401
PITG_08417	-13.1093	4.39819e-18	down	0	0	3677	2865	1609	1825	1949	1056	915	669	2053	1132	1105	1474	1810	680	1033	1636	1306	1312	1260	1089
MSTRG.12972.1	-4.3992	4.51242e-18	down	11	0	96	187	109	106	99	100	126	85	68	54	49	77	84	175	135	113	97	114	106	117
PITG_10484	-12.7771	4.63476e-18	down	0	0	594	867	1691	1452	1399	998	1082	880	1446	946	923	1160	978	2281	1286	1542	1236	1157	1201	1053
PITG_17486	-13.4284	4.68513e-18	down	0	0	4911	4151	1808	2615	2710	1383	1140	646	1887	973	1578	959	1314	313	1576	2369	1863	2627	2000	1769
PITG_19086	-13.7767	4.75523e-18	down	0	0	393	1188	3056	3746	2790	5621	5501	3764	969	870	636	781	946	1265	3036	3109	2668	3268	3213	2986
PITG_19456	-3.50744	4.79857e-18	down	10	13	65	95	150	130	145	137	156	80	142	94	84	96	129	228	144	142	132	122	116	100
PITG_18238	-9.64354	4.94186e-18	down	2	0	1203	1055	978	976	936	535	596	408	1130	716	559	739	911	386	540	607	517	458	506	414
PITG_22828	1.62484	5.04032e-18	up	279	168	41	61	76	78	74	52	68	53	70	55	42	72	88	73	70	76	82	61	58	76
PITG_13324	-14.2022	5.15854e-18	down	1	0	601	1463	5915	8734	7077	11950	13419	8179	3250	2873	6155	1001	1782	1105	20666	19307	17602	15868	15456	15750
MSTRG.12041.1	3.06056	5.3617e-18	up	171	72	8	24	7	18	21	16	7	9	7	10	3	11	11	16	22	16	13	20	13	11
MSTRG.27562.5	-2.32731	5.46159e-18	down	145	109	415	679	585	745	536	662	570	458	598	600	519	761	836	454	639	470	556	571	510	517
PITG_14536	-2.77224	5.47724e-18	down	24	9	88	142	111	112	103	102	141	68	94	109	70	85	106	59	130	113	86	122	101	101
PITG_08099	-6.14446	5.55437e-18	down	20	16	229	263	1757	1794	1671	618	679	569	3033	1246	1519	782	547	401	1579	1937	1140	1229	1400	845
PITG_15093	-6.01271	5.68671e-18	down	9	5	859	757	232	245	283	176	201	139	479	358	204	649	656	1044	362	368	345	287	283	260
PITG_00449	-3.51103	5.71456e-18	down	197	162	575	961	2606	2830	2534	1941	2094	1394	3060	1638	2016	1718	1534	1357	2063	2438	1798	1744	1938	1628
PITG_21906	-1.32767	5.74164e-18	down	177	112	260	403	375	451	372	372	351	249	355	222	214	291	367	238	360	428	341	331	380	348
PITG_16197	-4.10546	5.74242e-18	down	29	17	113	183	301	437	340	381	504	306	202	185	190	230	254	302	690	603	460	591	572	563
PITG_13399	1.85175	5.76962e-18	up	6169	4726	2125	2564	1225	1460	1300	1174	1226	843	1312	976	736	1215	1395	1147	1901	1876	1589	1669	1613	1369
PITG_06694	-12.9928	5.85712e-18	down	0	0	774	1031	1422	1150	1311	853	1189	830	1327	1104	1068	1519	1217	4442	1590	1594	1528	1222	1330	1533
PITG_08037	-7.77338	5.87187e-18	down	0	3	155	159	339	409	384	284	306	207	356	203	236	236	343	122	417	509	442	346	410	462
PITG_03130	-2.66425	5.88623e-18	down	38	20	100	152	200	261	213	201	226	144	182	172	99	119	143	147	193	170	148	189	125	156
PITG_01931	-2.60236	6.03486e-18	down	404	276	842	1223	2424	2663	2008	2090	1899	1381	2562	1872	1301	1792	2297	1123	2372	2367	2026	2006	2058	1685
PITG_12353	-5.85851	6.26673e-18	down	7	4	84	134	428	365	374	396	354	250	275	210	215	236	224	894	244	224	217	244	200	196
PITG_10413	-7.54643	6.42617e-18	down	4	0	252	281	298	326	357	242	221	144	475	198	256	150	170	120	521	663	544	488	552	429
PITG_16356	-8.07142	6.56579e-18	down	3	2	2458	1212	556	814	742	402	353	118	829	394	589	453	457	175	370	526	441	581	401	340
PITG_13323	-13.646	6.65988e-18	down	0	1	451	995	4091	5385	4456	6519	7977	4817	2220	1954	3934	1334	1468	4916	14138	14068	12993	13006	11300	11800
PITG_13458	-1.64215	6.77297e-18	down	1042	689	2743	4713	2533	3028	2422	2825	2758	1833	2400	1789	937	2531	3025	2344	2660	2640	2337	2490	2368	2234
PITG_03268	-1.67266	6.7755e-18	down	103	40	156	222	215	271	232	222	214	141	253	145	151	168	203	207	216	231	182	223	213	219
PITG_14582	-12.7407	6.78682e-18	down	0	0	574	779	1485	1394	1289	827	992	658	1547	1013	991	1074	943	1974	1362	1628	1382	1166	1366	1120
PITG_13969	-2.31349	6.92743e-18	down	56	31	135	189	278	268	229	234	218	142	237	166	149	175	239	171	211	210	177	163	163	166
PITG_01787	-3.10705	7.19248e-18	down	27	23	159	141	167	292	243	238	217	169	287	83	130	136	177	124	255	312	264	179	266	239
PITG_16073	1.48265	7.32889e-18	up	3420	1995	690	982	813	960	968	758	853	570	814	593	447	790	1053	654	1229	1238	1182	1209	1135	979
MSTRG.12206.1	3.45511	7.33874e-18	up	103	141	20	12	6	7	13	8	9	6	14	14	8	10	6	8	17	19	12	13	9	9
PITG_19227	-3.9696	7.69523e-18	down	19	7	110	180	230	276	259	277	261	188	177	119	118	102	99	68	211	243	165	212	205	157
PITG_10463	3.67042	7.71421e-18	up	1027	658	39	46	50	62	55	43	58	33	33	17	18	64	57	116	94	84	89	139	86	73
PITG_08898	-2.01726	7.7166e-18	down	843	513	3452	4745	2683	3140	2821	3090	3283	2201	2250	1847	1208	1963	2443	2130	2575	2557	2101	2082	2125	1955
PITG_03753	-1.67364	7.74042e-18	down	366	358	757	1379	992	1162	1103	1269	1379	848	799	819	792	833	801	1103	1656	1513	1267	1453	1205	1186
PITG_06511	-4.6779	8.68028e-18	down	5	7	280	232	180	225	185	149	142	95	187	92	97	135	136	92	92	145	125	119	107	101
PITG_02975	-1.7863	8.79635e-18	down	1104	635	2520	3497	2750	3239	2963	3775	4174	2566	1969	1637	1351	2209	2426	1681	3231	3130	2802	3381	3012	2912
PITG_17681	-4.40526	8.8188e-18	down	8	5	149	102	98	169	162	105	82	69	220	103	115	119	118	87	121	173	136	120	134	120
PITG_13733	-5.98744	8.926e-18	down	2	5	122	149	242	210	194	128	130	137	212	163	122	245	259	682	200	274	219	208	189	214
PITG_01376	-4.03239	9.21627e-18	down	24	52	297	449	751	778	507	867	663	403	786	488	277	470	767	139	991	951	902	844	938	675
PITG_19489	-14.8651	9.42122e-18	down	0	0	8407	10500	1224	1409	1017	3297	4724	2522	559	630	439	1659	2170	1604	12683	13005	10276	11947	11500	11644
PITG_05677	-4.8403	9.43192e-18	down	6	6	184	196	219	184	157	142	158	112	185	85	98	174	195	404	146	141	136	101	94	112
PITG_06398	-12.814	9.43547e-18	down	0	0	956	1008	1566	1600	1572	714	840	693	2098	1447	1318	1034	1161	629	1200	1558	1355	1119	1326	1136
PITG_14223	2.96264	9.48595e-18	up	1265	608	167	203	84	110	86	97	72	65	178	109	63	86	97	49	133	135	105	94	103	110
PITG_16864	1.96058	9.85799e-18	up	4587	3449	944	1354	762	1003	874	974	1080	711	589	527	336	782	1022	1001	1387	1359	1176	1418	1313	1202
PITG_05708	-3.94655	1.00858e-17	down	19	13	78	92	356	297	213	215	203	175	267	169	160	197	179	410	256	301	213	265	284	214
PITG_20791	-12.5675	1.01728e-17	down	0	0	984	1390	1438	1517	1322	1240	1309	946	1019	787	599	1035	1167	1370	794	865	807	773	883	741
PITG_12315	-1.82187	1.07388e-17	down	86	83	312	364	283	378	292	389	351	243	235	157	135	223	242	280	281	437	247	309	321	266
PITG_12490	-2.47251	1.08462e-17	down	438	275	999	1413	1538	1941	1732	1748	2032	1325	1474	1123	934	1351	1562	1307	2987	3003	2676	2727	2661	2511
PITG_05608	-3.04564	1.10975e-17	down	88	36	237	432	497	636	466	366	532	330	443	290	404	387	488	137	586	639	534	606	560	516
PITG_03973	2.796	1.11439e-17	up	897	752	92	93	137	193	132	81	109	78	119	105	105	99	58	72	132	162	134	62	117	148
PITG_09531	1.76735	1.15605e-17	up	676	501	137	198	101	167	134	170	195	156	180	151	120	160	190	121	207	194	136	171	150	165
PITG_09433	-3.15872	1.15846e-17	down	19	12	113	136	156	190	159	119	111	101	180	112	85	125	154	152	121	121	120	86	82	103
PITG_06456	-12.8595	1.18868e-17	down	0	0	918	927	1751	1828	1776	847	830	671	2414	1548	1346	1112	1293	731	1276	1456	1311	893	1092	1018
PITG_12181	-6.17287	1.21347e-17	down	5	0	61	89	169	173	174	147	182	145	176	148	113	155	153	125	237	217	189	186	177	203
PITG_14633	-4.31221	1.21518e-17	down	25	5	249	278	304	312	231	164	160	122	355	280	228	318	283	509	159	227	230	166	247	175
PITG_02740	1.53719	1.2169e-17	up	3509	3096	1057	1376	1027	1174	1071	829	901	615	1121	876	695	824	980	942	1435	1566	1421	1360	1327	1234
PITG_13355	-8.95642	1.23688e-17	down	0	2	435	482	535	606	561	365	351	270	631	455	309	438	534	223	539	572	541	439	480	491
PITG_09648	-12.9127	1.24115e-17	down	0	0	481	866	958	1143	1036	819	957	584	1051	925	1038	1071	1503	3118	2001	1914	1920	1761	1824	1926
PITG_21697	2.27687	1.2973e-17	up	2639	2834	350	591	591	613	528	450	483	306	645	454	275	768	804	744	711	670	451	666	500	420
PITG_07344	-14.207	1.31448e-17	down	0	0	7908	7093	4293	4790	4707	1769	1784	1401	6145	4319	3025	3894	4964	1719	1066	1217	952	700	847	479
PITG_18998	1.25911	1.3204e-17	up	651	385	223	229	193	194	195	263	215	149	167	129	109	175	183	165	285	267	203	204	191	244
PITG_06964	-12.9078	1.33448e-17	down	0	0	2519	1956	1424	1813	1835	740	954	645	2018	1352	1160	1086	1081	383	1084	1458	1180	1018	1298	1220
PITG_22249	1.70944	1.4397e-17	up	547	323	110	154	76	112	141	124	158	99	80	74	71	125	102	101	172	167	125	161	144	157
PITG_20755	2.2196	1.47116e-17	up	965	595	98	98	120	160	131	132	136	84	168	112	114	149	160	192	215	195	223	210	209	167
PITG_15063	-3.67138	1.48627e-17	down	30	22	204	283	320	285	295	247	344	222	185	179	147	311	268	942	277	404	327	312	325	342
PITG_12422	-4.10953	1.49115e-17	down	10	17	498	388	210	392	295	137	158	109	225	169	112	168	185	116	246	335	264	237	193	221
PITG_06682	-12.6223	1.49434e-17	down	0	0	1814	1610	1364	1623	1638	854	999	655	1476	879	607	980	1198	563	917	1035	935	970	946	804
PITG_14095	-4.24741	1.57229e-17	down	18	15	157	237	313	329	280	230	234	176	529	346	410	337	358	270	235	255	221	256	236	200
PITG_16358	-2.18852	1.58828e-17	down	299	215	762	937	834	1095	1004	955	1061	761	993	664	756	926	877	855	1727	1790	1637	1478	1495	1424
PITG_05444	-12.452	1.59677e-17	down	0	0	569	1232	1108	1163	1095	1134	1018	693	878	726	614	736	1040	558	804	1430	1013	1216	1194	1354
PITG_02475	2.81119	1.70781e-17	up	386	402	70	51	57	60	39	63	55	30	69	60	48	62	76	61	51	43	52	36	50	31
PITG_14740	-12.6295	1.7475e-17	down	0	0	1846	1395	1337	1430	1353	725	847	551	1549	919	984	880	1026	532	941	1271	1082	971	1036	1019
PITG_20945	-4.60286	1.82631e-17	down	8	8	34	128	184	216	180	228	206	74	195	154	146	111	161	190	237	288	236	219	283	226
PITG_12571	-12.4458	1.85063e-17	down	0	0	1086	1132	1214	1370	1090	850	873	761	1183	898	902	742	742	732	1007	993	856	821	968	806
PITG_04534	-1.54145	2.01767e-17	down	136	90	302	391	261	396	371	294	273	219	333	233	173	329	369	361	321	356	320	268	263	251
PITG_08358	-4.07613	2.0249e-17	down	14	8	100	181	218	189	189	108	130	77	310	158	126	205	220	168	171	247	213	127	90	144
PITG_15383	-1.38012	2.07975e-17	down	205	105	370	454	446	520	429	299	428	308	388	286	191	336	350	304	389	446	344	385	333	336
PITG_11532	-4.93127	2.1455e-17	down	3	7	232	348	148	190	163	127	176	86	81	73	122	117	101	154	140	203	130	74	164	160
PITG_11327	4.20774	2.16729e-17	up	4267	2422	108	131	131	159	318	193	219	211	63	56	37	120	108	63	233	186	229	267	238	296
PITG_19647	-12.4217	2.17033e-17	down	0	0	460	652	1002	1107	954	1016	1052	691	881	616	593	780	751	1101	1167	1424	1355	1245	1129	1213
PITG_10847	-9.61963	2.19547e-17	down	2	1	10901	7156	1015	1369	1380	674	613	414	1464	798	768	1265	1351	463	466	492	487	521	453	398
PITG_02662	-1.80046	2.23626e-17	down	1021	1071	3512	5296	3817	4397	3588	4427	4876	3275	2282	1815	1426	2946	3058	3163	4297	4159	3532	4203	4055	3758
PITG_05465	1.57402	2.24314e-17	up	1367	899	319	450	281	319	267	262	328	239	344	297	215	313	369	314	516	511	468	461	392	403
PITG_05291	-2.89042	2.29128e-17	down	55	75	471	426	534	395	386	455	386	285	468	433	314	482	383	1052	447	598	422	417	487	568
PITG_05656	-12.4798	2.35696e-17	down	0	0	1103	1095	1144	1347	1266	676	1105	741	1207	716	506	684	950	332	1208	1290	974	1299	1265	1098
PITG_10437	1.11643	2.3917e-17	up	1923	1396	494	711	715	837	758	729	859	558	644	557	373	578	709	610	937	952	831	857	829	849
MSTRG.20145.1	7.31909	2.42752e-17	up	185	181	3	5	1	1	0	1	1	2	0	0	2	0	1	2	0	1	0	2	0	0
PITG_00131	-12.384	2.44929e-17	down	0	0	892	1212	961	1158	993	1212	1181	812	840	614	417	958	928	1590	930	896	731	822	769	717
PITG_05707	-12.6841	2.47915e-17	down	0	0	214	752	1617	1644	1419	1301	1591	1091	1027	749	617	988	856	1959	1183	1248	1107	1253	1191	1123
PITG_05358	-1.86317	2.52471e-17	down	106	69	402	419	279	370	326	323	225	232	305	212	166	221	285	185	332	330	342	317	315	306
PITG_16734	-5.8567	2.56062e-17	down	4	4	374	277	231	250	253	149	165	89	366	308	211	195	275	102	179	191	169	125	162	143
MSTRG.5422.1	-5.68794	2.60876e-17	down	3	6	74	116	194	222	141	145	161	111	384	226	277	213	298	155	306	368	296	202	270	248
PITG_17718	-12.5023	2.65872e-17	down	0	0	1393	1177	1308	1508	1283	986	849	680	1335	804	865	754	877	414	894	1035	1001	902	1048	776
PITG_01513	-12.3191	2.75758e-17	down	0	0	1163	1152	1051	1129	994	707	786	528	1054	705	581	701	890	596	976	1139	1022	809	929	849
PITG_13000	-2.23575	2.82478e-17	down	57	54	225	278	328	292	304	301	293	228	222	164	96	264	244	382	255	258	200	248	191	211
PITG_05281	-5.22671	2.8327e-17	down	7	0	63	118	137	128	117	101	174	96	58	93	71	108	113	94	195	154	102	185	140	122
PITG_14467	-5.63456	3.01067e-17	down	17	3	332	303	576	480	544	223	245	211	586	415	324	653	430	1344	279	352	265	222	229	229
PITG_06261	-12.8557	3.07626e-17	down	0	0	1319	1157	1822	1494	1340	493	543	507	2396	1492	1508	1223	1108	1694	1275	1589	1216	791	1000	885
PITG_14232	-2.03538	3.21918e-17	down	42	27	128	144	145	177	154	122	145	123	149	117	81	111	135	118	132	164	138	102	113	101
PITG_16814	-8.85256	3.30445e-17	down	0	2	430	399	560	600	438	661	572	406	272	189	201	277	406	320	643	531	434	573	412	476
PITG_19817	-2.1528	3.43436e-17	down	233	161	654	813	1059	1069	937	821	932	579	948	718	502	937	855	1223	766	743	687	663	696	520
PITG_07793	-12.3442	3.57518e-17	down	0	0	872	939	698	805	685	718	797	545	565	510	540	924	1153	1188	1313	1271	1168	1252	1286	1026
PITG_09679	-3.92958	3.64485e-17	down	123	78	719	829	2121	1608	1633	1039	1261	951	1738	1389	1088	1596	1406	3890	1218	1291	1062	856	927	937
PITG_15873	2.67276	3.67946e-17	up	3404	2517	257	411	313	339	283	317	357	232	348	333	233	410	465	607	753	694	629	704	564	561
PITG_03734	-1.95616	3.86335e-17	down	203	128	373	515	615	743	746	558	637	431	599	508	403	337	481	436	773	828	727	743	714	683
PITG_05329	-2.62924	3.90525e-17	down	135	82	677	758	700	667	829	813	824	501	667	488	348	747	790	737	448	488	408	452	415	426
PITG_01246	1.69344	3.9478e-17	up	1342	890	387	538	336	349	276	350	371	230	320	228	182	231	274	172	378	433	376	367	312	331
MSTRG.20251.1	-1.70093	3.9616e-17	down	162	174	508	569	631	602	511	647	551	471	490	306	216	556	585	726	592	536	519	560	526	489
PITG_14177	-12.5136	4.19756e-17	down	0	0	1406	1457	1243	1494	1236	694	737	588	1533	960	814	729	909	341	1008	1206	1059	885	1010	817
PITG_11450	5.03644	4.28838e-17	up	14242	11846	437	480	132	161	136	175	223	120	167	147	196	286	359	386	899	805	746	750	603	613
PITG_00366	8.2143	4.41507e-17	up	557	646	8	5	0	1	2	0	0	0	0	1	3	0	1	0	2	5	5	3	3	1
PITG_06575	-5.03069	4.78234e-17	down	4	6	194	188	128	150	238	110	162	116	150	181	65	117	164	35	205	203	225	249	130	129
PITG_08015	-12.2733	4.78967e-17	down	0	0	454	788	1067	1198	1008	991	1145	750	790	584	474	679	758	479	1158	1147	981	1034	1022	849
PITG_20157	-1.07021	4.91545e-17	down	509	318	821	1089	748	951	954	774	928	649	702	546	372	619	743	643	937	1012	907	988	928	832
PITG_06922	-7.79916	5.00749e-17	down	2	1	190	280	231	270	232	432	547	322	112	124	91	312	298	546	396	410	345	378	373	367
PITG_12195	-12.2588	5.12951e-17	down	0	0	682	735	815	995	935	886	911	679	811	618	653	558	661	484	1211	1041	991	993	1200	1134
PITG_04003	-13.0401	5.15051e-17	down	0	0	1497	802	1553	2073	1841	545	1145	503	2596	2215	1503	1538	2250	269	1178	1105	1296	1607	1072	1491
PITG_03164	-3.00894	5.30659e-17	down	158	107	849	973	1288	1255	1155	820	740	610	1193	858	697	1091	1005	2277	851	869	809	655	729	765
PITG_14459	-5.38635	5.39275e-17	down	15	6	819	899	420	451	451	491	422	291	267	200	151	391	349	1016	211	234	202	245	189	176
PITG_01360	-3.41297	5.55307e-17	down	84	27	417	679	574	619	571	688	733	554	349	314	247	437	383	1292	437	438	357	401	414	388
PITG_07319	-12.2439	5.85853e-17	down	0	0	634	533	888	1113	1003	649	1054	690	812	647	528	532	785	609	1109	1297	913	1038	1127	950
PITG_15540	2.52545	5.9416e-17	up	379	224	61	48	33	58	42	46	45	30	45	33	14	28	46	28	58	81	76	71	64	67
PITG_04709	-12.8035	5.96382e-17	down	0	0	2497	2245	1234	1778	2272	904	1172	941	825	1130	684	1739	1383	1245	631	784	554	1125	360	1047
PITG_13115	-9.1807	5.98389e-17	down	4	5	12581	8397	2425	3022	3051	1073	941	695	3906	2274	1842	2422	3127	805	490	664	551	502	490	382
PITG_00458	1.89183	6.64542e-17	up	3695	2885	650	952	645	811	619	754	822	535	725	510	360	769	978	797	1330	1208	1088	1229	1172	1039
PITG_01263	-4.41149	6.70005e-17	down	13	17	89	191	378	472	273	381	503	298	228	113	152	171	146	213	509	515	369	472	474	431
PITG_06323	-1.06747	6.77298e-17	down	4428	3279	7427	9846	7657	9051	8518	8725	9929	6483	5849	4904	3402	7164	7139	8893	8310	8618	7585	8145	7633	7147
PITG_07005	-3.15537	6.83266e-17	down	74	10	180	324	317	341	295	421	334	241	265	305	161	351	277	641	326	312	253	289	293	296
PITG_06083	10.0318	6.95793e-17	up	326	237	0	0	0	0	0	0	0	0	0	0	0	1	1	0	0	0	1	0	0	0
PITG_04092	-12.6417	7.09931e-17	down	0	0	976	600	1311	1379	1633	446	897	727	1548	1147	1204	838	847	287	1199	1627	1256	1337	1148	1252
MSTRG.330.1	-3.38985	7.1563e-17	down	15	23	138	136	335	306	264	243	242	123	209	152	141	193	168	211	188	157	117	171	241	134
PITG_02212	-12.494	7.18219e-17	down	0	0	821	670	1291	1464	1298	792	869	622	1737	968	1038	814	880	317	1040	1164	1023	898	962	883
PITG_01262	-8.74145	7.19056e-17	down	2	0	445	438	478	535	496	401	410	310	474	280	237	311	451	203	346	458	405	361	410	387
PITG_09311	-12.3306	7.24559e-17	down	0	0	708	972	852	1027	1267	930	1121	890	813	394	494	565	729	309	1186	1166	1079	1300	1176	1140
PITG_00263	1.523	7.25927e-17	up	6017	3871	1344	1845	1407	1752	1635	1633	1842	1322	1223	1098	750	1301	1387	1039	2206	2111	1912	2196	2174	1935
PITG_14101	-2.31125	7.31084e-17	down	99	69	704	555	425	512	471	439	418	279	381	250	196	342	373	378	317	398	357	308	314	334
PITG_09306	-12.9392	7.83421e-17	down	0	0	1081	863	1312	1580	1536	327	717	590	2518	1411	1189	1047	1282	201	1922	2241	1895	1843	1818	1632
PITG_05558	-8.75724	7.97073e-17	down	2	0	382	513	424	504	413	347	357	233	546	357	262	351	386	185	502	493	471	414	404	386
PITG_07968	3.68794	8.17574e-17	up	1140	719	104	159	60	53	56	29	94	30	49	46	13	50	114	49	95	48	100	59	68	87
PITG_13832	1.62095	8.32476e-17	up	1543	1154	269	465	339	421	336	391	452	263	367	263	183	359	463	534	580	625	508	550	498	481
PITG_02227	-3.60097	8.38203e-17	down	25	4	2560	1850	199	249	171	157	65	102	222	105	106	104	201	101	163	153	126	174	171	144
PITG_21620	2.07875	8.6275e-17	up	3192	2238	291	542	569	693	584	684	569	460	457	352	256	567	658	490	966	949	704	842	764	783
PITG_08476	-5.94019	8.90215e-17	down	0	5	83	192	151	230	201	251	247	108	69	122	58	139	129	162	181	111	132	159	159	138
MSTRG.17265.12	-3.47059	9.14099e-17	down	26	14	286	406	163	231	128	215	243	169	220	105	67	262	221	330	166	170	150	205	188	152
PITG_12982	-12.6959	9.29539e-17	down	0	0	3546	2911	1043	1143	1174	776	812	469	843	485	526	977	1113	1197	717	1357	1178	1052	908	1173
PITG_09305	5.23174	9.40708e-17	up	144	87	0	6	5	5	1	2	3	0	4	1	3	3	1	4	4	1	8	4	1	1
MSTRG.20122.1	-3.3025	9.64823e-17	down	26	12	96	137	245	166	189	175	187	126	146	111	80	147	105	375	233	225	192	176	151	156
PITG_11975	-4.50042	9.98425e-17	down	11	8	225	388	113	195	132	202	277	150	122	83	76	81	128	113	310	320	264	318	299	342
PITG_11959	1.36866	1.05258e-16	up	3548	2543	1146	1693	1049	1200	1012	1104	1215	782	885	868	465	933	1012	778	1625	1441	1302	1387	1217	1215
PITG_04922	-3.9145	1.08875e-16	down	38	29	1242	985	475	610	608	586	678	341	430	250	212	290	294	311	362	405	382	389	342	349
PITG_00424	2.1328	1.11176e-16	up	557	253	82	116	110	76	76	61	91	47	110	76	77	66	69	59	80	96	70	77	104	87
PITG_12259	2.49781	1.20156e-16	up	2665	1904	370	467	389	381	372	273	399	252	371	288	196	367	310	961	420	400	332	325	334	343
PITG_18913	-12.0924	1.22265e-16	down	0	0	611	673	1103	1096	972	673	672	526	921	566	594	724	638	872	768	851	782	619	723	658
PITG_07332	5.33985	1.25034e-16	up	752	543	32	29	8	13	4	5	4	2	10	12	23	6	12	9	22	19	27	23	17	18
PITG_09477	-1.745	1.2597e-16	down	1154	733	2104	3422	2314	2522	2929	2495	2929	2022	1969	1895	1658	2469	2687	3951	4336	4437	3696	3617	3823	3718
PITG_05835	-12.1898	1.2612e-16	down	0	0	618	607	940	944	929	520	611	477	1217	691	648	655	848	482	995	1159	1043	853	1008	862
PITG_11012	-1.60158	1.2819e-16	down	1281	835	2779	3693	2799	3624	3053	4342	4571	2881	2381	2077	1571	2887	3230	2473	3055	2926	2791	2841	2691	2633
PITG_04608	1.44535	1.28277e-16	up	504	385	116	177	143	190	159	154	196	154	122	105	86	185	148	152	160	160	225	148	147	134
MSTRG.5286.1	-3.51762	1.31368e-16	down	14	20	150	213	238	230	177	293	227	185	138	99	83	174	150	444	161	192	154	175	168	157
PITG_10517	-12.1013	1.32507e-16	down	0	0	624	799	881	1008	861	713	664	465	902	687	538	623	788	343	928	1126	905	721	846	832
PITG_17145	1.9714	1.34673e-16	up	1095	742	157	281	223	207	274	237	201	192	169	201	103	193	220	100	266	233	289	314	261	237
PITG_06560	-4.40322	1.3532e-16	down	13	5	176	114	163	180	236	135	114	108	242	216	166	201	142	281	130	146	175	154	112	103
PITG_21151	2.27025	1.37809e-16	up	1810	1883	303	526	418	385	394	295	262	201	533	296	219	288	283	217	526	618	455	511	397	378
PITG_07846	2.77229	1.38071e-16	up	6048	3746	542	687	537	674	587	606	676	482	337	270	228	460	623	556	1164	1103	910	1123	1019	997
PITG_13387	1.5233	1.38752e-16	up	4010	3155	1229	1623	854	1202	921	1147	1132	765	910	688	618	1040	1250	1355	1621	1494	1417	1578	1518	1424
PITG_13348	-12.0228	1.38842e-16	down	0	0	658	690	748	973	945	569	804	547	697	565	634	641	761	530	776	885	685	745	743	721
PITG_17799	5.31253	1.39187e-16	up	583	207	16	9	11	14	13	2	13	8	0	4	10	10	10	7	4	1	10	11	13	4
PITG_17965	-2.40688	1.39564e-16	down	472	354	1607	2109	1629	2021	2028	1554	2550	1544	1377	1141	1122	1689	1761	1143	2858	3420	2878	3275	2917	3108
PITG_12277	-4.12343	1.49325e-16	down	46	6	695	887	520	427	377	412	515	282	326	273	153	193	473	176	336	376	263	413	182	367
PITG_21141	-12.7006	1.49732e-16	down	0	0	2158	1842	1332	1721	1568	880	871	656	1760	1019	966	1014	1293	117	957	981	968	764	985	894
PITG_10571	-7.30271	1.49846e-16	down	1	4	851	714	576	494	450	314	297	239	445	306	249	524	449	868	175	210	170	141	136	147
PITG_03462	3.03419	1.52178e-16	up	1130	950	113	150	133	222	177	153	157	76	59	66	34	93	64	197	106	114	82	185	142	142
PITG_21110	-2.23823	1.52269e-16	down	265	265	1342	1165	1524	1686	1721	1128	1211	874	1623	864	689	1202	1040	1746	949	1110	971	1172	1040	889
PITG_00447	-12.3888	1.57941e-16	down	0	0	1808	1362	1123	1421	1333	674	660	493	1309	784	738	802	1027	379	685	896	788	748	705	647
PITG_07861	2.31396	1.59002e-16	up	495	335	92	116	69	105	95	63	110	56	108	57	33	93	73	51	91	114	56	45	72	60
PITG_10364	-6.09266	1.60679e-16	down	18	8	74	181	1048	1348	1195	1138	1424	1021	452	680	341	369	1048	2026	761	723	442	651	510	356
PITG_15672	2.60032	1.6433e-16	up	660	620	158	115	95	154	127	87	152	69	89	103	44	66	140	131	89	104	73	86	72	70
MSTRG.19115.1	-4.93832	1.66134e-16	down	27	23	440	593	897	641	676	608	751	525	617	503	330	1057	772	3135	498	592	489	433	398	428
PITG_09849	3.20472	1.67822e-16	up	564	377	47	78	41	60	31	58	37	34	30	33	9	30	38	48	137	66	40	72	43	45
PITG_20464	-6.22025	1.70697e-16	down	0	4	100	158	216	171	178	124	155	76	168	132	93	123	140	148	149	220	107	105	121	138
PITG_05248	-3.03037	1.73494e-16	down	36	32	278	235	215	261	241	171	176	122	349	214	303	278	373	264	259	328	304	252	272	237
PITG_05842	-5.00256	1.77575e-16	down	9	8	96	118	232	342	272	361	374	233	235	154	189	83	92	116	351	401	366	445	354	364
PITG_09848	-1.77737	1.77805e-16	down	3204	2201	6658	7760	7949	9017	8309	6149	7205	4955	9740	6716	6321	7112	7295	8488	11840	12681	11508	10668	11304	10472
PITG_07467	-2.47883	1.80399e-16	down	34	21	108	99	178	153	149	154	185	155	120	122	70	91	113	145	141	171	155	156	167	180
PITG_05400	-7.78709	1.81714e-16	down	3	0	393	518	384	354	324	390	450	268	236	166	137	310	320	573	183	222	191	197	166	160
PITG_00899	1.38366	1.83042e-16	up	1868	1134	394	515	586	554	508	511	530	358	483	406	255	527	520	834	718	691	572	597	555	501
PITG_01626	2.36468	1.84447e-16	up	1316	771	192	205	155	227	152	190	204	110	93	124	85	103	213	135	340	272	290	202	273	217
PITG_15745	2.03895	1.84902e-16	up	587	374	83	117	112	157	131	79	105	70	121	85	57	74	91	53	159	158	151	110	122	144
PITG_01793	-12.3691	1.9195e-16	down	0	0	256	337	1065	832	937	826	789	541	920	693	643	943	757	1581	925	1376	1424	1003	1186	1279
PITG_23178	-3.44653	2.0271e-16	down	31	22	358	297	346	440	376	164	230	189	397	270	232	228	289	124	208	261	219	199	251	182
PITG_11960	-12.0086	2.05463e-16	down	0	0	683	1014	742	1045	829	912	1040	611	712	461	349	408	405	580	847	783	734	855	815	676
PITG_22505	-4.59601	2.081e-16	down	8	3	129	164	121	162	96	101	109	111	130	100	113	69	92	45	159	111	167	83	169	151
PITG_05787	-2.56678	2.10501e-16	down	19	21	102	124	85	99	93	116	109	85	81	65	46	133	121	147	156	140	142	128	150	142
PITG_01443	-12.2854	2.12918e-16	down	0	0	720	995	1078	1163	732	1166	1005	352	971	636	370	478	982	190	1259	1364	1152	1071	1158	914
MSTRG.24555.3	-12.7048	2.16289e-16	down	0	0	432	509	1921	1635	1632	1535	1879	1379	446	313	456	663	479	2722	1241	1270	1136	1332	1291	1273
PITG_00569	-12.5082	2.17419e-16	down	0	0	741	667	1460	1663	2012	783	951	606	1539	985	756	718	857	149	934	1303	1053	809	1155	925
PITG_21886	1.07533	2.19875e-16	up	4042	2261	1533	1984	1148	1382	1227	1343	1461	1019	1162	929	618	1226	1508	1307	1681	1695	1581	1594	1537	1537
PITG_15254	-2.37383	2.22514e-16	down	41	22	224	210	176	187	170	166	138	100	183	81	85	151	137	129	128	153	121	174	141	132
MSTRG.17699.1	-5.25419	2.22614e-16	down	4	3	62	81	148	163	108	117	103	71	166	110	82	81	138	61	157	180	166	168	177	141
MSTRG.16013.4	-5.7979	2.42697e-16	down	1	4	133	181	174	158	138	176	157	104	74	56	66	101	87	254	147	134	133	153	154	99
PITG_18332	7.92583	2.47725e-16	up	766	359	5	2	1	1	2	0	0	0	0	2	1	3	0	0	10	1	6	2	1	5
PITG_17425	4.65008	2.50939e-16	up	564	503	40	40	14	23	24	27	32	21	18	13	11	13	22	31	6	18	8	20	22	1
PITG_00132	2.41972	2.51801e-16	up	1813	1293	177	240	206	274	239	225	255	165	201	166	159	188	212	246	505	461	388	410	395	399
PITG_00790	-3.72864	2.52344e-16	down	163	106	691	877	1646	1882	1817	1093	1285	851	2042	1182	1294	1006	1039	624	2672	3073	2586	2480	2643	2410
PITG_15963	-10.1031	2.52419e-16	down	1	1	511	368	1760	1759	1647	435	626	453	2360	1700	1463	812	1068	278	677	1019	681	476	716	543
PITG_17162	-12.1395	2.56124e-16	down	0	0	1053	904	937	1103	1129	526	792	531	1107	704	681	708	804	338	696	789	745	651	636	566
PITG_19451	-12.3079	2.69588e-16	down	0	0	1333	937	1048	1204	1177	575	499	393	1419	952	856	740	920	335	765	951	853	732	764	725
PITG_13680	2.03363	2.71507e-16	up	683	523	173	271	168	195	167	138	136	96	145	93	101	103	87	112	156	142	154	103	119	118
PITG_21071	1.48022	2.85382e-16	up	8047	5109	1909	2470	1743	1955	2041	1784	2271	1478	1796	1546	942	2028	2398	2208	3091	3130	2712	2970	2813	2731
PITG_17247	-11.9564	3.02147e-16	down	0	0	785	898	869	886	735	690	762	548	716	570	415	797	676	1004	566	640	571	492	518	551
PITG_11526	-12.0018	3.08801e-16	down	0	0	647	830	728	839	1081	339	1006	659	663	441	409	491	564	537	881	1021	719	1188	760	591
PITG_12563	-11.8489	3.12062e-16	down	0	0	686	872	586	758	697	700	607	421	536	436	278	444	593	666	944	885	711	705	780	722
PITG_12489	1.6272	3.15248e-16	up	1627	992	402	467	427	429	417	412	428	301	320	215	185	258	273	329	538	672	463	516	509	353
PITG_14226	-12.5623	3.17761e-16	down	0	0	492	534	988	1091	1063	835	937	575	1418	937	856	847	1101	96	1813	1597	1386	1575	1587	1232
MSTRG.15394.10	-3.9862	3.23237e-16	down	13	12	230	212	204	205	182	168	166	145	102	109	71	195	204	555	156	212	152	183	151	163
PITG_18065	-14.1987	3.26319e-16	down	0	0	0	591	2965	3855	3753	2477	3541	2269	2297	2200	2149	1965	2026	1835	5957	6479	5486	6047	5344	5275
PITG_13751	1.25299	3.30549e-16	up	2669	1576	779	1083	763	923	801	830	816	523	702	545	397	667	766	598	1229	1134	979	994	1048	957
PITG_06529	-11.8659	3.34941e-16	down	0	0	680	900	707	788	617	601	734	453	786	569	454	590	795	484	694	658	642	559	531	642
PITG_00931	1.88396	3.42527e-16	up	3334	2217	645	955	463	596	492	580	685	398	657	485	388	602	723	614	987	1053	957	972	926	920
PITG_00795	5.04539	3.56536e-16	up	2601	3105	218	191	71	80	60	48	48	33	67	80	36	147	161	151	62	65	47	51	51	22
PITG_02245	1.34628	3.57627e-16	up	1340	807	297	438	358	392	380	391	338	261	356	286	226	343	360	617	519	490	442	479	431	370
MSTRG.18369.1	3.28155	3.65727e-16	up	374	214	33	37	35	44	38	20	35	35	23	18	12	21	23	47	8	17	32	33	21	17
PITG_06402	2.0288	3.7657e-16	up	454	452	104	186	112	86	126	64	106	50	107	81	69	73	132	128	120	169	103	131	106	109
PITG_10860	-4.93293	3.78854e-16	down	14	3	124	134	298	252	247	120	123	70	399	242	297	163	161	190	319	296	303	214	215	220
PITG_12959	-4.21829	3.90324e-16	down	0	9	84	88	86	119	97	75	77	51	90	66	45	55	84	53	78	103	119	83	80	80
PITG_04977	5.85291	3.91292e-16	up	89755	65238	7475	6585	522	893	644	469	515	266	915	756	463	618	864	330	2350	2586	2534	1624	1190	1655
PITG_11938	-9.24204	4.2312e-16	down	0	2	325	410	688	561	546	556	567	426	621	450	353	816	575	2320	403	448	378	406	388	364
PITG_04142	-3.99433	4.25655e-16	down	6	5	79	142	82	86	90	92	100	66	80	63	48	83	95	84	86	68	80	96	39	69
PITG_10252	-7.01992	4.27033e-16	down	4	0	483	369	292	322	273	160	217	78	288	94	192	195	213	100	158	328	188	290	201	169
PITG_11651	-12.4637	4.28486e-16	down	0	0	1113	1701	1497	1388	1170	1281	1421	1010	709	585	350	934	729	2557	564	577	621	540	528	420
PITG_14927	-11.944	4.29134e-16	down	0	0	621	624	853	911	829	489	604	353	861	561	512	643	683	323	702	832	910	665	815	837
PITG_00762	1.90952	4.32453e-16	up	469	355	141	198	108	119	113	98	93	56	87	80	75	81	114	64	96	124	117	94	100	105
PITG_02536	2.9108	4.37918e-16	up	1202	518	145	272	86	100	82	92	81	41	109	108	79	96	101	68	102	99	92	84	100	87
PITG_23035	2.51361	4.38988e-16	up	599	258	55	104	42	78	85	76	100	64	43	25	20	55	53	63	98	56	100	85	77	80
PITG_03798	-12.0386	4.43662e-16	down	0	0	403	501	964	827	791	490	507	397	857	568	486	693	606	1530	872	927	917	720	780	752
PITG_10897	-11.9371	4.50977e-16	down	0	0	327	580	645	651	753	513	637	490	712	616	555	454	551	589	998	987	968	882	922	746
PITG_00230	-12.2124	4.60079e-16	down	0	0	618	725	1031	872	843	581	731	539	876	636	499	991	788	2605	667	788	703	601	594	636
PITG_08774	-11.9731	4.60346e-16	down	0	0	616	585	841	886	781	566	741	450	840	569	513	576	776	209	838	842	783	828	849	817
PITG_12918	-3.95916	4.63026e-16	down	7	9	83	86	122	136	173	105	102	81	118	76	99	90	93	255	124	161	93	90	144	124
PITG_07229	-3.73176	4.7917e-16	down	7	9	99	151	98	108	105	136	124	83	98	53	52	121	123	34	95	118	115	97	86	130
PITG_12914	-12.0963	4.83585e-16	down	0	0	1654	1658	733	872	811	509	666	543	877	582	446	642	518	455	659	726	647	894	775	544
PITG_06508	-12.4243	5.02057e-16	down	0	0	121	554	1050	1389	1127	598	641	635	996	1086	877	866	999	457	1316	1629	1263	933	1607	753
PITG_18353	-3.05495	5.06673e-16	down	39	30	431	309	258	309	295	225	275	171	431	177	178	193	244	93	266	341	392	270	266	228
PITG_22310	1.88279	5.18568e-16	up	1207	764	171	222	219	235	177	248	234	163	217	148	121	208	240	277	397	378	362	343	316	316
PITG_18680	-8.77422	5.22092e-16	down	8	12	24300	19587	4101	5362	5076	2448	1802	1315	5170	2638	2359	3301	3745	1031	915	1017	895	770	805	647
PITG_00700	-4.27055	5.38375e-16	down	18	6	229	240	235	219	274	147	158	102	376	243	181	240	280	198	110	147	161	138	186	109
PITG_10616	1.0935	5.54752e-16	up	3280	2326	897	1234	1122	1238	1160	1192	1496	1049	1130	864	720	978	1133	1513	1520	1587	1433	1456	1412	1402
PITG_16432	-12.3801	5.55839e-16	down	0	0	285	405	846	961	868	1441	1526	967	506	425	455	476	509	495	1361	1498	1277	1520	1458	1569
PITG_10979	1.37904	5.58107e-16	up	11492	8112	2625	3371	4574	5207	4352	3427	3457	2269	3777	3026	2127	3078	3380	4206	3840	4083	3679	3427	3277	2991
PITG_01026	-6.70416	5.73008e-16	down	4	0	237	348	252	285	213	304	292	194	189	129	79	129	115	136	177	126	130	133	138	139
PITG_06174	-5.05534	5.89111e-16	down	5	4	125	147	195	258	212	215	214	178	125	97	80	127	117	118	95	98	94	91	86	86
PITG_06601	-11.834	5.89958e-16	down	0	0	388	488	709	886	648	523	734	507	698	473	488	561	460	413	871	853	671	813	736	735
PITG_07389	-5.1267	5.90787e-16	down	11	15	14117	9904	362	543	518	316	269	147	950	540	489	783	817	270	266	370	298	235	237	232
PITG_03892	-11.808	5.91227e-16	down	0	0	710	585	718	812	719	487	591	398	764	488	511	566	616	389	634	795	751	598	632	580
MSTRG.9081.1	4.23984	6.03755e-16	up	1028	903	39	58	85	50	36	36	21	27	41	32	26	69	50	174	36	40	45	24	36	44
PITG_14439	4.11611	6.11727e-16	up	8006	6847	420	479	260	205	217	225	290	161	162	138	168	382	461	924	676	692	663	646	587	629
PITG_06949	-2.40628	6.2961e-16	down	422	269	921	1315	1856	1760	1723	1338	1506	1169	1509	1232	1038	1583	1519	3851	2064	2237	1899	1778	1782	1692
PITG_04639	-4.21713	6.35255e-16	down	54	27	1398	1547	762	870	794	800	777	622	628	468	278	782	776	926	376	402	331	363	344	292
PITG_00927	2.67978	6.53862e-16	up	170	133	17	21	42	27	25	25	22	23	27	14	12	31	25	27	23	19	13	19	20	10
PITG_00024	-4.8971	6.57654e-16	down	3	29	1135	1071	506	723	761	509	541	408	570	446	169	463	344	128	447	632	458	240	572	410
PITG_16958	3.22081	6.76124e-16	up	1249	755	100	117	89	103	118	45	56	37	80	64	56	60	84	74	176	212	215	103	96	134
MSTRG.26439.1	-6.32202	6.79097e-16	down	5	0	195	226	206	186	167	162	217	152	132	108	77	242	182	488	140	146	125	131	111	129
PITG_16321	-4.13776	6.83925e-16	down	6	3	1706	1591	73	95	94	93	73	51	82	43	24	71	87	57	70	88	80	80	84	70
PITG_04075	-12.47	7.0264e-16	down	0	0	326	337	1889	1277	1491	585	672	591	1742	1162	1078	778	689	1552	966	1089	882	576	705	631
MSTRG.8020.1	5.75939	7.0463e-16	up	200	143	9	7	4	3	1	3	0	2	0	1	1	0	2	5	6	3	2	4	1	6
MSTRG.12177.1	5.75939	7.0463e-16	up	200	143	9	7	4	3	1	3	0	2	0	1	1	0	2	5	6	3	2	4	1	6
PITG_19198	-2.47035	7.06725e-16	down	194	131	828	1057	1032	1247	1015	1230	1278	926	797	544	426	822	840	755	745	762	606	675	625	437
PITG_22872	-2.82029	7.31697e-16	down	275	143	1927	2463	1472	1759	1391	2270	1905	1319	1001	721	468	1119	1327	610	1325	1216	1086	1331	1165	1127
PITG_00846	-6.13453	7.4356e-16	down	0	9	65	93	620	525	546	319	416	251	377	210	321	134	131	233	396	460	382	417	494	389
PITG_20033	-1.99472	7.4832e-16	down	362	216	847	1261	1190	1310	1167	1332	1532	1090	629	506	451	848	909	1616	1281	1262	1071	1079	1014	968
PITG_13252	1.30048	7.66173e-16	up	2122	1400	473	802	658	702	676	668	780	505	549	436	340	488	624	504	881	968	842	844	821	834
PITG_02247	1.73347	7.77924e-16	up	390	297	97	135	75	90	83	86	105	72	73	73	39	65	94	102	150	145	91	150	125	115
PITG_03931	-5.66807	7.90086e-16	down	7	4	162	184	464	298	316	193	203	165	297	251	226	275	191	826	157	201	157	146	148	120
PITG_09649	-12.3295	7.96438e-16	down	0	0	329	724	477	592	581	392	567	279	729	813	767	674	1151	1866	1423	1502	1300	1227	1258	1260
PITG_01964	2.25551	8.00118e-16	up	2568	1390	519	635	309	345	294	373	355	214	315	204	138	344	330	243	626	526	503	545	431	446
PITG_17825	-12.9487	8.09153e-16	down	0	0	202	275	1934	1732	1518	533	730	616	3328	1934	1759	974	858	473	1838	2049	1685	1417	1542	979
PITG_03942	-12.5564	8.11085e-16	down	0	0	1474	1979	1658	1560	2001	1170	1973	1111	468	159	498	701	785	576	316	1714	435	1195	903	733
PITG_08046	-12.6786	8.1297e-16	down	0	0	982	1095	1499	1811	2324	299	979	650	1659	1242	1203	1153	889	70	1087	1443	1042	1023	1235	598
PITG_03704	-13.3352	8.41502e-16	down	0	0	7469	6425	1717	2014	1853	1262	1105	720	2118	1240	979	1971	1952	1340	577	702	598	561	603	479
PITG_18271	-11.7432	8.64325e-16	down	0	0	372	566	543	671	613	567	676	435	728	616	480	592	726	619	658	686	551	541	459	626
PITG_16320	-11.7332	8.67339e-16	down	0	0	530	604	824	822	685	590	691	502	685	391	355	489	431	863	583	655	612	558	476	471
PITG_07345	-12.6232	8.76149e-16	down	0	0	3383	2356	1251	1401	1494	579	706	451	1677	1033	866	936	1080	397	591	760	704	652	619	534
PITG_03617	-1.4714	8.81313e-16	down	415	266	785	911	1090	1057	1047	642	855	590	1006	785	644	817	865	994	852	954	842	810	823	866
PITG_16510	-11.9109	9.37787e-16	down	0	0	552	750	980	877	790	1009	1277	625	463	467	277	668	619	983	497	558	543	503	475	500
PITG_19164	1.94586	9.42631e-16	up	2103	1157	452	474	321	450	381	323	427	229	320	257	196	306	331	188	591	565	528	465	510	488
PITG_04591	-13.2954	9.70478e-16	down	0	0	393	558	174	528	648	598	998	483	1087	1012	1579	2187	3188	4957	2588	3039	2782	2627	2805	2654
PITG_12484	-3.58606	9.71108e-16	down	57	26	934	823	423	523	491	296	346	233	524	366	339	469	539	638	308	385	328	290	286	258
PITG_12763	-11.7506	1.0325e-15	down	0	0	344	456	651	695	637	497	506	404	763	495	530	462	489	536	740	797	679	742	763	672
PITG_17921	2.08286	1.03275e-15	up	43980	24571	6239	8045	6092	7176	7545	7212	9092	5728	4254	3817	3271	5068	5485	7124	11175	12151	10675	11066	9343	9866
PITG_15278	5.05157	1.05697e-15	up	16907	11516	380	313	620	608	635	162	201	135	744	462	733	170	171	114	404	432	398	293	277	273
PITG_05408	-11.9558	1.05959e-15	down	0	0	650	891	1075	1109	1021	1107	1046	769	672	489	382	568	593	493	518	486	500	419	490	440
PITG_09708	-11.8483	1.06254e-15	down	0	0	985	1140	822	902	761	643	666	480	782	464	514	560	543	478	495	553	516	427	493	454
PITG_07040	-11.9827	1.06519e-15	down	0	0	1079	918	876	1004	882	517	536	352	1075	647	635	572	734	245	569	753	601	600	665	562
PITG_12727	2.5964	1.07062e-15	up	17958	12404	3118	4362	2320	2659	2220	2829	2920	2098	1961	1473	773	2944	3141	3338	2126	1930	1728	1768	1697	1533
PITG_01770	-11.7104	1.07352e-15	down	0	0	600	956	526	612	575	848	720	578	412	364	313	496	487	346	662	676	656	561	609	720
PITG_06733	-2.80026	1.10445e-15	down	39	35	252	309	223	323	151	177	206	142	334	252	196	186	273	120	261	340	300	204	276	314
PITG_00673	-11.8074	1.11787e-15	down	0	0	950	957	583	724	646	521	451	337	813	559	447	698	855	502	529	645	565	451	570	505
PITG_16325	-5.07606	1.12652e-15	down	8	4	470	321	205	259	231	113	121	112	233	183	144	146	145	102	95	176	136	143	150	129
PITG_01985	5.02851	1.18164e-15	up	557	329	12	21	11	7	5	5	5	2	8	11	17	2	7	7	20	26	21	26	13	23
PITG_03106	-8.42174	1.20439e-15	down	2	0	274	340	273	304	289	285	303	240	244	212	144	294	334	180	466	519	397	398	409	464
PITG_02492	-11.8304	1.20954e-15	down	0	0	558	463	941	620	874	558	745	427	531	696	431	364	383	375	835	1086	511	834	736	656
PITG_16342	-11.8495	1.21054e-15	down	0	0	502	529	962	793	785	698	874	593	496	418	358	595	462	1419	600	588	559	515	544	485
PITG_13013	5.56177	1.22695e-15	up	458	1161	909	3016	13	11	6	3	10	10	25	18	14	8	15	6	10	13	36	19	44	51
PITG_03719	3.44517	1.24728e-15	up	13678	8633	613	727	530	680	633	440	542	352	879	680	501	991	1290	1048	1596	1621	1503	1621	1508	1389
PITG_15981	-1.92571	1.25586e-15	down	477	355	1103	1642	1073	1330	1141	1255	1345	978	1163	946	795	1494	1561	1378	2242	2330	2000	2129	2023	2052
PITG_12994	-11.7481	1.33155e-15	down	0	0	537	726	739	868	798	637	706	498	757	509	408	518	579	220	543	645	493	583	545	559
PITG_15864	-2.9653	1.36623e-15	down	22	9	103	93	102	153	110	86	105	51	173	87	94	86	113	87	115	126	129	103	122	134
PITG_19648	-11.7542	1.38591e-15	down	0	0	244	588	701	706	660	863	892	598	404	291	269	502	532	827	674	813	633	709	644	614
PITG_02799	-11.7835	1.38854e-15	down	0	0	621	767	691	837	826	543	597	501	764	516	408	553	733	180	562	693	543	506	670	649
PITG_06641	-5.42531	1.46207e-15	down	11	0	51	62	219	295	246	169	226	132	261	122	217	129	203	126	193	227	200	271	234	334
MSTRG.15779.1	2.2015	1.46829e-15	up	606	549	147	188	111	125	115	109	114	78	87	76	58	112	105	259	113	117	117	142	120	123
PITG_04513	-12.2507	1.48679e-15	down	0	0	1544	940	1165	1333	1238	573	633	460	1497	880	784	777	783	181	545	771	648	573	671	453
[truncated: 6,712 more rows]

## Sheet: 1306_MY_vs_GC
#Transcripts	log2FC	pvalue	regulations	Mycelia5	Mycelia6	Zoospores3	Zoospores4
[truncated: 6,427 more rows]

## Sheet: 88069_MY_vs_CS
#Transcripts	log2FC	pvalue	regulations	Mycelia	Mycelia2	Mycelia3	Mycelia4	Cleaving1	Cleaving2	TFP1	TFP2	Verapamil1	Verapamil2	APB1	APB2
[truncated: 9,269 more rows]

[truncated: 2 more sheets: 88069_MY_vs_SP, 88069_MY_vs_ZO]
