# Supplementary material for: Genome-wide identification of long non-coding RNAs reveals potential association with Phytophthora infestans asexual and sexual development
Source: Microbiol Spectr. 2025 Mar 26;13(5):e01998-24. doi: 10.1128/spectrum.01998-24 (PMC12054190; doi:10.1128/spectrum.01998-24)
Supplement: Table S7 — Differentially expressed lncRNAs and mRNAs between each growth stage and its preceding stage. [file spectrum.01998-24-s0008.xlsx]

## Sheet: 1306_MY_vs_SP
Table S7. Differentially expressed lncRNAs and mRNAs between each growth stage and its preceding stage.
#Transcripts	log2FC	pvalue	regulations	Mycelia5	Mycelia6	GermCyst2	GermCyst1
PITG_06788T0	-5.77379	0	down	355	281	17470	19396
PITG_07041T0	-10.0463	0	down	22	28	25563	30436
MSTRG.3180.1	-5.70486	0	down	140	104	6466	6900
PITG_07961T0	-7.89654	0	down	85	64	16814	20568
PITG_08178T0	-5.97453	0	down	358	284	18878	24135
PITG_20139T0	5.88717	0	up	30023	22858	494	451
PITG_09798T0	4.56836	0	up	18699	12908	668	732
MSTRG.6381.1	6.7478	0	up	31898	19943	254	247
PITG_13152T0	4.17579	0	up	13613	9018	630	680
PITG_12466T0	5.39691	0	up	12599	9156	240	307
PITG_12545T0	6.41948	0	up	30525	18858	276	324
PITG_12551T0	6.63255	0	up	97632	80684	917	1008
PITG_12561T0	5.5685	0	up	20611	13682	326	433
PITG_12562T0	5.36283	0	up	95598	69504	2128	2101
PITG_12584T0	-4.75826	0	down	1206	754	24855	30523
PITG_12727T0	3.36669	0	up	17958	12404	1468	1626
PITG_13576T0	-11.5714	0	down	21	11	45151	56752
PITG_13579T0	-9.12788	0	down	65	34	25070	32654
PITG_15195T0	-3.80824	0	down	1325	956	15985	17698
PITG_03670T0	-4.01246	0	down	1000	675	13210	15138
PITG_16135T0	-6.21237	0	down	465	308	28421	31535
PITG_21540T0	5.71729	0	up	28716	21134	508	492
PITG_16953T0	-5.80189	0	down	378	295	17661	22268
PITG_16959T0	-7.52081	0	down	89	50	12070	14548
PITG_04321T0	6.26529	0	up	21237	15854	217	296
PITG_04398T0	6.86884	0	up	22997	12654	137	177
PITG_18187T0	4.35353	0	up	32592	22764	1306	1548
PITG_05203T0	-5.81219	0	down	221	146	9708	11915
PITG_22104T0	-7.10175	1.57427e-304	down	74	34	7273	8078
PITG_01729T0	-4.16026	2.51579e-301	down	442	293	6380	7384
PITG_13495T0	-10.1216	1.1478e-294	down	16	21	19452	24244
PITG_03724T0	6.38125	4.42558e-293	up	12962	10228	149	147
PITG_04335T0	-6.39128	1.12479e-292	down	77	46	5062	5708
PITG_11969T0	3.31063	1.47343e-292	up	15451	9533	1236	1381
PITG_11863T0	-8.34519	4.55939e-291	down	33	21	8401	9981
PITG_03034T0	-5.38046	1.13178e-276	down	220	155	7286	9172
PITG_20221T0	-8.00077	8.13672e-273	down	31	26	7055	8295
PITG_01050T0	5.25795	2.60547e-267	up	6450	4480	132	169
PITG_10269T0	6.81797	3.10276e-266	up	5926	3722	43	46
PITG_10884T0	-6.69654	1.8489e-253	down	72	38	5358	6511
PITG_16760T0	4.32047	2.27671e-251	up	12008	8973	527	586
PITG_23131T0	-5.12596	1.28197e-250	down	230	186	7417	7973
PITG_15278T0	2.72677	6.95882e-247	up	16907	11516	2168	2336
PITG_03346T0	-4.08414	1.19385e-244	down	639	395	8228	10069
PITG_14055T0	4.14282	4.35008e-243	up	5728	3636	269	283
PITG_14568T0	-3.75487	7.32386e-243	down	1923	1454	23057	25244
PITG_17956T0	4.91563	1.00166e-242	up	5446	3549	137	175
PITG_07389T0	-10.3862	1.31626e-242	down	11	15	16432	20322
PITG_03719T0	2.72546	2.21114e-239	up	13678	8633	1662	1852
PITG_12990T0	2.92328	4.91766e-238	up	18159	12672	2059	2215
PITG_05149T0	-4.35916	3.30417e-236	down	251	175	4291	4888
PITG_16480T0	-5.97351	3.47484e-235	down	85	47	4012	4616
PITG_21410T0	4.77518	4.02225e-235	up	22854	16679	793	727
PITG_16464T0	4.11786	1.27344e-233	up	15124	8754	648	774
PITG_03698T0	2.93085	9.17963e-228	up	47261	33757	5210	6009
PITG_17828T0	-8.85741	5.54981e-226	down	15	23	8873	9823
PITG_05392T0	-8.07291	2.34569e-225	down	24	18	5637	6203
PITG_09354T0	5.3444	2.44403e-225	up	5435	4003	113	133
PITG_19263T0	3.82143	2.73875e-224	up	17834	13363	1094	1247
PITG_03859T0	-6.7566	6.12013e-219	down	45	30	3902	4592
PITG_07999T0	-3.06863	1.43565e-218	down	1123	707	7443	8572
PITG_21388T0	-6.2299	2.45977e-215	down	86	40	4635	5119
PITG_00840T0	5.92577	1.44373e-213	up	4466	3241	62	72
PITG_11238T0	-9.209	2.6167e-212	down	16	26	12023	14733
PITG_04090T0	6.37244	1.23141e-210	up	5104	3701	60	52
PITG_05615T0	2.906	1.3618e-210	up	93297	64340	9981	12178
PITG_20631T0	-5.94583	1.3287e-203	down	62	50	3469	3799
PITG_14903T0	-12.1373	9.54822e-203	down	5	9	32505	33557
PITG_04999T0	-8.17371	1.90341e-201	down	33	43	10811	12948
PITG_17410T0	-6.06798	7.88281e-197	down	67	37	3328	3936
PITG_16866T0	7.90715	2.08201e-196	up	6606	5102	20	32
PITG_13581T0	-8.04753	8.53258e-196	down	21	16	4760	5504
PITG_12108T0	4.2468	1.72133e-195	up	7728	5838	361	397
PITG_16918T0	-3.8361	1.29249e-194	down	408	240	4558	5046
PITG_14567T0	-5.33248	1.65968e-194	down	91	67	3245	3436
PITG_11060T0	3.5523	3.98328e-194	up	38292	29343	2898	3230
PITG_03721T0	6.42916	6.6823e-194	up	8696	7317	86	114
PITG_01397T0	5.92648	1.86453e-191	up	5671	4528	84	95
PITG_15239T0	-8.91921	3.09966e-188	down	11	19	7174	8249
PITG_14173T0	2.89134	7.67739e-188	up	12183	8581	1372	1578
PITG_05902T0	5.19025	7.36574e-185	up	5344	3744	109	154
PITG_10195T0	3.96581	2.50072e-184	up	13616	9468	803	745
MSTRG.1356.1	-5.87855	2.45452e-183	down	67	48	3187	3930
PITG_05636T0	1.85357	3.59874e-183	up	25968	17096	5894	6572
PITG_17507T0	4.13864	1.71264e-182	up	14181	11173	729	805
PITG_20537T0	-6.59563	4.30317e-180	down	62	31	4077	5262
PITG_21167T0	-7.12949	5.18902e-179	down	43	18	3989	4853
PITG_01862T0	2.72923	1.1467e-178	up	17978	10999	2088	2455
PITG_06407T0	3.03262	4.73122e-177	up	5432	3538	548	597
PITG_03115T0	-4.04621	6.04035e-177	down	783	425	9437	11125
PITG_09218T0	-8.57469	2.05022e-175	down	17	10	5077	5677
PITG_02030T0	-9.02604	2.18634e-175	down	12	13	6215	7512
PITG_15552T0	-5.95014	2.46468e-174	down	93	45	3941	4874
PITG_01398T0	3.68268	2.72903e-174	up	6252	3709	380	423
PITG_16055T0	3.89916	1.54045e-173	up	3798	2577	217	231
PITG_12422T0	-8.796	1.16315e-172	down	10	17	6019	6682
PITG_13660T0	6.97436	1.49081e-170	up	33226	34082	295	290
PITG_12781T0	-2.89862	1.94124e-170	down	1819	1326	11851	12900
PITG_00833T0	5.04071	1.5419e-169	up	29099	23865	901	813
PITG_00070T0	-2.74672	1.80954e-169	down	992	643	5370	6100
PITG_18396T0	-2.26803	2.80233e-169	down	2461	1583	9510	10835
PITG_13763T0	2.15812	3.85453e-169	up	17348	11802	3213	3645
PITG_08001T0	2.94905	1.35954e-168	up	6763	4689	731	829
PITG_15280T0	-3.66832	2.65687e-167	down	1047	754	10683	13546
PITG_21827T0	-3.55326	3.04828e-166	down	815	604	7993	9649
PITG_18360T0	-3.2913	3.80764e-165	down	842	566	6500	7979
PITG_06741T0	-6.44811	4.24505e-165	down	313	328	28801	32366
PITG_07391T0	-9.93486	8.13366e-165	down	9	10	8619	10990
PITG_14964T0	-6.547	1.0482e-161	down	38	24	3003	3038
PITG_13881T0	-7.09606	1.03871e-160	down	32	37	4592	5532
PITG_07410T0	-10.1454	6.79573e-159	down	11	6	8928	11238
PITG_09643T0	-5.99845	1.09828e-156	down	48	41	2956	3041
PITG_11447T0	3.14437	3.3177e-156	up	13388	9978	1317	1484
PITG_09793T0	5.28441	5.99367e-156	up	13153	11692	328	360
PITG_04248T0	-4.11823	8.30493e-155	down	186	124	2612	3028
PITG_00375T0	-4.77359	2.22298e-150	down	1183	580	21815	27392
PITG_07155T0	2.59369	8.19187e-150	up	5778	3790	790	867
PITG_18680T0	-9.45931	1.48593e-149	down	8	12	6535	8390
PITG_13178T0	3.21045	3.45004e-149	up	8425	5121	758	757
PITG_10218T0	3.95689	1.88386e-147	up	39047	30089	2047	2708
PITG_06016T0	-2.90692	8.43772e-146	down	1879	1402	12223	13837
PITG_18312T0	4.22787	2.91682e-145	up	9181	7400	463	481
PITG_15863T0	-1.99006	5.10237e-145	down	5863	4017	19231	22015
PITG_01335T0	-2.84259	2.24459e-144	down	1078	740	6248	7466
PITG_15217T0	3.1992	3.25647e-144	up	6664	4315	630	615
PITG_13006T0	8.24442	8.7726e-144	up	6817	6550	22	26
PITG_13003T0	2.74985	1.13372e-143	up	20273	14286	2698	2701
PITG_16033T0	-8.54756	6.66843e-143	down	18	30	8702	10980
PITG_04123T0	-4.78469	2.04332e-142	down	126	68	2561	2979
PITG_04949T0	-8.76701	3.78217e-142	down	11	13	5676	5314
PITG_01973T0	-5.64546	4.24672e-142	down	51	39	2318	2411
PITG_21759T0	4.48638	1.64811e-141	up	2836	1849	111	107
PITG_12663T0	-3.64861	1.85886e-141	down	320	191	3086	3579
MSTRG.25544.1	3.21026	3.25229e-140	up	8137	5875	722	880
PITG_07340T0	2.73171	5.36862e-140	up	17634	12988	2290	2591
PITG_03960T0	-4.18184	1.12335e-139	down	248	136	3313	3897
PITG_04386T0	-4.69329	7.37926e-139	down	128	103	3114	3201
PITG_18025T0	2.08911	1.38375e-138	up	51434	31057	9548	10550
PITG_06408T0	2.98876	1.89383e-138	up	10427	7732	1143	1280
PITG_14237T0	-4.95423	5.59099e-138	down	355	327	11119	11641
PITG_00348T0	-2.3092	9.14343e-138	down	1413	925	5690	6429
PITG_08181T0	-10.3871	6.90244e-137	down	6	7	8403	9868
PITG_00806T0	-3.50764	8.43042e-137	down	422	292	3840	4707
PITG_12139T0	-5.39855	5.01972e-136	down	1249	541	36471	39358
PITG_02320T0	-7.20813	6.44766e-136	down	21	14	2641	2763
PITG_21524T0	6.19759	1.10774e-133	up	3516	1987	42	35
PITG_14607T0	-6.75147	3.53568e-133	down	32	17	2433	3073
PITG_15409T0	-2.33106	4.82865e-133	down	1274	852	5293	5912
PITG_01654T0	3.51265	5.25465e-133	up	4592	3378	347	392
PITG_06570T0	3.95535	4.33327e-132	up	4645	2642	232	252
PITG_02479T0	2.07603	6.08453e-132	up	9187	6188	1801	2023
PITG_00207T0	-3.45503	6.19047e-132	down	378	221	3203	3612
PITG_07355T0	-8.95396	6.46882e-132	down	6	13	4807	5160
PITG_03347T0	-1.80579	6.93224e-132	down	8650	5727	24335	28336
PITG_17848T0	-6.20376	1.49922e-131	down	67	28	3612	3534
PITG_00123T0	-6.88815	2.959e-131	down	35	13	2678	3187
PITG_08880T0	-2.19698	3.03393e-131	down	1781	1215	6871	7538
PITG_18366T0	-7.72439	7.2395e-131	down	14	17	3118	3843
PITG_13373T0	-3.8651	1.22669e-130	down	304	168	3432	3666
PITG_09597T0	-2.16703	3.73548e-130	down	2597	1726	9364	10989
PITG_01752T0	2.29243	5.691e-129	up	23117	13831	3649	4169
PITG_11237T0	-8.92411	7.32438e-129	down	11	8	4264	5429
PITG_15504T0	2.57004	7.45359e-129	up	9729	5842	1271	1448
PITG_03803T0	-5.2024	8.75844e-129	down	95	88	3366	3840
PITG_07550T0	-11.2395	5.80635e-128	down	4	6	12067	13253
PITG_15627T0	-5.3139	1.34592e-127	down	65	35	1935	2194
PITG_03357T0	-7.52761	5.51098e-127	down	14	15	2634	3009
PITG_08127T0	-4.32692	6.90042e-127	down	121	79	2033	2158
PITG_03612T0	-4.8034	4.1996e-126	down	151	134	3907	4612
PITG_00989T0	-2.75035	3.17875e-125	down	901	571	4720	5625
PITG_04085T0	9.82742	3.89201e-125	up	7768	4533	5	9
PITG_04086T0	9.82792	4.27233e-125	up	7773	4533	5	9
PITG_06662T0	-2.46735	1.17894e-124	down	2209	1451	9559	11658
PITG_04868T0	1.5308	1.60357e-124	up	69635	43879	19447	21456
PITG_14005T0	2.7412	1.01208e-123	up	5609	3428	657	747
PITG_08817T0	-2.78308	2.7239e-123	down	796	548	4455	5272
PITG_12599T0	1.73065	5.5473e-123	up	19731	12477	4752	5362
PITG_08881T0	2.59799	1.12934e-122	up	15949	11485	2178	2615
PITG_05806T0	-9.87897	1.62708e-122	down	4	9	6187	6679
PITG_20098T0	5.54255	4.21668e-122	up	5283	4187	85	133
PITG_08491T0	4.81016	5.28742e-122	up	4707	2487	129	133
PITG_07958T0	-3.98963	1.65368e-121	down	177	104	2234	2399
PITG_06449T0	3.51208	2.20898e-121	up	4870	2968	314	401
PITG_11045T0	1.89834	2.64287e-121	up	21304	14707	4735	5427
PITG_14904T0	-12.2369	2.82338e-121	down	5	3	19941	20333
PITG_20102T0	5.25495	3.71817e-121	up	6368	3807	156	118
PITG_00056T0	-2.55569	4.889e-121	down	1776	1299	8941	10168
PITG_10364T0	-7.6843	5.84558e-121	down	18	8	2725	2827
PITG_07846T0	2.51318	5.33219e-118	up	6048	3746	830	955
PITG_11569T0	2.78519	7.31596e-118	up	3777	2519	461	495
PITG_02282T0	-2.15247	2.45157e-117	down	1986	1340	7172	8347
MSTRG.7684.5	3.75663	3.85706e-117	up	3495	2163	222	212
PITG_05561T0	-2.30177	9.1842e-116	down	10119	6047	37609	45120
PITG_03961T0	-3.18772	3.93629e-115	down	904	503	6090	7141
PITG_07953T0	3.43261	6.28457e-115	up	4659	2740	320	390
PITG_21127T0	3.26077	3.0531e-114	up	3307	2173	269	330
PITG_14076T0	-2.93867	3.84313e-114	down	965	610	6338	6208
PITG_11871T0	1.80608	4.70544e-114	up	14091	9403	3411	3619
PITG_02227T0	-8.17758	7.65622e-114	down	25	4	3997	4526
PITG_05729T0	-3.76896	3.46372e-113	down	188	136	2155	2497
PITG_07899T0	-4.06339	4.4883e-113	down	163	109	2135	2638
PITG_16912T0	-3.47817	6.32587e-113	down	381	281	3507	4298
PITG_01333T0	-9.85419	1.25874e-112	down	8	4	5337	6277
PITG_14965T0	-5.81209	1.93426e-112	down	35	33	1921	2129
PITG_02050T0	-3.51794	5.05756e-112	down	324	191	3023	3085
PITG_22661T0	-2.97722	5.65326e-112	down	636	474	4436	4796
PITG_18706T0	2.25959	9.55471e-112	up	22843	16538	4029	4668
PITG_05117T0	4.01042	1.27116e-111	up	7255	5968	399	481
PITG_02507T0	-6.05904	3.55707e-111	down	29	20	1631	1788
PITG_07328T0	2.95318	6.10757e-111	up	22655	12423	2204	2446
PITG_04385T0	4.11486	1.62298e-110	up	2466	1686	129	122
PITG_00845T0	-2.77386	6.41861e-109	down	701	424	3882	4101
PITG_02277T0	3.5511	1.94928e-108	up	2407	1656	175	189
PITG_15071T0	-2.72988	2.08586e-108	down	1360	1005	7591	9026
PITG_10300T0	2.38059	3.76646e-107	up	9821	7101	1647	1783
PITG_07711T0	-1.96324	5.99032e-106	down	2250	1552	7348	8228
PITG_15117T0	1.43585	1.16758e-105	up	75069	51267	23315	25711
PITG_05616T0	4.41226	3.13652e-105	up	6784	5688	324	302
PITG_06448T0	2.05654	3.54542e-105	up	18806	11511	3476	4102
PITG_07996T0	-3.59528	5.49826e-105	down	246	151	2261	2744
PITG_00858T0	-2.53628	3.66026e-104	down	1006	709	4812	5671
PITG_13614T0	1.99752	4.62736e-104	up	20783	14834	4513	4890
PITG_10595T0	-2.7481	8.57322e-104	down	602	368	3158	3624
PITG_07709T0	-5.69437	1.27772e-102	down	39	30	1655	2118
PITG_12878T0	-4.46934	1.4078e-102	down	105	89	2191	2372
PITG_02706T0	-1.43012	3.84022e-102	down	9046	5918	20250	21874
PITG_09005T0	-3.43548	4.98774e-102	down	309	199	2563	3192
PITG_11903T0	-9.67426	5.37286e-102	down	3	9	5225	5120
PITG_19063T0	2.1578	6.07367e-102	up	10434	7450	2016	2210
PITG_16916T0	-2.37698	8.49684e-102	down	862	579	3782	4053
PITG_00697T0	2.39385	2.65922e-101	up	4704	3239	764	823
PITG_04908T0	-2.34142	2.8965e-101	down	1350	820	5299	6135
PITG_01966T0	-2.03653	3.40591e-101	down	4290	3093	15221	16739
PITG_13601T0	-8.70084	5.71611e-101	down	7	17	4755	6186
PITG_02000T0	-3.5059	8.34743e-101	down	223	142	1981	2353
PITG_20454T0	-6.08885	1.87448e-100	down	27	22	1572	1949
PITG_03924T0	3.57054	2.03871e-100	up	2653	1612	184	188
PITG_09224T0	-5.32715	8.15852e-100	down	41	28	1366	1535
MSTRG.24521.1	3.35672	2.20549e-99	up	9599	7741	882	924
PITG_07143T0	-7.73693	2.23647e-99	down	66	16	8358	8864
PITG_08795T0	-6.31584	1.99039e-98	down	92	114	8797	9281
PITG_05394T0	-9.41567	4.03906e-98	down	5	7	4332	4259
PITG_04074T0	-8.99061	4.36138e-98	down	3	11	3586	3993
PITG_14961T0	-7.29904	3.25777e-97	down	14	9	1819	1964
PITG_14962T0	-7.29904	3.25777e-97	down	14	9	1819	1964
PITG_21208T0	-6.20881	3.67342e-97	down	27	18	1532	1962
PITG_14954T0	-7.29759	4.20945e-97	down	14	9	1819	1960
PITG_14959T0	-7.29759	4.20945e-97	down	14	9	1819	1960
PITG_01950T0	-2.09434	1.29766e-96	down	3950	2878	14512	16303
PITG_18797T0	-4.84124	1.39431e-96	down	96	71	2647	2370
PITG_10459T0	-5.1065	2.78824e-96	down	85	39	2166	2205
PITG_11898T0	-5.92196	2.26923e-95	down	29	26	1775	1742
PITG_02785T0	2.5577	2.61147e-95	up	34199	26507	5203	5768
PITG_01131T0	-5.45861	7.80094e-95	down	535	206	15152	17337
PITG_15746T0	-2.52342	2.11316e-94	down	578	383	2736	3046
PITG_00127T0	2.57974	7.06618e-94	up	10436	7812	1580	1651
PITG_16494T0	-3.77814	1.56326e-93	down	159	111	1761	2136
PITG_03611T0	4.09566	2.67523e-93	up	5218	4461	283	326
PITG_04820T0	-2.04738	3.06131e-93	down	1929	1197	6222	7237
PITG_16926T0	3.47918	7.23626e-93	up	10347	8478	903	899
MSTRG.18649.1	-4.9859	9.1109e-93	down	60	41	1474	1891
PITG_21293T0	7.5247	1.06465e-92	up	2105	1409	9	11
PITG_00066T0	-2.99846	3.12952e-92	down	770	437	4504	5478
PITG_20718T0	3.30185	5.26024e-92	up	5505	4097	450	585
PITG_06860T0	3.91812	5.4275e-92	up	18821	10513	1081	901
PITG_04780T0	-2.16458	6.53914e-92	down	1582	951	5571	6213
PITG_14003T0	-5.00813	9.30544e-92	down	51	30	1271	1444
PITG_05714T0	-9.2812	1.074e-91	down	3	9	3529	4413
PITG_08425T0	2.45453	4.28401e-91	up	31592	19956	4272	5562
PITG_20590T0	-8.18269	4.70317e-91	down	7	9	2227	2682
PITG_04989T0	-4.83348	1.20906e-90	down	53	41	1357	1464
PITG_04618T0	-2.72563	5.49612e-90	down	3059	2343	17016	21038
PITG_08044T0	4.6736	5.62695e-90	up	3400	2796	109	152
PITG_11069T0	1.72951	6.90713e-90	up	13494	9330	3375	3866
PITG_18326T0	-5.1604	9.46787e-90	down	76	33	1910	2076
PITG_02222T0	-8.22627	1.1066e-89	down	8	8	2556	2463
PITG_14360T0	-6.43708	1.12487e-89	down	52	16	2799	3141
PITG_00146T0	2.43051	1.64651e-89	up	8057	4703	1180	1264
PITG_09107T0	-4.14933	2.69548e-89	down	286	139	3477	4241
PITG_11885T0	-4.00188	6.54659e-89	down	239	178	3001	4093
PITG_22658T0	3.88358	1.23877e-88	up	5561	3128	321	282
PITG_05516T0	3.82069	1.99416e-88	up	7041	3598	349	420
PITG_07409T0	-10.0128	4.16302e-88	down	4	5	4410	5362
PITG_05505T0	1.71876	4.73882e-88	up	7604	4959	1865	2126
PITG_00997T0	1.58043	4.88945e-88	up	11559	7858	3235	3578
PITG_17289T0	-2.60785	9.1343e-88	down	1433	816	6484	7689
PITG_10032T0	2.17637	9.79347e-88	up	32642	24493	6323	7084
PITG_13889T0	5.94786	2.85593e-87	up	2081	1598	37	26
PITG_18644T0	-2.18892	2.91388e-87	down	919	582	3388	3747
PITG_00804T0	1.99876	6.66595e-87	up	13377	9672	2889	3202
PITG_13074T0	3.15309	6.992e-87	up	2360	1675	227	251
PITG_04639T0	-5.20923	9.34876e-87	down	54	27	1393	1710
PITG_10329T0	-5.87453	1.52387e-86	down	29	15	1244	1439
PITG_00208T0	-2.03265	3.02052e-86	down	2379	1486	7505	8986
PITG_16696T0	-7.51509	3.97149e-86	down	11	8	1655	1991
PITG_02256T0	2.12538	4.28111e-86	up	25902	19276	5145	5831
PITG_03550T0	5.07721	1.00968e-85	up	5148	4553	170	138
PITG_00850T0	1.71172	2.09371e-85	up	7995	5439	2042	2262
PITG_13655T0	-3.12241	4.47454e-85	down	415	322	3317	3479
PITG_06359T0	-4.05649	5.11789e-85	down	473	220	5468	6241
PITG_13065T0	-4.843	3.10552e-84	down	69	66	1981	2166
PITG_06107T0	-4.01672	3.41561e-84	down	145	112	1942	2473
PITG_05264T0	1.42272	3.45606e-84	up	11750	7661	3600	3965
PITG_01938T0	2.56604	1.17578e-83	up	28345	22355	4285	4846
PITG_10870T0	-6.03129	1.34028e-83	down	24	19	1298	1672
PITG_08704T0	4.43828	1.58086e-83	up	5323	4120	257	203
PITG_22810T0	-3.02029	2.85009e-83	down	391	237	2393	2914
PITG_09004T0	-3.39888	4.48287e-83	down	296	230	2653	3242
PITG_12239T0	-3.09458	5.78429e-83	down	280	173	1859	2175
PITG_10063T0	2.31528	8.72231e-83	up	9123	6785	1622	1762
PITG_05413T0	-3.16704	1.1861e-82	down	499	381	3728	4673
MSTRG.4684.1	-3.77928	3.23876e-82	down	125	85	1385	1641
PITG_16913T0	-3.48508	3.06372e-81	down	179	133	1699	1990
MSTRG.11466.1	3.48822	5.53919e-81	up	3334	2650	266	303
PITG_00273T0	-7.36575	7.25688e-81	down	8	13	1737	1956
PITG_02567T0	1.5062	1.57941e-80	up	10507	7082	3059	3435
PITG_14685T0	-5.75607	3.61895e-80	down	31	15	1178	1400
PITG_15449T0	2.08784	3.73043e-80	up	13891	9820	2652	3239
PITG_14084T0	-5.88564	4.92761e-80	down	22	22	1277	1487
PITG_13551T0	-2.80542	8.29173e-80	down	615	384	3672	3576
PITG_05861T0	2.06712	9.20828e-80	up	4376	2997	883	964
PITG_14787T0	-7.95492	1.35279e-79	down	7	8	1946	1963
PITG_09760T0	2.56113	1.49371e-79	up	52370	28498	6401	7682
PITG_03288T0	-2.59219	1.55689e-79	down	1647	1293	8883	9988
PITG_04506T0	-3.21145	1.65959e-79	down	227	142	1641	1926
PITG_16956T0	1.12779	3.96598e-79	up	46696	30097	17315	19372
PITG_04970T0	-2.20703	5.58699e-79	down	1397	1020	5497	6297
PITG_01253T0	3.15422	6.53017e-79	up	2986	1920	249	328
PITG_16963T0	-2.40189	7.89394e-79	down	4771	3701	21967	25723
PITG_09832T0	-3.47872	8.53979e-79	down	858	746	9518	9657
PITG_09386T0	-5.1742	2.9334e-78	down	43	22	1131	1301
PITG_00263T0	1.71158	4.67974e-78	up	6017	3871	1491	1660
PITG_00077T0	-2.41265	7.77292e-78	down	697	428	2879	3358
PITG_16321T0	-9.44422	2.34713e-77	down	6	3	2983	3575
PITG_11046T0	1.85813	3.06455e-77	up	7209	4993	1716	1819
PITG_06357T0	5.18122	3.23333e-77	up	2583	2217	57	86
PITG_00074T0	1.84914	4.36661e-77	up	19075	13869	4558	5108
PITG_18340T0	5.97086	6.44793e-77	up	6005	6877	115	112
PITG_20710T0	-4.43561	4.05805e-76	down	105	58	1889	1742
PITG_03396T0	-2.31974	1.44348e-74	down	871	529	3338	3933
PITG_05539T0	2.92914	1.49409e-74	up	3035	1990	301	391
PITG_13116T0	3.01599	4.42949e-74	up	25967	22128	2992	3402
PITG_04601T0	3.74387	4.71585e-74	up	1969	1131	110	129
PITG_15469T0	-5.82058	4.77163e-74	down	27	13	1149	1188
PITG_00045T0	-1.53493	6.68856e-74	down	3677	2315	8445	9654
PITG_12351T0	-3.47808	7.61795e-74	down	294	208	2520	3394
MSTRG.16247.1	-10.2585	3.11999e-73	down	7	0	4351	4548
PITG_06482T0	1.50316	6.13213e-73	up	11113	6973	3188	3450
PITG_12131T0	-3.13705	7.65924e-73	down	219	134	1508	1726
PITG_11891T0	-10.1508	8.122e-73	down	5	2	3939	4369
PITG_12958T0	-3.85774	8.82992e-73	down	472	219	4683	5492
PITG_07086T0	-5.93016	1.78745e-72	down	22	22	1246	1619
PITG_08002T0	2.75525	2.34433e-72	up	8673	4939	913	1172
PITG_15118T0	1.322	2.36693e-71	up	38641	26572	13202	14184
PITG_10443T0	2.97936	1.04693e-70	up	4677	2546	444	496
MSTRG.1903.1	2.67757	1.45623e-70	up	2385	1606	297	358
PITG_13002T0	-5.60118	1.65828e-70	down	30	34	1523	1828
PITG_11047T0	1.54294	2.43661e-70	up	10551	6736	2856	3338
PITG_11327T0	4.03226	2.63431e-70	up	4267	2422	168	256
PITG_01395T0	2.63167	3.37133e-70	up	2552	1821	353	391
PITG_17091T0	2.08547	1.05578e-69	up	3230	2154	625	704
PITG_07285T0	-2.05592	2.54516e-69	down	11268	8608	40811	47067
PITG_22317T0	4.51288	5.50993e-69	up	1959	1679	85	86
PITG_13014T0	1.42638	3.22624e-68	up	11522	7667	3464	4020
PITG_18375T0	-1.89978	6.43762e-68	down	3088	1799	8892	9965
PITG_11036T0	1.48437	6.79149e-68	up	9139	6231	2706	3063
PITG_04333T0	2.3413	1.00166e-67	up	2643	1707	415	482
PITG_17406T0	1.36094	1.02898e-67	up	14974	10266	4857	5468
PITG_01852T0	-3.26082	1.0971e-67	down	160	106	1250	1419
PITG_02112T0	1.71071	1.51445e-67	up	5284	3597	1344	1504
PITG_11997T0	-4.44805	1.67598e-67	down	78	51	1542	1386
PITG_03042T0	-8.27491	2.04493e-67	down	7	5	2035	1835
PITG_04640T0	1.07207	2.104e-67	up	67733	43208	25866	29174
PITG_09851T0	-2.66522	2.32116e-67	down	330	217	1755	1870
PITG_15654T0	-2.24118	2.8237e-67	down	4002	2217	13953	16322
PITG_00219T0	1.55272	7.69212e-67	up	12185	8566	3517	3933
PITG_05295T0	-5.29552	7.73935e-67	down	35	17	1036	1071
PITG_14418T0	-7.08759	8.44822e-67	down	11	6	1129	1283
PITG_20548T0	2.96984	1.74272e-66	up	2290	1711	257	284
PITG_03278T0	-4.86961	2.0214e-66	down	96	105	2997	3412
PITG_11676T0	4.71034	6.13258e-66	up	2943	1500	95	77
PITG_17891T0	-1.88305	1.15584e-65	down	1044	671	3100	3506
PITG_12555T0	5.46192	1.86467e-65	up	1112	674	21	21
PITG_09699T0	1.48728	3.55625e-65	up	7048	4750	2081	2332
PITG_15485T0	-3.2966	4.01699e-65	down	156	108	1251	1475
PITG_12049T0	1.58568	4.67221e-65	up	8386	5850	2369	2621
PITG_13469T0	-4.25066	5.42838e-65	down	110	52	1448	1714
PITG_16083T0	3.01595	6.7113e-65	up	2222	1316	224	228
MSTRG.2920.1	-5.68778	6.84055e-65	down	23	18	963	1271
PITG_02081T0	-5.84425	8.42015e-65	down	17	16	946	1059
PITG_19854T0	1.81224	1.01896e-64	up	13334	9770	3270	3691
PITG_00562T0	-3.84042	1.21856e-64	down	156	77	1644	1775
PITG_01447T0	1.64715	1.67804e-64	up	5665	3854	1494	1697
PITG_16322T0	-1.8456	2.02652e-64	down	1481	924	4155	4854
PITG_13296T0	3.1355	2.81809e-64	up	2663	1902	235	315
PITG_15494T0	4.09604	3.22164e-64	up	2171	1864	116	138
PITG_10703T0	-9.14517	4.33137e-64	down	3	5	2167	2605
PITG_19620T0	-9.05339	7.42622e-64	down	2	7	2645	2422
PITG_14083T0	2.24874	7.98026e-64	up	7218	4207	1123	1366
PITG_04748T0	-8.79254	1.18356e-63	down	7	2	1859	2301
PITG_11450T0	2.72604	1.35603e-63	up	14242	11846	2048	2174
PITG_09400T0	2.97046	2.10973e-63	up	61020	54117	7512	8344
PITG_13918T0	1.85872	2.73353e-63	up	6277	3983	1336	1618
PITG_12361T0	-10.2134	3.22458e-63	down	4	2	3409	4044
PITG_18252T0	-4.13925	3.61959e-63	down	72	61	1200	1287
PITG_15777T0	-4.5975	3.73572e-63	down	51	28	910	1076
PITG_08872T0	-5.99968	7.47639e-63	down	17	12	873	1076
PITG_00693T0	2.24928	1.73909e-62	up	18974	10434	2924	3437
PITG_00406T0	-3.44745	1.73951e-62	down	186	134	1600	2091
PITG_06953T0	-1.92774	1.89132e-62	down	1296	787	3824	4414
PITG_14075T0	-3.71958	2.17713e-62	down	100	67	1142	1156
PITG_04536T0	-2.82534	3.45558e-62	down	334	236	1903	2358
PITG_15476T0	2.42616	3.84465e-62	up	12425	9807	2173	2228
PITG_10721T0	2.23668	4.04945e-62	up	4660	3323	891	891
PITG_11049T0	3.30157	6.17218e-62	up	2485	1973	218	265
PITG_04121T0	-10.7085	1.64383e-61	down	87	150	205302	251751
PITG_08099T0	-5.76725	1.8745e-61	down	20	16	1062	994
PITG_02594T0	1.55049	1.98955e-61	up	8649	5875	2395	2815
PITG_02106T0	-2.89637	2.50098e-61	down	214	145	1338	1462
PITG_05450T0	-2.09053	3.13628e-61	down	911	641	3405	3538
PITG_11263T0	4.63591	4.07761e-61	up	1002	717	33	40
PITG_18446T0	1.79205	5.49377e-61	up	5657	4012	1400	1542
MSTRG.12594.1	-6.03066	6.63062e-61	down	23	9	959	1199
PITG_06146T0	-3.15876	7.08744e-61	down	292	237	2492	2526
PITG_09852T0	-2.46581	8.8628e-61	down	400	284	1900	2074
PITG_19140T0	-3.70959	1.79554e-60	down	100	73	1076	1312
PITG_20413T0	-8.19028	1.80553e-60	down	4	6	1452	1626
PITG_00702T0	1.62817	3.75245e-60	up	13958	10023	3958	4222
PITG_05733T0	-2.77787	4.91406e-60	down	446	310	2385	3084
PITG_19961T0	3.15431	6.83568e-60	up	16620	14613	1915	1855
PITG_08346T0	1.5957	7.70924e-60	up	6546	4086	1768	1889
PITG_01462T0	2.30639	8.67846e-60	up	2406	1619	392	462
PITG_08612T0	-7.4056	2.33079e-59	down	8	5	1091	1212
PITG_04490T0	-6.19557	3.29684e-59	down	12	14	945	1084
PITG_19017T0	1.21209	3.63542e-59	up	49857	34619	18386	19946
PITG_22959T0	1.64374	6.59114e-59	up	4489	3034	1195	1330
PITG_01233T0	-4.52942	9.67119e-59	down	261	102	3864	4538
PITG_01818T0	-1.9149	1.05997e-58	down	1400	1018	4505	5126
PITG_09445T0	1.54141	1.12494e-58	up	9988	6552	2934	2996
PITG_01694T0	2.04659	1.27379e-58	up	4795	3472	975	1141
PITG_10463T0	4.37295	1.33994e-58	up	1027	658	37	48
PITG_10727T0	-6.70009	2.45556e-58	down	41	9	2385	2758
PITG_07522T0	3.65445	2.78644e-58	up	1464	955	106	94
PITG_13761T0	3.15626	5.35825e-58	up	16031	7684	1329	1360
PITG_07048T0	1.50692	5.68158e-58	up	5772	3901	1675	1896
PITG_20212T0	-3.55849	5.69591e-58	down	150	97	1312	1741
PITG_03882T0	3.37534	7.42492e-58	up	6145	5534	591	624
PITG_06783T0	-3.31237	9.9485e-58	down	489	235	3423	3899
PITG_16206T0	3.93528	1.05608e-57	up	1443	1010	91	77
PITG_17716T0	1.29488	2.66863e-57	up	8288	5414	2735	3105
PITG_17123T0	1.4433	8.94673e-57	up	10106	7081	3143	3511
PITG_13558T0	-2.88131	9.49844e-57	down	1860	958	9255	12034
PITG_07303T0	-4.54181	9.57726e-57	down	45	25	800	892
PITG_13737T0	2.24474	1.91966e-56	up	20486	16089	3713	4529
PITG_18392T0	1.32465	3.21894e-56	up	9404	6342	3183	3403
PITG_08301T0	3.39781	3.33574e-56	up	5028	4276	494	450
MSTRG.4260.1	2.71338	3.51763e-56	up	1991	1387	242	301
PITG_07164T0	2.8013	4.43044e-56	up	2365	1765	282	347
PITG_13762T0	3.04282	5.52999e-56	up	4897	2521	451	466
PITG_01316T0	-6.64527	8.83082e-56	down	9	9	941	956
PITG_15754T0	-3.5076	1.09229e-55	down	101	69	937	1092
PITG_03551T0	4.10419	2.35978e-55	up	1505	1280	81	93
PITG_15017T0	-3.6671	2.90898e-55	down	242	216	2715	3564
PITG_06320T0	1.6011	3.53086e-55	up	17593	12844	4967	5647
PITG_14057T0	3.57652	4.34468e-55	up	2740	1518	196	169
PITG_05377T0	4.26383	4.43787e-55	up	4900	2584	150	252
PITG_09706T0	1.33185	7.73713e-55	up	6747	4502	2214	2467
PITG_20901T0	1.5612	7.76205e-55	up	25602	18774	7562	8343
PITG_08793T0	-9.01782	8.68692e-55	down	6	1	1802	1968
PITG_14598T0	1.554	1.16816e-54	up	5629	3873	1589	1813
PITG_08898T0	-2.01347	1.30735e-54	down	843	513	2638	3056
PITG_03979T0	-8.08697	2.03164e-54	down	8	2	1437	1366
PITG_09297T0	-2.37678	2.26958e-54	down	599	393	2720	2650
PITG_19234T0	1.61195	2.68544e-54	up	3990	2585	1059	1188
PITG_11504T0	-7.1547	4.08323e-54	down	6	8	956	1162
PITG_01072T0	2.22673	6.73645e-54	up	66293	34851	10241	11871
PITG_07576T0	-5.34293	1.11773e-53	down	21	14	694	793
PITG_02274T0	2.47874	2.35709e-53	up	2789	1631	374	447
PITG_07882T0	-4.80005	2.65463e-53	down	52	58	1591	1735
PITG_08000T0	-3.03548	3.20597e-53	down	234	130	1411	1676
PITG_00172T0	1.51631	4.8297e-53	up	6962	4879	2088	2267
PITG_02134T0	-3.88693	5.77949e-53	down	83	44	920	1020
PITG_01551T0	2.43544	6.43993e-53	up	2186	1568	337	396
PITG_04381T0	-2.64149	6.45773e-53	down	304	229	1666	1850
PITG_16915T0	1.55339	8.06727e-53	up	6614	4039	1799	1968
PITG_17342T0	-4.40882	8.3613e-53	down	66	67	1407	1645
PITG_00191T0	-3.60213	9.49075e-53	down	114	98	1296	1450
PITG_14604T0	1.77746	1.20878e-52	up	11451	8499	2991	3165
PITG_18999T0	-1.89262	1.39569e-52	down	900	632	2789	3199
PITG_01289T0	-7.11813	1.64533e-52	down	8	5	872	1017
PITG_04728T0	-8.189	3.2309e-52	down	2	10	1757	2094
PITG_13819T0	-2.01112	3.31324e-52	down	947	679	3162	3758
PITG_16040T0	2.81638	4.83877e-52	up	1794	1345	227	245
PITG_00820T0	-7.6315	5.55655e-52	down	7	4	1165	1102
PITG_12352T0	-4.70268	6.0672e-52	down	32	27	748	880
PITG_03875T0	-4.75685	6.62214e-52	down	50	22	900	1098
PITG_01797T0	1.26814	6.79589e-52	up	6809	4494	2328	2582
PITG_01939T0	2.24419	7.64481e-52	up	26102	21373	5145	5573
PITG_12484T0	-4.62735	9.80389e-52	down	57	26	1062	1033
PITG_03552T0	3.02476	9.91825e-52	up	4310	3700	515	542
PITG_06374T0	2.86763	1.08067e-51	up	1356	947	157	175
PITG_10226T0	-6.9391	1.12156e-51	down	8	17	1566	1820
PITG_17908T0	2.4113	1.15101e-51	up	1771	1218	283	307
PITG_03840T0	4.48186	1.46276e-51	up	1629	1526	75	78
PITG_06260T0	8.38768	1.61355e-51	up	1573	1003	6	2
PITG_00937T0	-8.03558	2.0945e-51	down	5	4	1113	1367
PITG_10941T0	1.42443	2.30757e-51	up	101487	61692	28658	34545
PITG_03640T0	-2.68009	2.52528e-51	down	292	211	1685	1704
PITG_10005T0	-1.88092	2.52576e-51	down	7210	5584	23291	26881
PITG_00269T0	-1.70972	2.93185e-51	down	1358	928	3607	4252
PITG_01778T0	3.36375	4.0636e-51	up	1516	873	121	118
PITG_14413T0	-1.748	4.60805e-51	down	1083	687	2874	3331
PITG_16478T0	2.11215	5.58773e-51	up	3700	2168	680	722
PITG_01952T0	-3.10263	7.73136e-51	down	138	93	969	1111
PITG_13306T0	-2.69434	8.49726e-51	down	230	148	1187	1370
PITG_06373T0	-2.69255	9.63107e-51	down	227	149	1230	1309
PITG_10674T0	2.78586	1.01425e-50	up	1359	892	166	175
PITG_11474T0	1.73167	1.1162e-50	up	6875	4870	1695	2039
PITG_00124T0	-6.57619	1.49806e-50	down	10	6	759	834
PITG_02774T0	-2.32818	1.5595e-50	down	461	331	1918	2279
PITG_17832T0	-6.48476	1.56763e-50	down	13	8	1058	891
PITG_09831T0	-3.50813	1.66471e-50	down	178	87	1491	1590
PITG_07379T0	-5.24749	1.6713e-50	down	28	13	803	799
PITG_10942T0	-1.99993	1.76747e-50	down	5572	3077	16170	19457
PITG_02858T0	3.32869	1.79914e-50	up	1590	1220	130	168
PITG_05587T0	-2.19321	2.07969e-50	down	1629	1274	6438	7713
PITG_15526T0	1.45127	2.32684e-50	up	10189	7265	3194	3537
PITG_01940T0	2.6762	2.33144e-50	up	3357	2401	497	449
PITG_04939T0	-4.37605	2.34225e-50	down	73	32	1034	1193
PITG_22630T0	5.0031	2.52777e-50	up	848	590	26	21
PITG_06722T0	1.02531	2.75632e-50	up	269619	185884	110479	124857
PITG_08722T0	-4.88001	4.7478e-50	down	29	25	854	825
PITG_19294T0	-8.45132	5.1818e-50	down	2	6	1312	1675
MSTRG.14472.4	-6.14971	5.76602e-50	down	11	11	732	927
PITG_13052T0	-2.15101	6.14674e-50	down	552	373	1965	2349
PITG_16487T0	-3.36809	6.85324e-50	down	157	113	1263	1686
PITG_19654T0	-4.52368	9.02349e-50	down	39	22	700	756
PITG_08810T0	1.78262	1.05848e-49	up	4617	3326	1144	1294
PITG_22354T0	-5.32878	1.0758e-49	down	52	70	2545	2891
PITG_10375T0	-4.3357	1.25905e-49	down	66	65	1265	1592
PITG_02287T0	-8.1983	1.2676e-49	down	3	6	1473	1321
PITG_13970T0	1.97288	1.27668e-49	up	4219	3115	928	1050
PITG_18386T0	-9.22652	1.95845e-49	down	2	4	1687	2107
PITG_15471T0	-6.44435	2.00699e-49	down	11	6	710	834
PITG_05998T0	-2.26846	2.11386e-49	down	10906	5649	37153	44430
PITG_14008T0	1.06783	3.8289e-49	up	15012	9581	5743	6496
PITG_10858T0	1.44379	4.23293e-49	up	6323	3948	1900	2025
PITG_22575T0	3.189	4.28164e-49	up	1296	831	106	138
PITG_05545T0	-1.91081	5.916e-49	down	913	661	2921	3326
PITG_22089T0	-7.90744	6.49975e-49	down	6	4	1348	1146
PITG_04336T0	-3.02937	6.76434e-49	down	172	103	1150	1178
PITG_16073T0	2.11457	7.06494e-49	up	3420	1995	605	688
PITG_07562T0	2.58021	7.84187e-49	up	5262	4355	812	911
PITG_07027T0	-1.59202	1.54294e-48	down	1899	1361	4930	5430
PITG_22200T0	1.24157	1.77343e-48	up	8106	5351	2767	3193
PITG_00726T0	-2.94439	2.488e-48	down	157	104	1016	1084
MSTRG.19556.1	9.15611	3.35109e-48	up	2113	1210	4	2
PITG_19859T0	-3.18885	4.52034e-48	down	120	77	875	1002
PITG_12231T0	-7.1499	5.24358e-48	down	16	2	1275	1285
PITG_08405T0	-2.28003	5.97194e-48	down	385	245	1481	1714
PITG_14936T0	1.22787	8.22855e-48	up	21113	14854	7591	8590
PITG_01164T0	4.33047	8.25254e-48	up	2685	2783	142	156
PITG_02283T0	6.00558	8.67752e-48	up	928	714	17	10
PITG_15640T0	2.56337	8.93579e-48	up	1654	1087	217	269
PITG_09846T0	1.21779	1.00851e-47	up	8186	5539	2907	3285
PITG_02562T0	-2.05689	1.01837e-47	down	665	416	2134	2559
PITG_03592T0	-6.74757	1.02903e-47	down	7	7	745	841
PITG_03642T0	2.66687	1.19571e-47	up	2220	1701	298	359
PITG_17717T0	1.8564	1.42049e-47	up	3168	2050	744	758
PITG_13115T0	-7.79178	1.44082e-47	down	4	5	962	1142
PITG_04500T0	1.48138	1.45924e-47	up	5651	3493	1637	1765
PITG_09402T0	1.63835	1.5462e-47	up	16499	12264	4757	5018
PITG_08697T0	-3.68405	2.82669e-47	down	79	45	780	873
PITG_03776T0	-3.5164	3.15606e-47	down	102	57	922	958
PITG_07671T0	1.40216	6.2417e-47	up	8222	5707	2560	2989
PITG_12670T0	1.4606	1.08593e-46	up	8437	6034	2614	2934
PITG_11983T0	-4.34742	1.4136e-46	down	46	25	678	822
PITG_05370T0	-5.45137	1.43919e-46	down	17	12	600	733
PITG_16041T0	1.52899	1.57086e-46	up	6777	4078	1831	2070
PITG_02553T0	-2.92706	1.66067e-46	down	392	326	2577	3278
PITG_03467T0	-2.8165	1.76231e-46	down	253	143	1314	1575
PITG_13386T0	-2.42177	1.76527e-46	down	620	363	2406	3065
PITG_04010T0	2.88624	2.49728e-46	up	19857	9238	1857	2120
PITG_15866T0	1.98768	3.38654e-46	up	3040	2075	608	749
PITG_19249T0	-3.84254	3.4945e-46	down	208	89	1974	2336
PITG_01181T0	1.74421	4.65289e-46	up	4592	3222	1117	1343
PITG_15392T0	1.54295	4.99414e-46	up	4350	2848	1186	1400
PITG_18707T0	1.37315	5.23332e-46	up	4602	3054	1477	1616
PITG_14591T0	-3.3766	5.77407e-46	down	249	118	1776	2112
PITG_13044T0	-6.50331	5.78561e-46	down	7	10	809	835
PITG_03778T0	-1.6402	6.26497e-46	down	1761	1067	4212	4951
PITG_15639T0	1.3608	6.39868e-46	up	17657	12724	5978	6506
PITG_15365T0	2.50839	6.40798e-46	up	2176	1294	282	351
PITG_11102T0	-8.96143	7.32999e-46	down	5	1	1396	1720
PITG_07145T0	2.65208	8.76111e-46	up	1421	1021	193	217
PITG_06203T0	1.36349	1.03046e-45	up	11397	8098	3731	4262
PITG_09006T0	-1.58611	1.21601e-45	down	2213	1588	5559	6492
PITG_15250T0	1.33731	3.14216e-45	up	4991	3204	1594	1791
PITG_20468T0	-3.8868	3.6473e-45	down	54	37	676	734
PITG_15045T0	1.33402	8.71625e-45	up	9950	7055	3382	3726
PITG_21363T0	-4.53237	9.33272e-45	down	32	20	599	656
PITG_16909T0	-4.35892	9.70702e-45	down	55	56	1097	1367
PITG_12185T0	1.21421	1.11138e-44	up	12163	8080	4190	4959
PITG_12129T0	-7.88205	1.44883e-44	down	5	3	947	1023
PITG_16084T0	-4.28736	1.79109e-44	down	69	30	963	1005
PITG_07710T0	-2.5385	2.12432e-44	down	819	684	4245	5121
PITG_08871T0	-6.1825	2.28055e-44	down	10	8	611	767
PITG_12965T0	-8.03674	3.07879e-44	down	4	4	949	1269
PITG_05523T0	-2.43584	3.19776e-44	down	344	214	1417	1734
PITG_16089T0	-3.9468	3.42043e-44	down	50	35	664	710
PITG_02961T0	-4.45959	4.6839e-44	down	62	26	895	1080
PITG_00149T0	-5.06346	6.62478e-44	down	39	17	796	1131
PITG_16729T0	-4.13461	8.65984e-44	down	44	38	724	806
PITG_13402T0	1.71865	9.75137e-44	up	5832	3419	1409	1494
PITG_13785T0	-4.61021	1.16654e-43	down	64	25	996	1210
PITG_07717T0	1.94412	1.34019e-43	up	22580	12167	4270	4996
PITG_05485T0	3.55341	1.49008e-43	up	1782	900	107	126
PITG_01925T0	1.79099	2.05208e-43	up	2790	1867	645	767
PITG_10077T0	-7.52187	2.12944e-43	down	6	3	796	930
PITG_15251T0	-2.78628	2.20509e-43	down	297	187	1498	1997
PITG_03639T0	3.51606	2.21358e-43	up	3481	3369	309	343
PITG_02241T0	-2.59348	2.89642e-43	down	221	138	1054	1205
PITG_13005T0	4.46117	2.94366e-43	up	3817	4414	202	212
PITG_07994T0	-2.78358	4.34179e-43	down	313	168	1544	1870
PITG_14674T0	-3.05122	5.1414e-43	down	346	307	2607	3229
PITG_09185T0	-2.38736	5.55126e-43	down	334	237	1555	1582
PITG_10760T0	-5.86238	6.17327e-43	down	14	8	578	760
PITG_13175T0	-6.67431	6.26185e-43	down	7	7	655	861
PITG_03199T0	-2.19863	6.43142e-43	down	761	428	2565	3075
PITG_13129T0	-6.55544	7.55742e-43	down	7	7	632	760
PITG_03948T0	-4.61048	7.86421e-43	down	67	80	1808	2142
PITG_13122T0	1.50527	9.42573e-43	up	6409	3856	1812	1933
PITG_20303T0	11.6038	9.85379e-43	up	5133	3715	3	0
PITG_05373T0	2.0886	1.09043e-42	up	4651	2622	803	961
PITG_05440T0	-1.86202	1.1451e-42	down	617	391	1806	2015
PITG_08565T0	1.74644	1.21426e-42	up	2585	1769	640	723
PITG_06309T0	-6.66876	1.27374e-42	down	9	4	643	731
PITG_16015T0	4.34221	1.37242e-42	up	828	498	28	40
PITG_13861T0	1.81078	1.5295e-42	up	3297	2384	819	890
PITG_01717T0	-2.52303	1.84134e-42	down	265	159	1170	1364
PITG_08213T0	-1.12279	1.9962e-42	down	3702	2454	6751	7270
PITG_20312T0	-4.89698	2.13123e-42	down	61	21	1197	1253
PITG_06236T0	-5.70845	2.3383e-42	down	31	48	1998	2638
PITG_14364T0	-4.71293	2.96003e-42	down	70	28	1379	1205
PITG_13001T0	-5.64904	3.30564e-42	down	16	9	674	625
PITG_08141T0	-1.78568	3.77374e-42	down	893	628	2539	2986
PITG_06969T0	2.9022	4.27012e-42	up	1292	984	155	168
PITG_15238T0	-3.15301	4.36083e-42	down	145	121	1231	1286
PITG_10979T0	1.23456	4.44556e-42	up	11492	8112	4168	4608
PITG_14937T0	-7.3386	5.18749e-42	down	4	6	755	968
PITG_02399T0	-4.22904	5.79552e-42	down	60	63	1214	1280
PITG_05079T0	-1.66817	6.86226e-42	down	9591	5467	22273	27178
PITG_20766T0	-2.91771	7.57082e-42	down	188	104	1053	1228
PITG_14042T0	1.87443	9.96848e-42	up	3039	2059	730	725
PITG_01524T0	2.16748	1.18978e-41	up	5093	4058	1052	1119
PITG_10207T0	1.41924	1.25566e-41	up	3628	2356	1111	1226
PITG_13661T0	3.80593	1.41174e-41	up	4248	4334	348	321
PITG_15093T0	-6.54528	1.84595e-41	down	9	5	598	769
PITG_13683T0	1.40677	1.97032e-41	up	4611	2969	1455	1525
PITG_11253T0	-6.07408	2.2374e-41	down	9	10	601	764
PITG_07056T0	1.46099	3.13573e-41	up	28257	16227	7795	8883
PITG_12687T0	-2.97527	3.1417e-41	down	160	91	938	1108
PITG_04457T0	1.70617	3.31647e-41	up	8161	5943	2054	2526
PITG_13269T0	-6.70978	3.53035e-41	down	7	5	625	690
PITG_00203T0	1.29425	3.99036e-41	up	11509	8229	4005	4487
PITG_11170T0	-2.09129	4.55015e-41	down	2458	1331	7412	9203
PITG_14563T0	2.25057	5.18223e-41	up	2512	1522	388	494
PITG_08781T0	-1.17762	6.01524e-41	down	3157	1987	5706	6418
PITG_14968T0	-5.20468	6.30783e-41	down	22	10	557	662
PITG_02671T0	-4.028	6.53757e-41	down	104	91	1365	2068
PITG_06731T0	-5.85208	7.42718e-41	down	11	9	613	599
PITG_12684T0	1.96273	9.14724e-41	up	1984	1357	437	462
PITG_13301T0	1.36826	1.09189e-40	up	13332	9358	4208	5065
PITG_01222T0	3.47325	1.21202e-40	up	3373	1795	187	293
PITG_13196T0	-1.7771	1.22211e-40	down	660	447	1902	2074
PITG_03273T0	-3.33761	1.38601e-40	down	704	716	7067	8659
PITG_01365T0	-1.00808	1.61218e-40	down	7927	5368	13091	14978
PITG_05363T0	2.51412	1.78942e-40	up	3401	1994	414	567
PITG_10315T0	3.76427	1.79029e-40	up	2873	2593	173	265
PITG_04229T0	1.44652	2.05592e-40	up	3563	2414	1083	1218
PITG_02373T0	4.74677	2.14452e-40	up	921	814	28	42
PITG_06963T0	-2.61727	2.48737e-40	down	338	277	1856	2173
PITG_09951T0	1.46733	2.63303e-40	up	3451	2239	1001	1150
PITG_14282T0	1.54384	3.44289e-40	up	4235	3012	1232	1389
PITG_01275T0	3.19667	4.34222e-40	up	901	561	77	89
PITG_17058T0	1.72198	4.47059e-40	up	2305	1493	574	628
PITG_00271T0	-2.2067	7.52622e-40	down	382	262	1417	1709
PITG_00962T0	-6.40251	7.96383e-40	down	22	45	2907	3590
PITG_17826T0	-8.12823	9.22718e-40	down	2	5	1073	1000
PITG_07248T0	-3.34843	1.00076e-39	down	90	52	713	787
PITG_00733T0	-1.08629	1.02413e-39	down	3423	2241	6024	6542
PITG_06015T0	1.51883	1.16357e-39	up	3113	2121	908	1009
PITG_00848T0	2.70783	1.43397e-39	up	1231	870	170	168
MSTRG.13903.12	4.89406	1.4533e-39	up	881	486	27	20
PITG_20397T0	-1.58672	1.76158e-39	down	3041	1743	6903	7940
PITG_03936T0	-1.61011	1.77316e-39	down	1594	1173	4202	4730
PITG_10924T0	6.48615	1.84874e-39	up	1096	1330	17	13
PITG_09286T0	-2.98411	1.98017e-39	down	118	80	765	878
PITG_11087T0	-1.77122	2.09794e-39	down	1523	1133	4376	5237
PITG_00518T0	1.50051	2.7005e-39	up	8155	6010	2498	2801
PITG_08487T0	1.487	3.2715e-39	up	7851	4777	2316	2349
PITG_13112T0	1.96845	3.5394e-39	up	7524	6001	1736	1953
PITG_16865T0	2.39148	3.74328e-39	up	3856	3165	658	776
PITG_06460T0	6.64065	4.11696e-39	up	2987	1029	12	28
PITG_04906T0	1.89514	4.18204e-39	up	5170	2891	1057	1173
PITG_17261T0	1.02558	4.26655e-39	up	42858	30008	18066	19593
PITG_11940T0	-4.7033	4.64906e-39	down	27	19	540	723
PITG_11472T0	-3.57844	5.41605e-39	down	66	54	724	796
PITG_18083T0	4.50629	9.08891e-39	up	1625	780	41	67
PITG_06383T0	-1.56757	1.20269e-38	down	1128	705	2748	2902
PITG_05740T0	-1.86129	1.22753e-38	down	596	394	1729	2040
PITG_20239T0	2.04404	1.4521e-38	up	6663	3578	1192	1354
PITG_03333T0	1.23788	1.8684e-38	up	20215	14618	7449	8145
PITG_06891T0	2.69802	1.9015e-38	up	2528	1636	275	399
PITG_05111T0	-5.63974	1.95533e-38	down	11	10	506	602
PITG_03575T0	1.86618	2.16706e-38	up	3764	2556	800	1025
MSTRG.21985.4	-2.34894	2.42365e-38	down	717	406	2570	3356
PITG_05560T0	2.7326	2.63808e-38	up	1055	737	130	154
PITG_11059T0	1.98248	2.67702e-38	up	2441	1804	536	601
PITG_11139T0	-1.77006	3.26794e-38	down	2706	2117	8177	9343
PITG_08174T0	-6.07411	3.37298e-38	down	11	5	521	597
PITG_03098T0	1.44374	3.55082e-38	up	25364	15161	6926	8544
PITG_02607T0	3.62785	3.8663e-38	up	3958	2053	188	313
PITG_18325T0	-3.36814	4.29152e-38	down	243	122	2051	1777
PITG_21599T0	-4.08992	4.86063e-38	down	56	26	689	741
PITG_17127T0	-2.88015	5.19411e-38	down	926	427	4533	5566
PITG_06862T0	4.77117	5.44482e-38	up	6260	3017	217	122
PITG_12233T0	-2.46502	6.28493e-38	down	343	193	1387	1675
PITG_19714T0	-6.44752	6.76432e-38	down	11	3	592	662
PITG_08495T0	2.39168	7.34379e-38	up	1788	1141	253	331
PITG_02110T0	-3.66146	8.49326e-38	down	64	46	643	826
PITG_13775T0	3.1227	9.45992e-38	up	1026	791	101	121
PITG_18656T0	-8.77445	9.60743e-38	down	3	2	1096	1192
PITG_13419T0	-4.76597	9.83283e-38	down	88	120	2900	3433
PITG_02786T0	1.72065	1.10856e-37	up	11332	8832	3057	3459
PITG_17805T0	-2.4303	1.46842e-37	down	244	168	1062	1273
PITG_00734T0	-1.75847	1.49505e-37	down	731	444	1955	2175
PITG_07887T0	1.35841	1.53613e-37	up	5751	3977	1832	2162
PITG_09091T0	3.59989	1.60983e-37	up	807	471	51	58
PITG_11848T0	-6.99523	1.71012e-37	down	4	6	666	686
PITG_03225T0	2.80189	1.75929e-37	up	3185	1582	331	364
PITG_06008T0	-2.17657	1.84569e-37	down	411	281	1472	1819
PITG_05974T0	-9.63301	1.89397e-37	down	2	2	1476	1861
PITG_06376T0	-1.5491	2.53683e-37	down	887	584	2128	2375
PITG_06087T0	-6.54213	2.62033e-37	down	5	8	610	686
PITG_08471T0	-2.47118	2.63532e-37	down	313	250	1600	1717
PITG_02339T0	1.36034	3.04301e-37	up	6358	4531	2090	2385
PITG_08061T0	1.84515	3.05454e-37	up	4013	2294	842	970
PITG_11346T0	-5.79364	3.08623e-37	down	9	10	536	584
PITG_05884T0	-1.07749	3.18787e-37	down	3139	2082	5424	6113
PITG_13257T0	1.63458	3.26376e-37	up	3390	2115	839	1009
PITG_19361T0	1.39003	4.05029e-37	up	4869	3391	1533	1786
PITG_04668T0	-2.07455	4.0607e-37	down	387	244	1286	1487
PITG_03881T0	2.27693	4.31615e-37	up	3016	2387	588	598
PITG_17088T0	-3.36861	4.58715e-37	down	75	58	677	776
PITG_02458T0	1.54208	4.8718e-37	up	3703	2642	1083	1215
PITG_12041T0	1.77365	5.23884e-37	up	7193	5261	1704	2160
PITG_18578T0	-9.98665	5.79112e-37	down	27	61	46836	58095
PITG_15388T0	1.93191	6.44954e-37	up	5307	3876	1301	1234
PITG_04266T0	-6.36406	8.94546e-37	down	9	4	532	578
PITG_20381T0	-3.15352	9.21263e-37	down	92	69	711	801
PITG_14384T0	-5.42884	9.52508e-37	down	14	9	521	511
PITG_07096T0	-5.7236	1.07625e-36	down	15	25	1075	1271
PITG_08610T0	-5.63756	1.08009e-36	down	26	43	1686	2185
PITG_00921T0	1.54467	1.09541e-36	up	20669	15763	6124	7158
PITG_07664T0	-10.8071	1.11577e-36	down	2	1	2487	3147
PITG_14723T0	3.66239	1.20361e-36	up	2480	2509	215	215
PITG_11180T0	-3.7274	1.23444e-36	down	72	69	977	1029
PITG_05778T0	1.23541	1.33226e-36	up	6753	4254	2242	2633
PITG_07405T0	5.75728	1.41519e-36	up	2065	760	19	33
PITG_02335T0	3.39944	1.49443e-36	up	2407	1117	164	173
PITG_10147T0	1.2254	1.75608e-36	up	6096	3799	2124	2275
PITG_17262T0	1.59455	1.87932e-36	up	5056	2945	1303	1434
PITG_09280T0	-1.27263	2.23777e-36	down	3722	2651	7535	8712
PITG_15049T0	-4.78192	2.68597e-36	down	22	14	462	575
PITG_11748T0	-2.42838	3.21304e-36	down	225	163	1029	1173
PITG_10508T0	3.9046	3.22141e-36	up	722	424	40	39
PITG_10352T0	-5.60122	3.79038e-36	down	13	7	498	509
PITG_09596T0	1.32555	4.08772e-36	up	25136	18513	8534	9919
MSTRG.3754.9	6.29292	4.08986e-36	up	980	495	13	6
PITG_16675T0	-2.80818	4.12603e-36	down	398	196	1908	2345
PITG_09039T0	-1.77016	4.26145e-36	down	645	456	1853	2101
PITG_03223T0	-1.98342	4.41204e-36	down	754	480	2589	2481
PITG_21620T0	1.56543	6.12534e-36	up	3192	2238	938	991
PITG_13101T0	4.31301	8.33888e-36	up	1081	814	36	66
PITG_03678T0	1.67327	8.34015e-36	up	2301	1575	594	683
PITG_05816T0	-3.32616	9.26803e-36	down	72	49	600	672
PITG_14357T0	2.1617	1.00811e-35	up	1763	1310	346	381
PITG_04726T0	1.14667	1.01124e-35	up	6900	4355	2563	2727
PITG_03417T0	-2.1483	1.24731e-35	down	560	311	1842	2142
PITG_10929T0	1.4194	1.27946e-35	up	7914	5827	2574	2862
PITG_10836T0	-2.01588	1.69077e-35	down	439	320	1517	1723
PITG_16925T0	2.08871	1.77507e-35	up	2479	1876	495	593
PITG_10202T0	1.35141	1.83244e-35	up	35613	26654	12486	13361
PITG_04693T0	-3.80754	1.85484e-35	down	129	141	1909	2234
PITG_13600T0	1.08951	2.0302e-35	up	7960	4982	3037	3289
MSTRG.3083.2	-4.87829	2.10811e-35	down	29	17	560	857
PITG_17501T0	-3.65906	2.18308e-35	down	105	47	952	999
PITG_11040T0	2.72067	2.25436e-35	up	1930	1566	288	277
PITG_06672T0	-3.42603	2.98893e-35	down	88	47	677	823
PITG_16981T0	-1.62465	3.25292e-35	down	2045	1430	5000	6311
PITG_12854T0	-3.18046	3.3246e-35	down	1506	1612	14644	16453
PITG_10974T0	1.28356	4.17333e-35	up	22364	16527	8046	8864
PITG_01964T0	2.35059	4.50823e-35	up	2568	1390	367	430
PITG_06202T0	3.82524	4.66107e-35	up	1825	1857	127	158
PITG_17315T0	-3.9657	4.78053e-35	down	40	33	598	608
PITG_06254T0	-1.32193	5.19576e-35	down	1400	946	2911	3238
PITG_15753T0	-5.22508	5.48667e-35	down	13	12	462	529
PITG_03339T0	-1.42756	5.65687e-35	down	1568	1081	3431	4066
PITG_08759T0	-3.16047	5.88984e-35	down	88	58	670	693
PITG_05664T0	1.47588	6.16995e-35	up	7665	5712	2425	2669
PITG_03011T0	2.21196	8.04716e-35	up	2256	1520	367	491
PITG_11966T0	1.37868	1.01035e-34	up	39929	22708	12016	12778
PITG_10999T0	-9.30088	1.08741e-34	down	3	1	1306	1318
MSTRG.15961.1	-4.75936	1.17319e-34	down	22	12	458	497
MSTRG.15895.2	-5.48751	1.32276e-34	down	12	8	431	509
PITG_21067T0	1.05497	1.37118e-34	up	27329	18321	11365	11614
PITG_00674T0	-10.449	1.59371e-34	down	3	0	2070	2299
PITG_11111T0	1.26763	1.69973e-34	up	9984	6189	3170	3828
PITG_12841T0	-3.35852	1.74282e-34	down	67	49	589	664
PITG_07847T0	5.322	1.82968e-34	up	1471	1871	51	42
PITG_00431T0	-1.53449	1.88963e-34	down	6248	3460	13694	15218
PITG_05676T0	2.7282	2.17383e-34	up	2275	1932	342	338
PITG_00189T0	1.40542	2.26014e-34	up	3197	2178	994	1137
PITG_10540T0	-3.47884	2.5594e-34	down	129	58	998	1122
PITG_13458T0	-1.45985	3.61705e-34	down	1042	689	2414	2563
PITG_01955T0	-4.64026	3.6716e-34	down	24	18	575	522
PITG_10211T0	-3.83285	4.07284e-34	down	56	39	750	663
PITG_13177T0	2.0097	4.39231e-34	up	11787	9880	2689	3088
PITG_18078T0	2.12844	4.64226e-34	up	1558	951	292	303
PITG_06928T0	-7.49719	4.68538e-34	down	3	4	642	691
PITG_16620T0	-1.5111	5.35345e-34	down	1087	680	2556	2681
PITG_12238T0	-1.62035	5.6274e-34	down	831	514	1999	2307
PITG_13407T0	4.12369	6.05533e-34	up	2319	1048	110	83
PITG_06215T0	1.25004	6.11503e-34	up	4373	3013	1545	1718
PITG_07390T0	-12.4845	6.61684e-34	down	0	2	5465	6568
PITG_12666T0	-1.5416	7.36195e-34	down	2695	1823	6081	7762
PITG_20868T0	4.59593	8.11055e-34	up	1862	1345	44	98
PITG_04488T0	1.37219	9.06589e-34	up	4300	3029	1440	1539
PITG_02998T0	2.68325	9.90788e-34	up	3845	3256	504	689
PITG_04967T0	-2.90482	1.10469e-33	down	199	174	1356	1645
PITG_03081T0	1.25966	1.22536e-33	up	11191	7357	3634	4489
PITG_12099T0	1.34591	1.29277e-33	up	3653	2472	1169	1361
PITG_13769T0	-4.4152	1.39826e-33	down	24	19	467	500
PITG_13264T0	-4.60613	1.57226e-33	down	22	17	443	561
PITG_20755T0	3.01668	1.64399e-33	up	965	595	86	115
PITG_02205T0	2.25382	1.87581e-33	up	1136	755	198	217
PITG_06021T0	1.63204	2.23005e-33	up	2517	1719	655	782
PITG_01310T0	1.81152	2.3316e-33	up	1665	1112	389	440
PITG_23076T0	-4.07724	2.62451e-33	down	72	83	1343	1526
PITG_22758T0	-1.77949	2.81004e-33	down	692	487	1936	2331
PITG_01945T0	1.00428	2.97334e-33	up	7833	5316	3285	3590
PITG_11916T0	-4.82747	3.37735e-33	down	84	25	1438	1618
PITG_06577T0	-1.40196	3.59207e-33	down	1712	1076	3494	4194
PITG_19227T0	-5.27675	3.71835e-33	down	19	7	500	530
PITG_03335T0	4.1163	3.95422e-33	up	15860	8675	458	1018
PITG_13271T0	1.60006	3.97426e-33	up	10043	7590	2789	3397
PITG_05362T0	-2.51476	4.03149e-33	down	586	293	2311	2826
PITG_16339T0	-1.43216	4.69399e-33	down	1760	1053	3640	4239
PITG_17332T0	-2.92661	4.94433e-33	down	112	86	736	858
PITG_08621T0	-4.66024	4.96439e-33	down	27	12	480	533
PITG_07573T0	3.52991	5.59553e-33	up	1514	1107	90	152
PITG_16871T0	2.81208	5.62789e-33	up	3846	1841	413	405
PITG_13489T0	-7.14811	8.74321e-33	down	3	5	589	614
MSTRG.7729.1	-4.87376	1.23979e-32	down	18	11	405	483
PITG_18004T0	-1.35186	1.47058e-32	down	1388	929	2857	3346
PITG_21047T0	-3.07692	1.62516e-32	down	94	58	609	729
PITG_03412T0	-3.07692	1.62516e-32	down	94	58	609	729
PITG_09553T0	1.30572	1.79176e-32	up	16366	12205	5814	6432
PITG_10623T0	-5.85688	2.1307e-32	down	9	7	419	560
PITG_14439T0	2.12545	2.30107e-32	up	8006	6847	1699	1964
PITG_08954T0	-4.65806	2.58814e-32	down	23	12	422	494
PITG_15582T0	-3.11058	2.77063e-32	down	90	55	641	660
PITG_04570T0	4.76625	2.82522e-32	up	604	486	16	27
PITG_05374T0	2.20741	2.93001e-32	up	16505	14742	3439	3871
PITG_07974T0	1.22611	2.93219e-32	up	5306	3680	1873	2170
PITG_06361T0	-1.92809	3.03419e-32	down	407	289	1317	1471
PITG_02921T0	2.88961	3.30393e-32	up	8933	4665	729	1162
PITG_10031T0	1.58083	3.95043e-32	up	12610	8149	3128	4149
PITG_10663T0	3.11812	4.35006e-32	up	2518	1162	202	226
PITG_18276T0	-2.4965	4.38143e-32	down	235	188	1171	1370
PITG_17842T0	-10.1073	4.55277e-32	down	1	2	1731	1731
PITG_12234T0	-2.53633	4.86408e-32	down	166	119	807	935
PITG_03530T0	2.10799	4.89446e-32	up	1329	892	267	272
PITG_07077T0	1.84577	5.15259e-32	up	3330	2399	741	947
PITG_20989T0	-2.98366	5.29418e-32	down	105	61	642	720
PITG_00841T0	3.21244	5.88944e-32	up	934	778	92	106
PITG_06267T0	2.15198	6.10897e-32	up	1961	1259	391	362
PITG_14466T0	-3.58733	6.14202e-32	down	60	42	555	738
PITG_01223T0	2.67457	7.49443e-32	up	4022	2415	412	641
PITG_16058T0	-2.15738	9.66268e-32	down	741	618	3018	3475
PITG_12776T0	-2.56886	9.9205e-32	down	212	163	1051	1313
PITG_12123T0	-6.21816	9.94886e-32	down	8	4	424	506
PITG_07249T0	1.45999	1.12262e-31	up	5483	4059	1768	1901
PITG_13068T0	-2.45406	1.30061e-31	down	212	165	1048	1141
PITG_07029T0	2.61543	1.55424e-31	up	1105	742	136	181
PITG_06430T0	1.74092	1.58496e-31	up	3221	2408	819	968
PITG_08598T0	2.11401	1.63054e-31	up	1343	820	244	275
PITG_23066T0	-3.86263	1.63931e-31	down	41	29	471	602
PITG_12259T0	1.65087	1.82137e-31	up	2665	1904	753	779
PITG_15774T0	-5.51237	2.34936e-31	down	60	14	1443	1861
PITG_08968T0	-4.10882	2.53886e-31	down	33	27	562	530
PITG_02498T0	1.25029	2.5772e-31	up	4406	2790	1452	1704
PITG_04343T0	-2.44136	2.84546e-31	down	226	157	1106	1072
PITG_11235T0	-3.36609	3.14213e-31	down	89	45	646	776
PITG_12028T0	-2.89719	3.32237e-31	down	109	66	659	695
PITG_02026T0	1.23806	3.32736e-31	up	6123	4382	2226	2472
PITG_14412T0	-3.68257	3.32992e-31	down	44	32	471	557
PITG_15776T0	-5.59944	4.20818e-31	down	45	10	1184	1429
PITG_14496T0	-12.0547	4.59671e-31	down	0	2	3744	5252
PITG_12210T0	-7.7361	5.04688e-31	down	7	0	652	868
PITG_13749T0	1.5752	6.35603e-31	up	4011	2956	1212	1258
PITG_00342T0	-3.12348	7.02141e-31	down	474	201	2643	3284
PITG_07843T0	1.25049	7.51161e-31	up	5130	3441	1864	1904
PITG_19279T0	-1.70436	7.56609e-31	down	531	350	1405	1600
PITG_03673T0	-3.63191	7.69682e-31	down	70	33	628	678
PITG_18414T0	1.04867	9.46387e-31	up	71953	49665	28021	33918
PITG_04481T0	1.98716	9.62873e-31	up	2725	2148	616	694
PITG_15847T0	-2.16266	9.66238e-31	down	333	257	1334	1466
PITG_16733T0	2.47934	9.79766e-31	up	922	598	131	154
MSTRG.13081.19	-3.59896	9.85004e-31	down	54	40	523	682
PITG_00460T0	3.68197	9.88239e-31	up	922	507	46	69
PITG_20970T0	2.17903	1.0577e-30	up	14418	12853	2996	3516
PITG_10883T0	1.08735	1.18945e-30	up	4981	3377	1970	2155
PITG_14456T0	1.82169	1.21964e-30	up	4750	2606	984	1156
PITG_04231T0	-3.32343	1.28575e-30	down	76	45	556	706
PITG_03972T0	3.17908	1.34776e-30	up	1027	875	113	112
PITG_00322T0	-2.93529	1.42732e-30	down	104	61	627	682
PITG_14175T0	16.6059	1.56194e-30	up	21472	13754	0	0
PITG_22350T0	-5.46864	1.62404e-30	down	13	10	425	656
PITG_00229T0	1.06869	2.01576e-30	up	5394	3635	2108	2408
MSTRG.27217.5	3.34091	2.14392e-30	up	899	504	75	67
PITG_01655T0	-3.16789	2.22579e-30	down	91	77	726	887
PITG_09387T0	1.42188	2.32766e-30	up	3179	2176	959	1143
PITG_04754T0	-1.98658	2.86446e-30	down	490	279	1525	1620
PITG_12122T0	1.32293	3.01342e-30	up	6286	4508	2234	2311
MSTRG.1044.1	3.09439	3.04172e-30	up	691	481	73	71
PITG_00537T0	-3.10912	3.13475e-30	down	103	54	667	727
PITG_16864T0	1.56335	3.6622e-30	up	4587	3449	1337	1549
PITG_10396T0	6.49054	4.38123e-30	up	568	382	8	3
PITG_16204T0	-1.87839	5.03049e-30	down	763	422	2159	2324
PITG_10847T0	-9.90169	5.42048e-30	down	2	1	1284	1727
PITG_01762T0	1.04984	5.43482e-30	up	7114	4728	2756	3241
PITG_11913T0	1.38423	5.64415e-30	up	59994	33201	17084	19633
PITG_15212T0	3.08561	5.83241e-30	up	1075	727	89	135
PITG_22765T0	-1.91344	5.85742e-30	down	1002	536	2784	3164
PITG_16910T0	-1.62306	6.64325e-30	down	688	473	1726	2034
PITG_10834T0	-4.37634	7.48878e-30	down	23	17	391	485
PITG_07452T0	-2.3204	7.86701e-30	down	268	152	1058	1107
PITG_10199T0	-5.32467	8.0104e-30	down	12	7	386	406
PITG_21071T0	1.32786	8.28151e-30	up	8047	5109	2430	3048
PITG_17063T0	-6.233	8.7525e-30	down	6	5	430	438
PITG_02506T0	1.8488	8.80914e-30	up	1681	1209	408	438
PITG_09848T0	-1.06637	9.058e-30	down	3204	2201	5525	6374
PITG_06425T0	-9.85533	9.60716e-30	down	3	0	1266	1631
PITG_12138T0	-3.62567	9.97175e-30	down	75	34	664	707
PITG_08530T0	-1.77666	1.11975e-29	down	482	314	1312	1542
PITG_17951T0	-9.76624	1.19035e-29	down	3	0	1254	1466
PITG_12151T0	1.1911	1.22448e-29	up	6782	4794	2468	2880
PITG_12904T0	1.74225	1.24158e-29	up	2848	2146	770	811
PITG_07298T0	-6.03781	1.35191e-29	down	7	6	386	518
PITG_15873T0	1.54025	1.36604e-29	up	3404	2517	1027	1127
PITG_05737T0	-1.63439	1.68707e-29	down	583	369	1462	1619
PITG_03933T0	-3.73681	1.80995e-29	down	210	255	3335	3537
PITG_04834T0	-2.03672	2.19716e-29	down	292	190	965	1103
PITG_08210T0	1.22187	2.31755e-29	up	4857	3439	1762	1987
PITG_11058T0	-4.72761	2.40141e-29	down	26	10	466	506
PITG_13671T0	-4.01434	2.5506e-29	down	40	20	449	552
PITG_13807T0	-6.83488	2.66068e-29	down	126	204	20052	23077
PITG_04483T0	4.78242	2.98185e-29	up	1931	1585	40	99
PITG_17477T0	-16.2379	3.53481e-29	down	0	0	13661	16811
PITG_11909T0	-8.5982	3.587e-29	down	2	2	778	846
PITG_13930T0	4.05293	3.66401e-29	up	1291	1146	57	103
PITG_07917T0	-1.94253	3.92285e-29	down	393	247	1167	1401
PITG_19668T0	3.50358	3.96764e-29	up	3119	1992	283	181
PITG_02023T0	3.70102	3.97589e-29	up	683	483	37	58
PITG_03078T0	4.01801	4.22804e-29	up	803	484	30	53
PITG_10264T0	1.34282	5.18046e-29	up	3423	2393	1173	1237
PITG_08869T0	4.11857	5.44111e-29	up	1244	1008	84	53
PITG_12344T0	-7.18728	5.75174e-29	down	3	4	469	615
PITG_07572T0	-2.45642	6.26004e-29	down	191	111	836	879
PITG_15694T0	1.58325	7.05198e-29	up	2217	1348	584	651
PITG_04815T0	-3.05542	7.23992e-29	down	168	78	973	1109
PITG_11573T0	2.39892	7.60959e-29	up	1059	692	177	169
PITG_11470T0	-2.06769	7.79583e-29	down	527	411	1871	2318
PITG_13056T0	1.82248	7.99823e-29	up	2009	1184	455	478
PITG_08014T0	1.38662	8.74422e-29	up	4724	3452	1604	1698
PITG_15235T0	-4.03832	9.59936e-29	down	29	22	438	443
PITG_05011T0	-1.18155	9.98045e-29	down	3535	2483	7071	7271
PITG_19199T0	1.5362	1.17512e-28	up	3093	1829	816	942
PITG_02460T0	-3.99567	1.45194e-28	down	32	20	391	476
PITG_03722T0	5.36376	2.06213e-28	up	466	346	7	14
PITG_15490T0	-11.426	2.11597e-28	down	1	1	2624	3143
PITG_21854T0	-5.33012	3.18759e-28	down	12	7	346	453
PITG_00321T0	-9.98939	3.36071e-28	down	4	13	9398	10894
PITG_06108T0	1.16546	3.40699e-28	up	4332	2997	1603	1834
PITG_04690T0	3.06318	3.52407e-28	up	5226	2162	417	466
PITG_18016T0	-5.49203	3.85826e-28	down	10	6	344	408
PITG_17791T0	-4.71475	3.91844e-28	down	36	12	641	623
MSTRG.19880.1	-5.07108	4.09441e-28	down	13	18	529	607
PITG_02758T0	-2.64131	4.11341e-28	down	131	84	636	767
PITG_10980T0	-1.00776	4.28411e-28	down	3824	2640	6359	7311
PITG_12987T0	-3.65963	4.39334e-28	down	49	46	641	643
PITG_13376T0	-2.48635	5.05051e-28	down	161	96	711	784
PITG_00982T0	-1.76235	5.587e-28	down	455	287	1219	1407
PITG_17346T0	2.58225	5.87452e-28	up	757	515	104	119
PITG_06615T0	1.43244	6.93861e-28	up	3243	2353	1027	1164
PITG_12478T0	1.73454	7.62182e-28	up	1557	1090	397	440
PITG_06013T0	-3.1661	8.55165e-28	down	86	72	664	852
PITG_02052T0	-1.51841	8.83875e-28	down	749	524	1854	1977
PITG_05154T0	-5.27096	1.00956e-27	down	10	10	418	400
PITG_17275T0	-1.42537	1.04765e-27	down	2541	1943	5996	6797
PITG_15622T0	-7.83703	1.05408e-27	down	2	3	536	674
PITG_03289T0	-7.04426	1.10522e-27	down	4	3	498	466
PITG_02867T0	1.30938	1.11517e-27	up	2507	1644	822	930
PITG_11252T0	-5.45002	1.17956e-27	down	11	6	339	436
PITG_07501T0	-2.07471	1.31948e-27	down	260	167	907	969
PITG_02952T0	-6.10307	1.35461e-27	down	6	5	399	394
PITG_02010T0	7.98611	1.54653e-27	up	754	460	0	5
PITG_10008T0	-1.84286	1.843e-27	down	470	286	1283	1540
PITG_18335T0	-6.25009	1.96128e-27	down	6	4	397	397
PITG_01292T0	1.13678	1.96744e-27	up	3341	2199	1252	1383
PITG_10368T0	-6.01275	2.0087e-27	down	8	4	413	388
PITG_23007T0	-1.58651	2.02536e-27	down	865	645	2253	2547
PITG_06990T0	-1.84292	2.03434e-27	down	406	247	1167	1266
PITG_02242T0	-1.45397	2.08661e-27	down	833	547	1819	2140
PITG_00899T0	1.78214	2.12494e-27	up	1868	1134	449	455
PITG_18731T0	1.15289	2.19724e-27	up	13496	8390	4597	5665
PITG_08133T0	-4.36861	2.3706e-27	down	48	17	675	672
PITG_10915T0	-6.73921	2.44286e-27	down	12	1	593	789
PITG_18337T0	-9.50449	2.58029e-27	down	0	3	986	1337
PITG_08532T0	2.49812	3.13632e-27	up	1356	813	210	186
PITG_22154T0	-2.78289	3.19946e-27	down	100	75	607	664
MSTRG.27562.5	-2.54883	3.30075e-27	down	145	109	719	854
PITG_17700T0	1.52258	4.05472e-27	up	1858	1181	519	584
PITG_18992T0	-9.4328	4.34783e-27	down	3	0	959	1199
PITG_15335T0	-3.5015	4.69129e-27	down	58	55	680	692
PITG_05742T0	2.3438	5.03761e-27	up	1162	894	196	235
PITG_00125T0	-2.04808	5.19857e-27	down	399	279	1293	1666
PITG_17445T0	1.4813	5.38383e-27	up	10139	7960	3245	3664
PITG_04685T0	1.43662	5.55832e-27	up	2243	1551	711	761
PITG_00757T0	4.2205	5.89813e-27	up	664	405	21	39
PITG_12488T0	2.00706	6.33816e-27	up	2302	1436	506	457
PITG_03966T0	1.8458	6.64667e-27	up	2384	1822	564	681
PITG_13252T0	1.45956	6.69239e-27	up	2122	1400	655	683
PITG_19161T0	1.20654	8.27098e-27	up	13220	7613	4461	4849
PITG_06828T0	1.43595	8.47599e-27	up	2529	1544	753	809
PITG_18317T0	1.06623	8.47964e-27	up	4383	2773	1707	1852
PITG_08967T0	2.24846	8.77489e-27	up	2563	1315	402	430
PITG_07555T0	-2.64558	9.85402e-27	down	130	76	620	718
PITG_05542T0	1.46797	1.02631e-26	up	2387	1479	669	786
PITG_07012T0	7.60979	1.11482e-26	up	659	448	0	6
PITG_11421T0	-6.92295	1.11964e-26	down	4	3	451	436
PITG_07536T0	-2.8658	1.23395e-26	down	171	161	1234	1379
PITG_02356T0	3.2698	1.25223e-26	up	2676	1114	184	209
PITG_09041T0	-1.63969	1.27239e-26	down	734	527	2053	2080
PITG_03415T0	-2.90338	1.32089e-26	down	233	230	1829	1929
PITG_10513T0	1.13775	1.36079e-26	up	6359	4556	2455	2781
PITG_10365T0	-6.54851	1.37543e-26	down	3	6	434	471
PITG_17360T0	2.30669	1.43587e-26	up	1026	621	156	190
PITG_22799T0	-7.44602	1.71248e-26	down	1	5	538	592
PITG_16112T0	-3.16462	1.94471e-26	down	79	43	560	567
PITG_01913T0	2.10519	1.98303e-26	up	1839	1143	307	417
PITG_04889T0	2.9948	2.01854e-26	up	1378	665	123	137
PITG_16353T0	1.75761	2.12765e-26	up	1682	1066	423	422
PITG_13722T0	2.22306	2.23446e-26	up	1226	946	239	255
PITG_03974T0	-8.38729	2.2734e-26	down	0	4	684	751
PITG_14349T0	-1.75498	2.29095e-26	down	561	412	1708	1754
PITG_08387T0	-3.87712	2.38534e-26	down	31	28	429	496
PITG_00396T0	1.37162	2.4375e-26	up	2660	1627	811	910
PITG_12264T0	1.44994	2.50633e-26	up	3045	1801	859	978
MSTRG.7711.1	-2.71049	2.56043e-26	down	111	67	565	647
PITG_16727T0	-8.40017	3.24924e-26	down	11	26	6468	8127
PITG_05713T0	-5.04394	3.54354e-26	down	19	31	900	939
PITG_05354T0	2.69371	3.69529e-26	up	674	449	83	99
PITG_07727T0	2.00634	3.6966e-26	up	2387	1306	468	474
PITG_17239T0	1.35826	3.9277e-26	up	4010	2807	1261	1544
PITG_15998T0	1.15209	4.02822e-26	up	3154	2126	1179	1312
PITG_12042T0	2.56347	4.07337e-26	up	2537	1942	443	356
PITG_11919T0	-2.87752	4.10024e-26	down	91	69	563	682
PITG_11452T0	1.08902	4.74911e-26	up	4125	2801	1650	1763
PITG_08234T0	1.64813	4.91322e-26	up	8046	4299	1967	2061
PITG_21207T0	-3.59043	5.19331e-26	down	52	52	625	728
PITG_05293T0	-1.25003	5.31106e-26	down	1295	853	2612	2724
PITG_07085T0	-8.16581	5.33401e-26	down	5	0	572	901
PITG_02501T0	-1.33074	5.85368e-26	down	1669	1215	3737	3913
PITG_16500T0	-3.53509	6.15765e-26	down	65	36	505	712
PITG_14722T0	3.15921	6.42878e-26	up	2681	1420	271	194
PITG_12186T0	-6.96021	7.06854e-26	down	3	5	418	659
PITG_07832T0	-5.3115	7.07609e-26	down	19	5	453	506
PITG_01450T0	1.5086	8.27046e-26	up	7542	4486	1912	2481
PITG_01441T0	-3.05141	8.67341e-26	down	71	44	462	532
PITG_16061T0	-9.15278	9.10287e-26	down	4	12	4719	5900
PITG_10184T0	-3.49099	1.02304e-25	down	68	32	571	576
PITG_09952T0	-3.42212	1.03159e-25	down	48	35	419	520
PITG_17132T0	-1.77639	1.06601e-25	down	463	277	1219	1414
PITG_11591T0	-9.17954	1.06925e-25	down	3	0	875	928
PITG_17628T0	-15.1509	1.25629e-25	down	0	0	6624	7700
PITG_03128T0	-3.01708	1.26874e-25	down	99	90	800	840
PITG_17607T0	2.12226	1.42537e-25	up	1179	710	224	225
PITG_09769T0	1.39049	1.48986e-25	up	5390	4027	1866	1934
PITG_00021T0	2.9363	1.56687e-25	up	1667	1608	227	238
PITG_16275T0	2.57793	1.71021e-25	up	4948	4311	911	747
PITG_14641T0	1.51422	1.74793e-25	up	1811	1166	502	587
PITG_08745T0	1.8538	2.13866e-25	up	1197	832	283	307
PITG_02147T0	-3.07411	2.16126e-25	down	65	43	446	506
PITG_00095T0	4.55261	2.45849e-25	up	432	393	18	20
PITG_03459T0	1.62749	2.70272e-25	up	2166	1582	630	650
PITG_17961T0	-2.37557	2.96811e-25	down	207	151	858	1109
PITG_09482T0	-1.61152	3.00571e-25	down	1089	819	2780	3412
PITG_03616T0	1.27945	3.03397e-25	up	2758	1763	894	1051
PITG_14949T0	3.96249	3.05868e-25	up	1648	632	70	75
PITG_01819T0	5.25951	3.07294e-25	up	668	290	14	11
PITG_15833T0	-2.48086	3.3489e-25	down	680	308	2677	2890
PITG_04717T0	4.19866	3.56633e-25	up	745	524	45	27
PITG_06502T0	2.46551	3.9635e-25	up	1647	1337	246	334
MSTRG.11850.1	-9.02627	4.38843e-25	down	1	2	789	854
PITG_09796T0	1.06442	4.54704e-25	up	3497	2274	1377	1505
PITG_10837T0	-3.12787	4.8222e-25	down	69	39	469	508
PITG_00765T0	1.76161	4.87805e-25	up	2793	2082	671	857
PITG_19592T0	1.8893	5.0963e-25	up	1294	942	298	340
PITG_02039T0	1.27257	5.12808e-25	up	16187	12438	6027	6562
PITG_01227T0	1.26765	5.28191e-25	up	3195	2238	1156	1216
PITG_09438T0	1.08273	5.30081e-25	up	3319	2202	1289	1440
PITG_04661T0	1.33827	5.31324e-25	up	5627	3769	1716	2191
PITG_12289T0	1.69204	5.39932e-25	up	1591	1148	421	474
PITG_09441T0	1.21625	6.39919e-25	up	4033	2817	1421	1686
PITG_02182T0	1.34956	6.55762e-25	up	7032	5249	2524	2572
PITG_17928T0	-1.19553	7.46185e-25	down	2107	1340	3724	4525
PITG_19607T0	1.0574	7.65402e-25	up	3884	2621	1578	1697
PITG_13165T0	1.21318	7.93813e-25	up	3592	2495	1349	1408
PITG_02248T0	-5.02187	9.35432e-25	down	12	7	301	342
PITG_22411T0	1.30765	9.72575e-25	up	4566	3280	1655	1683
PITG_11122T0	14.9242	1.06561e-24	up	7261	3914	0	0
PITG_14908T0	-14.8516	1.09988e-24	down	0	0	5565	6056
PITG_02532T0	2.13831	1.10122e-24	up	6747	5040	1554	1262
PITG_16207T0	14.866	1.11029e-24	up	6611	3997	0	0
PITG_00978T0	3.36558	1.20295e-24	up	1723	1209	105	198
PITG_10590T0	1.65137	1.21524e-24	up	1493	926	378	423
PITG_04071T0	-7.76102	1.23419e-24	down	1	4	481	693
PITG_22899T0	-4.81289	1.25699e-24	down	66	17	1143	1132
PITG_01715T0	2.07021	1.52607e-24	up	1418	987	312	288
PITG_13712T0	-14.8389	1.55058e-24	down	0	0	5107	6456
PITG_14712T0	2.17989	1.74904e-24	up	986	637	189	184
PITG_03700T0	2.98269	2.1188e-24	up	1717	1719	224	251
PITG_03184T0	-4.92758	2.30978e-24	down	11	9	303	339
PITG_06454T0	2.17108	2.31949e-24	up	1910	1130	369	326
PITG_18063T0	3.09468	2.41558e-24	up	624	462	71	63
PITG_00747T0	4.81869	2.54153e-24	up	4971	1685	72	163
PITG_15050T0	-3.76827	2.85859e-24	down	32	27	381	475
PITG_00225T0	1.97067	2.9123e-24	up	1115	795	252	261
MSTRG.24562.1	1.48473	2.91378e-24	up	2132	1481	671	684
PITG_00083T0	-5.75275	2.94759e-24	down	9	4	382	338
PITG_20374T0	-2.95354	3.04389e-24	down	2168	2547	18683	21946
PITG_07017T0	2.32336	3.38604e-24	up	1951	1029	312	295
PITG_05805T0	-1.36082	3.4692e-24	down	1261	743	2478	2856
PITG_04976T0	-2.48953	3.56101e-24	down	123	81	560	639
PITG_14389T0	3.45149	3.68404e-24	up	675	471	42	69
PITG_11063T0	1.06455	3.70843e-24	up	4566	3142	1793	2083
PITG_03703T0	1.84014	4.05553e-24	up	2202	1693	579	574
PITG_14194T0	-5.98537	4.73115e-24	down	5	5	324	345
PITG_10933T0	-4.65287	4.85755e-24	down	16	21	465	552
PITG_21940T0	-4.03427	5.0502e-24	down	34	40	651	670
PITG_04814T0	-2.96438	5.8445e-24	down	116	56	639	734
PITG_03937T0	-2.7195	6.04699e-24	down	96	73	543	635
PITG_03338T0	-1.88378	6.12352e-24	down	290	187	862	977
MSTRG.15959.1	1.02927	6.197e-24	up	4258	2936	1753	1951
PITG_00863T0	1.22091	6.51571e-24	up	3586	2515	1266	1493
PITG_09295T0	2.15596	6.6912e-24	up	2020	1075	318	395
PITG_02392T0	-2.03478	7.85726e-24	down	230	146	760	847
PITG_00397T0	1.48753	7.88193e-24	up	14956	7990	3850	4542
PITG_05249T0	-1.73694	8.1804e-24	down	447	303	1305	1310
PITG_06822T0	-2.16058	8.37975e-24	down	473	240	1503	1759
PITG_11400T0	-7.37129	9.20804e-24	down	2	3	405	471
PITG_17030T0	-1.33391	9.48537e-24	down	909	560	1814	2038
PITG_08042T0	-2.07015	9.57277e-24	down	281	220	1043	1192
PITG_07141T0	2.12476	9.92206e-24	up	911	621	183	185
PITG_03433T0	-14.5522	1.03698e-23	down	0	0	4638	4793
PITG_08304T0	-1.02822	1.06079e-23	down	2829	2002	4976	5396
PITG_08807T0	-4.43149	1.08055e-23	down	19	11	298	377
PITG_22975T0	-3.43499	1.09429e-23	down	54	51	540	684
PITG_07943T0	-2.79255	1.27156e-23	down	131	118	839	1018
PITG_08812T0	-2.05099	1.30072e-23	down	290	224	1037	1225
PITG_18183T0	2.36712	1.61816e-23	up	1762	894	257	267
PITG_12496T0	-1.86442	1.62014e-23	down	418	281	1176	1500
PITG_17490T0	1.45348	1.91006e-23	up	1676	1100	513	546
PITG_04546T0	2.53609	2.18018e-23	up	656	443	90	109
PITG_04971T0	-2.42828	2.27591e-23	down	165	99	655	825
PITG_17983T0	1.37777	2.43603e-23	up	4527	2585	1310	1515
PITG_09307T0	4.66943	2.5465e-23	up	623	487	14	33
PITG_12568T0	-8.81753	2.55075e-23	down	3	0	674	727
PITG_15861T0	-8.91888	2.69309e-23	down	1	2	631	910
PITG_02340T0	-6.08032	2.87838e-23	down	16	2	584	610
PITG_03817T0	-2.93261	3.04875e-23	down	80	45	463	525
PITG_20295T0	-3.07045	3.22553e-23	down	63	38	411	472
PITG_05211T0	3.81624	3.33221e-23	up	6167	1941	274	286
PITG_08409T0	-10.3321	3.53129e-23	down	0	2	1333	1373
PITG_13750T0	1.27748	3.62778e-23	up	2164	1417	747	796
PITG_11857T0	2.07437	3.75866e-23	up	1890	1567	428	450
PITG_01067T0	-2.28642	4.05066e-23	down	291	247	1267	1549
MSTRG.23609.2	-7.17798	4.086e-23	down	1	5	457	487
PITG_02353T0	3.41449	4.09432e-23	up	729	399	60	48
PITG_10413T0	-7.98142	4.10148e-23	down	4	0	487	553
PITG_16358T0	-1.92414	4.44647e-23	down	299	215	938	1121
PITG_10479T0	2.29298	5.27176e-23	up	933	725	168	192
PITG_07574T0	-1.80556	5.2949e-23	down	327	204	926	1006
PITG_20746T0	1.41661	5.35413e-23	up	2735	2026	902	985
PITG_11701T0	1.66425	5.57534e-23	up	1253	822	331	353
PITG_04838T0	1.80693	5.61555e-23	up	1100	701	251	286
PITG_04924T0	-3.64043	5.68433e-23	down	41	21	364	434
PITG_10507T0	-14.3347	5.72055e-23	down	0	0	3609	4542
PITG_05669T0	-2.24932	5.98203e-23	down	887	798	3735	4951
PITG_14861T0	3.97028	6.35876e-23	up	424	354	28	25
PITG_12504T0	3.46965	6.89179e-23	up	824	544	76	52
PITG_09707T0	1.5812	7.68382e-23	up	1722	1033	446	509
PITG_00821T0	-14.2617	7.79865e-23	down	0	0	3734	3983
PITG_05520T0	1.06753	7.82319e-23	up	3142	2024	1207	1367
PITG_08879T0	2.82262	8.36377e-23	up	1725	1647	268	248
PITG_10371T0	-6.04727	8.47762e-23	down	5	4	289	337
PITG_07716T0	2.08614	8.67357e-23	up	1583	887	304	293
PITG_06952T0	-2.77242	8.69262e-23	down	172	90	776	1071
PITG_17592T0	4.0575	9.41713e-23	up	1761	1050	113	59
PITG_08481T0	2.5427	9.63385e-23	up	827	593	135	121
PITG_05746T0	-8.6772	1.01955e-22	down	2	1	626	654
PITG_18119T0	1.21228	1.03378e-22	up	4972	3610	1795	2124
PITG_15472T0	-10.2657	1.10846e-22	down	1	1	1144	1441
PITG_09940T0	-1.16256	1.12624e-22	down	1610	1154	3078	3447
PITG_12949T0	2.18973	1.22719e-22	up	1334	848	209	292
PITG_21398T0	1.4552	1.22832e-22	up	9627	5251	2526	3054
PITG_19023T0	1.22281	1.24255e-22	up	5736	4213	2067	2449
PITG_12950T0	-6.25623	1.26564e-22	down	5	3	313	324
PITG_06841T0	-1.95417	1.30556e-22	down	319	242	1049	1257
PITG_07445T0	-1.18143	1.34827e-22	down	1652	992	2901	3323
PITG_04708T0	5.37963	1.50095e-22	up	474	313	5	15
PITG_11071T0	1.01113	1.57883e-22	up	3494	2337	1424	1608
PITG_03977T0	-4.81007	1.63312e-22	down	12	8	268	320
PITG_13111T0	2.27622	1.6985e-22	up	1324	1112	258	281
PITG_13314T0	-3.48704	1.90242e-22	down	60	41	656	522
PITG_03033T0	1.11806	2.01568e-22	up	3207	2234	1246	1391
PITG_14916T0	-5.54458	2.02175e-22	down	13	3	354	399
PITG_22977T0	-4.26866	2.17888e-22	down	21	14	373	329
PITG_15321T0	1.25856	2.68967e-22	up	2521	1580	871	911
PITG_04522T0	1.24964	2.69504e-22	up	28787	22624	10889	12154
PITG_12464T0	-7.95351	2.86973e-22	down	1	3	435	629
MSTRG.4338.2	5.11179	3.02816e-22	up	309	243	8	9
PITG_11690T0	-1.28224	3.047e-22	down	3833	2908	7899	9536
PITG_08308T0	-3.22152	3.04869e-22	down	50	31	365	423
PITG_20083T0	-5.27669	3.07406e-22	down	14	4	325	383
PITG_00177T0	1.3206	3.11509e-22	up	2247	1575	747	865
PITG_10369T0	1.77222	3.17818e-22	up	1408	1042	371	387
PITG_07528T0	-3.98125	3.22477e-22	down	25	15	296	363
PITG_07992T0	-6.78659	3.22994e-22	down	4	2	322	368
MSTRG.14995.1	-3.46036	3.23798e-22	down	37	29	354	415
PITG_13423T0	-1.45777	3.25277e-22	down	552	363	1241	1388
PITG_09065T0	-2.33976	3.49737e-22	down	204	168	904	1109
PITG_22391T0	3.3997	3.50335e-22	up	1527	626	93	111
PITG_09436T0	1.0613	3.79899e-22	up	3078	2074	1240	1347
PITG_04242T0	1.21391	4.12812e-22	up	2635	1741	903	1074
PITG_09010T0	-1.55061	4.27899e-22	down	464	301	1120	1220
PITG_07349T0	1.81648	4.37198e-22	up	1366	801	294	343
PITG_16495T0	-3.85606	4.4476e-22	down	34	16	361	381
PITG_13452T0	-14.031	4.49079e-22	down	0	0	3283	3283
PITG_03750T0	2.0523	4.66869e-22	up	1165	751	208	276
PITG_02646T0	-6.16211	4.97964e-22	down	7	2	293	370
PITG_08395T0	-5.93427	4.98497e-22	down	4	6	316	339
PITG_19056T0	2.25463	6.06309e-22	up	1381	942	275	233
PITG_03240T0	-2.21226	6.18676e-22	down	236	196	1000	1138
PITG_21055T0	1.31967	6.18751e-22	up	3034	1864	920	1123
PITG_02707T0	-1.24645	6.26805e-22	down	1122	706	2072	2453
PITG_07841T0	1.63401	7.3003e-22	up	1483	1074	422	447
PITG_00457T0	1.23392	7.53246e-22	up	4437	3049	1491	1862
PITG_10750T0	-3.88921	7.94197e-22	down	145	46	1407	1370
PITG_02047T0	1.64874	8.76641e-22	up	2979	1626	702	807
PITG_13559T0	-7.46738	8.88068e-22	down	5	0	390	513
PITG_00987T0	1.06246	8.90356e-22	up	8703	6344	3527	4097
PITG_12191T0	-1.17116	9.12755e-22	down	3378	1949	5718	6685
MSTRG.14147.6	-6.02128	9.33935e-22	down	6	3	269	340
PITG_02741T0	1.94772	9.69171e-22	up	984	619	214	218
PITG_15858T0	-8.51536	1.02055e-21	down	6	18	4692	5670
PITG_05582T0	2.73866	1.02267e-21	up	10362	4000	1030	1103
PITG_13920T0	-1.79201	1.05042e-21	down	333	244	988	1122
PITG_10169T0	1.2153	1.0977e-21	up	6933	5106	2488	3010
PITG_20192T0	1.02825	1.13377e-21	up	3964	2746	1615	1846
PITG_13583T0	-6.90451	1.13463e-21	down	2	11	837	970
PITG_16715T0	4.74773	1.23038e-21	up	677	828	23	40
PITG_05092T0	-5.63077	1.23915e-21	down	7	16	623	660
PITG_01956T0	-8.5149	1.25836e-21	down	1	2	579	574
PITG_18800T0	-1.57722	1.30027e-21	down	509	314	1175	1383
PITG_11947T0	-13.9432	1.30932e-21	down	0	0	2600	3630
PITG_03041T0	-13.8522	1.34683e-21	down	0	0	2734	3084
PITG_00731T0	-2.71361	1.44054e-21	down	93	73	519	638
PITG_12310T0	1.23968	1.73953e-21	up	2021	1358	707	793
PITG_19282T0	1.02543	1.74424e-21	up	4636	3279	1957	2138
PITG_07991T0	1.7223	1.79241e-21	up	6070	3110	1300	1542
PITG_01133T0	-2.84983	1.81445e-21	down	83	70	584	589
PITG_10555T0	-2.08803	1.8726e-21	down	207	140	697	853
PITG_22459T0	2.66326	1.9504e-21	up	599	421	74	96
PITG_18299T0	2.28574	1.98475e-21	up	669	455	113	129
PITG_05881T0	-4.69251	2.17924e-21	down	15	9	346	296
PITG_06092T0	-9.95296	2.2057e-21	down	1	1	952	1126
PITG_04401T0	-9.96612	2.29228e-21	down	2	0	981	1102
PITG_11329T0	3.93656	2.38598e-21	up	2101	1325	152	77
PITG_15675T0	-5.75938	2.85709e-21	down	5	7	374	321
PITG_05222T0	2.65336	3.07464e-21	up	740	406	91	96
PITG_05807T0	-13.772	3.21332e-21	down	0	0	2403	3120
PITG_12903T0	-13.7539	3.28613e-21	down	0	0	2413	3037
PITG_19551T0	1.33102	3.40692e-21	up	1740	1133	557	637
PITG_19166T0	-2.70745	3.60024e-21	down	89	70	500	603
PITG_03620T0	1.18267	3.62547e-21	up	3029	2167	1146	1268
PITG_19814T0	1.34053	3.96253e-21	up	8104	6388	2927	3168
PITG_09403T0	-2.54857	4.85688e-21	down	111	64	508	552
PITG_15903T0	-1.16987	4.93874e-21	down	3429	2601	6875	7514
PITG_07903T0	1.13082	4.97453e-21	up	3501	2506	1375	1518
PITG_02292T0	-2.2144	5.31598e-21	down	220	144	915	843
MSTRG.6124.1	1.35048	5.50885e-21	up	1702	1131	564	598
PITG_02421T0	-4.9627	5.59866e-21	down	11	7	308	275
PITG_08919T0	1.50804	5.66461e-21	up	1404	973	411	468
PITG_07687T0	-2.28837	5.67415e-21	down	214	113	759	884
PITG_12308T0	1.17516	5.79276e-21	up	2582	1599	904	1022
PITG_00302T0	1.07473	6.66986e-21	up	4366	2802	1608	1950
PITG_16535T0	-8.53481	6.75338e-21	down	3	0	495	658
PITG_09664T0	2.35555	7.36743e-21	up	1839	1154	338	266
PITG_13256T0	-1.42214	7.81326e-21	down	646	459	1509	1606
MSTRG.5042.1	-4.17817	8.00853e-21	down	18	13	295	293
PITG_17999T0	2.36906	1.06633e-20	up	1936	1355	262	414
PITG_18248T0	3.09341	1.09455e-20	up	1983	2221	273	270
PITG_11592T0	1.0527	1.10589e-20	up	6502	4737	2675	3055
PITG_03746T0	-3.76408	1.12908e-20	down	332	509	5898	7138
PITG_00999T0	-2.48117	1.17272e-20	down	829	867	5085	5280
PITG_11621T0	-6.86064	1.21338e-20	down	4	2	400	319
PITG_17661T0	-3.69536	1.23043e-20	down	41	19	351	447
PITG_00461T0	1.38373	1.25687e-20	up	4712	3681	1644	1778
PITG_20792T0	-1.03533	1.35364e-20	down	1413	934	2358	2678
PITG_08875T0	-12.8035	1.48649e-20	down	1	0	3431	4141
MSTRG.27848.1	7.8324	1.50572e-20	up	477	384	4	0
PITG_12746T0	2.01029	1.52155e-20	up	869	542	166	199
PITG_00967T0	1.48964	1.58179e-20	up	2398	1677	777	745
PITG_00528T0	2.1363	1.58909e-20	up	806	483	143	161
PITG_01899T0	-3.21145	1.71155e-20	down	48	42	407	484
PITG_12053T0	1.302	1.7299e-20	up	1840	1246	608	706
PITG_15047T0	-6.72405	1.81174e-20	down	3	3	279	394
PITG_11328T0	3.56725	1.96153e-20	up	501	304	40	30
PITG_00213T0	3.36646	2.01478e-20	up	1721	2070	187	223
PITG_15807T0	1.75083	2.03455e-20	up	1815	1110	390	516
PITG_11845T0	-8.39383	2.03922e-20	down	0	3	481	602
PITG_01923T0	1.94852	2.06547e-20	up	1692	906	336	353
PITG_19609T0	-3.50765	2.11663e-20	down	71	28	540	595
PITG_01057T0	-1.46193	2.12863e-20	down	594	410	1326	1584
PITG_02027T0	13.4622	2.24995e-20	up	2511	1502	0	0
MSTRG.11151.1	-2.92728	2.38673e-20	down	62	50	438	465
PITG_00250T0	-6.10813	2.56944e-20	down	3	6	297	378
MSTRG.20978.1	-5.40669	2.58355e-20	down	6	6	264	275
PITG_12782T0	-2.76103	2.73508e-20	down	989	1151	7372	8743
PITG_02830T0	-3.75095	2.82008e-20	down	40	17	364	418
PITG_03661T0	1.07459	2.96188e-20	up	3142	1963	1222	1298
PITG_15969T0	-13.4528	3.07427e-20	down	0	0	2282	2107
PITG_01761T0	-1.3936	3.2153e-20	down	980	701	2329	2314
PITG_09472T0	1.24127	3.25773e-20	up	3514	2549	1335	1369
PITG_08843T0	-6.46954	3.47493e-20	down	2	6	401	373
PITG_00469T0	1.98056	3.68021e-20	up	979	582	202	207
PITG_11270T0	-4.35036	3.79443e-20	down	14	13	268	319
PITG_09169T0	-12.6477	3.90306e-20	down	0	1	3191	3602
PITG_01266T0	-13.4041	3.94298e-20	down	0	0	1861	2419
PITG_11677T0	1.87278	3.98905e-20	up	1609	1030	395	353
PITG_06382T0	-2.92215	4.06414e-20	down	67	38	391	433
PITG_12757T0	5.36393	4.06446e-20	up	431	286	13	5
PITG_11965T0	13.3895	4.28212e-20	up	2122	1604	0	0
PITG_12520T0	1.2309	4.51657e-20	up	2281	1538	840	863
PITG_16473T0	-7.61256	4.57133e-20	down	2	2	336	493
PITG_15387T0	-1.82159	4.65448e-20	down	418	315	1216	1536
PITG_04707T0	2.2391	4.71248e-20	up	945	699	192	175
PITG_12697T0	1.18028	4.72926e-20	up	3555	2098	1236	1344
PITG_16904T0	-1.58605	4.97698e-20	down	418	277	1001	1186
PITG_01113T0	-2.11414	5.44819e-20	down	193	119	700	702
PITG_10571T0	-7.12154	5.46227e-20	down	1	4	377	373
PITG_19855T0	1.58555	5.53169e-20	up	4701	3840	1385	1665
PITG_00081T0	-5.0568	5.61859e-20	down	18	37	969	1130
PITG_03748T0	-1.99631	5.6316e-20	down	252	145	753	888
PITG_18054T0	1.3421	6.04906e-20	up	3801	2145	1164	1250
PITG_09845T0	-2.71487	6.26784e-20	down	87	50	458	472
PITG_16548T0	-2.05457	6.4049e-20	down	317	184	1110	1034
PITG_09941T0	-1.04764	6.44361e-20	down	3265	2259	5403	6630
PITG_04698T0	1.25666	6.65331e-20	up	2399	1475	773	914
PITG_19065T0	1.03382	7.19182e-20	up	3268	2252	1319	1516
PITG_06514T0	1.06544	7.22981e-20	up	42122	32213	18207	19501
PITG_17348T0	-1.31008	7.4047e-20	down	1771	1166	3329	4318
PITG_11605T0	1.19218	7.4421e-20	up	2445	1507	869	927
PITG_16476T0	-3.25268	7.62791e-20	down	199	75	1119	1496
PITG_02802T0	1.20464	7.63815e-20	up	2680	1762	910	1110
PITG_00063T0	-2.63525	7.8057e-20	down	81	56	416	478
PITG_20265T0	-4.24996	8.05573e-20	down	17	20	344	421
PITG_07406T0	-13.2578	8.07146e-20	down	0	0	1777	2080
PITG_12487T0	-1.34163	8.21122e-20	down	928	684	2097	2216
PITG_14459T0	-4.82304	8.62606e-20	down	15	6	259	352
PITG_13574T0	2.31623	8.92504e-20	up	1004	797	166	221
PITG_08708T0	13.4562	9.09567e-20	up	2877	1249	0	0
PITG_07797T0	1.08685	9.51296e-20	up	5033	2957	1837	2054
PITG_02226T0	-8.27221	9.67485e-20	down	2	1	415	557
PITG_13751T0	1.26565	9.7976e-20	up	2669	1576	868	959
PITG_15659T0	-3.43731	1.01012e-19	down	41	24	316	418
PITG_03045T0	4.01565	1.11985e-19	up	889	1168	66	77
PITG_05607T0	-8.19292	1.21874e-19	down	1	2	414	515
PITG_14608T0	13.1996	1.22016e-19	up	2045	1284	0	0
PITG_01737T0	1.14088	1.32185e-19	up	2959	1861	1038	1242
PITG_06476T0	-4.97811	1.32528e-19	down	27	6	477	548
PITG_01282T0	-1.06561	1.35112e-19	down	1311	906	2300	2576
PITG_10287T0	-13.1734	1.4037e-19	down	0	0	1684	1953
PITG_05822T0	1.52855	1.6807e-19	up	1747	1035	455	545
PITG_13768T0	1.89104	1.72277e-19	up	1590	1226	414	390
PITG_14905T0	-13.1405	1.74613e-19	down	0	0	1722	1825
PITG_15596T0	-2.26408	1.76448e-19	down	169	96	653	660
MSTRG.20285.1	-8.20606	2.00203e-19	down	0	3	451	498
PITG_10939T0	-1.55471	2.08537e-19	down	502	373	1265	1455
PITG_19489T0	-13.2822	2.40115e-19	down	0	0	1507	2448
PITG_00482T0	1.33946	2.41065e-19	up	3699	2202	1071	1351
PITG_11858T0	3.11323	2.41766e-19	up	393	266	36	44
PITG_09600T0	1.43714	2.55377e-19	up	2314	1326	647	741
PITG_00483T0	-13.0704	2.7135e-19	down	0	0	1601	1782
PITG_02008T0	-8.24123	2.72804e-19	down	7	22	4657	5790
PITG_00721T0	4.86296	2.74273e-19	up	1973	3842	91	144
PITG_01329T0	2.02098	3.44623e-19	up	761	514	149	181
PITG_22984T0	1.3057	3.47114e-19	up	1548	1034	519	575
PITG_04077T0	-5.34517	3.50748e-19	down	6	6	262	254
PITG_00588T0	1.24085	3.57958e-19	up	2633	1850	905	1096
PITG_10932T0	2.91901	3.65159e-19	up	1501	1170	136	244
PITG_13924T0	2.17037	3.70041e-19	up	1022	628	201	178
PITG_17034T0	1.0851	4.08232e-19	up	15897	12163	6588	7473
PITG_08458T0	-3.41678	4.38616e-19	down	46	49	547	552
PITG_07028T0	1.22025	4.49233e-19	up	2749	1702	986	996
PITG_01878T0	-1.27427	4.54451e-19	down	1553	893	2796	3324
PITG_18235T0	1.223	4.80162e-19	up	2193	1379	782	809
PITG_17803T0	10.047	4.83985e-19	up	1595	549	0	2
PITG_13103T0	12.9776	5.41105e-19	up	1756	1099	0	0
PITG_05592T0	-1.50279	5.48051e-19	down	814	477	1689	2108
PITG_05369T0	-3.98506	5.70574e-19	down	40	14	400	460
PITG_13727T0	-1.28394	5.75265e-19	down	2060	1142	3739	4289
PITG_02972T0	-2.51934	5.8323e-19	down	142	128	757	910
PITG_17002T0	-12.9765	5.84577e-19	down	0	0	1584	1577
PITG_07344T0	-12.9883	6.03138e-19	down	0	0	1406	1801
PITG_01071T0	-2.2863	6.19122e-19	down	128	79	508	542
PITG_06389T0	-4.30928	6.67895e-19	down	42	64	1306	1041
PITG_08974T0	-1.18359	7.18498e-19	down	2124	1600	4145	4832
PITG_17254T0	2.14517	7.53863e-19	up	858	673	168	201
PITG_20522T0	-5.04612	8.11138e-19	down	7	8	264	265
PITG_03598T0	1.49982	8.37921e-19	up	4947	4005	1533	1857
PITG_17730T0	1.37796	8.40157e-19	up	1604	1142	535	578
PITG_00867T0	-1.78829	8.42207e-19	down	506	268	1316	1425
PITG_03065T0	1.9418	8.66343e-19	up	1353	956	334	296
PITG_18117T0	-4.87592	8.87917e-19	down	18	5	341	335
PITG_14547T0	-2.79152	9.18918e-19	down	91	49	510	485
PITG_11434T0	1.94208	9.66573e-19	up	1016	773	246	247
PITG_08162T0	-2.20699	1.0528e-18	down	195	106	651	783
PITG_17035T0	1.16584	1.08519e-18	up	2089	1313	759	819
PITG_18385T0	-3.7779	1.10253e-18	down	57	78	1030	1031
PITG_04786T0	12.986	1.11488e-18	up	1972	970	0	0
PITG_10392T0	2.25994	1.18003e-18	up	1394	1155	301	266
PITG_09983T0	-12.8488	1.21062e-18	down	0	0	1346	1558
PITG_13030T0	-12.8681	1.29543e-18	down	0	0	1300	1650
PITG_20614T0	-12.9024	1.37158e-18	down	0	0	1274	1753
PITG_17586T0	-7.43249	1.39187e-18	down	4	0	329	377
PITG_10412T0	-8.01817	1.4426e-18	down	2	1	406	403
PITG_01868T0	-3.18851	1.47307e-18	down	44	31	314	407
PITG_03496T0	-2.7903	1.58253e-18	down	268	109	1173	1448
PITG_09287T0	-12.8013	1.6566e-18	down	0	0	1302	1508
PITG_02028T0	-12.9142	1.68724e-18	down	0	0	1237	1820
PITG_19111T0	2.03591	1.75839e-18	up	2575	2189	530	724
PITG_10219T0	1.17982	1.7855e-18	up	2344	1576	824	993
PITG_06483T0	-1.32133	1.7876e-18	down	973	729	2184	2314
PITG_03463T0	1.76266	1.8646e-18	up	2636	2220	702	836
PITG_15896T0	6.07195	1.88155e-18	up	287	217	2	6
PITG_15721T0	-2.90262	1.91709e-18	down	55	36	341	370
PITG_13248T0	-3.41747	1.96582e-18	down	32	28	314	370
PITG_13424T0	-3.57674	2.03236e-18	down	29	29	348	397
PITG_01053T0	2.63007	2.04967e-18	up	1254	580	145	154
PITG_16359T0	3.40726	2.11536e-18	up	910	920	107	80
PITG_01513T0	-12.7603	2.12376e-18	down	0	0	1307	1420
PITG_03836T0	1.31809	2.1679e-18	up	1572	1092	526	598
PITG_12827T0	-5.17587	2.23668e-18	down	7	6	258	236
PITG_00183T0	1.33745	2.28525e-18	up	5445	3460	1573	2117
PITG_19677T0	2.88169	2.29523e-18	up	1070	849	160	115
MSTRG.12824.1	4.9914	2.4145e-18	up	287	243	6	12
PITG_08206T0	12.8841	2.43359e-18	up	1364	1216	0	0
PITG_06721T0	-12.759	2.44079e-18	down	0	0	1225	1508
PITG_19938T0	2.66388	2.54087e-18	up	1754	773	178	224
PITG_07190T0	6.12394	2.54848e-18	up	356	186	2	6
PITG_07297T0	12.7697	2.56581e-18	up	1390	1038	0	0
PITG_03198T0	-2.25462	2.66085e-18	down	137	92	510	638
PITG_01219T0	-2.4979	2.68151e-18	down	120	106	643	726
PITG_18440T0	1.91762	2.69921e-18	up	1085	661	247	231
PITG_10004T0	2.32683	2.9854e-18	up	709	419	119	113
PITG_07256T0	-1.80773	3.03829e-18	down	617	320	1523	1841
PITG_12194T0	1.75158	3.05159e-18	up	1036	755	277	284
PITG_02840T0	-12.7371	3.07523e-18	down	0	0	1186	1508
MSTRG.21986.1	-2.34194	3.09775e-18	down	107	74	449	515
PITG_05006T0	1.54079	3.10453e-18	up	1502	881	392	456
PITG_14767T0	-4.39099	3.24111e-18	down	101	24	1140	1398
MSTRG.6724.2	-7.54851	3.38037e-18	down	0	4	402	420
PITG_13174T0	1.77221	3.51288e-18	up	2409	1244	517	575
PITG_20709T0	-2.1918	3.61111e-18	down	165	123	614	781
PITG_04574T0	2.93675	3.64611e-18	up	472	326	59	50
PITG_00764T0	1.13115	3.66215e-18	up	3565	2626	1409	1582
PITG_18518T0	1.45039	3.78493e-18	up	1549	1103	506	515
PITG_19240T0	-5.07112	3.82153e-18	down	11	23	589	712
MSTRG.13126.2	-3.1839	3.94253e-18	down	45	32	316	423
PITG_13826T0	12.6841	3.98699e-18	up	1458	880	0	0
PITG_17992T0	1.19969	4.31e-18	up	1839	1247	683	725
PITG_22547T0	-2.20142	4.32397e-18	down	143	111	598	639
PITG_14390T0	-3.2052	4.33364e-18	down	38	26	291	328
PITG_12256T0	1.37222	4.61439e-18	up	1783	1106	524	639
PITG_13986T0	1.4874	4.91313e-18	up	1590	1181	509	536
PITG_06019T0	2.87243	4.91491e-18	up	538	439	75	67
PITG_11584T0	-3.19377	5.07646e-18	down	1307	402	7720	7451
PITG_00390T0	-1.39532	5.25283e-18	down	2259	1831	5259	6254
PITG_05103T0	-2.75819	5.2559e-18	down	144	147	1078	1059
PITG_08016T0	2.55558	5.38823e-18	up	464	320	68	72
PITG_04928T0	12.642	5.61368e-18	up	1286	941	0	0
PITG_10212T0	-3.7217	5.66164e-18	down	28	14	266	305
PITG_14988T0	1.3227	5.88838e-18	up	1427	914	467	509
PITG_21393T0	2.4166	5.98013e-18	up	3953	2233	440	766
PITG_01240T0	-12.6871	6.20414e-18	down	0	0	1082	1527
PITG_17829T0	1.61615	6.33134e-18	up	1254	910	370	374
PITG_20581T0	-12.6449	6.45013e-18	down	0	0	1087	1443
PITG_02053T0	1.21422	6.63798e-18	up	10152	7883	4099	4154
PITG_02623T0	-2.16814	6.87489e-18	down	1203	517	3742	4011
PITG_02784T0	-3.17273	6.90536e-18	down	54	27	374	374
PITG_15628T0	-12.6216	7.12333e-18	down	0	0	1273	1195
PITG_05531T0	1.99448	7.16317e-18	up	1658	1093	293	434
PITG_13277T0	-1.58088	7.17389e-18	down	374	272	962	1077
PITG_09449T0	1.70089	7.29031e-18	up	1064	646	269	276
PITG_07025T0	-12.5664	7.61551e-18	down	0	0	1114	1273
PITG_15021T0	-5.64941	7.96052e-18	down	4	5	228	254
PITG_09249T0	-12.6419	8.01421e-18	down	0	0	1054	1474
PITG_04709T0	-12.5495	8.58834e-18	down	0	0	1142	1213
PITG_05966T0	-12.5345	9.40137e-18	down	0	0	1126	1205
PITG_03702T0	12.5415	9.59414e-18	up	1297	813	0	0
PITG_07793T0	-12.53	1.00387e-17	down	0	0	1139	1183
PITG_09525T0	1.28313	1.02289e-17	up	1730	1171	617	631
PITG_16491T0	-1.72805	1.02443e-17	down	296	204	786	957
PITG_07317T0	-12.5308	1.03533e-17	down	0	0	1057	1275
PITG_21257T0	-1.43423	1.04054e-17	down	471	303	1009	1177
PITG_10871T0	2.25422	1.0577e-17	up	588	379	95	117
PITG_09647T0	-4.98192	1.09673e-17	down	9	5	234	224
PITG_13596T0	2.31161	1.20041e-17	up	7354	7896	1661	1715
PITG_22675T0	-7.91851	1.2675e-17	down	1	2	404	360
PITG_15963T0	-9.18149	1.35498e-17	down	1	1	517	706
PITG_15129T0	-2.24469	1.41335e-17	down	168	140	700	862
PITG_03804T0	12.5191	1.43827e-17	up	1151	884	0	0
PITG_11498T0	-2.80756	1.46662e-17	down	57	43	352	387
PITG_19119T0	-2.94464	1.51182e-17	down	859	1140	8094	9213
PITG_06949T0	-1.57317	1.53774e-17	down	422	269	963	1187
PITG_12176T0	-2.0793	1.59808e-17	down	289	255	1148	1325
PITG_19622T0	12.4652	1.70328e-17	up	1259	752	0	0
PITG_12141T0	1.40635	1.73027e-17	up	2460	1865	783	952
PITG_00523T0	1.17666	1.77311e-17	up	1828	1153	659	714
PITG_05631T0	1.1356	1.85181e-17	up	6025	4614	2453	2690
PITG_20103T0	-1.15414	1.86949e-17	down	876	573	1558	1817
PITG_00209T0	12.465	1.90027e-17	up	1123	842	0	0
PITG_05225T0	-1.99797	2.03253e-17	down	423	211	1173	1416
PITG_12401T0	-12.4182	2.03679e-17	down	0	0	995	1160
PITG_13461T0	-7.91378	2.04786e-17	down	3	0	369	373
PITG_13842T0	1.18192	2.05567e-17	up	2073	1277	712	824
PITG_04564T0	1.24681	2.07979e-17	up	3594	2307	1133	1471
PITG_22310T0	1.52909	2.1429e-17	up	1207	764	322	391
PITG_02447T0	1.42221	2.14353e-17	up	1179	773	356	406
PITG_06114T0	-1.46542	2.15916e-17	down	3647	3122	9358	10749
PITG_07898T0	-12.4042	2.16145e-17	down	0	0	1007	1125
PITG_13494T0	-12.4094	2.21692e-17	down	0	0	979	1164
MSTRG.27789.1	2.74399	2.26482e-17	up	405	277	49	58
MSTRG.13352.2	-2.01692	2.27649e-17	down	206	119	618	746
PITG_02863T0	-2.76855	2.39482e-17	down	98	53	559	495
PITG_00593T0	1.45738	2.41098e-17	up	1250	796	355	423
PITG_21945T0	-1.43355	2.45622e-17	down	894	503	1922	1960
PITG_06647T0	1.66024	2.46065e-17	up	5050	4440	1532	1705
PITG_06047T0	1.9693	2.49887e-17	up	867	663	206	208
PITG_09261T0	1.16097	2.54531e-17	up	1737	1140	631	715
PITG_03704T0	-12.4382	2.57776e-17	down	0	0	935	1258
PITG_05619T0	-6.3532	2.64803e-17	down	2	4	261	265
PITG_09863T0	1.24855	2.68617e-17	up	1651	1150	597	642
MSTRG.21719.3	-4.59274	2.89492e-17	down	14	24	496	530
MSTRG.21719.4	-4.59274	2.89492e-17	down	14	24	496	530
PITG_00673T0	-12.3711	2.95127e-17	down	0	0	943	1145
PITG_22865T0	1.66749	3.21451e-17	up	3527	1819	772	950
PITG_06835T0	-12.4086	3.23532e-17	down	0	0	911	1238
PITG_09910T0	-12.3397	3.30674e-17	down	0	0	980	1057
PITG_17681T0	-5.03338	3.34117e-17	down	8	5	194	252
PITG_07663T0	-5.78898	3.48602e-17	down	5	4	295	224
PITG_11458T0	2.23135	3.5528e-17	up	799	457	142	133
PITG_12489T0	1.38386	3.5855e-17	up	1627	992	515	525
PITG_14721T0	2.74346	3.63598e-17	up	2632	3047	453	487
PITG_19517T0	-4.08386	3.69662e-17	down	27	10	319	314
PITG_07848T0	4.13699	3.75724e-17	up	1153	1868	92	105
PITG_07679T0	-4.4832	3.82028e-17	down	12	17	315	399
PITG_05497T0	-1.88743	3.82466e-17	down	214	158	711	740
PITG_10739T0	4.78795	4.34539e-17	up	258	231	11	8
PITG_02332T0	-9.04133	4.36014e-17	down	3	0	1102	450
PITG_19103T0	-1.84341	4.41855e-17	down	225	152	642	779
PITG_00877T0	-9.01258	4.68068e-17	down	0	2	483	616
PITG_18007T0	1.56498	4.72231e-17	up	1115	763	332	333
PITG_17174T0	3.5323	4.86919e-17	up	1894	1299	86	209
PITG_06854T0	-12.2778	4.92391e-17	down	0	0	915	1039
PITG_08776T0	-1.76361	5.41149e-17	down	427	353	1375	1451
PITG_12892T0	2.01923	5.42683e-17	up	745	572	164	181
PITG_21607T0	1.20607	5.53817e-17	up	1658	1145	602	675
PITG_03372T0	1.45375	5.68678e-17	up	1672	1032	519	504
PITG_16069T0	-2.63563	5.9267e-17	down	2222	777	8924	9391
PITG_15839T0	2.00401	5.96588e-17	up	765	588	173	185
PITG_06174T0	-5.50129	6.20966e-17	down	5	4	211	217
MSTRG.16088.1	-2.45577	6.2983e-17	down	84	57	382	429
PITG_01444T0	3.35287	6.5761e-17	up	1796	1047	90	202
PITG_03402T0	-2.23907	6.89981e-17	down	166	87	588	638
PITG_14972T0	-2.86972	7.13886e-17	down	53	33	310	345
PITG_16118T0	1.37898	7.31621e-17	up	1899	1437	650	710
PITG_13225T0	2.06315	7.55543e-17	up	924	723	215	203
PITG_16179T0	-3.53094	8.12557e-17	down	37	29	451	350
PITG_05248T0	-3.22787	8.28369e-17	down	36	32	334	345
PITG_06619T0	1.06913	8.29742e-17	up	4347	3235	1826	2000
PITG_16278T0	-3.63744	8.98427e-17	down	27	15	239	304
PITG_14840T0	-7.14257	9.26258e-17	down	1	3	257	353
PITG_01556T0	-12.1903	9.32202e-17	down	0	0	909	925
PITG_16936T0	-7.20974	9.32796e-17	down	4	0	296	305
PITG_03150T0	1.23001	9.71637e-17	up	2931	2122	1139	1130
PITG_09526T0	1.28449	9.77611e-17	up	16759	13889	6331	7157
PITG_14621T0	-2.65204	9.88477e-17	down	66	51	370	408
PITG_06381T0	-1.20525	1.01153e-16	down	2385	1826	4661	5674
PITG_05611T0	-2.61532	1.01582e-16	down	107	101	680	692
PITG_10679T0	-6.12733	1.0605e-16	down	6	1	241	255
PITG_07343T0	-7.29626	1.06904e-16	down	0	5	418	474
PITG_04049T0	-5.45167	1.07895e-16	down	21	3	522	490
PITG_10341T0	3.19552	1.09275e-16	up	552	262	43	47
PITG_00568T0	3.02006	1.09534e-16	up	753	605	104	73
PITG_00986T0	1.25216	1.14142e-16	up	1825	1255	615	746
PITG_13183T0	-12.163	1.1492e-16	down	0	0	812	996
PITG_12839T0	1.24521	1.15908e-16	up	1681	1085	601	615
PITG_11566T0	-1.38001	1.17564e-16	down	509	347	1071	1270
PITG_07827T0	1.35535	1.27295e-16	up	1478	1056	509	534
PITG_13960T0	1.80835	1.2752e-16	up	1520	990	311	442
PITG_13437T0	12.3999	1.29174e-16	up	1416	579	0	0
PITG_15414T0	-5.23645	1.5072e-16	down	5	6	215	228
PITG_10707T0	1.22851	1.53379e-16	up	2870	2175	1096	1187
PITG_15747T0	-7.6378	1.55789e-16	down	1	2	302	330
PITG_11497T0	-1.30075	1.63422e-16	down	1774	960	3222	3697
PITG_06094T0	-4.63423	1.6852e-16	down	9	13	296	300
PITG_16735T0	1.5463	1.78687e-16	up	1068	713	288	352
MSTRG.15850.1	-8.84545	1.83251e-16	down	0	2	449	528
PITG_01130T0	-7.16699	1.85258e-16	down	4	0	269	316
PITG_07828T0	2.13235	1.87744e-16	up	921	665	158	226
PITG_07440T0	2.44856	1.88703e-16	up	576	413	80	112
PITG_07036T0	1.13879	1.97752e-16	up	6906	4589	2367	3122
PITG_20771T0	-5.90257	2.02767e-16	down	3	4	217	229
PITG_00636T0	12.215	2.05115e-16	up	847	772	0	0
PITG_12309T0	1.6243	2.23469e-16	up	993	702	287	291
PITG_06474T0	1.33557	2.30669e-16	up	1214	814	399	443
PITG_00448T0	2.57731	2.32041e-16	up	1325	621	175	153
PITG_06863T0	12.0876	2.35445e-16	up	1002	557	0	0
PITG_21151T0	3.22801	2.3555e-16	up	1810	1883	259	168
MSTRG.8061.2	-7.33118	2.36512e-16	down	4	0	356	291
PITG_02029T0	-12.0995	2.42538e-16	down	0	0	731	1004
PITG_22406T0	4.5089	2.518e-16	up	226	162	8	10
PITG_07184T0	-3.8021	2.56967e-16	down	19	20	278	308
PITG_00570T0	1.55754	2.60307e-16	up	1351	836	393	377
PITG_03462T0	2.16382	2.60864e-16	up	1130	950	213	287
PITG_20074T0	2.69727	2.72299e-16	up	618	540	82	111
PITG_18382T0	-3.55245	2.7556e-16	down	39	49	534	605
PITG_09613T0	-1.49867	2.78253e-16	down	1135	915	2751	3450
PITG_06075T0	1.53803	2.93658e-16	up	1504	874	381	467
PITG_11000T0	12.0337	2.97845e-16	up	948	548	0	0
PITG_00938T0	12.0349	2.99324e-16	up	951	547	0	0
PITG_11838T0	-5.68737	3.31347e-16	down	5	3	183	249
PITG_03480T0	4.83581	3.37804e-16	up	426	172	8	13
PITG_14356T0	3.27638	3.48337e-16	up	422	330	47	35
PITG_12137T0	-6.97806	3.49175e-16	down	5	0	256	380
PITG_06802T0	1.59214	3.49652e-16	up	935	637	250	298
PITG_03589T0	1.53695	3.62895e-16	up	1249	943	379	422
PITG_22242T0	-2.57505	3.90829e-16	down	84	49	365	459
PITG_19179T0	1.16792	3.99094e-16	up	3959	2308	1299	1590
PITG_19148T0	1.94246	4.05794e-16	up	1414	749	253	325
PITG_01002T0	-6.97255	4.05939e-16	down	1	3	247	293
PITG_06892T0	2.3386	4.2199e-16	up	614	358	102	96
PITG_21727T0	-1.51219	4.27938e-16	down	1050	876	2718	3172
PITG_17950T0	-1.97437	4.28074e-16	down	640	297	1733	1998
PITG_15964T0	11.9827	4.29512e-16	up	802	604	0	0
PITG_15834T0	1.98466	4.48999e-16	up	709	416	140	154
PITG_21665T0	1.98466	4.48999e-16	up	709	416	140	154
PITG_20412T0	1.24719	4.59843e-16	up	1598	1129	562	649
PITG_01625T0	-4.63996	4.65651e-16	down	12	5	213	221
PITG_07959T0	-6.53324	4.903e-16	down	7	0	304	335
PITG_15270T0	1.47253	4.96842e-16	up	1442	1094	454	516
PITG_09825T0	-3.44793	5.15299e-16	down	28	17	253	257
PITG_14222T0	-11.9346	5.15673e-16	down	0	0	686	858
PITG_03768T0	1.04962	5.26621e-16	up	3537	2086	1309	1504
PITG_11689T0	1.07271	5.30586e-16	up	12978	9998	5302	6334
PITG_03018T0	-3.28659	5.34161e-16	down	96	123	1227	1141
PITG_03546T0	1.16285	5.39739e-16	up	6491	3560	2184	2426
PITG_02928T0	-5.77562	5.51128e-16	down	6	2	237	210
PITG_08461T0	-2.45401	5.57214e-16	down	213	210	1097	1432
PITG_02679T0	2.46619	5.70114e-16	up	697	613	114	142
PITG_00790T0	-2.01877	6.0794e-16	down	163	106	510	632
PITG_12881T0	1.01307	6.23177e-16	up	2695	1906	1154	1246
PITG_14151T0	1.2317	6.46545e-16	up	1680	1061	554	664
PITG_09985T0	12.2731	6.521e-16	up	1366	485	0	0
PITG_00329T0	-3.67289	6.57709e-16	down	201	343	3600	4391
PITG_02107T0	-11.8606	7.18344e-16	down	0	0	707	754
PITG_09587T0	1.44946	7.28808e-16	up	1102	768	332	389
PITG_08845T0	-9.07268	7.34467e-16	down	2	0	643	454
PITG_01963T0	11.98	7.48351e-16	up	738	644	0	0
PITG_02783T0	1.92002	7.70186e-16	up	621	404	134	149
PITG_22396T0	-2.31295	7.94061e-16	down	294	296	1468	1732
PITG_06976T0	-3.41253	8.13492e-16	down	662	179	3978	4672
PITG_18713T0	1.57112	8.53566e-16	up	1086	782	330	332
MSTRG.10615.2	-1.7144	8.77333e-16	down	288	218	803	958
PITG_00488T0	1.04497	8.9853e-16	up	10165	7777	4520	4704
PITG_02136T0	-1.93508	9.63434e-16	down	166	115	519	611
PITG_00591T0	-11.8515	9.7163e-16	down	0	0	634	825
PITG_17419T0	2.95442	9.9994e-16	up	438	351	59	49
PITG_09355T0	-4.22394	1.01738e-15	down	16	23	417	385
PITG_02730T0	1.25689	1.03465e-15	up	2680	1613	825	1043
PITG_18928T0	-1.29774	1.04025e-15	down	608	372	1156	1351
PITG_12427T0	1.34191	1.0415e-15	up	5445	4488	1965	2233
PITG_07354T0	1.05173	1.06175e-15	up	2424	1608	1007	1025
MSTRG.3564.2	-11.1966	1.07172e-15	down	1	0	1303	1162
PITG_18288T0	1.78197	1.10103e-15	up	1312	1028	316	411
PITG_01810T0	1.55668	1.12415e-15	up	1014	680	302	300
PITG_14713T0	-2.31918	1.13965e-15	down	119	66	471	480
PITG_04591T0	-11.838	1.15058e-15	down	0	0	747	686
PITG_01649T0	1.63697	1.18937e-15	up	897	621	255	257
PITG_03898T0	-11.8044	1.20126e-15	down	0	0	624	787
PITG_03151T0	-8.71691	1.29599e-15	down	1	1	373	514
PITG_13912T0	2.87809	1.31783e-15	up	503	315	65	50
PITG_07153T0	1.73976	1.33869e-15	up	1053	786	257	328
PITG_08059T0	1.52134	1.35855e-15	up	1172	688	321	349
PITG_12486T0	-1.2306	1.40228e-15	down	716	520	1468	1591
PITG_14141T0	1.2899	1.41903e-15	up	5536	4432	2155	2187
PITG_01239T0	11.9171	1.4557e-15	up	683	632	0	0
PITG_21017T0	-11.7627	1.46403e-15	down	0	0	681	682
PITG_02349T0	4.68275	1.4706e-15	up	406	163	12	10
PITG_02115T0	1.38874	1.4838e-15	up	1778	1261	622	597
PITG_16376T0	1.17404	1.54625e-15	up	1475	981	547	592
PITG_04739T0	-2.23842	1.55666e-15	down	151	80	555	563
PITG_18334T0	1.28723	1.57844e-15	up	1396	961	498	515
PITG_21278T0	1.65991	1.62983e-15	up	976	740	273	303
PITG_10995T0	-1.34513	1.65032e-15	down	627	367	1269	1342
PITG_11085T0	-2.16831	1.68157e-15	down	200	107	617	807
PITG_10940T0	1.831	1.68533e-15	up	3871	2052	920	772
PITG_08148T0	-8.695	1.80854e-15	down	0	2	373	515
PITG_10238T0	-11.711	1.82954e-15	down	0	0	629	689
PITG_00287T0	11.7211	1.87307e-15	up	723	468	0	0
PITG_04475T0	-11.749	1.87444e-15	down	0	0	695	653
PITG_09508T0	1.3858	1.99721e-15	up	1165	769	382	391
PITG_09306T0	-11.7054	2.09568e-15	down	0	0	654	656
PITG_14138T0	-11.6799	2.22641e-15	down	0	0	614	676
PITG_10082T0	-3.25645	2.28035e-15	down	44	20	298	326
PITG_00110T0	1.97857	2.32367e-15	up	644	425	144	139
PITG_12556T0	3.85262	2.33808e-15	up	380	191	23	17
PITG_02546T0	1.41192	2.39794e-15	up	1813	1402	593	693
PITG_04665T0	1.45492	2.40439e-15	up	1016	695	302	354
PITG_06365T0	12.2174	2.48736e-15	up	1387	419	0	0
PITG_06404T0	11.6984	2.5417e-15	up	663	493	0	0
PITG_17825T0	-11.6839	2.70854e-15	down	0	0	660	629
PITG_13170T0	-11.6574	2.78103e-15	down	0	0	576	697
PITG_06880T0	-11.6453	2.78218e-15	down	0	0	604	655
PITG_05956T0	-4.88195	2.78367e-15	down	10	4	220	201
PITG_14238T0	-11.6899	2.85089e-15	down	0	0	561	744
PITG_18725T0	1.81796	2.87185e-15	up	1969	1521	434	625
PITG_14726T0	-8.55465	2.87832e-15	down	1	1	366	423
PITG_06088T0	-1.14451	2.99777e-15	down	699	474	1302	1416
PITG_11942T0	-1.08889	3.01087e-15	down	4395	3461	8332	9482
MSTRG.13084.1	-3.33979	3.01533e-15	down	48	58	527	658
PITG_08846T0	3.07967	3.07349e-15	up	17417	5193	1403	1172
PITG_06908T0	-11.6411	3.1299e-15	down	0	0	567	692
PITG_15745T0	-1.57519	3.1808e-15	down	587	374	1561	1410
PITG_01969T0	-10.9429	3.36557e-15	down	1	0	981	1099
PITG_19015T0	-3.31156	3.37366e-15	down	31	18	248	256
PITG_14134T0	1.81747	3.40356e-15	up	774	531	171	219
PITG_06689T0	-11.6302	3.46885e-15	down	0	0	625	618
PITG_03561T0	1.90038	3.6594e-15	up	1185	993	280	347
PITG_07670T0	-8.5277	3.68067e-15	down	1	1	373	400
PITG_10888T0	-11.6131	3.71351e-15	down	0	0	612	617
PITG_01056T0	-2.15347	3.77679e-15	down	386	175	1250	1268
PITG_04588T0	1.54484	3.79588e-15	up	1403	783	367	404
MSTRG.21365.1	5.68334	3.91302e-15	up	235	155	2	6
PITG_02229T0	7.28437	3.98106e-15	up	305	279	4	0
PITG_07290T0	-4.77158	4.00459e-15	down	7	11	239	302
PITG_05675T0	1.65551	4.01525e-15	up	2672	2335	820	891
PITG_12537T0	4.32555	4.16061e-15	up	234	179	8	14
PITG_07160T0	1.43055	4.17531e-15	up	1098	670	324	357
PITG_19679T0	1.60392	4.2315e-15	up	807	519	219	236
PITG_01418T0	-3.04816	4.23744e-15	down	240	81	1306	1305
PITG_19113T0	11.6131	4.33079e-15	up	626	464	0	0
PITG_02034T0	1.33795	4.37933e-15	up	4579	2409	1331	1497
PITG_15962T0	2.25279	4.40916e-15	up	468	319	86	87
PITG_04927T0	11.5893	4.45299e-15	up	639	441	0	0
PITG_14281T0	-6.68476	4.53215e-15	down	5	0	250	265
PITG_22689T0	-11.5674	4.6651e-15	down	0	0	551	644
PITG_06632T0	11.6543	4.69032e-15	up	607	502	0	0
PITG_12563T0	-11.581	4.83941e-15	down	0	0	607	594
PITG_00646T0	-1.19212	4.8855e-15	down	876	533	1520	1830
PITG_01937T0	-1.05089	5.0701e-15	down	926	622	1558	1806
PITG_10591T0	-1.78396	5.0964e-15	down	229	174	720	747
PITG_08552T0	11.5685	5.14917e-15	up	667	410	0	0
PITG_00131T0	-11.5431	5.29538e-15	down	0	0	552	622
MSTRG.11502.2	11.5556	5.5191e-15	up	624	431	0	0
PITG_18169T0	-11.5699	5.57267e-15	down	0	0	524	676
PITG_17799T0	4.34903	5.67767e-15	up	583	207	21	17
PITG_14067T0	2.12185	5.72963e-15	up	597	449	129	125
PITG_16062T0	11.613	5.75033e-15	up	739	389	0	0
PITG_13374T0	-11.6042	5.99147e-15	down	0	0	650	567
MSTRG.3085.1	-5.09848	6.03654e-15	down	10	3	189	265
PITG_11975T0	-4.31601	6.45799e-15	down	11	8	175	224
PITG_12725T0	1.63508	6.53994e-15	up	1372	1093	383	465
MSTRG.6719.2	-2.89918	6.55163e-15	down	57	48	349	491
PITG_18720T0	1.22055	6.55879e-15	up	33305	27964	13138	15101
PITG_20116T0	1.04355	6.66183e-15	up	4239	2438	1614	1726
PITG_09939T0	-3.83008	6.74932e-15	down	24	24	417	312
PITG_06682T0	-11.4983	7.01598e-15	down	0	0	536	602
PITG_14620T0	-11.524	7.1286e-15	down	0	0	512	650
PITG_00613T0	1.23809	7.23747e-15	up	2876	2160	1015	1254
MSTRG.21985.3	-11.5228	7.29227e-15	down	0	0	588	565
PITG_04948T0	-3.67726	7.63757e-15	down	35	13	286	334
PITG_18458T0	-1.18785	7.7306e-15	down	2031	1603	4068	4762
PITG_10648T0	-1.48905	8.25545e-15	down	407	310	1007	1126
PITG_02011T0	-11.4727	8.26617e-15	down	0	0	536	581
PITG_06456T0	-11.487	8.60706e-15	down	0	0	504	628
PITG_02533T0	-11.6055	9.18794e-15	down	0	0	680	535
PITG_14573T0	1.51877	9.47253e-15	up	2086	1620	600	781
PITG_15081T0	-2.01929	9.51556e-15	down	139	94	449	543
PITG_06651T0	-1.37318	9.73342e-15	down	1821	941	3373	3946
PITG_18339T0	4.86856	9.90938e-15	up	1121	2277	86	48
PITG_13505T0	-1.65666	9.95125e-15	down	384	315	1108	1245
PITG_11126T0	-3.02694	9.98034e-15	down	61	62	455	639
PITG_11241T0	-8.64678	9.99838e-15	down	3	14	3728	4529
PITG_15243T0	3.13951	1.00154e-14	up	2679	3874	386	459
PITG_20948T0	-7.4619	1.01653e-14	down	3	0	246	296
MSTRG.22398.1	-5.93705	1.04944e-14	down	6	1	192	243
PITG_14625T0	11.4979	1.05668e-14	up	672	366	0	0
PITG_03532T0	1.45048	1.07578e-14	up	1240	762	340	423
PITG_14400T0	-2.01069	1.07585e-14	down	380	179	1114	1169
PITG_03942T0	-11.4681	1.15435e-14	down	0	0	577	532
PITG_03487T0	-3.7	1.16112e-14	down	20	23	280	328
PITG_04196T0	-11.4098	1.22193e-14	down	0	0	507	563
PITG_15282T0	-4.06998	1.23453e-14	down	23	8	261	263
PITG_07321T0	6.90601	1.24946e-14	up	526	307	7	0
PITG_14768T0	11.4548	1.25431e-14	up	642	362	0	0
PITG_14284T0	11.4237	1.27094e-14	up	570	393	0	0
PITG_19108T0	-11.4225	1.31971e-14	down	0	0	545	531
PITG_00669T0	-1.88819	1.34894e-14	down	233	145	754	696
PITG_06671T0	-2.87607	1.35906e-14	down	64	35	314	440
PITG_07749T0	6.76634	1.39029e-14	up	770	773	14	1
PITG_14863T0	3.82296	1.39955e-14	up	510	340	41	21
PITG_12812T0	-8.40813	1.41667e-14	down	0	2	351	372
PITG_18752T0	1.1559	1.42206e-14	up	3196	1800	1097	1212
PITG_08358T0	-4.25191	1.42353e-14	down	14	8	178	260
PITG_05141T0	1.10901	1.45897e-14	up	3701	2769	1444	1741
PITG_11762T0	1.71398	1.46077e-14	up	714	483	189	193
PITG_10855T0	2.6065	1.49496e-14	up	361	266	50	59
PITG_06710T0	2.25831	1.52929e-14	up	506	345	97	89
PITG_03558T0	-5.78148	1.57056e-14	down	7	1	207	235
MSTRG.15461.1	-7.44291	1.58766e-14	down	3	0	238	297
PITG_07657T0	1.44872	1.62816e-14	up	1172	747	370	361
PITG_03445T0	1.26389	1.64779e-14	up	2421	1356	779	839
PITG_06778T0	-3.15531	1.69729e-14	down	53	23	343	343
PITG_20489T0	6.16863	1.79849e-14	up	529	145	5	4
PITG_03309T0	-1.42043	1.80732e-14	down	429	308	947	1136
MSTRG.1425.1	-4.46849	1.84911e-14	down	11	6	167	225
PITG_15907T0	-3.88181	2.01056e-14	down	29	10	284	293
PITG_06895T0	-11.3279	2.0825e-14	down	0	0	469	543
PITG_21623T0	-10.6529	2.08331e-14	down	1	0	811	889
PITG_21846T0	-11.3269	2.16324e-14	down	0	0	462	550
PITG_14215T0	2.04155	2.20726e-14	up	1175	1069	273	317
PITG_13421T0	11.4181	2.27338e-14	up	508	431	0	0
PITG_01811T0	-11.3088	2.31173e-14	down	0	0	469	529
MSTRG.9405.6	-11.4094	2.35543e-14	down	0	0	437	640
PITG_14225T0	-11.3043	2.37894e-14	down	0	0	467	528
PITG_08569T0	-6.43098	2.44967e-14	down	10	0	401	422
PITG_02757T0	-2.20795	2.46797e-14	down	181	89	578	698
PITG_04382T0	2.47704	2.48801e-14	up	756	458	87	141
MSTRG.5041.1	-7.65803	2.61543e-14	down	3	0	232	390
PITG_04289T0	1.56106	2.73389e-14	up	1064	663	310	297
PITG_13394T0	-11.2795	2.78027e-14	down	0	0	459	519
PITG_21013T0	-6.37581	2.82634e-14	down	7	0	267	303
PITG_13372T0	-1.41962	2.87129e-14	down	391	238	842	905
PITG_11572T0	-2.28305	2.89007e-14	down	536	219	1836	1830
PITG_07382T0	-8.37625	2.89941e-14	down	2	0	324	363
PITG_01249T0	-11.2711	2.91773e-14	down	0	0	460	512
PITG_11131T0	11.4283	2.95417e-14	up	684	320	0	0
PITG_08577T0	-2.53008	3.00145e-14	down	74	42	341	351
PITG_08417T0	-11.3222	3.06227e-14	down	0	0	429	583
PITG_09536T0	1.16656	3.06818e-14	up	2476	1417	840	950
PITG_08369T0	11.3093	3.11002e-14	up	501	380	0	0
PITG_14945T0	11.3169	3.12154e-14	up	588	326	0	0
PITG_02009T0	-11.3654	3.24638e-14	down	0	0	421	624
PITG_21765T0	1.91726	3.25427e-14	up	800	632	179	226
PITG_01706T0	-11.2516	3.29943e-14	down	0	0	453	506
PITG_13431T0	2.56294	3.42289e-14	up	933	589	98	173
PITG_13848T0	11.4874	3.53251e-14	up	477	489	0	0
PITG_16475T0	-10.5706	3.56486e-14	down	1	0	743	865
PITG_11624T0	-5.11845	3.62922e-14	down	11	4	186	350
PITG_06336T0	-3.8416	3.68636e-14	down	15	16	234	244
PITG_21916T0	5.35007	3.72825e-14	up	319	231	11	3
PITG_00805T0	-11.2685	3.75513e-14	down	0	0	423	551
PITG_04922T0	-3.08026	3.81948e-14	down	38	29	253	349
PITG_03784T0	1.24934	3.84449e-14	up	1507	1108	553	610
PITG_00350T0	1.14035	3.96261e-14	up	1454	984	538	623
PITG_00682T0	1.38957	3.97512e-14	up	2901	2265	1073	1018
PITG_19978T0	-5.37376	4.15334e-14	down	5	3	172	173
PITG_11657T0	-3.39944	4.23542e-14	down	23	19	214	257
PITG_06718T0	-3.60838	4.331e-14	down	19	15	221	216
PITG_00020T0	-1.23384	4.38745e-14	down	1210	959	2600	2831
PITG_13250T0	1.07507	4.51182e-14	up	3210	2128	1349	1294
PITG_03064T0	-11.2176	4.55886e-14	down	0	0	420	519
PITG_06832T0	11.4327	4.70745e-14	up	462	469	0	0
PITG_18092T0	-3.02349	5.18004e-14	down	52	57	478	487
PITG_13346T0	-3.01673	5.18566e-14	down	40	25	282	264
PITG_08083T0	1.78251	5.41166e-14	up	773	500	199	186
MSTRG.2889.1	-11.1995	5.46049e-14	down	0	0	408	520
PITG_03958T0	-8.27698	5.5028e-14	down	0	2	326	335
PITG_21522T0	11.2158	5.52966e-14	up	542	308	0	0
PITG_14970T0	2.24541	5.57607e-14	up	2718	1352	333	548
PITG_21906T0	-1.82222	5.67519e-14	down	177	112	490	577
PITG_08876T0	2.56625	5.78383e-14	up	934	552	151	106
PITG_00075T0	-2.18778	6.12296e-14	down	173	160	743	897
PITG_14253T0	-11.2172	6.28953e-14	down	0	0	494	437
PITG_01908T0	-11.1427	6.51747e-14	down	0	0	423	466
PITG_13766T0	-11.1477	6.72183e-14	down	0	0	406	488
PITG_07059T0	-7.69754	6.85194e-14	down	30	3	2882	3465
PITG_18463T0	-4.1744	6.89609e-14	down	62	14	612	716
PITG_04957T0	-11.1586	6.92758e-14	down	0	0	455	441
PITG_01225T0	2.62023	6.94139e-14	up	620	430	103	75
PITG_10298T0	1.41331	6.98524e-14	up	976	687	304	354
PITG_09376T0	-11.1332	7.12697e-14	down	0	0	431	451
PITG_05226T0	3.40934	7.30713e-14	up	637	314	31	61
PITG_20378T0	1.81849	7.37717e-14	up	1478	776	337	314
PITG_00293T0	1.28854	7.55067e-14	up	1067	726	367	403
PITG_21022T0	1.36391	7.60198e-14	up	6601	3315	1842	2081
PITG_03287T0	-4.57558	7.80715e-14	down	19	7	219	415
PITG_16718T0	3.35792	8.50973e-14	up	238	178	20	23
PITG_01924T0	2.84019	8.54394e-14	up	367	325	51	53
PITG_04810T0	-5.52291	8.64347e-14	down	3	5	171	229
PITG_01405T0	-11.1083	8.66236e-14	down	0	0	394	476
PITG_06257T0	2.09776	8.74742e-14	up	3743	1888	513	839
PITG_09878T0	2.68218	8.77182e-14	up	322	237	45	47
PITG_10160T0	1.48372	8.9042e-14	up	1690	946	431	542
PITG_04377T0	-11.1087	9.01877e-14	down	0	0	435	431
PITG_10438T0	-10.414	9.04796e-14	down	0	1	706	738
PITG_12571T0	-11.1375	9.11146e-14	down	0	0	381	509
PITG_10037T0	-11.1675	9.15059e-14	down	0	0	377	533
PITG_12048T0	-1.46898	9.16507e-14	down	325	200	712	800
PITG_10678T0	-1.62679	9.2248e-14	down	431	363	1253	1371
PITG_01088T0	-11.1036	9.26806e-14	down	0	0	433	430
PITG_17484T0	2.328	9.32483e-14	up	1076	711	139	237
PITG_11294T0	11.5259	9.35578e-14	up	426	544	0	0
PITG_09732T0	-3.42653	9.49394e-14	down	22	16	212	217
PITG_14462T0	-6.54261	9.56141e-14	down	5	0	231	233
PITG_16758T0	-11.1518	9.89477e-14	down	0	0	374	526
PITG_13754T0	-2.60139	9.95484e-14	down	105	48	423	523
PITG_01608T0	1.35602	1.00121e-13	up	2839	1504	820	917
PITG_07154T0	11.1048	1.04635e-13	up	442	325	0	0
PITG_12453T0	-2.46359	1.04912e-13	down	84	45	336	398
PITG_07345T0	-11.0977	1.05562e-13	down	0	0	378	487
PITG_05427T0	-11.0652	1.06092e-13	down	0	0	396	447
PITG_02613T0	-12.2527	1.07227e-13	down	0	4	11241	13030
PITG_07335T0	-1.8968	1.08897e-13	down	296	156	754	979
PITG_03904T0	-3.39289	1.11324e-13	down	125	37	788	878
PITG_22757T0	-11.0901	1.11383e-13	down	0	0	438	416
MSTRG.20145.1	5.47695	1.11478e-13	up	185	181	3	6
PITG_09250T0	-1.66053	1.16265e-13	down	493	251	1163	1238
PITG_05286T0	2.60386	1.18305e-13	up	360	284	51	62
MSTRG.18854.1	-11.0462	1.19905e-13	down	0	0	400	431
PITG_19114T0	-11.2169	1.23999e-13	down	0	0	359	586
PITG_04671T0	-1.71381	1.25883e-13	down	940	444	2088	2522
MSTRG.18334.2	-11.1174	1.2716e-13	down	0	0	363	516
PITG_21523T0	2.1638	1.29475e-13	up	459	333	84	103
PITG_01388T0	-2.40816	1.3147e-13	down	75	48	307	376
PITG_09246T0	-11.0902	1.35806e-13	down	0	0	362	500
PITG_10659T0	1.69711	1.37007e-13	up	787	588	203	247
PITG_03295T0	1.52819	1.38815e-13	up	1631	870	415	474
PITG_19086T0	-11.1267	1.39433e-13	down	0	0	477	396
PITG_17786T0	1.51597	1.40571e-13	up	3551	3106	1147	1365
PITG_00290T0	-11.0205	1.42193e-13	down	0	0	396	420
PITG_14642T0	2.31479	1.44937e-13	up	416	299	67	85
PITG_16737T0	-8.28356	1.50401e-13	down	0	2	362	302
PITG_12319T0	-11.01	1.52713e-13	down	0	0	375	437
PITG_09356T0	-10.3703	1.52931e-13	down	0	1	606	804
PITG_12483T0	1.13196	1.53202e-13	up	4353	2382	1501	1654
PITG_04065T0	-1.3044	1.54321e-13	down	3036	1528	5488	5988
PITG_15867T0	-11.0406	1.55006e-13	down	0	0	425	400
PITG_01218T0	11.1792	1.57095e-13	up	405	382	0	0
PITG_00332T0	-11.0313	1.57314e-13	down	0	0	362	464
PITG_13253T0	-3.26976	1.64161e-13	down	33	16	228	257
MSTRG.8409.1	-11.0359	1.67051e-13	down	0	0	427	395
PITG_19549T0	-7.02027	1.76604e-13	down	0	4	273	312
PITG_20736T0	-11.0002	1.82488e-13	down	0	0	358	450
PITG_13315T0	-2.60079	1.84137e-13	down	69	36	311	344
PITG_07120T0	-10.9853	1.87491e-13	down	0	0	361	438
PITG_03627T0	-11.0063	1.87957e-13	down	0	0	354	458
PITG_11710T0	2.30538	1.92596e-13	up	1585	1656	366	351
PITG_07331T0	3.77167	1.96323e-13	up	443	602	43	43
PITG_00656T0	1.32275	1.98243e-13	up	1684	1275	624	628
PITG_13882T0	11.0075	1.99465e-13	up	467	268	0	0
[truncated: 4,308 more rows]

## Sheet: 1306_SP_vs_CS
#Transcripts	log2FC	pvalue	regulations	Sporangia3	Sporangia4	SPL36A	SPL36B	SPL36C	SPL60A	SPL60B	SPL60C	SPT36A	SPT36B	SPT36C	SPT60A	SPT60B	SPT60C	SR36A	SR36B	SR36C	SR60A	SR60B	SR60C	Cleaving3	Cleaving4
PITG_08701T0	-29.137	7.36772e-09	down	0	0	0	0	0	0	0	0	0	0	0	0	0	0	0	0	0	0	0	0	0	2120
PITG_06741T0	-17.2123	1.32775e-171	down	64398	77491	0	0	0	0	0	0	0	0	0	0	0	1	0	0	2	0	3	0	61239	38986
MSTRG.3180.1	-16.6561	2.17605e-183	down	25413	34273	0	0	0	0	0	0	0	0	0	0	0	0	0	0	0	2	2	0	32335	23087
PITG_17127T0	-16.3169	0.00120292	down	156	129	0	0	0	0	0	0	0	0	0	0	0	0	0	0	0	0	0	0	12278	16043
PITG_16759T0	-16.1253	0.00137348	down	4009	1898	0	0	0	0	0	0	0	0	0	0	0	0	0	0	0	0	0	0	13105	12207
PITG_14228T0	-14.3182	0.00448976	down	2827	1480	0	0	0	0	0	0	0	0	0	0	0	0	0	0	0	0	0	0	5140	2397
PITG_00067T0	-14.2385	0.00471758	down	0	0	0	0	0	0	0	0	0	0	0	0	0	0	0	0	0	0	0	0	2914	3793
PITG_06503T0	-14.1865	2.43401e-99	down	1135	667	0	0	0	0	0	0	0	0	0	0	0	0	0	0	0	0	0	0	3788	2892
PITG_08677T0	-13.9881	9.095e-06	down	81	0	0	0	0	0	0	3	0	0	0	0	0	0	0	2	0	0	0	0	4720	4722
PITG_00607T0	-13.3761	4.42791e-12	down	3120	3855	0	0	0	0	0	0	0	0	0	0	0	0	0	0	0	0	0	0	2329	1517
PITG_14567T0	-12.9491	2.48428e-294	down	10959	14546	3	4	0	1	1	2	3	1	0	2	2	1	2	2	3	0	1	1	14195	10171
PITG_07823T0	-12.8673	0.0106629	down	0	0	0	0	0	0	0	0	0	0	0	0	0	0	0	0	0	0	0	0	1000	1565
PITG_02923T0	-12.8663	0.0106689	down	252	138	0	0	0	0	0	0	0	0	0	0	0	0	0	0	0	0	0	0	1090	1493
PITG_09790T0	-12.7972	0.0110961	down	0	0	0	0	0	0	0	0	0	0	0	0	0	0	0	0	0	0	0	0	1001	1453
PITG_13712T0	-12.7821	0.01089	down	4116	2380	0	0	0	0	0	0	0	0	0	0	0	106	0	0	0	0	0	0	38159	38747
PITG_16936T0	-12.7709	5.40111e-09	down	1575	2227	0	0	0	0	0	0	0	0	0	0	0	0	0	0	0	0	0	0	1566	970
PITG_14419T0	-12.7661	5.32621e-07	down	1717	877	0	0	0	0	0	0	0	5	0	0	7	0	0	0	0	4	0	0	6668	6016
PITG_13270T0	-12.6031	0.0123803	down	0	0	0	0	0	0	0	0	0	0	0	0	0	0	0	0	0	0	0	0	1022	1155
PITG_23344T0	-12.5632	9.43912e-38	down	447	414	0	0	1	0	0	0	0	0	0	0	0	0	0	0	0	0	0	0	1500	927
PITG_20614T0	-12.4585	6.43232e-08	down	89	0	0	0	0	0	0	0	0	0	0	0	0	0	0	0	0	0	0	0	1104	904
PITG_06976T0	-12.4127	9.54329e-08	down	34	0	0	0	0	0	0	0	0	0	0	0	0	0	0	0	0	0	0	0	949	970
PITG_00080T0	-12.368	0.0141101	down	0	0	0	0	0	0	0	0	0	0	0	0	0	54	0	0	0	0	0	0	838	1005
PITG_10888T0	-12.2896	0.00128599	down	454	272	0	0	0	0	0	0	0	0	0	15	0	0	0	0	0	0	0	0	4907	3724
PITG_03746T0	-12.1947	0.000175637	down	1105	1137	0	0	0	0	0	0	46	22	0	0	0	0	0	3	0	3	0	0	21780	20278
PITG_20097T0	-12.0689	0.016616	down	0	0	0	0	0	0	0	0	0	0	0	0	0	0	0	0	0	0	0	0	493	964
PITG_00796T0	-12.0035	1.37577e-06	down	0	0	0	0	0	0	0	0	0	0	0	0	0	0	0	0	0	0	0	0	737	713
PITG_05401T0	-11.9381	0.0178303	down	0	0	0	0	0	0	0	0	0	0	0	0	0	0	0	0	0	0	0	0	1209	287
PITG_10594T0	-11.641	0.0208797	down	0	0	0	0	0	0	0	0	0	0	0	0	0	150	0	0	0	0	0	0	527	591
PITG_07037T0	-11.5524	0.0218736	down	382	252	0	0	0	0	0	0	0	0	0	0	0	0	0	0	0	0	0	0	705	392
PITG_07098T0	-11.3683	0.0240696	down	0	0	0	0	0	0	0	0	0	0	0	0	0	0	0	0	0	0	0	0	370	541
PITG_18656T0	-11.3528	0.00152824	down	0	14	0	0	0	0	0	0	2	0	0	0	0	3	0	0	0	0	0	0	1475	2494
PITG_03265T0	-11.2994	0.0249397	down	0	0	0	0	0	0	0	0	0	0	0	0	0	0	0	0	0	0	0	0	277	575
MSTRG.22633.1	-11.161	8.57409e-05	down	170	202	0	0	0	0	0	0	0	0	0	0	0	0	0	0	0	0	0	0	399	407
PITG_10012T0	-11.1444	9.12897e-05	down	0	0	0	0	0	0	0	0	0	0	0	0	0	0	0	0	0	0	0	0	400	398
PITG_07898T0	-11.1243	0.0011654	down	0	0	0	0	0	0	0	0	4	0	0	0	0	9	0	0	0	0	1	0	1728	1284
PITG_00289T0	-11.1176	0.0273668	down	0	0	0	0	0	0	0	0	0	0	0	0	0	0	0	0	0	0	0	0	340	432
PITG_04705T0	-11.0687	0.0280533	down	0	0	0	0	0	0	0	0	0	0	0	0	0	0	0	0	0	0	0	0	332	415
PITG_05481T0	-10.9873	0.000164773	down	0	0	0	0	0	0	0	0	0	0	29	0	0	0	0	0	0	0	0	0	397	327
PITG_05499T0	-10.9872	0.000167895	down	78	0	0	0	0	0	0	0	0	0	0	0	0	0	0	0	0	0	0	0	466	273
PITG_09752T0	-10.927	0.0301274	down	0	0	0	0	0	0	0	0	0	0	0	0	0	0	0	0	0	0	0	0	204	452
PITG_00805T0	-10.8629	0.0310518	down	0	12	0	0	0	0	0	0	0	0	0	0	0	0	0	0	0	0	0	0	986	855
PITG_05348T0	-10.8494	0.000270999	down	0	0	0	0	0	0	0	0	0	0	0	0	0	0	0	0	0	0	0	0	370	290
PITG_07669T0	-10.8483	0.0313363	down	0	0	0	0	0	0	0	0	158	0	0	0	0	0	0	0	0	0	0	0	399	267
PITG_07716T0	-10.8391	0.0314768	down	0	0	0	0	0	0	0	0	0	0	0	0	0	5	0	0	0	0	0	0	0	749
PITG_18374T0	-10.7507	0.0327971	down	953	476	0	0	0	0	0	0	0	0	0	10	0	0	0	0	0	0	0	0	1196	677
PITG_06142T0	-10.7154	0.0291355	down	203	115	0	0	0	5	0	0	0	0	0	0	0	0	0	0	0	0	0	0	497	482
PITG_07409T0	-10.6769	2.981e-36	down	200	186	5	13	7	2	1	1	2	0	3	2	5	2	24	35	15	16	7	11	11473	13372
MSTRG.23817.1	-10.6506	0.0345549	down	0	0	0	0	0	0	0	0	0	0	0	0	0	0	0	0	0	0	0	0	239	318
PITG_13272T0	-10.5997	0.0354284	down	0	0	0	0	0	0	35	0	0	0	0	0	0	0	0	0	0	0	0	0	122	392
PITG_22119T0	-10.5572	0.000708375	down	219	287	0	0	0	0	0	0	0	0	0	0	0	0	0	0	0	0	0	0	270	262
PITG_05586T0	-10.543	0.0173555	down	0	146	0	2	0	0	0	0	0	0	0	0	0	0	0	0	0	0	0	0	159	448
PITG_13874T0	-10.4368	0.038351	down	0	0	0	0	0	0	0	0	0	0	0	0	0	36	0	0	0	0	0	0	214	268
PITG_16099T0	-10.3925	0.0391813	down	155	0	0	0	0	0	0	0	0	0	0	0	0	0	0	0	0	0	0	0	224	247
PITG_14414T0	-10.3831	8.53396e-33	down	0	1	0	0	0	0	1	0	0	0	0	1	0	1	0	0	0	0	0	0	369	337
PITG_09979T0	-10.3413	0.0401576	down	46	44	0	0	0	0	0	0	0	0	0	0	0	0	0	0	0	0	0	0	241	219
PITG_15942T0	-10.3366	0.00508423	down	0	12	0	0	0	0	0	0	0	0	0	0	0	0	0	0	5	0	5	0	1007	1347
PITG_18854T0	-10.2443	3.59962e-23	down	0	0	0	1	0	0	0	0	0	0	0	0	0	1	0	2	0	2	0	0	367	407
PITG_20056T0	-10.2088	0.042784	down	0	0	0	0	0	0	0	0	0	0	0	0	0	0	0	0	0	0	0	0	194	220
MSTRG.22559.1	-10.1452	0.00222003	down	150	197	0	0	0	0	0	0	0	0	0	0	0	0	0	0	0	0	0	0	222	182
PITG_15214T0	-10.0888	0.0100214	down	688	382	0	5	0	0	0	0	0	0	0	0	5	0	0	0	0	0	0	0	597	440
PITG_12518T0	-9.93503	0.0486738	down	0	0	0	0	0	0	0	0	0	0	0	0	0	0	0	0	0	0	0	0	108	223
PITG_17559T0	-9.93159	0.0487519	down	0	0	0	0	0	0	0	0	0	0	0	0	0	175	0	0	0	0	0	0	93	234
PITG_03531T0	-9.86427	0.0445935	down	0	0	0	0	0	0	0	0	0	5	0	0	0	0	0	0	0	0	0	0	332	223
PITG_11250T0	-9.76146	0.00548182	down	0	0	0	0	0	0	0	0	0	0	0	0	0	0	0	0	0	0	0	0	158	149
PITG_08759T0	-9.75668	0.00563193	down	0	0	0	0	0	0	0	0	0	0	0	0	0	0	0	0	0	0	0	0	130	170
PITG_02714T0	-9.70602	0.00781387	down	311	258	0	0	0	0	0	0	0	0	0	0	0	0	0	0	0	0	0	0	297	30
PITG_23006T0	-9.69717	0.0138628	down	470	739	0	0	0	0	0	0	0	0	0	0	0	19	0	0	0	0	0	0	720	851
PITG_05683T0	-9.6675	0.0067251	down	60	57	0	0	0	0	0	0	0	0	0	0	0	0	0	0	0	0	0	0	191	106
PITG_03448T0	-9.60498	0.0113349	down	2840	2084	0	0	0	0	0	0	92	88	0	82	45	0	0	0	0	0	0	0	14145	15000
PITG_09245T0	-9.5618	2.81181e-12	down	240	225	0	0	0	0	0	0	1	0	0	0	1	0	1	0	0	0	0	0	251	124
PITG_03491T0	-9.55413	0.00906195	down	0	0	0	0	0	0	0	0	0	0	8	0	0	0	0	0	0	0	0	0	73	179
MSTRG.5540.1	-9.46696	0.000706348	down	0	0	0	0	0	0	0	0	0	0	0	0	0	0	0	0	0	0	0	2	53	230
MSTRG.14995.1	-9.45593	2.07346e-13	down	172	275	0	0	0	0	2	4	0	0	0	0	0	0	4	0	4	0	2	4	797	694
PITG_01240T0	-9.39325	3.03734e-05	down	3318	2180	11	76	41	0	49	3	17	130	59	96	6	0	0	0	0	0	0	0	23121	18392
PITG_05556T0	-9.36328	0.0122425	down	0	0	0	0	0	0	0	0	0	0	51	0	0	0	0	0	0	0	0	0	166	77
PITG_00031T0	-9.33685	0.0128445	down	0	22	0	0	0	0	0	0	0	0	0	0	0	0	0	0	0	0	0	0	96	128
PITG_20764T0	-9.27316	0.00123592	down	0	0	0	0	0	0	0	0	0	0	3	0	0	0	0	0	0	0	0	0	141	152
PITG_00539T0	-9.27242	6.16359e-38	down	1919	1214	25	33	41	8	0	1	34	18	10	49	20	24	23	31	8	17	21	6	12976	11640
PITG_21167T0	-9.26112	1.45568e-12	down	287	227	10	15	11	2	0	1	8	3	3	6	9	0	55	78	58	24	31	34	14160	16445
PITG_15396T0	-9.22662	3.62487e-25	down	3	1	0	0	1	1	0	0	0	0	0	0	0	0	0	1	1	0	0	1	238	276
PITG_18862T0	-9.21097	0.0168636	down	95	0	0	0	0	0	0	0	0	0	10	0	1	0	2	0	0	0	0	0	722	380
PITG_14412T0	-9.13914	0.0178169	down	184	192	0	0	0	0	0	0	0	0	0	0	0	0	0	0	0	0	0	0	119	84
PITG_13176T0	-9.10335	0.0189778	down	0	0	0	0	0	0	0	0	0	0	0	0	0	0	0	0	0	0	0	0	93	100
PITG_08455T0	-9.10177	0.0261325	down	0	19	8	0	0	0	0	0	0	0	0	0	0	0	0	7	0	0	0	0	242	1153
PITG_02033T0	-9.0589	0.022085	down	0	0	0	0	0	0	0	0	0	0	0	0	0	0	0	0	0	0	0	0	39	137
PITG_20537T0	-8.91262	1.1113e-11	down	3579	2472	16	68	108	0	0	35	103	5	18	153	35	96	4	0	26	25	3	33	21743	17503
PITG_00891T0	-8.90737	2.87193e-09	down	394	263	4	3	0	3	0	0	0	6	2	10	3	0	0	0	0	0	0	0	993	773
PITG_19977T0	-8.88336	0.00697165	down	0	209	0	0	0	0	0	0	0	0	0	0	0	0	0	0	0	0	0	6	178	131
PITG_21111T0	-8.85943	0.0276242	down	0	0	0	0	0	0	0	0	0	0	0	0	0	0	0	0	0	0	0	0	97	70
MSTRG.214.1	-8.80531	4.78842e-06	down	3	1	0	0	0	0	0	0	0	0	0	0	0	0	0	0	0	2	0	0	101	177
MSTRG.27335.2	-8.76692	2.09913e-07	down	0	0	0	0	0	2	1	0	0	0	0	0	0	1	0	0	0	0	0	0	119	111
PITG_05445T0	-8.7477	9.51278e-05	down	0	0	0	1	0	0	0	0	0	0	0	2	0	0	0	0	0	0	0	0	100	104
PITG_00591T0	-8.72601	0.0153663	down	998	582	0	0	12	0	0	0	53	0	59	0	37	0	0	0	0	0	0	0	5480	3980
PITG_05385T0	-8.706	0.0212101	down	548	228	0	0	0	0	0	7	0	0	0	0	0	0	0	84	10	0	0	9	6036	5452
PITG_14570T0	-8.69423	0.035034	down	90	77	0	0	0	0	0	0	0	0	0	0	0	0	0	0	0	0	0	0	96	55
PITG_18231T0	-8.68707	0.00371197	down	88	97	0	0	0	0	0	0	0	0	0	0	0	1	0	0	0	0	0	0	87	75
PITG_20102T0	-8.65626	0.0370677	down	23	0	0	0	0	0	0	0	0	0	0	0	0	0	0	0	0	0	0	0	61	79
PITG_04728T0	-8.64485	4.17611e-20	down	95	80	14	13	16	18	9	0	7	0	5	15	9	37	1	6	10	6	9	5	5381	4387
PITG_06987T0	-8.6257	0.00429061	down	0	26	0	0	0	0	0	0	0	0	1	0	0	0	0	0	0	0	0	0	96	62
MSTRG.3254.2	-8.59292	0.0401301	down	131	118	0	0	0	0	0	0	0	0	0	0	0	0	0	0	0	0	0	0	86	54
PITG_08890T0	-8.58146	0.0409227	down	33	0	0	0	0	0	0	0	0	0	0	0	0	0	0	0	0	0	0	0	95	46
PITG_18186T0	-8.53764	0.000586464	down	3	0	0	0	0	1	0	0	0	0	0	0	0	0	0	0	0	0	0	0	50	135
PITG_04748T0	-8.50768	8.32818e-32	down	28	31	5	14	3	14	16	2	9	5	3	3	17	27	9	3	6	6	3	4	3770	3278
PITG_18966T0	-8.48186	0.00652992	down	0	0	2	0	0	0	0	0	0	0	0	0	0	0	0	0	0	0	0	0	105	55
PITG_20887T0	-8.43857	2.26864e-30	down	23	14	5	7	7	2	6	0	1	2	1	1	4	5	7	3	4	5	2	2	1859	1421
PITG_10414T0	-8.39499	2.44314e-50	down	474	698	1	5	3	3	0	3	1	0	0	2	0	1	1	0	1	1	2	2	593	356
MSTRG.16017.1	-8.38577	3.71933e-06	down	0	2	0	0	0	0	0	0	1	0	0	0	0	1	0	0	0	0	0	0	84	91
PITG_09408T0	-8.38466	0.0360226	down	45	20	0	0	0	5	0	0	0	0	0	0	0	0	0	0	0	0	0	5	500	353
PITG_07391T0	-8.34195	8.56603e-40	down	11919	7374	119	253	246	79	43	20	377	128	190	378	290	126	177	212	159	78	102	121	59691	52030
PITG_13157T0	-8.32541	1.73472e-24	down	247	210	0	0	1	0	2	0	0	2	2	0	0	2	0	0	0	2	3	1	306	229
PITG_05183T0	-8.31506	0.00866483	down	124	108	0	0	0	0	0	0	0	0	0	0	0	0	0	1	0	0	0	0	71	55
PITG_07717T0	-8.31286	7.31187e-14	down	63	0	21	32	0	62	27	76	72	33	172	31	48	10	77	0	25	71	81	65	9943	15439
PITG_15619T0	-8.25959	7.21373e-13	down	72	144	1	0	0	0	0	0	0	0	0	0	0	0	0	1	1	1	1	0	84	93
PITG_07392T0	-8.24813	0.000131627	down	8	15	1	0	0	0	0	0	0	0	2	0	0	0	2	0	0	0	2	0	474	366
MSTRG.14584.1	-8.17651	0.000153534	down	4	2	0	0	0	0	0	0	0	0	0	2	0	5	0	0	0	0	0	0	151	200
MSTRG.14147.6	-8.15486	1.53111e-05	down	88	52	8	0	4	0	0	0	5	4	0	0	7	16	0	0	1	2	0	0	1364	1163
PITG_13444T0	-8.14848	0.00148212	down	5	62	0	92	0	0	0	0	0	0	0	0	0	0	13	0	0	0	0	0	192	294
MSTRG.14364.1	-8.12683	0.0128118	down	41	56	0	0	0	0	0	0	0	0	0	0	0	0	0	0	0	0	0	1	78	36
PITG_11813T0	-8.09081	6.03662e-05	down	0	71	3	0	0	0	7	0	4	0	0	0	0	0	2	0	2	0	0	0	163	273
PITG_00226T0	-8.0765	0.0351023	down	0	0	0	0	0	0	0	5	0	0	0	0	0	0	0	0	0	19	0	0	1	139
PITG_13579T0	-8.05107	2.00162e-85	down	2456	2042	204	253	234	101	117	76	172	136	130	172	195	146	423	511	340	287	170	324	51376	58824
PITG_10768T0	-8.04752	9.18371e-05	down	26	25	0	0	0	0	0	0	17	20	27	0	0	0	26	34	32	18	14	6	3158	3262
PITG_07410T0	-8.01591	4.77745e-28	down	11401	7087	224	422	318	243	199	144	360	208	117	347	371	88	59	71	47	46	60	33	53929	43457
PITG_04890T0	-8.00342	0.0148736	down	298	0	0	9	23	0	0	0	0	0	0	0	0	0	6	0	17	0	0	0	764	521
PITG_06013T0	-7.9396	1.65362e-33	down	155	111	16	12	9	1	11	7	29	16	11	18	19	26	31	22	23	17	20	28	5990	4235
MSTRG.8484.2	-7.91546	7.37098e-08	down	0	1	0	0	0	0	0	0	1	0	0	0	0	0	0	0	1	1	0	0	73	56
MSTRG.13949.2	-7.9136	4.25546e-06	down	10	23	1	0	1	0	0	0	2	0	3	0	0	0	0	1	1	2	0	2	485	518
PITG_14449T0	-7.89089	0.0246869	down	31	26	0	0	0	0	0	0	0	0	4	0	0	0	8	0	0	0	12	0	808	958
PITG_16321T0	-7.77553	0	down	1706	1591	73	95	94	93	73	51	82	43	24	71	87	57	70	88	80	80	84	70	15075	15421
PITG_13576T0	-7.76564	4.27229e-21	down	3595	2695	167	283	229	147	147	109	145	145	73	152	142	195	794	774	752	365	309	452	70917	85340
PITG_21422T0	-7.76534	0.00666296	down	16	11	0	0	1	0	0	0	0	0	0	0	0	1	0	0	0	0	0	0	280	293
PITG_03115T0	-7.7486	6.69804e-46	down	6719	4690	75	178	145	163	125	87	181	175	205	304	466	39	197	234	158	170	79	118	38720	35751
PITG_12435T0	-7.6791	5.99424e-12	down	27	12	4	0	5	4	8	0	7	7	4	15	2	0	3	0	0	4	6	9	1252	1107
PITG_02227T0	-7.67031	3.35208e-153	down	2560	1850	199	249	171	157	65	102	222	105	106	104	201	101	163	153	126	174	171	144	30246	29220
PITG_06345T0	-7.6664	0.0166381	down	216	234	0	0	0	17	0	0	0	0	0	42	18	12	0	0	0	0	0	0	754	1196
PITG_11383T0	-7.65101	0.00879233	down	1	5	0	0	0	0	0	0	0	0	0	0	0	0	0	0	0	0	0	0	78	54
PITG_01289T0	-7.62628	1.74704e-17	down	38	25	6	13	12	0	1	2	8	2	5	8	3	1	9	11	7	4	3	5	1128	1785
PITG_21323T0	-7.58476	4.5799e-15	down	449	499	1	0	3	5	10	0	1	3	5	0	1	1	1	0	1	1	2	0	384	369
MSTRG.24149.1	-7.57196	0.00192875	down	0	5	0	0	0	0	0	0	0	1	0	0	0	0	0	0	2	0	0	0	87	64
PITG_13394T0	-7.55701	0.00134879	down	504	440	0	16	13	0	0	0	37	10	9	24	7	0	0	0	0	0	0	0	1334	1228
MSTRG.19824.1	-7.54197	3.87656e-07	down	51	60	0	0	0	1	0	5	0	0	0	2	7	6	4	2	0	0	0	0	282	255
PITG_18174T0	-7.52494	0.000649029	down	421	321	0	0	13	11	64	0	14	22	0	0	45	0	0	58	0	94	9	0	2687	3536
MSTRG.10145.1	-7.50061	0.00997075	down	4	0	0	0	0	0	0	0	0	0	0	0	0	0	2	0	0	0	0	0	43	70
MSTRG.14995.4	-7.42429	1.67964e-16	down	99	161	1	0	1	0	2	0	0	0	0	1	4	4	0	0	1	0	1	2	188	126
PITG_13170T0	-7.41178	3.32212e-08	down	102	79	5	1	6	2	1	0	11	3	1	5	4	6	5	1	2	0	0	1	946	1022
PITG_05004T0	-7.41112	0.0423472	down	48	78	0	0	0	0	0	0	0	0	3	0	0	0	0	0	0	0	0	0	59	26
PITG_00761T0	-7.40486	9.914e-85	down	818	668	33	39	30	39	40	30	31	29	48	52	72	116	90	55	76	49	58	73	11126	6935
PITG_03346T0	-7.37248	1.09338e-14	down	12934	7876	328	656	665	276	128	65	799	380	350	839	833	168	66	75	39	77	42	48	60184	50186
PITG_03525T0	-7.35209	0.00175048	down	650	515	22	31	26	15	0	0	49	24	0	70	0	8	0	0	0	0	0	0	2336	2136
MSTRG.17966.1	-7.32831	0.0033005	down	14	9	0	5	0	0	0	0	0	0	0	0	0	0	3	0	0	0	0	3	248	243
MSTRG.18649.1	-7.32434	2.58575e-18	down	1087	692	38	72	66	26	11	11	107	34	25	86	100	17	12	15	8	14	8	6	6264	5455
PITG_01133T0	-7.30952	3.18293e-05	down	103	98	0	9	0	0	0	0	19	18	10	0	19	0	8	17	3	23	29	0	1911	1874
PITG_14251T0	-7.30675	3.21224e-10	down	118	54	19	22	21	49	131	83	5	7	0	0	6	48	34	16	7	13	21	8	4872	5048
PITG_16201T0	-7.30088	0.0136323	down	162	114	0	0	0	0	0	0	12	12	0	0	0	0	0	0	0	0	0	0	242	225
MSTRG.24627.2	-7.29921	0.00960097	down	0	2	2	0	0	0	0	0	0	0	0	9	0	14	0	0	0	0	0	0	223	180
PITG_11237T0	-7.29737	2.87647e-109	down	6903	4925	332	507	408	303	323	162	381	240	219	312	378	183	254	193	198	200	183	169	50069	35777
PITG_14932T0	-7.25993	0.0101099	down	2	0	0	0	0	0	0	0	0	0	0	0	0	0	2	0	0	0	0	0	33	46
PITG_07389T0	-7.24859	4.14115e-41	down	14117	9904	362	543	518	316	269	147	950	540	489	783	817	270	266	370	298	235	237	232	67722	62987
PITG_15346T0	-7.24267	0.00138555	down	3	25	0	1	0	0	0	0	0	0	0	0	0	0	0	0	0	0	0	1	44	44
MSTRG.5179.1	-7.22189	0.012102	down	0	0	0	0	0	0	0	0	0	0	0	3	0	1	0	0	0	0	0	0	37	41
PITG_06008T0	-7.21149	6.07967e-37	down	287	232	27	32	28	15	33	13	42	37	29	26	52	44	60	67	74	51	44	55	8302	5603
PITG_05714T0	-7.20153	1.26102e-38	down	4814	3640	58	135	90	69	66	30	165	143	81	287	332	150	108	124	113	78	81	68	18371	16908
PITG_15534T0	-7.18987	0.028311	down	9	20	0	0	0	0	0	0	0	0	0	0	0	0	0	0	0	0	2	0	210	179
PITG_03034T0	-7.18365	2.2943e-77	down	6699	4323	403	442	462	271	234	69	366	255	93	348	280	184	173	235	221	220	231	184	37489	34943
PITG_20109T0	-7.17089	0.00333273	down	9	8	0	45	35	86	0	4	0	0	13	0	14	0	0	0	0	0	29	0	746	1409
MSTRG.10540.1	-7.16757	1.72496e-05	down	3	0	0	0	1	0	0	0	0	0	2	0	0	0	0	0	1	0	1	0	34	74
PITG_04360T0	-7.16365	0.000177488	down	81	26	4	0	6	9	0	2	0	0	0	12	0	0	0	2	0	0	0	1	464	364
PITG_21216T0	-7.13963	2.28631e-11	down	0	6	1	0	1	0	0	0	2	1	0	0	1	2	1	1	0	0	0	1	87	128
PITG_10403T0	-7.13778	2.88253e-05	down	14	10	0	3	0	0	0	0	0	2	0	4	0	0	2	0	2	1	4	0	274	275
PITG_03803T0	-7.11122	2.31918e-43	down	615	499	108	50	132	89	150	86	51	143	45	113	102	188	98	144	77	99	108	68	15227	16123
PITG_03670T0	-7.09355	1.44046e-41	down	16403	13382	562	1051	1030	1095	598	247	638	245	267	474	708	325	264	317	247	257	184	272	68010	60654
PITG_06835T0	-7.09202	1.98837e-06	down	1038	1177	41	44	84	45	0	0	65	8	45	93	61	0	0	1	205	215	205	53	8714	8573
PITG_18386T0	-7.0566	9.17822e-12	down	2383	1889	49	36	41	42	0	11	154	113	35	139	172	98	65	42	0	42	18	69	9258	7800
PITG_13755T0	-7.05167	1.1121e-07	down	397	200	56	0	16	18	23	51	55	31	42	15	32	95	0	15	0	43	21	0	4482	4992
PITG_05079T0	-7.0471	1.62561e-219	down	12657	8662	501	755	673	547	677	428	509	402	289	669	746	333	817	862	770	830	679	757	76085	80623
PITG_17760T0	-7.04678	0.00472335	down	0	2	2	0	0	0	0	0	0	0	0	0	0	0	7	7	14	0	0	0	154	206
MSTRG.17397.1	-7.04357	0.00177623	down	0	1	0	0	0	0	0	0	1	0	0	0	0	1	0	0	0	0	0	0	14	45
PITG_20414T0	-6.96387	6.04301e-13	down	4	7	0	1	1	0	0	1	1	0	0	0	2	3	0	4	1	1	1	1	104	204
PITG_02789T0	-6.94879	0.021685	down	71	15	0	0	0	0	0	0	0	0	0	0	0	0	0	13	0	0	14	0	175	260
MSTRG.8610.1	-6.94534	0.000159963	down	4	3	0	0	0	0	0	1	0	0	0	1	0	0	0	0	0	1	0	0	53	63
PITG_00002T0	-6.94019	0.0323111	down	0	0	0	6	0	0	0	0	0	0	3	0	0	0	0	0	0	0	0	0	55	50
PITG_02098T0	-6.92739	0.000312551	down	317	351	0	0	7	0	0	2	41	20	4	0	9	0	36	0	0	43	28	0	1684	964
PITG_00706T0	-6.91421	3.88996e-24	down	113	151	1	2	2	1	1	2	2	3	0	0	0	7	3	2	0	0	1	3	208	183
PITG_15472T0	-6.88161	1.10789e-21	down	796	579	72	113	84	62	49	49	106	65	67	100	86	65	33	36	38	44	30	34	10452	8984
PITG_07025T0	-6.85065	1.77054e-09	down	209	152	0	37	22	30	6	41	3	16	29	25	0	0	38	47	25	46	22	48	3264	3363
PITG_08344T0	-6.80658	6.44166e-05	down	2	0	0	0	3	3	0	0	3	0	3	0	0	3	0	0	0	0	0	4	135	106
PITG_21936T0	-6.79256	9.42923e-07	down	63	34	3	5	0	0	0	5	6	8	22	12	18	6	2	0	1	0	1	3	868	662
PITG_05523T0	-6.78999	8.63612e-87	down	800	862	59	109	114	113	96	48	70	63	69	30	87	73	83	86	77	86	68	24	6964	8953
MSTRG.8484.1	-6.77852	0.00130678	down	15	2	0	0	0	0	0	0	2	0	0	0	2	5	0	0	0	0	3	8	190	199
PITG_00646T0	-6.77635	0.000314256	down	969	802	28	31	9	0	9	0	128	75	79	88	178	0	0	41	19	100	0	0	5083	5072
PITG_08921T0	-6.77469	9.64728e-12	down	49	30	7	3	5	7	5	5	5	2	5	4	1	31	3	1	5	2	5	5	1031	856
PITG_18711T0	-6.76095	6.13838e-07	down	124	61	4	6	0	10	13	2	4	5	0	10	7	8	4	0	0	0	0	4	739	636
PITG_14568T0	-6.75346	0	down	60174	74830	485	585	574	542	560	382	491	397	364	467	547	279	542	581	514	531	524	532	57759	46611
MSTRG.20303.3	-6.74755	0.00292089	down	1	0	0	0	0	0	0	0	0	0	0	0	0	1	0	0	0	1	0	0	25	26
PITG_00832T0	-6.73514	2.45435e-14	down	3	4	0	1	3	0	3	0	1	1	2	1	1	2	0	0	2	0	0	0	104	135
PITG_02990T0	-6.72849	1.48527e-06	down	0	8	7	0	6	0	4	0	4	0	0	3	0	0	7	0	3	2	0	6	209	261
PITG_10702T0	-6.71701	1.15408e-07	down	3	0	0	2	10	0	1	3	20	14	13	23	8	41	19	31	35	15	0	12	1174	1346
MSTRG.13629.2	-6.7151	6.03762e-09	down	5	5	7	4	3	0	1	6	2	0	0	0	1	14	1	0	0	1	1	2	324	213
MSTRG.355.1	-6.71132	0.0180133	down	0	0	0	2	0	0	0	0	0	0	0	2	4	16	0	0	0	0	0	0	116	115
PITG_07390T0	-6.71076	1.56094e-13	down	134	132	18	26	20	7	2	10	10	13	10	11	13	10	61	76	69	51	47	40	3700	3532
MSTRG.1384.1	-6.66592	0.000523912	down	2	2	0	0	0	0	0	0	0	0	0	0	0	0	0	0	1	1	0	0	27	37
PITG_18119T0	-6.65138	0.00308249	down	79	80	11	4	0	0	0	0	6	0	0	0	0	0	23	46	59	26	46	35	1649	2012
PITG_21312T0	-6.65114	1.81314e-08	down	8	26	4	0	4	5	1	0	3	0	4	0	2	9	8	0	6	0	6	2	413	394
PITG_05362T0	-6.65055	3.87777e-13	down	168	225	0	82	53	56	53	38	61	16	34	0	69	58	49	82	77	58	48	66	5892	6038
MSTRG.9248.1	-6.64346	0.000405539	down	16	12	0	2	1	0	1	1	1	0	0	0	0	1	0	0	2	0	0	0	163	174
PITG_04203T0	-6.62736	0.000443798	down	2	0	0	0	0	0	0	0	0	1	0	0	0	0	0	1	0	0	1	0	22	34
PITG_13495T0	-6.62594	1.37106e-21	down	1303	1186	268	288	294	180	129	114	266	189	72	198	272	96	493	634	515	353	282	416	27068	39496
PITG_08372T0	-6.62587	2.19707e-11	down	79	97	18	10	19	16	11	13	20	5	7	15	6	4	7	3	0	12	9	7	2003	1355
MSTRG.19928.1	-6.61499	2.12968e-11	down	131	198	0	1	1	3	0	0	0	3	0	6	2	7	3	0	0	2	1	1	181	141
PITG_08610T0	-6.61009	1.44505e-16	down	279	225	56	56	0	41	33	11	47	44	29	75	56	31	28	16	41	22	22	24	3679	4357
PITG_06175T0	-6.56814	8.52674e-16	down	12	17	2	2	4	1	0	1	9	2	3	8	4	10	3	4	5	4	2	0	362	455
PITG_03409T0	-6.54124	0.00693717	down	99	104	0	0	0	0	6	0	0	0	0	0	19	0	9	0	0	7	0	0	169	210
PITG_11946T0	-6.53518	2.3603e-07	down	5	10	2	0	0	1	0	0	5	0	2	3	2	0	0	12	3	0	2	2	160	246
PITG_18813T0	-6.52263	0.015112	down	0	9	0	0	32	17	0	5	4	12	0	0	0	0	0	0	0	0	0	0	476	256
MSTRG.25752.1	-6.47539	4.03846e-11	down	39	19	7	1	6	2	2	0	6	2	5	8	8	4	6	6	4	0	8	2	511	616
PITG_12131T0	-6.47135	9.19847e-33	down	290	244	72	75	61	61	65	45	67	52	33	54	60	73	73	60	68	65	59	44	6570	6853
PITG_04693T0	-6.46476	1.76462e-05	down	273	320	0	44	71	0	18	0	40	30	0	35	71	0	32	35	0	97	42	14	1759	3000
PITG_20681T0	-6.46149	9.13326e-47	down	391	350	21	25	32	18	22	8	5	8	15	40	36	6	37	23	35	22	16	25	1942	1781
PITG_11350T0	-6.4574	0.00205583	down	0	0	0	4	1	5	0	0	0	0	0	0	0	3	0	2	0	0	0	0	60	59
PITG_20581T0	-6.45409	1.42521e-05	down	74	104	15	26	25	0	20	0	0	0	6	8	0	17	37	24	21	20	0	27	1476	1765
PITG_06935T0	-6.41236	7.99163e-33	down	1126	931	199	188	178	220	219	154	133	118	56	149	128	72	231	159	168	102	104	196	16243	13934
PITG_01870T0	-6.40758	0.0385429	down	562	394	0	0	131	0	0	0	5	91	0	31	4	0	0	0	0	37	0	0	1239	1658
PITG_11384T0	-6.3918	9.66699e-05	down	0	0	1	0	1	2	0	0	0	0	0	0	2	1	0	0	0	0	0	0	27	32
PITG_09169T0	-6.37803	9.16441e-10	down	40	44	10	12	12	1	1	1	7	3	0	5	8	9	45	62	45	20	14	18	1224	1374
PITG_00056T0	-6.37197	1.01102e-25	down	2536	2123	77	173	200	52	44	23	198	86	118	243	225	116	287	325	423	220	93	220	13588	13906
MSTRG.11849.9	-6.37182	0.000553349	down	0	3	0	6	0	0	0	0	0	1	0	0	0	0	2	0	3	0	1	0	39	74
MSTRG.22994.1	-6.36124	2.74774e-14	down	6	1	0	3	1	1	2	2	0	1	0	2	1	0	0	2	3	0	3	1	88	133
PITG_20381T0	-6.34769	0.00798768	down	55	75	0	18	0	29	53	23	0	17	0	41	15	328	0	0	0	0	0	0	1380	1275
MSTRG.5115.1	-6.34005	4.303e-12	down	78	84	0	2	0	0	1	0	2	0	0	0	1	2	0	1	1	0	1	1	70	33
PITG_00807T0	-6.31866	5.90265e-13	down	4	14	7	0	4	3	0	3	9	5	1	2	1	3	0	4	0	3	4	2	229	285
MSTRG.19148.10	-6.29923	0.00295237	down	0	6	3	0	11	0	1	0	9	0	2	0	0	95	0	0	0	0	0	0	107	133
PITG_06768T0	-6.2871	0.0124944	down	0	0	0	0	0	2	0	0	0	0	0	0	2	2	0	0	0	0	0	0	29	22
PITG_04977T0	-6.23186	1.26913e-17	down	7475	6585	522	893	644	469	515	266	915	756	463	618	864	330	2350	2586	2534	1624	1190	1655	93230	87514
PITG_20345T0	-6.22641	1.83166e-15	down	143	132	41	39	29	11	18	5	18	24	15	13	10	16	84	81	77	44	27	42	2885	3014
PITG_16646T0	-6.22357	7.96392e-14	down	247	385	48	14	46	50	26	27	22	0	36	11	36	0	17	24	24	79	46	52	2706	1974
PITG_16953T0	-6.20133	0.00317735	down	755	575	0	38	11	0	0	0	0	22	48	87	100	0	427	543	452	357	180	263	9531	11302
PITG_06236T0	-6.19078	2.53585e-14	down	6936	5304	334	372	351	268	206	149	499	232	171	518	641	274	59	71	46	47	33	48	21517	14503
PITG_12496T0	-6.18901	0.0317311	down	82	78	0	5	36	0	0	0	0	2	35	0	0	0	0	24	18	0	0	0	563	847
PITG_09851T0	-6.18367	6.4604e-06	down	78	74	16	10	6	6	0	0	0	14	15	0	12	0	32	28	25	23	15	40	1378	1292
MSTRG.6736.1	-6.17159	1.22549e-06	down	89	68	0	5	9	6	3	0	5	1	2	5	5	2	6	4	0	2	0	3	340	442
MSTRG.20576.1	-6.16349	0.000232762	down	2	0	0	0	0	0	0	1	0	0	0	1	2	0	0	0	0	0	0	1	26	25
PITG_04375T0	-6.15215	2.04565e-07	down	256	147	50	59	32	12	18	8	91	6	29	0	15	4	0	18	4	10	11	4	2302	1356
PITG_16033T0	-6.15028	3.94823e-65	down	11674	8319	703	1052	906	510	450	363	1149	629	561	896	1025	392	550	619	521	528	483	466	48154	43727
PITG_05205T0	-6.13534	9.34446e-13	down	47	46	7	4	5	1	5	1	11	15	11	4	7	6	7	10	9	7	8	10	698	777
PITG_02409T0	-6.13467	2.86992e-12	down	20	20	2	7	5	3	2	6	6	3	4	2	1	1	20	24	20	27	21	20	805	604
PITG_05203T0	-6.13059	1.99084e-31	down	6815	4565	792	851	873	604	632	453	1384	1030	985	933	1009	584	703	820	792	746	849	720	63869	68763
PITG_22774T0	-6.12843	2.41536e-07	down	9	0	3	3	3	3	6	0	0	0	2	7	0	0	2	4	1	4	0	0	159	153
PITG_10488T0	-6.12418	3.28731e-09	down	623	830	47	27	0	133	33	55	49	21	57	145	5	49	21	66	0	38	41	18	3771	2788
PITG_00474T0	-6.119	0.000639979	down	50	70	0	0	10	0	0	0	19	7	10	11	8	0	0	43	18	0	19	35	665	1195
MSTRG.13891.3	-6.11612	0.0113852	down	0	0	4	0	0	0	0	0	0	0	2	0	0	3	0	0	0	0	0	2	27	45
MSTRG.8776.2	-6.06434	0.0236018	down	17	0	0	0	0	13	0	0	12	8	0	11	1	0	0	0	0	0	0	0	192	229
PITG_06712T0	-6.06364	0.00162321	down	141	214	0	1	0	0	15	16	25	0	0	0	18	0	12	0	0	5	0	5	420	310
PITG_14674T0	-6.03542	1.04083e-35	down	761	534	159	258	151	132	151	129	206	175	108	198	196	164	256	367	231	223	310	292	14266	16262
PITG_11251T0	-6.00579	0.00143217	down	0	5	0	4	0	0	0	0	6	0	4	0	0	0	2	2	0	0	0	2	72	82
MSTRG.11206.1	-5.99399	1.82268e-06	down	15	9	2	1	0	0	1	0	1	0	0	0	3	3	2	3	0	2	3	1	132	136
PITG_06101T0	-5.98104	0.00189063	down	1	15	0	32	14	1	22	15	10	0	1	0	23	0	0	0	0	2	0	0	394	392
PITG_05149T0	-5.97432	7.64761e-10	down	2850	2085	209	357	325	132	201	80	525	326	241	291	409	0	191	190	172	194	156	103	19791	17573
PITG_06880T0	-5.97274	0.00183793	down	255	84	8	0	0	0	0	24	5	48	45	16	7	0	52	0	43	0	22	0	1130	1269
PITG_18118T0	-5.97164	2.01506e-13	down	73	60	15	21	27	5	9	3	8	11	13	8	0	11	33	32	28	20	28	22	1202	1265
MSTRG.22930.1	-5.96365	1.09746e-06	down	15	9	3	0	9	9	4	3	0	0	0	0	0	5	2	0	3	8	3	2	246	195
MSTRG.25672.2	-5.96059	0.0363937	down	40	13	0	0	13	0	0	0	0	0	0	13	0	13	0	0	0	0	0	0	160	144
MSTRG.15542.1	-5.95924	4.0763e-05	down	20	22	0	4	4	0	7	1	1	0	0	0	0	1	2	3	5	2	0	8	271	185
PITG_05076T0	-5.95557	5.4507e-10	down	50	34	13	3	22	0	9	3	1	14	4	3	11	2	10	3	15	7	10	9	773	558
PITG_14413T0	-5.93392	8.43344e-30	down	922	740	104	154	135	95	139	80	140	138	123	207	201	442	160	169	143	131	123	125	9576	11233
PITG_00342T0	-5.9285	2.82868e-14	down	102	42	0	9	15	21	25	4	14	16	31	29	17	191	39	38	18	28	30	39	1428	1737
MSTRG.23015.1	-5.91361	7.81552e-10	down	18	18	1	9	10	4	7	3	4	0	0	3	5	0	6	9	1	10	7	0	284	336
PITG_07335T0	-5.91167	0.0108455	down	78	0	64	0	0	0	22	0	30	0	23	0	0	0	90	100	82	96	44	40	1872	1838
PITG_13852T0	-5.90979	0.00204573	down	228	2	7	0	0	29	168	64	23	82	15	0	0	23	87	0	0	59	23	132	1360	2941
PITG_18117T0	-5.87386	0.000226621	down	10	9	7	13	0	0	2	0	2	0	0	0	0	9	31	20	0	9	29	8	367	394
MSTRG.12486.1	-5.86782	9.74476e-11	down	5	5	1	1	1	0	1	3	1	1	0	0	3	4	0	2	0	1	3	0	73	100
PITG_18275T0	-5.86222	7.09314e-07	down	95	76	19	4	13	21	11	0	0	11	30	24	3	0	67	27	36	35	21	45	1352	1573
PITG_00256T0	-5.85974	0.000369989	down	17	41	21	0	17	31	0	0	0	13	24	0	1	0	0	26	28	39	36	8	877	813
PITG_04321T0	-5.85648	1.85954e-16	down	47	37	10	15	10	17	7	7	10	6	5	0	20	7	35	29	24	30	11	32	1040	891
MSTRG.15728.1	-5.85527	0.0310178	down	0	8	0	0	0	0	0	9	5	0	0	0	0	10	0	0	5	0	0	0	106	103
PITG_04110T0	-5.84152	0.0200278	down	635	456	0	29	87	0	0	0	106	37	39	20	35	0	0	0	30	0	0	0	1209	1361
PITG_05799T0	-5.83284	0.000922454	down	8	7	10	0	22	0	0	9	19	0	0	19	10	0	0	15	1	0	0	3	302	355
PITG_16500T0	-5.83136	1.75441e-58	down	46	40	34	34	28	14	44	28	20	15	23	35	33	35	22	27	16	11	20	26	1382	1585
PITG_07961T0	-5.81934	7.77696e-10	down	21064	18453	1288	1794	1930	912	554	346	2521	1585	983	2342	2850	1175	181	222	181	126	144	107	65689	58249
PITG_01448T0	-5.81745	0.0015134	down	484	449	37	8	0	24	0	0	89	16	0	47	0	36	0	7	0	16	0	10	1071	773
MSTRG.21704.1	-5.77886	1.16263e-12	down	11	9	1	3	6	0	7	5	1	0	2	0	2	11	3	2	6	4	2	4	195	210
PITG_00283T0	-5.77602	0.00299549	down	2	5	0	0	9	0	2	0	5	0	1	2	3	0	0	0	23	0	0	0	63	185
MSTRG.23435.1	-5.75002	0.00102837	down	24	16	0	1	0	0	0	0	2	1	0	1	2	2	2	0	0	0	3	4	155	136
PITG_20615T0	-5.74737	0.00133788	down	106	77	0	10	11	0	0	3	8	5	0	0	2	2	26	0	29	0	7	0	424	430
PITG_21116T0	-5.74657	2.85742e-18	down	45	36	16	30	23	9	5	5	23	8	4	11	12	22	4	13	6	7	11	6	725	748
MSTRG.21853.2	-5.73186	3.60941e-17	down	184	87	49	30	45	14	12	16	40	7	10	27	12	56	13	15	11	10	6	11	1413	1046
PITG_10321T0	-5.72969	0.00128912	down	231	199	9	29	0	0	13	0	5	11	19	9	2	8	0	0	0	0	0	0	326	332
MSTRG.27235.2	-5.72546	0.0155936	down	0	2	1	0	0	0	2	0	0	3	0	0	0	0	0	0	0	0	0	0	5	33
MSTRG.14172.1	-5.71087	0.00299961	down	32	30	13	0	0	0	0	0	8	0	0	10	0	172	7	10	0	2	0	12	348	277
PITG_04276T0	-5.70758	4.96783e-06	down	4	2	3	0	0	0	1	0	0	3	1	0	0	2	5	4	10	6	0	6	109	120
MSTRG.27335.1	-5.70235	2.60738e-05	down	3	9	0	1	0	2	0	1	0	0	0	0	1	3	0	0	3	1	2	0	58	64
PITG_20344T0	-5.70005	1.39613e-07	down	346	269	9	28	20	18	14	9	21	25	22	20	23	14	233	185	251	128	75	126	4021	4536
PITG_11504T0	-5.68445	1.61821e-34	down	2098	1595	87	107	121	118	58	36	69	63	61	93	78	130	39	47	50	31	38	25	3635	3416
MSTRG.11368.1	-5.67567	0.00605677	down	1	1	1	0	0	0	0	0	0	0	0	0	0	1	0	0	0	0	0	0	14	13
MSTRG.22146.1	-5.62676	0.000980295	down	5	10	0	0	0	2	2	0	0	1	0	8	0	6	0	2	2	0	0	0	99	76
PITG_15707T0	-5.62418	8.40349e-34	down	12	10	9	17	9	8	11	7	9	5	15	20	15	26	5	8	9	9	5	7	445	566
PITG_09384T0	-5.61887	0.00105203	down	408	254	0	10	4	0	0	0	0	0	0	0	6	15	16	27	33	4	9	0	349	264
PITG_18396T0	-5.60898	6.53363e-12	down	665	595	254	263	300	104	144	98	75	51	41	21	39	55	419	459	470	246	218	307	9621	11356
PITG_02086T0	-5.60619	9.81395e-38	down	186	164	35	79	63	55	82	46	46	43	36	39	65	59	112	109	73	124	84	76	3022	4000
PITG_15957T0	-5.59321	0.00939354	down	196	187	0	8	5	0	0	0	0	10	0	11	49	20	0	0	0	9	0	0	213	356
MSTRG.25008.1	-5.58091	2.21611e-07	down	16	17	3	2	13	1	7	3	3	5	0	1	7	1	3	6	0	4	0	0	175	225
PITG_05989T0	-5.57289	4.90267e-15	down	165	580	49	187	58	91	76	94	282	47	24	68	155	31	168	133	43	168	242	78	6197	5677
PITG_19319T0	-5.5606	0.0375396	down	18	4	11	13	0	0	0	12	0	0	0	10	0	0	0	0	0	0	0	0	145	167
MSTRG.2928.1	-5.56047	0.0346342	down	9	11	0	0	0	1	0	0	0	0	0	0	0	0	0	0	1	0	2	0	51	50
PITG_18337T0	-5.55616	8.97016e-14	down	91	55	14	36	26	25	14	7	37	10	24	47	26	0	32	53	36	28	21	9	1182	1411
PITG_22378T0	-5.5533	3.80744e-29	down	85	121	18	32	25	36	26	22	52	23	23	40	35	26	42	21	59	51	62	25	1818	1817
PITG_17090T0	-5.55008	0.00159808	down	46	8	10	0	8	0	0	0	2	10	3	6	7	0	11	0	0	31	0	30	383	395
PITG_19992T0	-5.54563	8.77714e-18	down	3	6	24	24	20	4	14	5	23	13	5	18	8	16	15	5	8	2	5	5	466	513
MSTRG.3942.1	-5.5436	3.60867e-06	down	13	21	14	0	5	8	0	0	8	8	7	6	0	0	11	4	10	3	0	5	281	269
MSTRG.23378.1	-5.54093	0.00331693	down	20	9	0	0	0	1	0	0	0	0	0	0	0	0	6	4	6	3	2	4	127	109
PITG_15071T0	-5.52583	3.04174e-51	down	7871	6455	729	1009	1002	743	646	383	943	598	528	986	975	599	447	449	398	488	409	394	30732	28488
PITG_09103T0	-5.51952	0.000204946	down	395	238	43	63	22	8	11	9	44	25	8	50	93	5	4	8	0	0	0	0	1530	1195
PITG_09832T0	-5.517	1.17467e-17	down	644	705	95	230	36	95	96	115	146	145	93	161	419	246	248	384	268	312	244	304	10573	10569
MSTRG.2630.13	-5.51387	3.66963e-08	down	6	4	0	2	0	7	7	0	4	1	1	0	1	1	3	4	0	4	0	5	111	103
PITG_18005T0	-5.51025	7.95242e-18	down	9769	6898	704	984	1000	558	575	335	1199	705	550	1086	1592	526	884	977	810	719	744	755	50214	42850
PITG_02553T0	-5.49289	1.56537e-30	down	827	814	259	301	256	265	302	186	203	144	108	179	228	156	275	282	250	224	244	181	11713	12015
MSTRG.8558.1	-5.48923	1.14874e-07	down	2	2	0	0	0	1	4	2	2	0	2	3	0	0	5	0	1	2	0	1	46	68
PITG_08817T0	-5.4861	1.77991e-29	down	2136	1665	254	310	273	242	259	167	260	181	162	288	318	312	331	285	315	274	257	240	13382	13636
MSTRG.27328.1	-5.48527	1.3042e-17	down	2	8	5	2	0	3	6	4	3	1	4	0	1	8	4	2	2	3	8	2	141	147
PITG_04618T0	-5.48453	2.47789e-23	down	11412	8432	1211	1497	1370	973	980	595	1536	1127	764	1852	1778	1704	1187	1240	1077	1138	1000	1034	67523	62391
PITG_15195T0	-5.48453	2.32639e-18	down	2610	2915	368	551	444	529	564	325	471	529	618	438	502	288	1156	1099	1059	947	705	703	33473	36435
MSTRG.12568.1	-5.47487	8.39917e-19	down	2	3	3	6	6	1	1	2	6	6	2	4	1	4	2	2	1	1	4	0	104	135
MSTRG.2224.1	-5.45763	0.000216504	down	0	0	1	0	0	0	0	0	1	0	0	1	0	1	1	1	0	0	0	0	13	15
PITG_20374T0	-5.45523	1.40271e-46	down	1928	2194	678	805	657	676	702	477	797	655	430	961	1200	1101	949	836	707	810	792	651	35256	38464
MSTRG.2532.1	-5.4469	4.54653e-05	down	7	8	2	0	1	0	1	0	1	0	0	1	0	2	3	1	0	0	1	0	48	61
PITG_03010T0	-5.44185	7.44989e-05	down	356	328	34	116	38	103	95	30	164	34	0	0	0	0	73	79	74	71	63	7	2999	2361
PITG_22431T0	-5.42042	7.71874e-42	down	47	48	19	22	19	19	22	21	12	18	12	25	33	40	33	15	16	34	11	21	900	1053
PITG_03288T0	-5.40979	1.01858e-24	down	3861	2990	880	1070	895	834	1016	634	660	637	441	739	937	511	1067	1045	866	1049	999	926	41779	45355
PITG_12958T0	-5.3997	1.89625e-17	down	236	219	82	139	66	171	171	110	91	43	54	62	60	34	293	287	274	356	295	276	5721	7032
PITG_13286T0	-5.39094	3.32791e-05	down	0	16	13	3	10	0	13	7	0	2	5	13	7	26	0	0	3	6	0	6	180	319
PITG_19279T0	-5.38867	2.18612e-17	down	249	258	59	88	69	90	58	31	58	29	25	29	46	15	80	88	93	65	59	60	2696	3193
MSTRG.15010.1	-5.37907	6.9059e-07	down	11	9	2	2	1	2	1	1	2	4	0	2	3	15	0	0	6	0	1	3	132	124
MSTRG.13794.1	-5.36733	7.07835e-06	down	19	16	0	2	9	2	5	1	0	1	0	1	4	1	4	0	1	2	1	3	152	123
PITG_07342T0	-5.3657	0.0461694	down	4	3	0	0	0	0	0	0	0	0	0	0	0	0	5	0	4	0	0	0	43	19
MSTRG.25048.1	-5.36371	0.000120166	down	15	17	1	4	5	5	0	1	2	1	0	1	0	1	1	1	1	0	0	0	122	91
PITG_11239T0	-5.36126	2.65544e-14	down	15590	12430	1389	1878	1558	1107	837	540	1434	883	584	1729	1685	762	320	313	211	262	200	219	43410	30178
MSTRG.2889.1	-5.3528	3.8355e-12	down	321	317	33	56	54	18	10	17	36	42	20	51	38	65	32	24	22	14	26	18	1875	1573
PITG_14947T0	-5.33451	0.0466558	down	974	668	0	0	51	5	0	5	39	0	0	18	0	0	0	0	0	0	0	0	327	207
MSTRG.11683.1	-5.32991	0.000182026	down	31	27	2	1	0	0	2	0	1	1	1	0	0	1	6	5	8	8	6	5	201	184
PITG_17953T0	-5.32833	5.54504e-07	down	736	574	22	87	93	69	36	44	65	73	0	94	155	0	230	159	202	191	204	75	4448	4420
PITG_08235T0	-5.32108	0.0384852	down	481	630	74	123	162	41	2	0	191	96	140	0	26	0	0	0	0	0	0	0	2066	2083
PITG_12210T0	-5.32107	9.42709e-15	down	84	69	42	40	45	36	15	4	41	15	0	14	23	26	35	38	11	29	34	20	1124	1137
PITG_15060T0	-5.31301	1.70951e-21	down	1222	1048	532	789	592	639	722	502	233	332	164	349	435	348	284	206	156	302	307	241	19002	16489
MSTRG.17653.2	-5.31189	0.00029957	down	5	20	4	3	6	3	0	0	6	0	0	0	0	0	6	2	2	0	0	4	73	132
PITG_06258T0	-5.31007	2.14131e-05	down	77	40	29	25	22	26	0	0	65	45	23	16	41	0	15	9	22	0	9	10	941	920
PITG_00119T0	-5.3032	2.18258e-09	down	18	14	32	44	34	30	22	10	6	1	25	25	22	25	1	7	7	25	38	0	840	640
PITG_07796T0	-5.30138	5.18838e-12	down	75	148	23	68	38	47	17	43	27	62	24	0	51	6	51	40	23	38	36	52	1320	1850
PITG_08707T0	-5.29945	0.0105827	down	225	132	22	2	3	39	16	18	0	0	0	10	0	0	0	6	7	0	0	0	512	400
MSTRG.11850.1	-5.29025	1.76994e-16	down	93	64	18	30	36	25	19	17	5	12	6	15	17	24	24	24	32	10	13	13	822	966
PITG_08955T0	-5.28344	1.57527e-38	down	372	436	131	147	135	105	100	82	236	149	118	133	190	179	193	199	160	147	139	140	6145	6641
PITG_12351T0	-5.27512	1.54024e-10	down	13494	10924	913	1404	1390	900	520	268	1292	683	615	1271	1577	462	173	217	113	112	124	141	33273	20687
PITG_19249T0	-5.2737	0.0356843	down	4938	3586	131	326	365	0	0	21	262	135	93	590	598	423	0	0	0	0	0	0	6802	5901
PITG_11087T0	-5.26922	6.9196e-34	down	2258	1761	351	390	368	245	295	181	423	325	303	377	489	338	459	476	380	374	400	336	14471	16124
PITG_02009T0	-5.26732	2.01242e-09	down	1474	1019	92	171	178	64	59	24	169	69	93	169	214	65	51	65	43	39	35	35	5645	4058
PITG_08926T0	-5.24276	0.00129797	down	790	954	0	69	10	129	277	121	0	0	11	15	174	71	409	400	385	508	461	452	7255	10139
PITG_20454T0	-5.23639	7.75762e-29	down	847	749	163	175	151	147	175	104	109	124	71	182	158	56	180	162	162	175	122	164	6558	5550
PITG_18930T0	-5.23192	2.00395e-06	down	8	0	0	7	2	8	5	1	0	0	4	5	1	3	6	1	0	4	0	4	99	112
PITG_18462T0	-5.22155	9.89724e-06	down	0	2	0	4	2	0	2	4	12	4	5	0	4	11	2	3	0	2	0	9	147	103
PITG_16835T0	-5.21905	0.00611875	down	0	0	0	0	0	13	44	0	16	0	0	0	4	8	11	32	45	18	22	32	365	447
MSTRG.11849.12	-5.21532	7.37219e-06	down	30	14	9	9	12	2	2	6	5	3	0	3	1	0	4	4	2	0	2	0	162	208
PITG_08154T0	-5.20967	1.42905e-06	down	388	303	0	78	63	48	5	0	22	20	33	11	35	0	28	25	6	18	20	14	908	821
PITG_08339T0	-5.20587	5.52665e-07	down	0	7	1	1	2	1	1	2	6	1	3	0	0	1	8	12	9	7	10	12	109	171
PITG_10238T0	-5.20286	8.36016e-12	down	102	78	18	11	23	13	17	9	14	6	6	19	12	19	14	17	13	24	4	19	734	759
PITG_15048T0	-5.19866	0.0011448	down	16	6	0	0	8	0	0	0	0	8	1	0	9	5	7	6	0	6	0	2	119	137
PITG_13319T0	-5.19349	0.000144682	down	780	929	10	95	21	224	316	101	8	20	0	85	84	36	6	0	12	7	7	7	1973	2123
PITG_01655T0	-5.1852	4.49068e-76	down	151	172	62	106	65	109	84	70	94	65	45	79	84	73	137	112	139	131	128	84	3610	3231
MSTRG.4848.2	-5.18248	0.049115	down	0	2	0	1	0	0	0	0	0	0	0	0	0	0	1	0	2	1	0	0	0	23
MSTRG.21640.1	-5.17901	0.0435387	down	3	5	0	0	2	0	0	0	0	0	0	0	0	1	0	0	0	0	0	0	16	20
MSTRG.18242.1	-5.17289	0.00117861	down	7	0	3	0	0	0	1	0	7	0	5	0	5	0	0	3	3	1	3	0	68	70
PITG_09107T0	-5.15544	3.0463e-26	down	3562	2601	589	644	617	402	423	272	581	362	331	617	537	622	410	427	413	359	332	353	20181	17322
PITG_03128T0	-5.15091	1.28972e-09	down	350	303	48	61	59	63	63	17	112	0	69	32	79	5	79	28	55	50	59	64	2187	2101
PITG_14955T0	-5.14993	0.0281595	down	2	0	0	0	0	0	0	0	0	0	0	0	0	1	2	2	0	0	0	0	7	17
PITG_11170T0	-5.13548	9.1905e-19	down	6678	5172	703	896	832	585	525	376	957	638	596	977	899	1154	650	654	616	571	536	534	29973	29773
PITG_10630T0	-5.13439	6.37715e-07	down	491	396	41	73	77	32	35	15	86	83	60	51	42	26	16	8	12	1	9	14	2127	1614
MSTRG.1230.1	-5.12465	0.000760042	down	0	1	0	0	0	0	0	0	1	0	1	0	0	0	1	0	1	0	0	1	14	9
MSTRG.2657.1	-5.12465	0.000760042	down	0	1	0	0	0	0	0	0	1	0	1	0	0	0	1	0	1	0	0	1	14	9
MSTRG.12451.3	-5.12119	1.03931e-05	down	73	60	11	4	19	0	6	0	11	0	0	15	11	4	7	5	7	3	2	3	226	294
MSTRG.12948.1	-5.11594	0.0141596	down	8	9	0	0	0	1	0	0	2	0	0	0	0	0	0	1	0	1	1	0	36	36
MSTRG.13535.2	-5.10064	1.54136e-07	down	2	4	0	1	1	4	0	1	1	1	1	2	1	2	0	0	0	0	1	0	26	44
PITG_19991T0	-5.09902	0.00107906	down	96	105	0	0	6	0	3	6	13	20	10	17	9	0	7	0	0	11	4	12	341	389
PITG_10892T0	-5.09759	0.00049371	down	8	11	1	0	0	0	0	6	0	5	3	9	6	0	19	13	16	19	19	0	192	235
PITG_11387T0	-5.09658	1.99052e-21	down	37	75	14	17	18	24	11	7	5	11	6	23	17	23	31	30	28	29	18	36	639	785
MSTRG.15574.1	-5.09486	4.42774e-11	down	348	282	22	48	49	26	24	12	40	19	20	20	32	19	7	1	5	5	5	5	738	630
MSTRG.8485.1	-5.09459	0.00849774	down	20	31	32	21	0	0	20	0	0	7	40	0	17	10	5	8	0	0	0	0	332	393
PITG_12257T0	-5.08812	4.67109e-48	down	86	105	46	77	73	81	81	53	51	37	21	61	67	88	44	42	34	47	41	34	1667	2028
MSTRG.13731.5	-5.07422	0.0249404	down	10	0	0	0	6	0	0	0	1	0	0	0	0	14	3	5	0	0	0	2	60	66
PITG_18360T0	-5.06787	1.10511e-45	down	7487	5568	1329	1706	1609	1388	1291	827	1240	765	866	1133	1282	1286	1792	1828	1586	1363	1536	1444	52219	44513
MSTRG.3216.1	-5.06257	2.11905e-05	down	10	10	0	2	0	2	2	1	0	1	1	4	3	2	1	0	0	0	1	1	56	71
PITG_13061T0	-5.06107	6.58073e-09	down	339	148	13	92	81	35	53	0	88	63	49	53	103	28	133	27	36	6	28	12	1654	1789
PITG_02243T0	-5.04905	1.41971e-12	down	186	158	27	39	28	23	21	15	14	16	6	42	27	51	17	14	4	12	21	15	1018	727
PITG_18428T0	-5.04866	2.83355e-12	down	1499	1042	98	106	88	54	64	32	94	107	37	178	162	250	37	38	35	44	6	31	3001	2373
PITG_02725T0	-5.04796	7.70754e-38	down	377	449	159	212	190	124	128	110	291	224	136	179	200	159	161	169	127	179	158	147	6133	6126
MSTRG.6141.1	-5.04049	0.0198843	down	0	0	0	0	2	1	0	0	4	2	0	0	0	0	0	0	0	0	1	0	18	15
PITG_15419T0	-5.01556	0.0122522	down	13	14	0	1	0	0	2	0	0	0	2	0	0	1	12	0	0	6	0	1	82	71
PITG_03464T0	-5.00928	0.0488431	down	43	0	25	15	0	0	21	0	33	0	0	0	0	0	76	0	18	5	0	0	324	356
MSTRG.21179.1	-5.00396	2.46925e-14	down	127	92	12	18	23	15	12	6	20	8	8	22	24	15	8	13	4	9	11	7	528	475
PITG_01024T0	-4.99895	2.31126e-10	down	21	29	2	8	8	3	10	3	12	3	16	6	12	0	6	20	18	18	4	18	258	386
PITG_07407T0	-4.98854	2.021e-07	down	849	437	66	112	117	46	31	26	85	23	46	78	59	13	12	9	11	18	15	13	2222	1497
PITG_13489T0	-4.9727	0.000145188	down	43	67	2	7	2	2	2	0	2	0	1	4	3	0	6	9	8	14	9	7	278	246
PITG_03395T0	-4.96005	0.0161018	down	367	236	11	10	6	0	0	0	18	0	12	14	2	51	0	0	0	0	0	0	398	74
PITG_08307T0	-4.94934	5.79589e-06	down	8	6	0	0	2	0	0	2	11	3	14	2	8	1	5	5	4	11	2	6	125	155
PITG_00596T0	-4.94276	1.06857e-08	down	712	460	59	107	149	77	90	81	0	53	41	27	85	11	127	83	45	49	53	124	2730	2327
PITG_05272T0	-4.93998	0.000110593	down	39	0	9	7	9	0	5	10	0	2	0	8	2	21	6	2	7	9	0	6	213	206
PITG_05347T0	-4.93817	2.27233e-20	down	218	255	115	78	127	134	69	66	147	75	55	106	124	37	31	75	77	49	59	74	2686	3018
PITG_17289T0	-4.93415	7.93526e-18	down	1478	1282	389	392	338	343	389	275	247	169	134	322	314	940	407	437	379	319	259	327	12318	13403
PITG_00073T0	-4.9338	0.0195874	down	138	163	14	32	52	0	0	0	81	0	22	0	9	12	0	0	0	0	33	14	502	712
PITG_01423T0	-4.92553	9.19753e-17	down	146	108	63	59	43	41	18	29	77	60	36	39	59	21	22	22	21	33	48	46	1619	1329
PITG_02242T0	-4.91695	6.61783e-24	down	2613	1891	327	402	387	323	338	231	403	272	238	412	432	369	267	266	245	279	282	275	12853	9708
MSTRG.15119.1	-4.91646	5.25415e-14	down	5	12	5	5	2	1	4	0	4	4	2	13	8	6	0	3	5	7	4	3	131	133
PITG_06360T0	-4.91577	0.0106249	down	0	0	19	53	16	0	0	0	78	49	39	0	7	0	45	8	18	8	41	0	566	599
PITG_07909T0	-4.91012	9.77687e-19	down	20	36	14	11	16	14	17	13	11	15	12	21	24	66	8	12	9	12	14	7	491	513
PITG_09428T0	-4.9075	0.000723285	down	176	262	0	8	0	7	0	4	8	0	4	8	13	17	0	3	0	0	5	0	122	133
PITG_18795T0	-4.90576	0.000417393	down	25	45	4	1	12	4	10	2	16	5	10	46	38	44	12	3	0	0	0	0	366	414
PITG_09024T0	-4.89371	0.0017399	down	76	141	0	77	125	41	147	96	35	0	0	31	23	18	13	0	54	3	33	0	1069	1392
MSTRG.962.1	-4.88964	0.00159414	down	8	10	4	0	4	4	3	0	0	0	0	0	0	6	0	0	4	4	0	3	29	97
PITG_10942T0	-4.8862	7.87914e-17	down	5185	4337	402	503	492	455	441	247	632	567	398	941	916	978	705	745	713	675	548	632	21312	21577
MSTRG.18622.1	-4.88195	0.000219547	down	1	2	3	2	4	0	1	0	3	3	0	5	6	12	0	2	0	0	0	0	47	72
PITG_10555T0	-4.8683	1.92199e-90	down	96	125	82	112	96	90	87	68	76	56	62	87	66	85	156	164	131	147	129	133	2785	2821
PITG_18778T0	-4.86327	1.45211e-23	down	8	14	7	4	8	2	5	4	5	5	2	4	4	7	2	1	3	3	4	4	127	136
PITG_17348T0	-4.86305	4.77198e-21	down	11287	6172	1076	1363	1672	730	896	570	1594	967	1019	1252	1529	712	904	1123	960	982	977	926	37042	34682
PITG_10087T0	-4.86198	0.00761075	down	31	46	7	0	22	10	13	0	0	0	0	0	11	22	8	0	8	0	8	0	263	221
PITG_23167T0	-4.86185	0.0118789	down	2	0	0	0	0	1	0	0	0	0	0	0	0	0	0	1	2	1	0	0	12	9
PITG_07041T0	-4.85093	7.51619e-26	down	14062	11232	1983	2477	2359	1881	1811	1077	3062	2487	2333	2639	3334	1525	2920	2724	2431	2276	2604	2181	74875	75395
MSTRG.11854.1	-4.85083	6.02882e-06	down	6	12	2	0	7	1	2	1	4	6	3	0	4	1	4	3	0	0	0	1	65	89
PITG_09061T0	-4.8468	2.10887e-12	down	139	86	12	21	23	9	13	3	41	14	17	25	19	19	8	11	6	8	9	12	586	435
PITG_01568T0	-4.84505	0.000860413	down	56	56	26	19	34	0	25	18	19	10	0	15	39	23	0	0	37	0	0	30	499	580
PITG_13819T0	-4.83633	6.70282e-38	down	938	1213	393	519	474	367	399	253	551	514	455	470	505	346	645	630	594	530	557	246	13648	14950
PITG_22791T0	-4.83479	1.68751e-07	down	4	3	0	6	2	3	8	0	4	0	0	7	0	0	5	1	6	4	2	4	81	75
PITG_06359T0	-4.8334	2.52069e-14	down	3297	2977	631	751	500	834	772	531	543	341	144	477	793	329	374	366	302	231	232	209	16743	14206
MSTRG.14921.1	-4.8172	0.00256398	down	0	3	0	0	0	1	0	1	1	0	0	2	0	0	0	3	2	0	0	0	17	17
PITG_13051T0	-4.81676	3.6838e-07	down	23	20	7	18	4	7	7	11	20	19	21	10	0	28	4	6	4	7	0	3	294	326
PITG_15548T0	-4.80735	3.25e-25	down	199	158	7	11	8	6	4	1	4	6	8	6	6	10	3	8	3	0	4	5	177	132
MSTRG.2671.1	-4.80279	0.0034884	down	3	3	0	0	2	0	0	2	0	1	1	0	2	9	1	0	0	0	0	0	25	38
PITG_18171T0	-4.80212	1.18912e-19	down	206	240	52	46	40	42	46	39	108	76	61	86	98	124	102	72	64	62	65	57	2195	2265
MSTRG.17784.1	-4.79459	0.0271559	down	0	0	4	2	0	0	0	0	1	1	0	0	0	0	0	0	0	1	0	0	21	5
PITG_08875T0	-4.77493	2.11065e-08	down	9618	7586	1174	1517	1483	694	426	319	1845	1095	856	1288	1557	493	359	444	316	360	333	224	32828	26401
PITG_22735T0	-4.77469	5.31595e-05	down	12	8	1	0	1	2	1	1	1	0	1	1	2	2	1	0	0	1	1	0	51	43
PITG_22736T0	-4.77469	5.31595e-05	down	12	8	1	0	1	2	1	1	1	0	1	1	2	2	1	0	0	1	1	0	51	43
PITG_08338T0	-4.75776	8.33831e-05	down	919	753	254	213	184	80	107	0	293	160	102	12	51	109	62	142	6	0	157	127	4343	3107
MSTRG.25011.1	-4.75701	7.12473e-11	down	0	0	1	0	3	1	2	1	2	1	2	0	0	3	2	2	2	1	1	2	33	34
PITG_16907T0	-4.75454	8.27171e-10	down	132	148	26	17	30	22	27	18	39	17	0	26	24	81	29	33	54	50	27	29	1084	975
PITG_08626T0	-4.75081	0.0219988	down	28	12	27	0	0	8	42	21	27	0	0	0	0	14	0	0	12	25	0	0	322	241
PITG_15024T0	-4.74895	0.00564067	down	0	0	0	1	1	0	0	1	3	0	0	0	0	0	0	0	0	0	1	1	10	11
PITG_00705T0	-4.74453	1.04558e-14	down	250	246	45	67	46	31	28	29	91	68	58	41	55	55	83	66	63	56	64	56	1892	1909
PITG_21207T0	-4.73731	3.68993e-12	down	2665	2003	205	197	278	201	179	69	426	306	266	357	178	186	170	243	201	435	254	197	8787	7594
PITG_08178T0	-4.73638	0.00527562	down	632	481	35	169	92	0	13	8	16	0	19	31	78	0	616	738	640	376	243	362	4581	5937
PITG_12129T0	-4.73375	1.07097e-05	down	13	8	1	2	3	1	2	0	1	0	2	2	2	3	21	15	22	5	2	5	86	168
PITG_05669T0	-4.72019	3.61279e-10	down	11642	7149	809	1166	1229	421	557	356	1243	674	592	1335	1262	288	412	605	567	549	483	489	26595	23614
MSTRG.2655.1	-4.71918	0.000661539	down	1	0	1	0	0	2	1	2	0	0	0	0	0	1	1	0	0	0	0	2	9	18
MSTRG.8239.1	-4.71743	5.73571e-07	down	17	19	8	1	6	10	6	3	8	12	8	48	43	169	3	3	9	5	5	1	282	299
MSTRG.3083.2	-4.71359	4.39363e-08	down	13	18	13	27	18	28	22	15	17	18	17	0	1	0	22	42	32	9	40	10	365	518
PITG_17430T0	-4.70456	2.06275e-18	down	71	132	54	46	53	53	50	30	161	154	73	92	58	101	58	46	50	51	59	44	1718	1951
PITG_14167T0	-4.70029	8.41482e-11	down	47	38	17	15	11	7	6	4	14	5	8	11	16	8	7	10	5	4	2	7	333	266
PITG_16536T0	-4.69024	2.30313e-09	down	124	42	13	40	29	14	35	18	9	4	0	7	19	0	7	8	16	12	18	12	362	384
MSTRG.12689.1	-4.68994	0.00219893	down	1	5	0	0	3	1	0	0	0	0	0	0	0	0	0	2	1	0	2	2	13	25
PITG_11845T0	-4.68913	1.65426e-10	down	1234	1053	142	150	154	149	123	106	56	69	33	173	105	455	34	28	33	39	34	42	2810	2588
PITG_01023T0	-4.68896	2.24526e-08	down	6	7	3	0	2	15	4	2	6	11	10	6	5	0	5	3	6	3	1	6	107	150
PITG_15490T0	-4.68034	4.47617e-12	down	1037	749	230	276	214	282	309	239	213	134	191	92	123	79	705	768	659	722	609	538	9807	9604
MSTRG.16856.1	-4.66596	4.6364e-05	down	18	17	2	4	3	1	1	1	3	2	4	0	2	4	0	5	2	0	0	2	91	80
PITG_09410T0	-4.65406	0.00966197	down	424	413	158	162	72	55	0	131	220	180	12	80	132	0	61	0	0	48	114	0	3026	2494
PITG_11525T0	-4.63494	8.52702e-39	down	1978	2744	1349	1534	1289	2054	2275	1398	709	619	384	1195	1268	1351	1389	1204	1160	1331	1210	1102	30815	32628
MSTRG.22398.1	-4.62734	3.41925e-07	down	24	27	20	22	27	10	14	8	11	12	10	31	23	99	3	2	8	3	8	2	333	498
PITG_18354T0	-4.62508	0.0374344	down	0	0	39	4	0	1	0	0	108	5	0	0	12	0	170	1	0	1	0	0	145	33
PITG_04671T0	-4.61771	7.73176e-17	down	997	866	227	206	232	322	375	238	221	274	194	279	187	172	234	315	218	213	236	106	8130	6369
PITG_06361T0	-4.61198	1.19501e-50	down	117	151	95	96	147	91	88	72	126	103	90	95	101	105	220	208	194	168	171	171	2549	3372
PITG_04477T0	-4.60931	9.04175e-10	down	485	140	200	168	130	253	375	84	82	40	119	215	152	227	276	233	1	192	190	272	4453	4367
PITG_15754T0	-4.6048	7.52216e-19	down	733	646	63	129	93	166	171	123	62	85	48	127	141	85	163	154	126	130	107	82	3390	2920
PITG_05998T0	-4.6041	2.50908e-22	down	24688	20295	4645	5618	5722	3815	3861	2337	6198	4587	2980	6427	8880	5426	4007	3953	3336	3564	3151	3041	119824	120692
MSTRG.24081.1	-4.60314	0.00070336	down	0	1	1	1	1	0	0	1	0	0	0	0	0	3	0	0	0	1	1	0	11	12
PITG_04814T0	-4.59945	1.2765e-21	down	381	259	147	181	99	98	109	98	92	64	99	112	148	113	170	74	171	82	63	70	3391	2739
PITG_05974T0	-4.59613	1.0791e-17	down	1064	920	197	256	227	212	184	138	199	129	112	212	226	165	103	133	117	98	92	93	4611	4307
MSTRG.20089.1	-4.59152	0.010507	down	5	4	0	1	5	6	2	9	3	0	0	2	0	0	0	0	0	0	0	0	41	47
PITG_11448T0	-4.59063	1.51135e-05	down	3	1	1	5	1	0	0	0	0	1	0	0	5	1	1	1	2	1	0	4	28	32
PITG_13379T0	-4.58777	0.00600348	down	700	471	79	61	104	47	38	19	192	98	61	147	65	55	0	0	0	0	4	0	2089	1409
PITG_20673T0	-4.58072	0.0350133	down	0	0	0	0	0	7	0	0	0	1	0	0	3	0	0	6	8	4	0	6	37	40
PITG_10237T0	-4.58042	8.06035e-16	down	7	24	10	13	6	12	16	12	19	7	2	5	22	4	13	14	21	32	31	18	225	396
PITG_00952T0	-4.57137	5.9156e-14	down	122	111	188	151	67	147	160	29	156	207	26	191	86	138	148	28	49	103	72	41	2277	2709
PITG_03630T0	-4.57123	4.25667e-05	down	461	271	71	148	167	34	79	22	82	48	35	74	32	14	50	0	8	14	25	0	1413	1277
MSTRG.8476.1	-4.57118	0.00527149	down	2	0	1	0	0	0	1	2	0	0	0	0	2	3	0	0	0	1	0	0	15	13
PITG_13601T0	-4.56893	9.28932e-07	down	17485	13049	2314	3247	3213	1540	1204	691	3857	1857	1615	2847	3417	775	459	519	406	437	328	286	54808	42755
MSTRG.12765.1	-4.56255	5.61617e-06	down	385	452	36	75	51	61	10	15	27	26	13	71	50	105	10	7	3	8	1	1	793	681
PITG_10678T0	-4.56137	3.97594e-16	down	475	351	95	119	114	86	58	39	122	105	120	108	95	87	141	174	135	176	127	102	3183	3157
PITG_19010T0	-4.56048	0.000285397	down	0	3	0	0	3	0	0	1	0	0	0	3	1	0	2	0	4	1	2	1	18	27
MSTRG.12043.1	-4.56032	0.0389653	down	34	45	0	0	1	0	0	0	2	0	0	0	4	5	0	2	0	0	1	1	63	55
PITG_06955T0	-4.54821	2.26214e-13	down	2	10	2	2	7	7	4	0	4	0	4	0	2	5	4	4	5	7	4	5	70	97
MSTRG.12452.1	-4.54086	8.18871e-17	down	132	97	20	28	18	21	19	12	22	12	13	21	15	20	19	21	12	15	3	16	488	421
PITG_20590T0	-4.54064	6.0823e-11	down	5325	3917	594	863	826	460	345	215	878	468	560	718	854	301	253	381	289	329	365	285	16882	12408
MSTRG.4818.1	-4.54003	9.06755e-05	down	1	0	2	1	3	2	0	0	1	0	0	1	1	3	1	0	0	0	0	0	18	17
PITG_19654T0	-4.53948	5.19919e-09	down	157	194	40	79	64	37	25	15	61	48	48	30	59	59	21	28	17	32	4	18	1120	1154
MSTRG.18427.1	-4.53419	0.00023944	down	1	2	2	0	4	0	0	0	0	0	0	0	2	5	3	1	4	2	2	0	10	45
PITG_07216T0	-4.5317	6.13938e-05	down	68	60	35	8	48	0	35	0	20	5	46	22	0	18	10	20	9	32	14	14	406	610
MSTRG.22520.1	-4.52798	8.39707e-14	down	48	32	22	16	13	14	13	8	19	11	7	13	32	55	9	9	7	17	19	8	344	452
PITG_13446T0	-4.52779	0.039253	down	0	30	11	22	0	0	11	13	0	0	14	0	0	0	32	15	0	0	0	13	137	200
PITG_18057T0	-4.52766	0.00208668	down	12	26	0	7	0	7	0	0	9	0	0	4	4	3	0	0	5	5	10	5	112	92
MSTRG.10057.1	-4.519	1.37179e-06	down	9	0	17	16	0	15	14	17	11	22	20	18	16	42	0	28	23	12	32	17	389	362
PITG_08739T0	-4.51884	0.00458399	down	0	0	0	0	2	0	3	4	0	0	7	2	2	3	0	5	0	1	0	2	24	48
MSTRG.15007.1	-4.51188	6.01057e-18	down	9	5	2	7	1	3	2	1	4	2	1	3	7	9	3	3	3	3	4	5	105	65
MSTRG.22493.1	-4.5048	1.40715e-09	down	14	8	1	2	5	5	3	2	5	3	3	7	3	10	4	2	1	1	1	1	78	96
PITG_21208T0	-4.50082	2.7374e-14	down	1353	927	154	176	136	163	108	76	330	205	216	208	126	79	158	159	151	261	194	91	4723	4114
PITG_06664T0	-4.49377	3.51818e-07	down	334	421	144	237	193	304	286	198	4	166	74	145	242	0	355	332	228	301	279	354	5205	4511
PITG_00999T0	-4.49287	5.42905e-26	down	331	417	103	105	108	111	105	83	102	103	70	111	107	111	148	151	186	137	122	160	2985	3053
MSTRG.8021.1	-4.49067	0.00173172	down	8	4	0	0	2	0	0	0	0	0	1	3	1	0	1	5	0	1	1	2	12	45
PITG_15072T0	-4.49031	1.51731e-22	down	146	117	28	56	40	41	46	36	63	58	32	88	116	68	69	68	43	35	45	59	1255	1407
PITG_18680T0	-4.48757	1.12252e-07	down	24300	19587	4101	5362	5076	2448	1802	1315	5170	2638	2359	3301	3745	1031	915	1017	895	770	805	647	77298	59987
MSTRG.18241.1	-4.47051	0.00455668	down	12	8	2	3	0	0	0	3	0	0	6	5	2	5	1	2	0	0	0	0	52	56
PITG_10727T0	-4.4696	5.2803e-07	down	408	222	38	66	104	47	50	19	77	69	46	48	50	2	85	87	90	0	12	33	1266	1220
PITG_15280T0	-4.46395	3.03064e-11	down	21962	14653	1537	2459	2539	1786	1759	1039	2165	1785	1281	3194	2966	2685	1354	1274	917	1331	912	942	47647	49429
PITG_07258T0	-4.46114	9.14722e-11	down	56	75	24	13	16	35	23	0	27	20	8	36	79	37	35	24	30	32	17	13	462	729
MSTRG.23187.1	-4.451	4.58507e-07	down	9	4	10	6	2	22	27	17	3	0	0	3	12	12	4	3	8	6	4	9	163	170
PITG_16208T0	-4.4478	4.69351e-05	down	19	43	0	15	0	15	13	6	57	23	8	10	23	0	75	68	16	33	32	48	457	545
PITG_04787T0	-4.43041	1.61876e-19	down	21	6	4	7	9	5	8	13	8	3	7	12	11	7	22	17	12	10	7	13	156	248
PITG_04970T0	-4.4149	9.64995e-16	down	4613	4027	1103	1247	1145	1087	1078	631	1208	986	453	1192	1319	762	597	552	504	483	302	512	20121	19769
PITG_07698T0	-4.41378	0.000105371	down	48	47	1	6	4	4	3	3	3	1	3	0	3	1	7	9	3	6	14	12	171	175
PITG_03009T0	-4.40648	0.000556547	down	71	70	0	6	12	4	12	5	21	7	0	14	0	0	8	6	15	18	13	23	333	270
MSTRG.15244.2	-4.39517	8.34551e-06	down	20	10	8	5	11	8	2	4	3	8	2	7	2	6	0	0	0	1	3	2	113	97
MSTRG.9817.1	-4.37956	5.722e-18	down	7	18	11	7	9	11	6	7	20	6	7	10	6	18	9	8	8	0	4	7	194	164
PITG_19716T0	-4.37433	5.93983e-08	down	7	7	0	18	6	15	12	9	0	0	7	11	2	17	7	8	4	11	7	5	127	168
MSTRG.7945.1	-4.36783	0.00483309	down	21	10	0	1	0	0	1	1	2	0	0	2	2	4	1	0	1	1	1	0	47	46
PITG_16009T0	-4.36519	4.67575e-30	down	1116	1041	320	434	476	577	655	453	306	343	198	346	616	512	606	460	382	477	315	533	9349	10242
PITG_10980T0	-4.36133	1.99532e-44	down	1294	1435	539	809	603	571	710	498	456	531	285	542	569	429	832	800	776	656	698	705	12689	13611
PITG_14889T0	-4.35615	0.000727908	down	94	142	62	61	0	25	0	43	29	70	0	100	108	77	65	19	88	0	59	56	943	1148
MSTRG.11355.1	-4.35547	4.1922e-17	down	4	5	5	4	4	0	3	1	3	2	1	1	3	2	2	5	5	1	4	3	44	65
PITG_00858T0	-4.35474	1.96513e-17	down	7654	5763	1767	1864	1889	881	1157	664	1920	1429	925	1918	1726	999	836	1007	910	921	879	684	29451	27012
MSTRG.21853.1	-4.34549	0.00205028	down	113	120	4	10	6	11	0	0	16	37	21	14	50	33	0	6	5	4	7	3	577	350
PITG_02664T0	-4.34066	5.73768e-34	down	788	627	290	368	356	599	382	306	342	375	230	403	446	158	498	520	387	531	504	536	6714	9589
PITG_04975T0	-4.34025	2.36277e-12	down	364	291	41	121	158	94	61	84	99	39	45	84	35	36	92	104	85	123	100	68	2116	1929
MSTRG.19853.1	-4.33648	0.0355362	down	12	11	0	0	5	3	0	2	0	1	0	0	0	0	2	0	0	0	4	0	43	33
MSTRG.15461.1	-4.33007	8.10448e-15	down	75	63	29	32	22	41	11	13	30	29	10	27	46	50	21	10	18	18	17	21	567	546
PITG_16535T0	-4.32657	6.29907e-16	down	100	32	92	84	41	19	59	12	88	37	43	45	73	18	67	68	79	72	61	24	829	1237
PITG_12903T0	-4.31693	0.000480749	down	20775	15436	1642	2693	2918	1122	716	459	2373	1385	1077	2556	2308	663	74	186	137	140	63	38	38739	29027
PITG_08613T0	-4.31466	0.000240385	down	78	192	44	37	76	19	29	44	0	28	65	43	77	23	76	0	177	0	60	67	1022	1114
PITG_01335T0	-4.31069	2.82811e-22	down	1406	1285	372	465	417	280	344	224	572	373	372	430	516	416	493	531	511	531	503	435	9443	10136
PITG_11662T0	-4.31032	1.99823e-17	down	635	558	153	243	198	215	225	156	158	120	85	122	171	155	141	137	137	178	126	122	4102	3480
PITG_00806T0	-4.30718	6.89584e-06	down	9229	7757	1143	1611	1493	1135	862	537	1082	693	527	1452	1801	605	230	224	158	140	156	141	23484	17616
PITG_12352T0	-4.30643	3.36898e-16	down	1484	1266	267	428	396	265	200	100	322	209	178	310	286	121	199	186	177	217	171	197	6097	4538
PITG_19400T0	-4.30552	0.00136611	down	0	0	12	6	3	0	0	3	3	9	4	0	1	9	3	0	1	1	1	2	25	83
MSTRG.25604.1	-4.30229	0.000535245	down	0	0	0	1	1	0	0	1	0	0	0	1	1	1	3	1	0	0	1	0	13	8
PITG_09675T0	-4.29478	3.70241e-06	down	124	180	57	57	48	68	27	35	21	0	39	0	14	27	96	56	48	47	44	49	908	955
PITG_04125T0	-4.28768	3.59498e-05	down	984	1023	99	178	105	22	15	16	141	92	180	175	231	192	1021	890	1051	606	381	666	6478	7643
PITG_22104T0	-4.28704	3.33996e-11	down	873	737	194	257	187	143	101	84	434	248	221	372	434	154	253	274	215	170	134	88	5049	5311
PITG_14607T0	-4.28221	7.69154e-15	down	6150	5242	913	1226	1343	736	730	460	1293	903	645	1004	1249	573	785	674	698	591	729	551	20735	17621
PITG_13035T0	-4.27922	2.45609e-08	down	10	20	13	11	7	5	4	3	18	0	5	5	3	7	3	7	2	0	4	7	91	145
PITG_03496T0	-4.27627	1.80306e-17	down	417	425	105	140	141	104	70	65	171	125	117	161	258	67	142	161	166	148	159	156	3151	2930
PITG_11853T0	-4.27104	0.00111621	down	40	67	10	7	0	4	0	5	11	0	0	12	11	0	22	10	8	10	26	13	265	187
MSTRG.5657.1	-4.27077	5.86709e-06	down	80	75	18	16	12	4	4	4	4	10	2	3	7	9	17	24	17	8	6	19	222	356
PITG_11485T0	-4.26161	9.04645e-25	down	22	28	50	26	14	19	25	18	40	9	12	23	31	52	19	12	28	28	22	20	395	495
PITG_01523T0	-4.25565	1.68266e-26	down	200	159	104	132	143	86	102	66	151	95	93	84	103	94	67	95	80	56	59	48	1726	1952
PITG_20621T0	-4.25491	2.85955e-06	down	2	0	3	3	0	2	6	4	12	4	7	6	24	16	11	8	5	4	4	2	80	140
PITG_05733T0	-4.24946	9.83826e-08	down	12348	9129	909	1294	1320	814	587	333	1848	975	1024	1695	2045	772	485	599	529	531	470	426	29795	18160
PITG_11858T0	-4.24826	0.0343574	down	9	16	0	0	0	0	0	2	0	4	7	2	0	0	0	0	0	3	2	1	57	35
MSTRG.23048.6	-4.2457	0.0123182	down	11	24	0	11	0	20	1	2	35	26	6	0	32	0	12	0	3	0	13	0	186	180
PITG_06254T0	-4.23959	6.83129e-27	down	678	484	284	360	381	207	251	185	383	243	205	179	202	129	445	441	319	324	325	219	4438	6453
PITG_16959T0	-4.23301	9.89726e-11	down	7707	6497	1218	1490	1497	1017	1012	604	3238	2020	1064	2661	2837	1456	807	846	713	775	645	636	28090	29628
PITG_16322T0	-4.22383	7.09322e-17	down	2633	2239	544	681	627	566	510	378	654	575	405	657	687	552	862	759	655	739	621	629	13913	14092
PITG_21727T0	-4.22079	2.45465e-12	down	503	547	53	106	198	190	211	97	74	113	100	93	79	126	283	361	278	328	232	172	2733	4221
MSTRG.21802.1	-4.21881	2.16386e-08	down	72	118	70	51	39	111	61	44	42	11	19	42	19	95	24	30	47	23	0	33	700	924
PITG_17586T0	-4.20845	2.80219e-05	down	24	19	23	34	27	21	19	15	6	0	0	7	14	0	15	0	15	22	10	11	204	266
PITG_15434T0	-4.20624	9.93867e-06	down	7	4	1	5	1	0	0	1	2	2	1	0	1	1	1	1	5	0	1	1	30	31
MSTRG.21986.1	-4.20362	8.22541e-32	down	161	112	114	74	64	59	59	39	81	56	85	43	59	60	90	97	92	84	85	79	1252	1525
MSTRG.12804.1	-4.19888	6.12009e-05	down	32	29	4	22	12	17	20	11	16	12	6	15	11	8	0	2	0	6	2	0	179	213
PITG_19140T0	-4.19805	1.10121e-12	down	148	147	43	52	86	52	24	29	65	53	36	51	71	4	52	44	54	63	51	66	957	1099
PITG_03961T0	-4.19329	1.84556e-74	down	417	479	326	377	343	294	348	206	420	274	391	300	362	409	465	493	453	315	350	361	5933	6876
PITG_00795T0	-4.1893	3.3544e-12	down	218	191	71	80	60	48	48	33	67	80	36	147	161	151	62	65	47	51	51	22	1569	1370
MSTRG.6019.1	-4.18763	1.00978e-07	down	15	7	2	2	5	0	11	5	5	2	3	10	6	22	8	1	4	11	4	4	87	128
PITG_16145T0	-4.17685	0.000154916	down	234	196	43	39	39	0	31	18	58	24	28	72	82	0	38	32	31	39	19	0	725	663
MSTRG.16042.1	-4.1748	0.000192897	down	0	3	3	0	3	2	0	0	0	0	0	1	1	2	1	1	0	2	1	6	15	27
PITG_08461T0	-4.17191	8.57743e-13	down	1536	1579	336	475	432	393	370	230	292	209	146	320	480	240	184	210	157	158	130	135	5458	5663
PITG_00564T0	-4.16485	6.87307e-06	down	24	26	51	37	0	4	36	43	32	14	7	27	44	69	70	35	0	69	39	47	447	658
PITG_15502T0	-4.15637	0.0247277	down	0	57	42	18	21	70	74	50	0	0	3	84	12	113	0	0	0	68	0	8	553	491
PITG_00348T0	-4.14066	7.21719e-20	down	4023	3282	932	1077	1148	832	1209	606	1179	1213	1291	1315	1308	1417	1393	1440	1319	1546	1109	1223	22905	25447
PITG_00762T0	-4.12829	4.95699e-69	down	141	198	108	119	113	98	93	56	87	80	75	81	114	64	96	124	117	94	100	105	1576	1801
PITG_13754T0	-4.12452	0.000579833	down	589	419	0	75	118	199	111	71	29	54	72	0	57	0	114	90	52	132	135	127	1658	1502
PITG_14572T0	-4.1237	1.49727e-36	down	46	48	46	68	70	76	55	41	124	77	44	86	97	107	81	82	58	62	83	69	1160	1206
PITG_11855T0	-4.12358	0.0261683	down	22	0	0	0	0	0	6	0	6	0	0	0	14	2	3	22	19	4	1	14	59	115
PITG_15622T0	-4.11292	1.71588e-29	down	179	199	140	166	153	94	98	72	173	102	65	96	135	48	94	98	90	86	87	59	1880	1791
PITG_06021T0	-4.11172	1.96017e-25	down	251	271	90	119	87	83	104	48	106	81	54	141	204	189	140	142	123	127	152	85	1998	2168
PITG_07193T0	-4.10824	0.0124778	down	79	18	42	27	0	96	0	0	145	44	19	1	128	50	0	73	130	0	164	118	856	994
MSTRG.13133.1	-4.10815	0.030868	down	4	6	7	3	0	0	5	0	0	2	0	0	0	1	0	0	0	6	0	0	26	27
MSTRG.11584.1	-4.10725	1.27827e-05	down	55	50	6	14	12	8	12	6	0	1	1	6	8	5	23	30	34	17	14	20	192	295
PITG_23055T0	-4.10621	5.98874e-21	down	34	38	20	17	34	17	22	16	10	30	21	23	33	11	51	49	35	40	12	18	444	424
PITG_07960T0	-4.10536	0.0386775	down	335	159	521	322	441	0	79	53	0	0	86	0	0	0	226	180	193	268	200	276	1944	3140
PITG_03324T0	-4.10247	0.0431583	down	0	0	77	53	13	1	17	0	20	23	106	0	0	0	18	18	73	0	0	135	388	358
PITG_11690T0	-4.10104	1.32182e-17	down	3761	3260	592	683	534	368	417	294	591	430	303	624	626	766	985	1044	913	698	716	724	12325	11401
PITG_22738T0	-4.09172	1.27579e-05	down	16	10	2	1	6	2	1	0	4	2	0	3	5	1	3	2	5	2	0	4	70	43
MSTRG.26857.4	-4.08784	1.40709e-53	down	26	38	24	36	40	33	29	10	31	19	12	24	23	28	18	19	30	20	19	19	379	414
PITG_10703T0	-4.08747	1.6281e-26	down	529	662	577	662	561	614	593	390	335	261	109	535	415	1032	403	411	334	329	288	307	7509	7308
PITG_01707T0	-4.08582	0.0425097	down	20	32	5	7	1	0	2	7	0	0	0	5	4	19	0	0	0	0	0	0	88	71
PITG_04815T0	-4.08569	3.9669e-16	down	589	534	179	192	179	187	266	122	146	104	84	124	146	161	146	140	126	140	122	120	3294	2806
PITG_16685T0	-4.08445	0.00398186	down	99	83	9	66	61	60	42	0	31	18	14	0	0	0	58	0	23	50	31	30	660	419
PITG_07136T0	-4.08367	3.40749e-16	down	82	108	37	52	60	31	27	28	38	31	24	31	78	29	105	113	128	83	94	93	867	1095
PITG_08516T0	-4.07861	1.11024e-11	down	672	557	60	105	85	61	57	28	145	77	47	174	190	108	92	72	96	102	84	80	2141	1515
MSTRG.27373.1	-4.06135	1.13758e-08	down	29	23	18	15	20	11	16	6	13	12	9	26	13	79	8	7	7	4	9	7	280	249
PITG_16468T0	-4.05795	0.0014304	down	85	99	57	102	171	9	121	74	174	93	62	58	77	0	0	63	0	3	89	79	1107	1189
PITG_04281T0	-4.0545	1.02103e-05	down	4289	3396	784	906	875	519	366	250	894	445	363	1050	818	1067	97	147	109	109	78	80	10941	9049
PITG_00559T0	-4.05304	0.00272337	down	46	45	47	133	99	0	100	0	257	96	144	24	6	0	165	265	206	313	307	106	1616	2056
PITG_01224T0	-4.0503	4.46853e-12	down	353	407	116	85	65	69	66	53	190	99	89	105	113	77	91	93	66	84	96	83	1831	1931
PITG_10847T0	-4.04978	3.58657e-08	down	10901	7156	1015	1369	1380	674	613	414	1464	798	768	1265	1351	463	466	492	487	521	453	398	21325	13460
MSTRG.26015.2	-4.04529	0.00341721	down	1	2	0	2	0	0	0	0	1	0	0	0	0	0	1	2	1	5	1	0	12	12
PITG_00321T0	-4.04325	1.69386e-05	down	17446	14213	3170	4078	3909	2228	1596	1069	3742	2195	1291	3577	3763	1220	484	493	369	406	335	264	40972	36142
PITG_00960T0	-4.0411	6.24694e-07	down	162	243	79	59	103	72	184	126	30	35	12	72	121	39	106	114	59	97	38	0	1289	1361
PITG_08302T0	-4.03921	0.000261825	down	6	7	18	14	12	11	18	0	9	11	18	24	5	19	0	3	11	3	0	0	163	147
PITG_13610T0	-4.03903	0.020782	down	0	0	0	4	0	0	0	0	0	2	0	2	1	5	2	2	1	0	0	0	29	3
MSTRG.4749.1	-4.02618	0.000839752	down	8	1	1	4	9	2	0	2	5	0	0	1	3	3	15	0	12	0	5	12	53	70
PITG_01442T0	-4.02546	0.0269574	down	36	130	0	17	38	0	218	3	10	9	17	0	0	62	127	0	46	4	0	76	292	793
PITG_18923T0	-4.02492	3.74444e-17	down	237	258	78	107	86	97	136	101	80	63	102	112	113	246	271	311	301	234	222	276	2581	2620
PITG_13805T0	-4.00583	0.000192637	down	36	26	0	22	0	30	22	5	40	12	30	4	7	6	12	29	22	16	12	0	214	297
PITG_08252T0	-4.00543	0.000303221	down	0	7	1	2	2	2	2	0	0	0	0	2	5	0	3	2	0	0	4	4	39	16
MSTRG.26151.1	-4.0047	0.0017015	down	3	11	0	0	4	2	0	6	3	0	1	7	3	6	3	1	0	1	0	0	40	38
MSTRG.14362.1	-4.00383	7.56224e-21	down	19	19	13	11	7	10	9	11	5	2	3	6	6	15	7	9	9	11	14	5	136	150
PITG_07832T0	-3.99995	1.32055e-07	down	148	130	21	25	26	48	36	14	14	9	21	8	8	20	42	37	25	34	34	25	636	459
PITG_17832T0	-3.99014	5.21915e-09	down	944	887	190	208	58	242	167	137	222	165	94	168	258	183	100	205	14	84	113	101	3405	2266
PITG_22118T0	-3.97286	0.00804912	down	34	21	5	7	2	8	4	4	3	1	0	6	6	0	1	1	0	0	0	0	81	71
PITG_11171T0	-3.96758	2.31484e-11	down	488	623	85	112	102	123	136	57	115	76	53	124	101	130	278	278	222	236	198	206	2700	2644
PITG_21827T0	-3.96437	1.25762e-22	down	4184	3805	1532	1471	1369	1072	1161	780	1720	1256	1046	1669	1406	3043	1695	1821	1730	1538	1707	1563	27323	25268
MSTRG.742.1	-3.96258	3.08572e-05	down	6	0	6	0	1	6	1	4	4	2	1	8	5	17	1	2	5	3	1	2	47	64
MSTRG.23266.1	-3.9609	6.02779e-26	down	24	20	21	22	15	15	15	15	17	17	15	26	14	56	14	25	19	12	22	19	323	281
PITG_04568T0	-3.95874	1.42718e-09	down	1788	1426	274	403	405	444	449	297	168	128	84	424	481	290	113	185	122	277	107	99	4734	4468
PITG_11122T0	-3.95846	0.00319055	down	225	154	104	33	24	2	0	16	166	95	68	82	113	19	42	13	31	1	32	0	1090	826
PITG_06016T0	-3.95046	5.30396e-20	down	4134	4211	1011	1462	1177	1216	1508	994	1254	1180	542	1501	1581	1705	1530	1433	1189	1727	1457	1173	23254	22994
PITG_04820T0	-3.94993	1.27863e-14	down	5556	4640	1336	1737	1547	1344	1356	875	1515	1099	977	1299	1506	846	1282	1462	1182	1268	1184	1185	26181	22600
MSTRG.17845.1	-3.94568	1.36718e-05	down	6	4	5	7	7	3	11	2	0	17	3	2	14	12	0	7	4	0	6	6	71	99
PITG_12464T0	-3.94405	7.65898e-10	down	1253	871	215	255	227	89	103	73	350	198	166	294	303	180	112	117	127	85	104	60	3622	2464
PITG_17595T0	-3.94187	3.22223e-11	down	305	381	76	74	96	51	78	53	84	68	49	49	78	38	82	76	81	95	83	75	1194	1580
PITG_02586T0	-3.94118	6.26396e-16	down	7130	6291	1793	2185	1846	1892	1833	1152	2087	1428	743	1931	2571	1246	2301	2213	1993	2226	2081	1995	31344	35299
PITG_05902T0	-3.93199	1.55056e-07	down	30	22	48	37	55	12	20	11	8	5	10	4	6	2	8	11	8	22	22	15	200	293
PITG_15776T0	-3.93182	7.60463e-10	down	943	1266	476	493	396	943	867	544	170	108	124	124	162	190	456	395	383	357	357	317	7832	5261
PITG_10623T0	-3.9263	1.23552e-06	down	4358	2429	338	599	740	301	291	164	541	289	273	456	476	60	102	140	180	143	120	155	6861	4702
PITG_04071T0	-3.92539	1.35452e-08	down	8668	5053	1312	1605	1707	657	577	408	1271	567	1057	444	557	144	589	849	731	628	607	497	18765	10426
MSTRG.8512.1	-3.92106	2.34305e-06	down	8	13	1	3	1	2	2	2	0	2	1	2	6	13	2	3	3	3	7	1	46	58
PITG_11429T0	-3.91974	0.00560192	down	20	30	2	6	7	3	0	1	3	0	0	1	3	3	1	2	0	1	1	0	58	55
PITG_03778T0	-3.91695	1.08173e-24	down	1863	1820	554	715	699	536	623	428	634	503	435	577	717	587	735	800	724	710	657	700	10366	10895
PITG_10249T0	-3.90705	0.00219446	down	23	17	0	14	8	17	8	0	0	0	8	0	11	0	21	10	5	3	12	11	128	107
MSTRG.635.2	-3.90427	0.0063953	down	9	20	0	4	2	9	11	9	0	0	13	10	0	48	0	14	6	13	18	0	144	125
PITG_07445T0	-3.89956	0.0110092	down	200	78	10	35	71	9	6	49	0	0	47	42	0	0	164	227	281	113	94	31	682	1253
MSTRG.22293.1	-3.89618	0.0041611	down	2	1	0	6	12	2	2	12	0	0	0	0	0	3	13	7	13	10	1	11	53	76
PITG_11661T0	-3.88974	1.47061e-16	down	188	183	43	85	72	91	88	57	45	55	21	35	74	58	51	64	49	67	52	56	1060	942
PITG_19009T0	-3.8891	0.00203018	down	1	4	2	0	0	0	0	0	1	0	0	1	0	0	2	3	1	0	3	1	10	15
MSTRG.18221.1	-3.88434	0.00376419	down	0	1	3	0	3	0	0	1	0	3	3	3	1	2	0	4	0	0	1	0	10	25
PITG_02161T0	-3.88335	6.31061e-34	down	1206	1325	473	636	595	577	670	395	456	412	271	471	530	370	682	664	565	584	614	502	7952	8530
PITG_08929T0	-3.8828	0.00842511	down	17	17	0	6	10	0	8	0	0	9	14	3	5	20	0	16	0	11	0	15	114	104
PITG_12239T0	-3.87836	9.32867e-24	down	1252	1396	470	580	532	507	560	357	443	413	276	406	476	423	490	459	423	427	372	377	7398	7311
PITG_06662T0	-3.8733	5.46629e-16	down	9841	8951	2815	3245	3189	2300	2541	1680	3748	3083	2899	2648	3138	1582	3027	3321	2947	3014	2682	2526	53798	44090
PITG_02087T0	-3.87116	1.51448e-15	down	169	79	33	85	91	66	67	40	67	34	55	54	99	90	37	25	47	40	68	47	863	945
PITG_08530T0	-3.87073	4.15706e-36	down	748	794	352	397	348	295	328	226	365	271	251	331	335	297	380	356	364	285	308	330	4911	5237
PITG_06827T0	-3.8692	1.86784e-10	down	903	1035	201	245	226	207	194	140	495	303	302	369	363	333	207	217	167	204	165	152	3716	5131
PITG_13788T0	-3.86605	0.000206761	down	174	203	33	76	69	61	45	0	59	23	0	60	38	31	25	17	19	42	16	10	780	566
PITG_00255T0	-3.85741	3.11287e-18	down	208	243	125	76	106	84	110	40	65	57	28	113	62	93	58	77	86	93	59	73	1497	1056
MSTRG.12372.1	-3.85377	0.00150847	down	6	1	1	2	3	0	1	3	0	1	1	0	1	0	1	2	0	0	0	0	15	17
PITG_02110T0	-3.84975	2.15648e-16	down	3437	1925	787	1007	1021	525	504	323	1115	651	670	749	800	312	414	486	496	454	419	417	10252	8788
MSTRG.24483.1	-3.84275	1.40082e-06	down	32	34	9	7	19	5	9	1	6	1	3	4	8	18	6	4	9	6	5	3	147	106
PITG_08974T0	-3.83979	1.48372e-22	down	951	1113	349	510	359	366	496	336	264	243	190	285	356	258	509	521	456	570	478	386	5108	6668
PITG_11538T0	-3.83727	0.0443946	down	0	0	3	0	4	0	6	0	9	0	0	0	0	12	0	12	6	7	6	0	34	48
PITG_09356T0	-3.82352	2.15029e-15	down	31	28	14	18	11	7	4	4	13	10	6	9	10	8	18	23	19	13	7	17	171	184
MSTRG.19871.2	-3.82026	0.00283412	down	13	11	0	4	4	9	12	6	4	0	3	9	0	44	0	3	5	5	3	0	106	77
MSTRG.21759.2	-3.82004	0.000693279	down	13	9	0	0	2	2	1	6	2	2	3	4	4	2	2	2	2	0	0	0	44	35
PITG_08103T0	-3.81601	1.7926e-06	down	0	3	5	4	6	2	0	2	5	0	2	1	2	6	0	3	4	1	3	1	27	38
PITG_03273T0	-3.81084	5.16014e-07	down	8985	8608	2209	3002	2583	2917	2850	1720	1542	1133	854	1975	2947	1418	844	823	774	778	709	745	32760	29654
PITG_05898T0	-3.80144	0.0132196	down	3	1	3	0	3	1	5	2	0	0	0	0	0	0	0	0	0	2	1	0	11	16
PITG_03016T0	-3.80127	6.25204e-45	down	193	272	149	190	164	150	146	120	121	96	72	129	179	295	157	164	118	136	117	109	1857	2129
PITG_12541T0	-3.79786	0.00231668	down	4	6	0	12	8	5	5	4	0	0	10	0	0	5	5	10	4	5	0	0	62	50
PITG_18796T0	-3.79679	0.00825133	down	0	12	4	4	6	0	6	0	42	62	46	46	50	0	29	10	14	7	9	14	212	312
PITG_02000T0	-3.78794	1.94446e-05	down	73	120	10	27	41	33	31	31	32	16	11	37	35	24	62	41	46	0	0	46	459	455
PITG_22829T0	-3.78535	6.7798e-06	down	248	251	31	38	38	25	25	17	30	29	22	93	60	139	15	14	21	18	17	7	653	535
PITG_01950T0	-3.78424	3.0052e-26	down	5614	5376	1848	2370	2106	2024	2276	1578	1918	1356	1044	1935	2342	1711	2535	2543	2215	2242	2227	2017	30280	30599
PITG_15833T0	-3.78205	1.47386e-18	down	271	422	109	120	72	147	158	112	79	180	159	141	191	276	234	186	168	176	132	148	2004	2503
PITG_03467T0	-3.78121	7.36285e-24	down	625	767	469	525	395	655	735	493	278	265	173	377	332	454	328	318	246	290	279	298	5683	5157
PITG_15659T0	-3.78004	6.44543e-32	down	205	205	274	355	387	360	280	242	189	210	215	239	322	646	407	498	354	300	354	434	3548	4720
PITG_03287T0	-3.77968	9.22054e-31	down	164	220	335	309	373	311	427	288	296	202	145	246	185	652	380	412	262	372	308	327	3401	4504
PITG_06929T0	-3.77591	5.97709e-21	down	1730	1617	462	578	683	480	614	454	582	407	245	751	800	482	702	659	775	739	658	711	9425	8766
PITG_00707T0	-3.77483	0.000777528	down	70	92	11	10	8	8	3	2	13	11	3	8	7	18	7	8	2	0	4	5	178	183
MSTRG.1657.1	-3.77465	0.010841	down	16	5	3	0	1	7	2	4	0	0	4	0	0	0	0	5	0	4	3	7	36	45
PITG_13397T0	-3.77295	3.27283e-09	down	464	379	94	137	138	153	119	79	80	53	100	92	167	53	54	179	112	164	87	29	1747	1764
PITG_04738T0	-3.76873	1.9515e-35	down	576	701	297	323	265	292	297	201	247	175	166	293	232	316	277	310	230	309	282	248	3987	3758
PITG_18900T0	-3.76866	1.67785e-07	down	13	4	3	4	3	4	2	2	1	1	1	1	1	2	2	2	1	2	5	2	30	41
PITG_06855T0	-3.76348	0.00326995	down	3	80	8	16	58	4	0	0	95	41	86	36	27	100	169	242	203	161	180	149	1068	1037
PITG_08181T0	-3.76208	5.68514e-12	down	6313	5439	837	868	891	558	676	394	1167	844	921	787	854	490	1701	1726	1510	1411	1339	1277	16401	14654
PITG_11919T0	-3.75963	1.32817e-13	down	2558	1825	501	556	563	316	324	180	449	222	292	455	358	221	235	391	263	317	268	241	6154	4425
PITG_05587T0	-3.75578	1.53011e-16	down	4344	3758	1182	1583	1489	1157	1204	768	1353	980	820	1024	1412	622	1430	1574	1421	1364	1403	1357	19425	18966
PITG_01223T0	-3.75019	2.82216e-38	down	253	289	125	155	205	127	101	101	155	111	64	108	125	172	135	200	157	126	144	109	1792	1927
PITG_15774T0	-3.7497	1.06772e-09	down	940	1125	688	750	631	1269	1140	774	192	103	136	179	186	354	714	579	501	534	416	447	8237	6466
PITG_02074T0	-3.7396	3.25141e-09	down	1528	1161	552	595	494	348	231	130	796	472	355	424	506	128	335	407	358	190	293	233	7054	5312
MSTRG.19626.3	-3.73865	0.0496296	down	16	14	3	0	1	0	0	2	0	2	1	1	6	0	0	0	0	0	2	0	27	33
PITG_10412T0	-3.73319	0.000248893	down	162	129	2	8	8	3	14	6	7	1	3	4	6	2	13	21	14	9	14	13	198	136
MSTRG.6672.1	-3.73112	3.75232e-14	down	9	15	5	8	6	7	8	6	4	2	4	8	12	23	13	22	9	13	20	13	107	144
MSTRG.14995.3	-3.72448	0.0281729	down	133	62	2	5	1	4	0	1	3	2	0	0	1	5	1	4	2	2	0	1	0	95
PITG_06577T0	-3.71803	5.10988e-14	down	2375	2179	603	633	573	581	560	353	612	560	379	748	768	1225	733	682	622	659	563	546	10299	9488
MSTRG.1071.1	-3.71559	0.0126984	down	26	21	0	2	4	5	1	2	6	0	7	0	2	1	0	0	0	5	2	3	52	58
PITG_10008T0	-3.71485	6.90066e-13	down	528	320	180	212	186	110	135	78	234	198	61	163	118	51	165	192	217	171	280	131	2031	2532
PITG_14397T0	-3.71085	2.25285e-20	down	3084	3243	1175	1278	1200	876	879	662	1295	1011	706	1175	1607	1426	1232	1243	1136	969	972	933	14951	16947
MSTRG.16900.1	-3.7106	4.65883e-11	down	5	4	6	9	8	7	7	13	7	6	6	11	12	34	10	10	14	4	6	5	107	122
MSTRG.8477.1	-3.70973	0.0188758	down	6	1	3	0	0	0	1	0	2	2	0	0	1	2	0	0	0	0	2	0	11	14
PITG_15387T0	-3.70517	5.14661e-06	down	132	135	47	56	73	0	38	23	116	73	50	8	38	111	139	167	144	82	85	127	939	1050
MSTRG.19270.1	-3.69975	0.0263631	down	2	4	0	2	0	0	0	1	1	0	2	7	4	25	0	0	0	1	1	4	30	36
PITG_21380T0	-3.69317	1.98557e-05	down	4	4	7	4	5	0	6	3	10	7	0	9	4	3	17	10	7	0	0	9	76	58
MSTRG.25339.1	-3.69217	6.92416e-36	down	51	54	40	55	39	36	43	39	38	44	28	26	35	17	40	30	38	33	23	33	429	483
PITG_16286T0	-3.69005	0.000788447	down	75	57	20	25	26	6	18	5	24	6	4	30	22	0	0	6	2	6	9	8	241	185
MSTRG.13164.1	-3.68293	0.0476742	down	1	0	0	1	0	1	1	0	0	0	0	0	0	0	0	1	2	1	0	1	0	10
PITG_07082T0	-3.68086	1.77764e-05	down	0	2	3	4	0	0	1	0	5	1	2	1	3	7	1	2	1	3	1	3	22	26
MSTRG.21985.4	-3.68021	1.31998e-52	down	824	904	498	520	507	434	432	295	513	322	339	354	409	452	601	610	567	543	618	595	6171	6293
PITG_07125T0	-3.67929	1.01898e-17	down	116	146	38	54	37	47	76	45	39	28	23	37	35	45	47	56	46	47	38	31	558	662
MSTRG.13025.1	-3.67746	9.43543e-08	down	10	5	1	7	7	3	2	0	3	1	3	1	3	0	6	4	2	3	5	3	38	44
PITG_21794T0	-3.67385	0.000208623	down	212	193	20	59	22	31	11	11	18	12	28	33	37	12	13	13	10	5	0	5	355	295
MSTRG.11689.1	-3.6735	0.0103451	down	0	0	1	0	3	0	0	0	1	2	0	2	0	6	0	0	1	1	1	2	10	14
MSTRG.24776.1	-3.66496	0.00247475	down	445	285	32	50	47	20	19	6	59	17	23	30	57	17	0	7	5	2	4	2	513	312
PITG_13113T0	-3.66037	2.29727e-07	down	228	190	79	68	73	70	56	69	88	90	1	68	57	50	41	20	89	43	76	53	926	886
PITG_14728T0	-3.66001	0.000164016	down	89	63	52	42	18	62	0	18	63	43	37	63	76	0	18	34	48	45	5	34	364	605
PITG_04692T0	-3.64823	3.18522e-10	down	3	3	5	7	4	10	6	4	6	10	4	28	12	11	12	8	8	12	16	8	103	109
PITG_19966T0	-3.64823	1.5e-06	down	269	302	22	48	48	16	32	37	41	102	55	89	90	80	73	76	70	42	32	31	868	973
PITG_05740T0	-3.64639	7.23897e-46	down	586	579	389	371	347	316	307	229	339	294	245	289	287	260	347	334	288	266	293	277	3757	4123
PITG_22488T0	-3.64336	2.18289e-07	down	146	147	45	60	43	154	104	87	15	15	17	35	21	14	112	64	57	53	30	55	882	630
PITG_21877T0	-3.64237	5.15513e-14	down	8	9	7	15	3	12	8	4	5	13	7	6	17	3	9	11	13	10	3	8	80	119
MSTRG.28120.1	-3.63052	0.00175123	down	0	2	3	0	0	2	2	1	5	0	1	1	1	10	3	0	1	4	0	6	24	25
PITG_13011T0	-3.62904	2.54452e-11	down	1735	5403	7	14	9	12	13	13	25	19	17	15	19	39	44	27	39	36	47	53	421	204
MSTRG.4983.1	-3.62197	0.00149205	down	56	56	6	11	6	0	2	5	2	8	0	5	8	38	14	7	7	20	7	2	163	132
PITG_18332T0	-3.62071	0.0019642	down	5	2	1	1	2	0	0	0	0	2	1	3	0	0	10	1	6	2	1	5	22	26
PITG_23321T0	-3.61836	6.0717e-31	down	30	23	28	38	32	18	26	14	40	27	30	32	23	13	41	48	36	29	30	23	342	339
PITG_15673T0	-3.61454	1.51245e-07	down	23	12	15	22	14	22	11	10	48	33	32	60	51	26	38	41	28	1	26	22	282	353
PITG_11763T0	-3.61206	0.0119061	down	0	6	1	4	0	4	0	0	0	2	0	4	0	11	0	2	2	0	3	2	23	23
PITG_00328T0	-3.60955	6.23679e-06	down	243	280	61	129	71	40	57	36	86	59	76	60	75	0	84	54	84	44	45	42	902	964
PITG_16758T0	-3.59774	5.24338e-10	down	160	120	65	68	105	135	137	85	128	5	31	60	85	49	129	154	155	159	170	196	1046	1384
MSTRG.26709.1	-3.59769	7.31467e-05	down	1	1	3	2	0	1	1	1	1	0	0	1	1	1	3	4	0	1	0	0	14	11
PITG_03347T0	-3.59256	1.41483e-11	down	4037	4218	4323	4322	3990	2513	2583	1761	5139	3779	2245	5504	10386	8022	2557	2520	2015	2032	1829	1718	41202	45389
PITG_08872T0	-3.59116	1.59869e-05	down	2918	2293	437	514	534	303	223	149	607	317	322	534	564	232	81	119	116	110	84	88	4809	4160
PITG_01295T0	-3.58788	0.000545367	down	1700	925	254	438	285	164	106	112	497	175	244	179	258	0	20	33	80	121	94	46	3094	1894
MSTRG.18415.1	-3.58661	0.000123908	down	48	31	13	18	9	5	6	3	17	7	10	12	20	9	2	3	6	5	0	2	150	114
PITG_06952T0	-3.58636	4.36976e-52	down	151	131	145	100	146	113	149	68	152	108	89	81	102	125	102	199	103	119	96	120	1369	1370
PITG_05561T0	-3.58199	2.97602e-16	down	12729	14071	3775	5012	4204	5602	6171	3935	2875	2430	1679	3472	4031	3502	5865	5670	4969	5904	4752	4776	57190	59399
MSTRG.8907.2	-3.57735	0.0136504	down	2	3	0	0	0	0	0	0	0	0	0	1	1	1	1	3	0	4	1	0	7	11
PITG_16730T0	-3.57706	9.66422e-15	down	41	53	55	36	48	43	52	52	12	31	15	35	32	97	25	54	49	27	18	29	351	534
PITG_12233T0	-3.57543	2.58742e-10	down	2143	1550	327	407	396	288	241	125	526	319	279	459	471	277	199	226	224	238	186	129	4462	3638
MSTRG.21985.1	-3.57302	6.6737e-08	down	107	60	79	111	45	55	41	22	64	28	0	36	58	58	86	120	13	49	29	34	586	597
PITG_03937T0	-3.57002	1.86967e-17	down	119	116	41	85	30	71	67	43	36	24	16	42	55	76	54	50	37	50	60	37	571	645
PITG_16540T0	-3.56949	0.000116265	down	0	4	7	2	2	0	4	0	0	5	1	1	2	0	4	5	3	1	4	2	16	34
PITG_13713T0	-3.56831	7.60757e-15	down	284	349	266	157	208	170	187	74	449	289	203	314	103	230	250	159	156	298	193	114	2748	2407
PITG_01729T0	-3.56788	1.03815e-09	down	3430	4105	1089	1248	943	1282	1226	766	1028	699	304	997	1043	992	825	684	536	669	620	530	13024	12349
PITG_20447T0	-3.56597	6.77692e-14	down	117	117	54	44	37	42	62	59	37	14	29	60	66	156	85	107	98	94	107	70	876	744
PITG_09852T0	-3.56259	1.73275e-16	down	622	616	342	387	284	302	281	209	303	231	149	267	267	253	194	197	176	136	152	140	3175	3009
MSTRG.18091.1	-3.55973	6.25365e-06	down	25	15	9	5	4	2	8	7	11	6	5	7	5	17	2	2	3	4	2	1	96	67
PITG_19114T0	-3.55865	7.08786e-18	down	2082	1398	476	520	622	287	292	256	518	363	318	517	498	394	291	355	329	291	246	288	5144	4517
MSTRG.16521.1	-3.55622	8.17353e-07	down	11	14	2	1	4	3	1	4	10	3	2	4	6	3	2	1	4	5	2	7	41	57
PITG_04780T0	-3.55378	2.32254e-29	down	2649	2956	1130	1216	1035	1219	1290	813	1031	915	779	955	1166	1125	1323	1297	1220	1273	1082	1060	15313	13185
MSTRG.9916.2	-3.54537	0.00147593	down	79	53	17	17	4	1	11	5	6	11	13	15	22	14	3	4	3	5	3	0	166	155
MSTRG.19276.1	-3.54229	0.00797118	down	18	13	13	19	21	4	5	4	33	6	16	0	0	3	23	0	6	0	3	0	129	88
PITG_04398T0	-3.53785	4.39096e-05	down	19	14	5	6	5	5	0	0	2	3	2	3	0	4	10	14	8	3	4	5	72	50
PITG_22472T0	-3.53232	1.01723e-07	down	158	86	23	34	38	28	29	20	42	17	22	34	41	18	19	25	21	13	20	20	420	367
PITG_07399T0	-3.53061	3.03384e-27	down	372	448	207	205	212	131	139	124	218	197	133	165	223	258	235	217	193	167	153	169	1965	2522
PITG_13727T0	-3.52244	5.24087e-18	down	1159	1202	540	668	658	590	625	413	376	199	228	323	250	315	748	704	569	647	647	563	6006	6121
PITG_22001T0	-3.52146	8.62746e-23	down	34	62	90	74	71	65	43	30	75	65	56	46	33	31	95	108	69	82	49	45	771	585
PITG_04033T0	-3.50956	5.28592e-25	down	25	26	28	28	19	27	24	20	8	8	10	20	14	37	22	23	21	19	9	13	222	209
PITG_02030T0	-3.50774	4.78873e-06	down	17553	14471	4191	5015	4598	2032	1813	1394	6974	4309	3367	4222	5216	1769	1887	2320	1985	1512	1695	1513	53905	42959
PITG_13008T0	-3.5042	1.68754e-05	down	64	62	10	7	12	13	6	11	13	16	0	20	14	9	11	16	10	11	6	10	132	200
PITG_04447T0	-3.50363	0.000949278	down	522	611	197	293	216	175	142	57	267	207	0	130	160	106	69	240	73	0	149	279	2322	1804
PITG_11849T0	-3.4996	7.13845e-05	down	48	54	20	15	0	10	10	0	19	10	9	5	33	8	13	9	24	29	9	16	200	163
PITG_10507T0	-3.4985	4.66498e-08	down	19825	18132	3056	4133	3784	2741	2535	1483	4574	3238	2068	4481	5202	3069	1767	1801	1263	1740	1591	1271	42793	32454
PITG_02961T0	-3.49403	2.2167e-12	down	1903	1517	558	649	635	399	354	285	752	579	421	583	637	454	479	535	482	447	431	349	7051	6386
PITG_02475T0	-3.49105	9.7759e-29	down	70	51	57	60	39	63	55	30	69	60	48	62	76	61	51	43	52	36	50	31	497	640
MSTRG.6711.1	-3.48887	2.1858e-06	down	17	12	10	5	10	7	0	6	20	1	8	4	15	19	5	6	2	16	6	13	104	93
PITG_18339T0	-3.4875	0.00630007	down	3	0	0	0	0	0	0	0	7	0	3	1	3	3	7	6	3	3	3	2	19	27
MSTRG.9386.4	-3.47816	0.00182286	down	0	16	0	15	7	10	5	0	4	6	6	7	9	4	0	1	7	3	4	0	35	70
PITG_00446T0	-3.47711	4.26508e-05	down	781	437	89	165	195	85	89	54	182	94	87	273	219	410	60	66	35	82	48	41	2252	1528
PITG_14965T0	-3.47273	0.0227891	down	29	34	8	7	6	0	2	0	0	0	2	3	3	0	52	65	40	36	25	32	158	175
PITG_01233T0	-3.46962	1.32974e-25	down	538	446	445	456	483	318	457	236	519	402	413	421	409	207	775	688	758	667	544	583	4495	5659
PITG_04143T0	-3.46639	0.000588057	down	3	0	16	8	20	5	20	30	32	25	15	27	19	27	2	4	3	8	3	4	164	146
PITG_01386T0	-3.46116	0.00145858	down	171	417	140	109	180	193	125	0	124	46	133	173	0	147	99	46	103	74	114	5	1377	1127
MSTRG.20765.2	-3.45697	0.000382808	down	19	13	4	4	6	0	5	4	3	6	0	2	4	4	1	1	2	2	4	0	56	34
MSTRG.27285.5	-3.45385	0.00533576	down	42	63	3	2	6	1	2	1	7	3	1	6	14	1	2	3	0	5	0	1	64	49
PITG_04971T0	-3.45318	1.36163e-53	down	610	747	342	492	361	527	514	327	384	272	202	522	465	324	482	415	419	459	464	406	4563	4452
PITG_01821T0	-3.45174	5.91234e-10	down	1426	1179	530	679	590	385	417	238	642	353	283	568	551	244	231	251	235	292	336	228	5320	4763
MSTRG.15700.1	-3.44789	2.10332e-12	down	90	55	26	51	37	17	29	13	37	22	17	28	38	17	26	19	24	29	20	15	302	324
PITG_20043T0	-3.44333	6.38151e-44	down	171	169	279	303	271	251	306	183	229	167	199	246	223	384	352	285	315	256	207	228	2089	2996
MSTRG.22225.1	-3.44267	0.0449519	down	39	72	7	2	5	0	0	4	0	0	2	2	8	12	0	7	0	0	0	4	75	31
PITG_08127T0	-3.44201	4.34488e-06	down	28	41	28	19	21	11	9	10	7	9	7	38	42	125	64	76	78	28	21	36	353	339
MSTRG.23933.1	-3.44182	0.0234902	down	0	4	2	0	2	1	0	0	0	0	4	3	5	33	0	0	0	1	0	1	14	12
PITG_11008T0	-3.43953	0.00162086	down	247	230	36	44	53	44	37	21	281	181	201	356	348	355	18	29	16	35	24	15	1674	1205
PITG_07994T0	-3.43841	1.07576e-13	down	1179	1010	490	665	534	409	352	287	495	353	233	362	461	253	305	348	276	272	260	263	4916	4189
MSTRG.24482.1	-3.43641	0.002542	down	6	8	3	2	3	0	2	0	2	5	1	0	0	1	1	2	0	1	0	6	17	26
MSTRG.2801.1	-3.42768	5.15097e-05	down	1	4	4	6	5	6	2	3	6	3	3	6	2	15	0	0	0	4	3	2	41	37
PITG_23139T0	-3.42703	0.00012287	down	148	119	98	54	28	42	39	29	43	13	11	35	31	29	22	18	32	8	0	12	514	321
PITG_10835T0	-3.42229	0.00280339	down	22	7	0	4	2	1	1	0	3	0	0	6	3	10	9	20	15	7	13	11	71	61
PITG_06401T0	-3.4219	3.11456e-06	down	354	351	77	133	112	29	38	32	224	141	178	127	138	39	91	86	86	74	75	56	1190	1352
PITG_17777T0	-3.41925	0.00505122	down	3227	1822	701	785	711	163	136	182	1006	559	382	488	698	68	51	47	76	54	62	10	6746	5041
PITG_07794T0	-3.41663	7.78088e-05	down	292	363	24	58	21	38	29	24	54	52	93	38	84	22	50	47	46	29	34	39	622	817
PITG_03741T0	-3.41623	2.9274e-19	down	84	169	47	68	62	96	105	50	31	53	16	68	43	63	81	61	68	73	71	70	555	784
PITG_09579T0	-3.4147	7.25676e-11	down	1272	1087	133	172	174	209	136	84	264	112	158	201	253	184	162	230	172	215	177	145	2500	1925
PITG_11624T0	-3.40966	4.8159e-16	down	254	208	149	141	165	112	118	93	108	79	100	146	126	141	95	62	58	65	89	66	1417	1048
MSTRG.26751.1	-3.40312	2.00529e-11	down	7	6	3	3	4	1	5	4	2	5	5	4	6	7	3	2	1	3	6	4	39	43
PITG_19432T0	-3.39936	0.00251655	down	31	1	21	46	15	0	25	9	0	13	10	18	38	0	13	18	4	27	32	39	96	245
MSTRG.8020.1	-3.39701	5.2902e-05	down	9	7	4	3	1	3	0	2	0	1	1	0	2	5	6	3	2	4	1	6	20	37
MSTRG.12177.1	-3.39701	5.2902e-05	down	9	7	4	3	1	3	0	2	0	1	1	0	2	5	6	3	2	4	1	6	20	37
MSTRG.3101.2	-3.39615	0.035068	down	0	14	0	1	1	4	0	1	1	4	0	4	0	0	0	6	4	0	1	0	28	13
PITG_05524T0	-3.39325	0.0166284	down	8	0	3	21	7	0	26	11	0	0	5	0	27	4	7	8	20	0	7	2	57	92
PITG_12503T0	-3.39251	0.00102213	down	275	175	51	61	182	193	131	111	105	46	88	139	90	63	55	0	72	29	75	0	1008	985
PITG_21845T0	-3.38362	2.64317e-07	down	5	4	1	3	3	4	4	0	2	2	4	2	1	3	15	9	6	6	7	7	44	42
MSTRG.9484.2	-3.38254	1.87259e-34	down	24	34	24	14	21	24	21	23	12	9	13	23	20	29	19	18	21	18	15	16	257	149
PITG_02271T0	-3.37788	5.8635e-09	down	125	90	63	47	54	30	33	28	32	16	33	27	19	11	30	30	32	38	19	27	344	420
PITG_13659T0	-3.37356	0.0195473	down	25	15	0	6	0	0	15	13	24	22	25	30	17	84	0	11	0	3	17	9	132	193
MSTRG.23357.1	-3.37117	8.70187e-39	down	26	25	23	31	41	21	22	20	16	11	23	16	25	22	16	27	22	24	16	21	237	207
MSTRG.25086.1	-3.36906	4.27444e-11	down	13	14	4	4	9	6	10	7	5	2	4	2	4	6	5	6	7	5	1	8	54	64
PITG_22126T0	-3.36338	3.84185e-09	down	339	634	392	439	378	623	679	431	177	114	64	238	371	180	159	190	164	210	149	142	2959	2875
PITG_12584T0	-3.36286	0.000738412	down	47523	44694	9933	11994	11751	6181	4376	2682	14441	7234	5044	11709	13069	4631	2106	2193	1783	1959	1397	1130	106555	93616
MSTRG.14130.2	-3.36024	0.00017884	down	71	20	12	24	23	8	17	0	6	4	18	17	11	10	2	6	7	6	11	10	157	127
PITG_03396T0	-3.35657	2.88891e-51	down	1124	1298	1020	1195	1040	869	899	738	1268	869	853	758	883	718	1450	1455	1308	1300	1358	1188	9719	11145
PITG_15980T0	-3.35648	0.0274158	down	67	66	0	3	10	0	0	0	32	5	8	13	4	0	26	64	55	41	24	60	205	238
PITG_12714T0	-3.35437	1.93532e-07	down	80	89	21	21	15	24	17	16	16	15	7	14	21	7	19	23	12	17	13	23	266	190
MSTRG.17101.1	-3.35219	3.44487e-18	down	12	29	15	9	8	18	10	11	18	8	5	15	8	12	19	19	23	28	18	12	121	159
PITG_09597T0	-3.34767	1.81621e-32	down	3396	3795	1562	1818	1677	1568	1876	1185	1497	1205	1064	1693	1712	2964	1990	2002	1828	1781	1686	1701	18698	17758
PITG_10287T0	-3.346	4.72668e-11	down	12054	9329	3392	4083	4555	2687	3910	2147	3152	2501	1713	3384	3777	2323	2304	2658	2513	2535	2260	2358	36250	34446
PITG_00698T0	-3.34126	2.96054e-05	down	184	174	27	36	32	30	17	13	52	26	30	40	31	14	34	32	19	12	17	22	608	240
PITG_10760T0	-3.33982	1.19044e-13	down	3569	2511	637	760	805	482	544	291	774	486	483	483	600	301	605	520	464	432	498	453	7460	4782
MSTRG.3110.6	-3.33921	0.00824275	down	0	5	0	10	7	1	3	1	3	2	0	11	0	7	1	4	0	1	0	1	27	26
PITG_00271T0	-3.33839	4.82199e-07	down	1328	1292	356	402	363	327	227	217	478	268	150	454	408	162	256	197	202	189	138	150	3594	3593
PITG_17115T0	-3.33596	4.28581e-16	down	297	244	131	133	107	105	114	66	151	113	95	103	184	75	113	122	76	72	93	103	1317	1115
PITG_15093T0	-3.33496	1.97248e-09	down	859	757	232	245	283	176	201	139	479	358	204	649	656	1044	362	368	345	287	283	260	4481	3480
PITG_06690T0	-3.3301	0.0214996	down	15	14	0	1	0	0	5	2	0	0	5	9	0	402	0	3	15	5	3	4	47	36
PITG_09577T0	-3.32974	0.0221485	down	1	10	6	11	7	5	11	1	0	0	0	2	5	23	0	0	10	0	0	6	34	52
MSTRG.21720.1	-3.32764	2.76046e-11	down	74	59	29	45	17	30	23	36	29	10	25	49	30	61	34	29	25	20	11	23	325	308
PITG_00989T0	-3.32734	2.6707e-23	down	3549	3602	1331	1595	1541	1382	1457	991	1283	1054	806	1308	1573	1339	1535	1563	1388	1353	1336	1450	15058	14628
PITG_08900T0	-3.3231	2.88549e-37	down	179	195	114	105	139	150	166	116	117	77	55	68	134	149	126	98	94	107	113	111	1367	963
MSTRG.4173.1	-3.32093	0.00149944	down	11	15	1	4	2	1	1	1	0	3	0	4	5	4	1	2	0	1	3	1	31	25
PITG_12443T0	-3.31816	0.00303145	down	6	0	29	15	9	9	9	0	57	34	11	10	37	0	29	17	29	3	10	25	182	151
MSTRG.3885.1	-3.31722	0.000107473	down	6	5	4	6	7	9	0	3	10	4	2	4	7	15	14	1	0	0	9	7	51	55
PITG_18397T0	-3.31605	0.0193014	down	10	0	5	6	2	1	0	0	4	0	4	0	7	0	12	22	26	5	14	19	51	72
PITG_00809T0	-3.31395	2.70681e-09	down	345	334	123	116	51	82	155	83	162	68	163	111	147	305	166	101	73	60	151	121	1359	1415
MSTRG.12645.5	-3.31292	0.00118198	down	49	68	17	0	31	11	13	8	20	10	18	26	12	15	3	7	2	1	8	4	173	139
MSTRG.7421.2	-3.31055	0.0143684	down	10	3	0	1	3	0	0	2	10	0	1	3	3	10	4	3	7	0	0	0	40	19
PITG_14665T0	-3.30717	5.28795e-10	down	63	39	38	35	23	36	23	24	21	6	16	19	26	20	21	22	19	21	3	13	241	219
PITG_05738T0	-3.30546	2.71478e-12	down	285	271	190	253	212	195	217	136	103	153	65	234	149	259	79	91	60	153	97	74	1561	1513
PITG_02202T0	-3.30544	2.21016e-07	down	114	151	14	40	16	74	82	33	35	58	7	20	50	65	50	45	67	35	66	22	563	415
MSTRG.21397.1	-3.3048	4.56029e-05	down	11	11	7	3	3	2	3	0	3	2	3	10	6	5	4	3	2	1	0	1	30	43
PITG_00070T0	-3.30113	3.40783e-19	down	1564	2175	606	750	639	1009	1041	680	674	533	370	901	1169	1149	733	757	647	728	686	642	7984	8125
PITG_20453T0	-3.30097	7.08143e-75	down	123	120	100	97	116	85	99	80	69	61	67	83	80	68	123	108	70	85	93	93	876	831
PITG_21277T0	-3.29549	1.79972e-11	down	978	731	91	185	165	109	107	53	178	108	118	158	206	127	143	156	200	147	112	149	1795	1325
PITG_10226T0	-3.29372	8.44541e-25	down	6719	8400	861	875	904	791	919	554	1198	937	569	1621	1575	944	861	909	710	615	655	641	10026	7479
PITG_22866T0	-3.29296	0.0170319	down	3	0	1	0	2	0	1	0	0	0	0	0	3	7	0	5	1	2	5	2	15	14
MSTRG.5041.1	-3.29272	2.00305e-08	down	22	10	9	14	11	18	3	3	5	9	17	7	7	5	26	17	15	23	16	22	112	129
MSTRG.23049.1	-3.28802	0.000136341	down	3	2	6	2	2	4	3	0	3	0	0	7	4	10	1	1	0	6	4	3	34	23
PITG_11400T0	-3.28143	4.68765e-18	down	547	498	254	330	267	195	183	154	354	196	180	233	264	180	185	222	181	185	183	165	2568	2081
PITG_13881T0	-3.27803	4.23912e-07	down	9958	8608	2703	2857	2821	1638	1550	1170	3398	2107	1541	2771	2955	1574	1249	1595	1377	1347	1358	1292	27578	22483
PITG_20948T0	-3.27721	5.45308e-15	down	164	142	80	95	101	102	118	39	61	52	31	44	69	50	50	72	52	37	64	52	642	690
PITG_00778T0	-3.27671	8.96816e-08	down	2685	2409	836	840	756	768	615	482	511	354	286	665	706	932	422	423	379	393	401	345	7512	6374
PITG_14533T0	-3.276	1.60233e-16	down	74	97	59	65	38	70	76	48	29	17	17	56	41	100	65	37	32	43	60	37	513	452
PITG_19293T0	-3.2745	8.36857e-07	down	1056	1038	80	66	82	94	85	66	126	56	38	149	184	54	1	75	50	41	48	51	959	523
PITG_04288T0	-3.27373	0.000491836	down	5	14	24	14	11	6	4	0	7	7	14	2	0	4	7	0	5	3	8	9	69	66
PITG_03475T0	-3.27355	3.44516e-21	down	146	130	72	78	102	68	75	63	85	87	57	73	62	58	146	171	109	123	98	179	849	950
PITG_03112T0	-3.27329	3.80079e-17	down	866	1149	453	383	491	586	324	279	705	304	375	479	503	851	631	496	423	624	290	449	3359	6044
PITG_20837T0	-3.27174	7.85576e-34	down	92	67	95	76	44	76	67	37	83	78	38	70	70	41	93	85	82	91	92	86	673	670
PITG_02559T0	-3.267	0.00971049	down	61	78	40	44	54	85	9	9	31	24	15	0	39	0	53	27	0	0	30	13	256	286
PITG_11222T0	-3.26172	0.00867877	down	90	122	3	66	96	0	87	30	104	53	98	32	41	0	87	41	30	15	0	64	535	472
PITG_21512T0	-3.25354	4.59326e-06	down	7	12	7	3	3	1	7	1	1	2	4	1	4	7	1	1	2	4	3	5	28	39
PITG_19174T0	-3.24946	4.45213e-39	down	619	733	413	526	506	386	500	307	451	428	325	445	524	391	879	805	685	771	711	674	5002	4909
PITG_21324T0	-3.24585	0.00197944	down	103	109	63	101	82	109	43	22	26	41	6	43	49	77	12	8	5	0	4	8	432	376
MSTRG.9081.1	-3.24554	2.33848e-10	down	39	58	85	50	36	36	21	27	41	32	26	69	50	174	36	40	45	24	36	44	482	397
PITG_01651T0	-3.23482	0.0261266	down	0	8	4	3	8	2	0	0	9	5	5	4	0	0	0	0	3	0	2	5	9	41
MSTRG.13824.1	-3.22819	0.00151306	down	71	69	26	30	41	0	16	8	30	16	15	0	15	0	15	32	32	36	31	25	256	194
MSTRG.12239.1	-3.22607	0.000595899	down	3	2	2	2	0	1	1	1	4	1	0	1	2	7	0	2	1	2	0	0	13	15
PITG_00530T0	-3.2199	9.62522e-06	down	990	606	201	217	179	147	69	41	284	278	186	303	573	166	227	137	178	108	160	124	2313	2319
PITG_11334T0	-3.21808	4.35092e-09	down	1403	1485	306	382	592	375	366	420	307	231	201	351	404	310	295	314	287	324	281	354	4116	3775
PITG_19038T0	-3.21733	1.16419e-05	down	922	982	612	829	836	690	694	484	861	599	388	831	765	0	891	866	905	810	688	741	5119	7284
MSTRG.25747.1	-3.20944	1.93699e-17	down	13	7	18	11	10	12	17	8	10	7	10	8	6	16	11	8	8	3	11	7	96	83
PITG_00208T0	-3.20778	7.67074e-22	down	2207	2545	950	1186	1076	1230	1197	869	934	708	583	888	1017	520	1322	1344	1316	1211	1244	1198	9174	10985
PITG_13380T0	-3.20511	2.39273e-10	down	1725	1603	232	281	280	238	199	133	508	331	228	343	338	312	352	293	256	313	249	296	3439	2707
PITG_15270T0	-3.20483	9.31077e-19	down	388	437	242	272	224	379	366	253	147	152	123	280	279	457	207	224	180	172	187	149	2564	1967
PITG_09643T0	-3.2009	0.0360332	down	43	45	2	10	11	1	3	0	2	2	0	1	6	0	77	99	90	54	26	37	173	229
PITG_13795T0	-3.19822	0.0274142	down	1928	1197	147	164	243	124	126	62	135	116	170	126	48	0	0	38	0	30	93	8	1413	1096
PITG_05202T0	-3.19289	7.48455e-05	down	56	62	14	10	15	12	11	8	10	4	4	9	9	8	5	7	7	4	7	6	116	111
PITG_00439T0	-3.18359	3.8481e-06	down	4679	3817	778	1142	1041	633	469	352	993	547	651	706	727	358	332	325	293	249	279	247	7756	4862
PITG_01365T0	-3.17969	1.24842e-14	down	8487	8255	2219	3042	2751	3177	3204	2089	1874	1988	1310	2995	3414	4757	3269	3250	2960	3246	3092	3037	29180	28731
PITG_18276T0	-3.17922	1.76233e-06	down	334	436	76	120	78	59	70	50	144	172	125	150	272	111	85	90	86	54	53	78	900	1349
PITG_08735T0	-3.17543	1.13109e-17	down	328	350	202	267	259	187	244	143	158	143	110	158	194	50	164	204	148	124	155	155	1643	1556
MSTRG.26301.1	-3.17423	0.000169658	down	7	11	12	16	17	1	4	0	4	1	6	16	13	31	13	3	3	4	6	6	75	71
MSTRG.25944.1	-3.17158	4.21244e-05	down	13	15	4	5	6	0	2	1	9	6	6	10	8	0	10	4	5	2	6	4	46	53
MSTRG.14042.1	-3.16546	0.00412395	down	4	1	1	3	1	1	0	1	1	1	0	0	0	1	2	1	5	1	0	0	4	15
MSTRG.11149.1	-3.16361	1.25102e-13	down	55	48	28	33	23	24	29	18	14	16	4	29	38	33	15	17	26	19	22	17	212	214
PITG_20291T0	-3.16321	7.689e-19	down	1472	1940	146	259	185	157	204	101	336	193	70	348	375	199	219	193	204	164	151	151	2089	1486
PITG_05910T0	-3.1601	2.43748e-06	down	15	3	23	14	15	2	6	3	13	8	16	12	9	4	28	30	30	19	12	18	103	131
MSTRG.8572.3	-3.15976	0.0118673	down	11	6	0	2	3	0	0	0	2	0	2	5	2	4	1	2	1	2	0	0	21	16
PITG_15706T0	-3.15722	0.0138902	down	2	0	0	0	0	1	0	0	3	2	0	5	2	4	2	2	0	5	1	1	5	19
PITG_13013T0	-3.15355	7.65404e-06	down	909	3016	13	11	6	3	10	10	25	18	14	8	15	6	10	13	36	19	44	51	246	81
PITG_04861T0	-3.14862	0.0468243	down	7	30	0	0	24	19	27	7	0	8	0	0	30	0	0	29	11	30	19	33	151	79
PITG_15546T0	-3.14202	3.25163e-05	down	15	31	10	8	7	4	1	6	26	4	20	22	17	22	9	9	6	8	7	3	97	104
MSTRG.8655.1	-3.14065	8.93206e-06	down	352	282	116	151	343	219	207	164	57	33	11	81	121	192	517	267	480	303	172	431	1762	1843
PITG_19254T0	-3.13897	0.0462057	down	55	60	50	39	20	0	62	39	0	0	9	0	12	0	35	19	36	0	65	73	199	261
MSTRG.10680.1	-3.13583	0.0371814	down	1	0	5	0	1	1	1	0	0	1	0	2	0	8	1	1	1	0	0	0	5	13
PITG_04739T0	-3.13578	3.19272e-20	down	160	152	100	84	69	118	137	57	94	79	29	80	94	124	104	89	66	59	64	54	799	709
PITG_05279T0	-3.13469	0.00669611	down	0	10	3	13	4	2	5	12	3	5	4	0	0	0	8	7	11	8	0	12	14	69
MSTRG.27178.1	-3.13168	2.07786e-39	down	65	58	36	37	28	36	47	24	35	24	13	31	39	55	45	54	38	38	38	39	351	297
PITG_08471T0	-3.12821	1.3166e-07	down	636	529	273	313	332	265	236	158	604	406	283	295	269	165	145	132	145	121	126	121	2431	2351
PITG_07949T0	-3.1276	2.05328e-11	down	139	305	71	155	72	75	114	40	148	91	59	112	179	214	289	218	203	271	177	196	1025	1436
PITG_15606T0	-3.12585	9.62081e-45	down	153	173	136	158	104	132	127	98	68	79	77	112	122	173	140	150	112	109	108	124	799	1178
PITG_21079T0	-3.12584	1.02981e-05	down	271	205	64	73	85	59	31	44	81	72	82	62	83	23	35	40	31	23	47	34	767	495
PITG_05267T0	-3.12513	0.000618767	down	47	74	19	32	10	6	28	20	26	13	3	0	21	0	28	13	11	29	10	20	158	169
PITG_05331T0	-3.12222	2.04202e-06	down	38	65	92	103	84	64	55	57	116	107	28	173	106	159	43	27	38	18	28	24	726	502
PITG_09995T0	-3.12033	1.20853e-16	down	133	115	92	105	32	100	102	59	118	125	57	147	99	92	90	84	108	84	71	51	716	831
PITG_01830T0	-3.11921	7.33532e-18	down	120	158	59	52	84	41	69	48	51	32	31	40	51	63	85	51	59	59	89	74	533	535
PITG_10833T0	-3.11488	0.0241917	down	12	19	5	5	7	0	6	0	0	17	0	0	6	7	13	0	8	0	10	10	58	45
MSTRG.4624.1	-3.11413	3.3833e-07	down	16	21	3	6	1	6	8	8	4	6	2	5	6	5	12	5	4	6	6	3	43	63
PITG_16037T0	-3.10818	0.0286065	down	68	50	40	65	35	16	0	0	99	17	39	31	30	0	21	0	41	0	44	23	281	241
PITG_22155T0	-3.10049	1.21891e-06	down	7	4	4	23	4	6	8	5	3	6	5	5	6	3	3	3	5	8	4	0	59	35
PITG_18169T0	-3.09787	2.36456e-09	down	914	681	396	391	314	232	199	186	533	303	354	494	385	879	251	298	269	205	253	199	3511	2940
MSTRG.27145.1	-3.09625	0.00983229	down	7	0	13	4	4	3	3	0	2	0	3	0	2	5	0	14	11	6	0	7	31	35
PITG_11885T0	-3.09298	2.23364e-06	down	15279	12530	3811	4426	4356	2288	2308	1558	5435	3515	2878	3792	4169	1661	2436	2638	2261	2175	2203	1765	38470	28828
PITG_08956T0	-3.09034	1.10336e-32	down	227	241	199	270	241	229	129	212	177	146	111	102	219	152	262	218	253	168	214	288	1643	1635
PITG_07661T0	-3.08999	5.67146e-12	down	20	11	12	15	16	9	13	8	7	6	10	17	15	28	6	7	7	13	19	9	84	114
PITG_15545T0	-3.08697	0.00198409	down	2554	1944	192	332	289	190	96	55	415	241	281	399	382	237	52	52	51	58	45	23	2734	1750
PITG_04310T0	-3.08584	0.000618602	down	8	8	9	13	17	11	12	13	0	0	6	2	0	7	3	4	2	6	10	3	48	59
PITG_04757T0	-3.08446	5.44549e-08	down	12	17	20	11	10	11	15	7	1	10	1	4	5	6	11	6	2	11	9	13	90	58
PITG_02209T0	-3.08072	2.11668e-08	down	495	335	158	193	183	111	104	57	217	175	70	190	166	211	102	114	69	122	92	80	1500	1148
PITG_09367T0	-3.07847	1.361e-08	down	8346	5701	2119	2899	2614	2266	2000	1649	3484	2460	1573	3489	4404	2311	1566	1412	1520	1691	1510	1312	23099	21155
PITG_21334T0	-3.07815	4.42822e-10	down	226	241	70	93	58	71	89	48	71	50	50	104	64	50	75	67	45	47	60	66	703	615
PITG_01111T0	-3.07748	0.00537466	down	8	22	58	39	0	44	0	18	68	28	11	50	0	7	35	53	11	34	16	24	242	187
PITG_02266T0	-3.07319	3.89792e-06	down	269	233	133	115	191	179	166	75	140	135	43	87	166	0	134	129	119	128	139	141	1114	1050
PITG_00329T0	-3.07287	4.18131e-07	down	94	97	191	203	182	48	63	65	352	175	172	82	68	50	248	320	214	245	258	166	1190	1437
MSTRG.22.1	-3.0717	0.00464092	down	3	2	1	1	0	1	1	1	0	0	1	3	2	7	0	0	1	3	0	1	14	9
MSTRG.10542.2	-3.0713	1.69503e-06	down	312	287	45	106	98	71	50	40	92	99	21	154	146	61	71	70	31	76	71	87	993	621
MSTRG.21045.1	-3.07015	0.000233087	down	12	12	23	13	18	3	2	6	14	6	8	16	3	19	2	1	1	4	4	7	62	77
PITG_01427T0	-3.07013	5.70352e-07	down	517	594	134	163	142	100	91	74	335	244	163	222	226	152	144	122	103	124	97	109	1524	1586
PITG_04781T0	-3.06913	1.52159e-07	down	29	46	22	9	22	19	14	11	5	7	8	30	18	7	27	5	6	16	21	12	152	115
PITG_04639T0	-3.06687	1.34326e-10	down	1398	1547	762	870	794	800	777	622	628	468	278	782	776	926	376	402	331	363	344	292	5762	5029
PITG_21213T0	-3.06614	0.000337235	down	17	10	6	6	10	5	8	5	7	1	2	7	0	7	11	5	20	1	0	2	48	53
PITG_12293T0	-3.06545	1.11663e-14	down	4375	2840	982	1182	1206	655	804	547	1039	638	615	948	1050	694	541	714	655	561	583	566	8218	5871
PITG_00135T0	-3.06198	0.000309252	down	5	9	6	7	3	0	5	3	2	7	19	4	7	1	2	17	6	2	6	7	46	52
PITG_01969T0	-3.06027	1.94165e-14	down	26	42	15	26	17	35	37	24	9	10	10	17	16	8	36	28	18	30	20	26	189	165
PITG_13052T0	-3.05693	1.79037e-79	down	709	703	473	526	485	430	454	306	454	344	270	432	430	542	593	599	499	518	474	471	3699	3891
PITG_13386T0	-3.0565	4.88919e-09	down	6544	5245	2269	2703	2689	1468	1439	948	2989	1901	1320	2096	2427	995	1409	1681	1664	1342	1404	1301	19784	15347
PITG_07562T0	-3.05639	5.32292e-15	down	318	218	154	179	154	98	111	71	136	83	66	116	105	105	92	101	85	90	86	95	1082	878
PITG_14964T0	-3.0561	0.0182139	down	45	39	5	16	14	1	4	2	0	3	3	2	5	1	74	78	75	44	38	59	177	196
PITG_13419T0	-3.05452	0.000100049	down	5051	4397	1407	1603	1588	1035	864	608	1537	948	813	1422	1656	773	402	449	406	340	360	321	11538	9202
PITG_20096T0	-3.05121	0.000459477	down	13	11	2	2	5	0	0	1	5	5	6	5	5	0	5	2	7	5	3	4	34	35
PITG_07549T0	-3.05033	0.00047092	down	882	612	171	235	228	125	100	37	275	162	144	240	256	96	22	122	76	57	67	38	1757	1404
PITG_16471T0	-3.04607	1.27844e-14	down	118	123	202	311	242	144	186	117	292	167	178	137	161	89	269	282	284	287	299	301	1250	1958
PITG_00789T0	-3.04533	1.36512e-07	down	13	13	25	37	31	15	13	20	24	15	22	25	18	95	15	18	17	19	10	19	204	168
PITG_04675T0	-3.04399	9.86094e-07	down	152	143	150	180	164	211	132	110	65	46	34	49	68	80	59	37	48	24	39	34	755	670
PITG_20215T0	-3.04316	4.67689e-37	down	56	61	69	73	63	47	44	24	50	46	38	47	57	55	46	37	49	44	39	47	331	434
MSTRG.7304.2	-3.03367	0.00340541	down	3	3	4	3	14	0	4	0	5	9	7	17	0	22	3	4	1	6	5	6	42	50
PITG_07317T0	-3.03139	1.04706e-11	down	14453	8747	2681	2917	3191	1345	1573	1140	3364	2304	2120	2969	3043	1924	1551	2277	1980	1906	1796	1844	23716	16439
PITG_02623T0	-3.03078	4.46253e-41	down	2058	2218	1172	1426	1304	1209	1395	920	1400	832	751	1243	1509	787	1555	1703	1547	1359	1613	1439	11051	10156
MSTRG.24114.1	-3.03071	3.07844e-05	down	131	120	15	20	25	22	22	11	36	21	22	22	23	13	24	25	21	18	14	15	277	209
PITG_06325T0	-3.02563	1.52571e-15	down	2709	2921	1264	1617	1501	1944	2114	1383	879	707	682	1114	1351	1545	2690	2949	2675	2730	2490	2610	13479	14904
MSTRG.974.1	-3.01786	2.51746e-09	down	235	276	34	43	28	45	56	33	12	6	8	24	19	23	16	19	13	14	16	14	192	175
PITG_01110T0	-3.01479	2.26344e-06	down	91	114	50	76	64	72	37	20	75	53	67	24	43	0	66	76	76	69	60	67	533	408
PITG_04441T0	-3.01365	1.25642e-07	down	2413	2264	712	791	707	489	524	355	790	609	487	970	929	2193	564	617	552	530	488	487	6554	6719
MSTRG.5492.1	-3.01122	1.32576e-11	down	180	139	48	71	39	60	44	40	56	47	27	66	58	27	83	71	64	74	80	67	630	413
PITG_16675T0	-3.00689	8.05043e-18	down	1985	1773	1004	1015	1088	814	894	577	1027	804	481	715	863	624	670	748	735	691	670	710	6964	6699
PITG_05553T0	-3.00581	4.08726e-14	down	2073	1716	548	747	669	618	675	508	650	439	343	852	985	1496	1028	1114	1005	1026	921	1014	7341	6561
PITG_00431T0	-3.0034	5.83593e-10	down	1211	1302	659	882	728	1246	1339	925	307	278	376	503	484	732	1815	1804	1543	1404	1445	1485	7547	7616
PITG_12598T0	-3.00111	0.0210325	down	11	0	6	0	0	11	1	6	14	0	17	17	14	4	45	42	39	21	16	10	40	154
PITG_03590T0	-2.99747	2.35876e-09	down	6797	4174	1897	2387	2436	1187	1491	1025	2141	1440	1117	1591	1602	1105	1463	1737	1356	1502	1568	1243	17567	12724
PITG_06822T0	-2.99691	7.54916e-10	down	615	734	205	424	343	431	464	254	284	210	134	235	304	198	794	851	702	741	733	821	3264	3644
PITG_07968T0	-2.99601	3.66398e-11	down	104	159	60	53	56	29	94	30	49	46	13	50	114	49	95	48	100	59	68	87	491	511
MSTRG.17652.1	-2.99584	1.21694e-13	down	24	31	25	74	14	37	20	21	34	19	12	20	18	9	36	44	28	31	27	30	227	190
PITG_01659T0	-2.99525	1.43307e-07	down	38	42	12	22	19	11	13	4	26	12	3	10	16	17	25	6	13	8	12	9	108	125
MSTRG.23621.1	-2.99364	8.12231e-08	down	0	4	3	3	3	4	4	1	2	2	1	4	3	9	3	6	5	7	5	5	21	33
PITG_15807T0	-2.99337	2.90407e-05	down	231	220	16	27	42	45	113	71	133	92	79	72	120	30	218	116	100	269	187	173	500	1197
PITG_04065T0	-2.99303	8.16889e-06	down	6320	5310	783	1020	1092	684	786	375	1857	1222	1438	2106	2283	2076	1003	1271	1433	1311	1195	1320	14244	12457
PITG_04114T0	-2.99163	1.20423e-13	down	133	179	128	140	96	166	172	108	101	102	175	82	120	120	325	310	265	248	242	232	1432	1194
MSTRG.6730.1	-2.9867	0.0162041	down	16	13	0	0	0	3	2	0	3	5	2	5	5	7	2	0	1	2	1	2	19	32
PITG_13111T0	-2.98493	2.61455e-14	down	34	34	27	18	23	19	26	14	9	10	17	7	30	28	19	24	30	20	13	22	116	192
MSTRG.22146.2	-2.98231	0.000256139	down	50	50	19	7	13	10	8	8	10	9	8	22	30	94	13	10	8	10	8	8	150	143
PITG_14046T0	-2.98076	0.00366121	down	2	5	4	0	1	2	0	3	1	1	0	2	0	3	0	3	1	1	0	2	6	16
MSTRG.22725.1	-2.97994	0.000292125	down	376	247	98	101	109	42	35	24	118	79	43	64	92	24	38	45	28	23	31	25	656	582
PITG_14386T0	-2.97849	0.0378922	down	2	0	2	4	0	0	0	0	0	1	0	0	2	2	0	2	1	2	0	0	6	7
PITG_06721T0	-2.97363	0.00714484	down	5147	4727	1653	1311	1464	765	478	301	1443	768	946	1858	1281	3726	58	255	220	144	123	51	12266	8092
PITG_11424T0	-2.97081	2.28315e-40	down	681	774	422	527	492	343	398	284	578	375	346	450	525	378	509	563	560	588	520	453	3380	3825
PITG_06579T0	-2.96788	7.30139e-17	down	2553	2356	1275	1403	1038	929	972	480	1518	886	911	1341	1377	848	1281	1110	895	1222	1178	897	9832	8486
PITG_19278T0	-2.95513	1.91917e-20	down	554	579	202	331	323	275	302	188	234	196	182	168	236	154	363	347	300	331	278	289	2279	2003
PITG_19506T0	-2.95471	1.51569e-25	down	29	19	16	28	18	17	28	15	16	16	9	16	21	22	9	25	20	14	21	13	135	138
PITG_10201T0	-2.95374	8.86047e-26	down	202	215	157	176	158	110	95	72	225	149	147	150	140	123	148	180	159	154	163	156	1141	1147
MSTRG.13650.1	-2.94797	0.0129356	down	0	41	13	4	0	3	24	7	4	8	5	3	0	7	12	9	8	9	1	0	78	38
PITG_13747T0	-2.94664	0.0241069	down	323	365	82	134	116	184	131	112	6	26	0	43	28	88	0	33	11	26	4	37	595	637
PITG_00157T0	-2.94337	4.71909e-08	down	63	38	40	36	29	22	23	18	43	23	27	41	45	18	11	20	16	19	7	16	222	195
PITG_02410T0	-2.94151	0.0153758	down	6	32	1	3	0	18	0	0	25	0	3	17	13	12	22	11	18	2	19	15	97	60
PITG_02031T0	-2.93464	7.83728e-07	down	281	269	78	107	80	97	76	54	99	54	51	36	57	86	91	99	27	45	54	38	614	653
PITG_09482T0	-2.93379	1.53749e-09	down	1613	2205	383	493	428	477	450	293	536	516	402	507	726	373	728	690	626	680	621	601	4846	4711
MSTRG.671.1	-2.93329	4.51459e-19	down	34	32	28	48	20	35	55	15	28	15	26	32	25	62	46	45	50	33	37	36	209	286
PITG_03704T0	-2.93246	0.000165531	down	7469	6425	1717	2014	1853	1262	1105	720	2118	1240	979	1971	1952	1340	577	702	598	561	603	479	16559	9952
MSTRG.24070.1	-2.93055	2.14084e-05	down	40	33	16	8	6	9	9	6	13	16	2	23	25	44	5	16	11	10	9	10	119	106
PITG_07046T0	-2.92947	5.9418e-09	down	490	612	107	171	184	276	308	186	105	92	88	256	471	328	529	519	312	303	420	270	2010	2186
PITG_05000T0	-2.92718	1.05875e-05	down	1267	869	204	274	265	107	144	51	351	121	162	189	270	70	92	96	101	87	95	92	1818	971
MSTRG.12102.1	-2.92659	7.56118e-19	down	29	50	28	39	25	36	42	17	16	13	12	14	20	31	21	29	28	31	14	34	162	208
PITG_02392T0	-2.92643	7.38724e-16	down	193	171	111	120	141	90	61	63	218	131	98	140	132	125	109	121	113	83	90	97	844	911
MSTRG.22224.1	-2.92515	0.000548332	down	78	85	18	0	22	16	16	17	27	22	8	23	21	49	8	15	11	9	24	8	209	142
PITG_02008T0	-2.92486	0.000644477	down	35624	25502	9537	11321	11063	3594	3275	2461	14603	8750	6838	7694	10112	2175	2725	3493	3043	2444	2481	1865	76862	49501
PITG_19563T0	-2.92132	0.000113233	down	143	227	95	71	106	58	118	50	17	24	35	52	30	0	96	105	85	77	104	88	814	341
PITG_04473T0	-2.91328	0.000567166	down	726	525	134	139	207	66	75	28	117	61	68	102	50	192	6	46	36	38	23	31	806	615
PITG_03802T0	-2.90937	8.06192e-15	down	1184	1447	547	726	642	614	631	463	857	654	571	741	1254	1744	1651	1506	1527	1267	1315	1172	7485	6993
PITG_05413T0	-2.9093	1.15824e-06	down	5054	4858	1210	1447	1344	1003	1088	775	1763	1173	737	1965	1934	2284	806	921	860	845	798	832	12623	10131
PITG_10003T0	-2.90891	0.00522782	down	103	69	57	75	47	9	0	5	95	42	24	22	25	0	42	41	19	11	46	14	291	245
PITG_05111T0	-2.90755	0.00424812	down	2113	1705	419	482	430	260	189	117	497	326	248	568	534	289	63	83	67	51	68	50	3642	2572
PITG_09250T0	-2.90663	4.37821e-09	down	494	662	399	438	504	570	612	331	230	267	119	274	198	129	156	170	211	291	175	281	2261	2332
PITG_02501T0	-2.90455	3.20052e-05	down	337	355	82	96	105	37	68	31	292	269	218	337	556	312	214	232	275	173	187	210	1349	1784
PITG_16696T0	-2.90353	6.98992e-38	down	489	410	399	446	359	346	444	281	320	235	208	318	325	666	362	398	360	301	304	280	2473	2635
MSTRG.9917.1	-2.90177	1.63309e-07	down	100	58	94	77	72	45	44	51	65	52	30	94	71	146	35	40	28	23	21	21	464	382
PITG_17344T0	-2.89644	7.92808e-20	down	4002	3402	1911	2262	2032	1588	1515	1037	1891	1403	1233	2208	2612	1355	1737	1869	1629	1612	1782	1482	15903	11813
MSTRG.6590.1	-2.89579	0.000418286	down	3	3	3	6	2	4	3	8	0	2	0	2	2	0	1	1	1	2	2	2	24	11
PITG_03381T0	-2.89564	1.23448e-13	down	199	176	80	85	87	63	63	35	84	77	77	95	129	59	130	143	138	116	112	103	570	840
PITG_22154T0	-2.89556	1.92228e-48	down	186	331	148	210	173	191	223	142	143	149	122	179	204	289	285	253	235	243	216	189	1310	1538
PITG_00845T0	-2.89223	2.98882e-19	down	2965	3218	1547	2017	1967	2165	2635	1662	943	1015	1096	1524	1518	2876	1642	1732	1435	1242	1410	1573	12773	12606
MSTRG.22010.1	-2.89123	0.0219431	down	14	10	0	6	0	6	4	1	0	2	5	0	4	7	1	3	0	2	0	4	29	21
PITG_08502T0	-2.89052	3.91256e-05	down	56	63	15	23	15	10	16	12	46	17	27	28	51	106	24	19	23	8	20	11	198	217
PITG_22346T0	-2.89029	0.0005616	down	52	63	17	32	0	27	33	28	18	17	27	44	42	74	19	27	20	27	23	0	204	214
MSTRG.11366.1	-2.88943	9.4338e-07	down	24	32	13	19	9	18	21	11	16	7	6	26	27	56	10	7	13	15	6	9	106	131
PITG_11909T0	-2.88513	0.0223735	down	862	734	23	17	22	28	26	16	3	4	3	7	5	15	159	132	127	103	80	99	688	376
PITG_01316T0	-2.88374	0.0063576	down	435	539	40	45	17	20	9	0	105	66	101	112	135	171	82	125	106	86	126	66	876	781
PITG_22451T0	-2.87611	0.0170531	down	41	24	0	2	5	3	2	7	8	6	7	14	6	52	0	0	10	11	12	9	81	75
MSTRG.4680.1	-2.87451	0.000898322	down	0	2	0	1	4	0	1	0	0	1	2	1	1	2	1	3	2	2	3	1	11	8
PITG_05296T0	-2.87385	5.34416e-08	down	256	408	121	134	159	128	163	46	141	45	215	97	108	80	83	119	96	103	128	116	1174	800
PITG_13281T0	-2.87374	2.10013e-06	down	343	410	353	305	299	168	181	138	297	226	110	189	171	821	111	133	110	99	101	77	1728	1512
PITG_11490T0	-2.87246	0.00541617	down	742	326	89	136	199	91	51	55	79	13	62	65	45	8	18	10	21	35	0	27	687	303
MSTRG.8044.1	-2.86743	1.74332e-05	down	60	59	40	29	31	28	41	19	17	23	14	57	43	119	13	21	14	14	9	13	278	190
MSTRG.18334.1	-2.86638	1.68359e-11	down	44	54	79	54	52	26	35	39	55	40	42	99	39	115	33	58	44	29	86	55	418	345
MSTRG.9005.1	-2.86559	0.00125506	down	74	61	10	9	14	12	14	16	10	7	6	17	7	33	7	5	3	16	2	7	128	102
MSTRG.13126.1	-2.86494	1.70058e-11	down	59	91	40	33	46	42	37	37	17	11	16	24	37	21	44	68	25	52	41	58	251	285
PITG_09724T0	-2.86424	2.58237e-07	down	3297	3063	523	700	656	552	376	254	695	383	460	578	587	366	360	414	387	409	395	320	5338	2970
PITG_06919T0	-2.86408	0.0439113	down	83	99	0	148	60	95	125	51	25	31	68	74	46	336	56	0	27	27	0	0	359	553
PITG_06227T0	-2.85949	7.80412e-05	down	19	36	12	31	18	38	27	9	5	4	2	17	19	36	70	71	52	43	45	57	146	241
MSTRG.13431.1	-2.85768	1.54995e-07	down	120	154	79	80	64	69	82	55	48	53	14	71	75	88	33	31	30	21	27	35	409	425
PITG_21176T0	-2.85765	3.77291e-22	down	3982	5026	1772	2305	2181	2324	2574	1631	1703	1276	995	1840	2314	1552	2766	2832	2561	2775	2637	2506	15637	16361
PITG_09941T0	-2.85344	4.34334e-17	down	1668	2568	1429	1727	1592	2498	2575	1740	788	753	405	1324	1487	1535	1567	1534	1285	1631	1393	1398	9403	11205
MSTRG.14928.1	-2.85172	0.00156412	down	1	4	1	2	5	1	1	4	0	1	0	3	2	0	1	1	3	4	1	4	5	20
MSTRG.641.2	-2.8452	0.0281884	down	11	3	3	0	2	1	2	0	1	1	0	0	5	8	0	1	0	1	1	1	20	9
MSTRG.4750.1	-2.84423	0.00859753	down	22	10	4	3	3	3	4	1	3	5	0	9	6	13	1	2	1	3	0	0	35	29
PITG_17950T0	-2.84355	1.32155e-15	down	1305	1234	750	946	917	467	552	366	1073	684	739	646	771	337	693	978	837	732	714	680	5576	5082
MSTRG.7676.4	-2.84327	0.00801627	down	66	39	28	25	11	8	8	0	15	17	12	10	15	8	0	3	9	7	3	2	137	68
PITG_03199T0	-2.83592	3.04828e-07	down	4734	4109	2726	2907	2720	1209	1170	908	3415	2263	1636	1965	2215	1219	1196	1328	1163	903	1018	843	14786	12687
MSTRG.23041.1	-2.83083	0.000170406	down	9	55	21	25	7	0	20	7	11	13	5	6	10	8	8	8	10	14	29	4	70	102
MSTRG.15895.1	-2.83061	0.0183581	down	8	8	31	0	16	8	0	0	16	16	8	16	16	0	16	16	16	8	23	0	102	55
PITG_18347T0	-2.8298	6.13719e-05	down	1263	869	331	413	349	239	219	145	438	222	144	311	330	100	153	139	174	113	135	117	2464	1790
PITG_22781T0	-2.82582	0.0398768	down	5	3	26	8	9	0	5	0	3	0	0	0	6	3	8	3	0	7	11	0	28	33
PITG_23158T0	-2.8254	4.70559e-16	down	1444	2009	1049	1311	1175	982	1085	826	1165	1029	702	1260	1049	1464	681	753	717	623	627	605	7158	6812
PITG_12139T0	-2.8224	0.0380801	down	603	512	0	71	84	36	0	48	174	102	117	177	242	139	1234	1304	1478	681	575	806	2197	3047
PITG_08624T0	-2.82205	2.90037e-05	down	20	35	25	38	23	42	35	25	23	33	22	16	34	18	11	12	10	3	5	4	162	140
MSTRG.27835.1	-2.82132	0.0189393	down	17	22	12	21	8	3	12	2	10	14	0	0	17	10	0	16	9	0	0	3	66	50
MSTRG.19704.1	-2.81802	1.48677e-09	down	13	12	16	17	10	13	8	3	12	9	10	11	17	21	14	17	10	4	3	5	60	87
MSTRG.14472.4	-2.81766	5.62668e-09	down	1305	1376	463	454	487	496	439	374	372	221	216	315	485	174	437	438	415	381	338	394	3287	3049
MSTRG.14955.57	-2.81339	0.00438979	down	1	2	4	2	3	0	1	0	0	1	1	0	4	5	3	2	0	3	1	0	8	13
MSTRG.915.3	-2.81311	0.00493979	down	26	21	8	4	17	8	10	2	17	17	17	19	12	73	8	4	0	6	3	3	99	91
PITG_08258T0	-2.81248	2.50766e-07	down	265	293	88	89	114	92	118	86	68	76	31	134	89	14	154	124	92	151	155	122	717	812
PITG_10837T0	-2.8068	2.57139e-09	down	388	367	147	162	118	111	112	92	121	82	67	141	157	53	149	128	90	109	105	117	954	900
MSTRG.18007.1	-2.80622	4.05887e-05	down	0	0	7	7	7	3	5	7	3	3	3	3	1	8	10	6	3	7	6	12	38	30
PITG_15058T0	-2.80438	7.54874e-16	down	120	211	129	145	134	96	107	60	69	51	38	45	61	47	116	125	91	100	126	95	615	647
MSTRG.27688.1	-2.80422	2.50036e-07	down	4	6	8	5	7	2	7	5	5	4	1	2	2	12	2	4	6	2	4	2	33	27
PITG_00079T0	-2.79793	0.0147513	down	96	83	88	121	114	72	0	0	239	96	77	44	63	27	61	54	39	1	50	17	471	442
PITG_03604T0	-2.79596	0.00167487	down	165	187	1	141	96	119	196	69	112	98	82	0	66	83	196	67	45	100	121	138	592	758
PITG_20568T0	-2.79443	0.00844954	down	7	2	1	3	8	8	14	12	0	4	0	2	5	18	0	3	2	3	2	2	36	29
MSTRG.8687.1	-2.79279	4.69546e-07	down	37	16	27	40	46	34	29	25	17	13	10	37	25	132	35	32	40	21	20	42	205	232
PITG_00025T0	-2.79062	4.98904e-08	down	981	588	103	102	141	63	116	46	218	70	125	147	162	80	166	184	130	166	151	94	1132	818
MSTRG.7990.1	-2.78599	2.03843e-11	down	62	60	32	46	54	33	30	34	26	15	18	20	55	16	30	31	22	40	21	18	198	229
MSTRG.24687.1	-2.78302	0.000127105	down	9	5	10	9	1	6	12	2	1	3	7	5	6	17	2	4	3	8	3	1	48	29
PITG_02028T0	-2.77826	1.51322e-05	down	10265	8018	3165	3678	3720	1840	1916	1284	3805	2510	2009	2705	2947	1380	1378	1655	1559	1251	1344	1209	21573	16686
PITG_05369T0	-2.77405	2.79436e-07	down	206	263	125	198	81	88	98	31	56	65	56	105	105	61	108	89	34	51	72	32	617	603
PITG_06506T0	-2.77342	0.00757087	down	24	15	26	16	24	26	0	9	3	9	6	5	0	12	9	1	10	11	8	0	83	59
MSTRG.22951.1	-2.7726	0.000274832	down	13	16	7	5	14	6	16	5	15	10	8	12	21	68	5	16	7	5	12	2	85	85
MSTRG.26638.1	-2.77074	3.25518e-05	down	5	1	1	5	2	7	5	5	1	2	2	3	2	8	1	1	2	3	3	4	24	18
MSTRG.13406.1	-2.76129	0.000423098	down	35	40	72	50	44	27	15	16	35	48	22	50	41	171	9	16	18	6	26	9	277	217
PITG_11829T0	-2.75999	2.0547e-06	down	100	92	29	56	43	65	51	20	74	45	54	36	71	29	36	13	36	20	27	17	309	294
MSTRG.7747.1	-2.75931	0.0380557	down	156	133	0	47	143	108	127	42	0	0	0	25	37	152	146	105	127	116	71	145	528	501
PITG_11238T0	-2.75717	0.0029638	down	51703	53563	14166	17649	14520	12390	10777	7497	12059	9462	3433	11726	13956	6692	3849	2977	1887	2213	2039	1444	94424	68434
PITG_03652T0	-2.75545	2.6499e-10	down	529	592	178	181	232	157	182	102	188	158	123	146	182	104	340	255	293	255	255	286	1728	1307
MSTRG.1118.1	-2.7541	7.94337e-05	down	77	115	159	219	143	148	141	0	136	83	73	28	186	40	120	111	76	58	133	86	707	639
PITG_00892T0	-2.75367	0.00381913	down	5	3	0	4	6	8	5	4	2	0	1	3	1	11	1	4	4	0	0	2	27	15
PITG_07406T0	-2.75141	0.010385	down	12308	9021	2291	2744	2746	1475	1030	649	2532	1301	1491	2407	2389	1456	243	388	269	305	223	180	17912	11804
PITG_00445T0	-2.75089	9.31221e-14	down	397	300	194	200	262	147	176	119	193	130	124	233	216	412	146	186	140	142	133	161	1466	1136
PITG_05724T0	-2.74857	1.14134e-15	down	36	66	26	32	17	20	37	22	23	19	14	32	32	53	48	32	47	48	42	30	172	244
PITG_00720T0	-2.74771	4.2857e-11	down	686	888	1316	1527	1404	1038	1063	769	1628	2464	1113	1560	1362	1373	1091	1045	892	1035	869	860	7006	8671
PITG_07921T0	-2.74754	0.00751702	down	68	63	6	5	7	7	3	4	3	6	0	3	3	1	12	10	8	5	0	8	63	34
PITG_17995T0	-2.7473	0.00746432	down	50	1	29	33	53	5	0	16	35	34	38	36	41	0	42	63	19	60	33	42	174	232
MSTRG.12340.1	-2.74714	7.60371e-05	down	17	4	5	4	4	3	3	5	3	3	8	7	9	8	2	10	4	4	6	2	14	54
PITG_01267T0	-2.74277	2.75329e-14	down	1447	928	391	439	435	293	255	179	347	268	239	258	292	219	246	275	252	224	234	194	2213	1769
PITG_10191T0	-2.74272	3.76538e-13	down	747	766	287	418	324	417	364	235	245	176	146	314	316	553	327	309	279	252	241	243	2525	1899
PITG_04579T0	-2.74265	6.28601e-05	down	460	138	178	178	214	53	131	72	266	174	61	129	248	25	81	96	84	73	157	38	1087	790
MSTRG.4966.1	-2.74185	5.19996e-05	down	5	7	6	5	6	4	6	5	3	6	4	10	7	19	3	4	3	0	3	1	31	37
PITG_05113T0	-2.74092	0.000564331	down	7	0	0	3	3	5	2	2	4	0	0	2	2	4	9	4	7	4	3	2	23	17
PITG_16453T0	-2.74054	4.8742e-37	down	843	929	699	688	673	524	548	365	778	602	569	704	798	702	912	1034	883	794	857	813	4439	4852
MSTRG.14919.1	-2.74038	0.0398761	down	1	0	0	0	2	0	1	0	0	1	1	0	1	0	0	4	2	3	1	3	3	9
PITG_04756T0	-2.73607	0.00176239	down	65	46	37	107	47	27	97	31	18	19	32	6	27	38	49	6	119	89	58	0	204	349
PITG_18314T0	-2.73446	1.39911e-27	down	410	508	235	313	224	223	234	167	405	250	175	295	219	304	359	362	374	318	290	290	1877	1868
MSTRG.11288.9	-2.73369	5.07883e-08	down	13	13	21	11	11	13	9	13	7	4	12	14	8	6	3	5	8	5	7	14	64	63
PITG_18067T0	-2.73177	1.02798e-08	down	1233	1677	454	711	542	521	629	450	546	351	270	506	694	97	861	829	780	749	883	746	4178	4158
PITG_12300T0	-2.73068	3.91032e-07	down	1061	1824	410	568	985	232	478	449	1094	725	615	1180	783	1030	512	328	291	625	486	584	4083	4932
PITG_09386T0	-2.72995	0.00089238	down	49	36	6	8	8	8	7	3	10	8	12	12	13	17	44	89	57	29	19	37	193	104
PITG_07016T0	-2.72981	1.57929e-06	down	1191	1143	551	480	530	395	392	329	385	290	231	324	422	245	144	316	266	192	170	189	2806	2380
PITG_06869T0	-2.7293	3.64852e-06	down	573	702	108	157	164	154	101	40	319	281	180	174	361	134	220	296	258	225	223	303	1624	1516
MSTRG.5938.1	-2.72655	0.0206667	down	12	36	0	9	8	13	11	4	12	6	0	5	2	0	6	17	0	0	9	8	50	45
PITG_02621T0	-2.71918	0.00173041	down	1114	1048	214	203	266	154	141	80	357	318	181	372	423	143	137	28	149	107	190	32	1600	1921
PITG_18170T0	-2.71839	4.38955e-24	down	31	30	25	35	37	46	40	30	26	29	10	39	63	37	32	41	32	47	39	37	270	180
MSTRG.21220.2	-2.71714	2.7279e-14	down	11	9	4	7	4	7	9	5	8	2	4	7	5	5	6	9	6	9	9	7	48	36
PITG_00616T0	-2.715	2.05287e-07	down	60	37	29	37	44	23	17	8	59	40	33	48	27	10	34	36	37	37	18	16	198	213
PITG_06806T0	-2.71465	0.000937156	down	2	6	1	1	2	0	2	0	2	0	2	0	1	1	3	3	2	1	1	3	9	11
PITG_20229T0	-2.71435	5.98383e-21	down	37	53	50	50	49	60	64	54	29	38	16	32	28	37	41	51	34	45	38	38	206	307
PITG_16727T0	-2.71399	0.00078728	down	32860	24644	13884	15816	16566	5878	5532	4634	20148	12673	7777	11185	10672	4744	3071	3634	3175	2179	2368	2101	78924	53219
MSTRG.24068.1	-2.7133	0.0292984	down	27	46	25	0	26	15	0	8	32	25	14	30	0	37	10	0	5	3	14	10	120	93
PITG_11470T0	-2.71298	2.06987e-05	down	8270	6607	2422	2943	2975	1932	1948	1301	2895	1892	1622	3333	2736	4256	972	1211	1091	1053	1012	1013	19196	13611
PITG_18620T0	-2.71218	5.95319e-10	down	19	16	10	16	10	6	9	6	4	7	2	6	12	7	11	10	5	6	4	6	55	51
PITG_03451T0	-2.7061	9.06481e-28	down	1506	1837	926	1245	935	1410	1389	955	793	546	406	1148	1230	1021	1391	1456	1194	1180	1201	1064	6204	7528
MSTRG.12105.1	-2.70561	3.7146e-35	down	45	53	67	79	58	68	61	55	41	40	32	48	56	47	49	74	69	37	56	53	293	371
MSTRG.15535.1	-2.7022	8.9581e-07	down	4	3	3	6	6	7	6	4	5	0	1	4	8	1	11	8	7	6	9	4	23	38
MSTRG.4720.1	-2.70207	0.000683285	down	0	9	10	7	9	2	2	4	7	2	0	12	6	3	3	0	9	4	6	4	29	31
PITG_15468T0	-2.70175	7.36413e-05	down	125	93	36	83	95	52	39	24	58	33	22	31	30	0	26	62	38	50	53	30	326	276
PITG_06941T0	-2.70112	1.9594e-22	down	664	736	450	593	413	674	383	323	327	470	341	398	648	464	853	865	573	437	689	651	2999	3637
PITG_18920T0	-2.69454	0.0269679	down	36	66	7	5	3	1	5	6	2	0	0	10	2	3	20	13	23	1	23	21	78	66
PITG_13405T0	-2.69344	0.00330633	down	237	732	75	146	54	193	168	52	112	108	11	0	146	446	191	132	217	226	184	166	943	1122
PITG_09537T0	-2.69084	1.58407e-16	down	1747	2426	833	1040	866	1194	923	664	815	687	638	736	682	782	970	870	819	898	745	775	6155	5548
MSTRG.27135.1	-2.69025	0.0184051	down	0	1	0	0	4	0	0	1	2	1	2	1	1	12	3	4	5	3	1	2	12	14
MSTRG.3227.1	-2.68997	0.00114787	down	520	390	167	303	563	377	399	253	31	35	19	83	58	130	772	396	566	497	248	623	2108	1707
MSTRG.27347.1	-2.68688	9.18449e-17	down	26	39	19	27	18	27	23	16	18	15	7	23	15	33	51	33	28	33	41	23	144	163
MSTRG.23314.1	-2.68227	0.0243096	down	5	6	2	0	0	3	0	2	2	0	0	2	2	3	4	2	0	0	2	0	6	14
PITG_13171T0	-2.6792	2.02084e-07	down	729	816	191	238	260	208	187	128	323	180	213	213	182	398	171	198	190	218	169	172	1834	1475
PITG_07277T0	-2.67651	2.20782e-45	down	1215	1569	821	1020	906	1119	1292	846	932	849	527	1082	1232	958	1405	1419	1386	1374	1345	1309	6681	6904
PITG_04535T0	-2.67472	6.00252e-10	down	1879	1843	707	888	773	511	494	386	957	683	479	793	936	433	638	672	632	644	564	521	4919	4474
PITG_04972T0	-2.67174	0.025115	down	62	35	8	26	17	12	11	0	11	3	4	15	0	8	0	5	3	3	3	7	66	71
PITG_05805T0	-2.66803	2.96033e-18	down	1016	1058	465	496	511	462	483	316	749	517	426	810	834	968	630	709	702	646	638	607	3904	3967
PITG_00661T0	-2.6666	1.78911e-06	down	195	281	55	68	58	48	62	45	137	87	59	137	184	118	65	69	73	67	50	53	540	604
PITG_02076T0	-2.66445	0.00200681	down	1612	1532	376	505	429	255	196	149	495	331	207	492	420	220	139	113	113	78	62	123	3341	1568
PITG_12902T0	-2.6629	0.00163307	down	5529	5371	1382	1491	1394	1336	1035	550	1448	811	689	1429	1677	1269	361	376	308	354	296	279	9517	7042
PITG_09065T0	-2.66287	0.0193299	down	287	314	22	42	64	0	7	0	173	164	154	181	158	195	149	139	114	137	125	102	687	848
PITG_02573T0	-2.6578	0.00501851	down	557	175	53	67	115	0	35	40	180	70	84	75	107	18	117	73	122	143	76	75	867	508
PITG_12607T0	-2.65716	2.04194e-06	down	77	66	65	159	130	172	60	24	87	27	47	53	50	28	29	33	37	83	65	69	570	274
MSTRG.22926.1	-2.6563	0.00172009	down	5	7	4	7	2	0	0	3	4	0	0	2	2	0	3	3	4	8	3	4	20	16
PITG_17581T0	-2.65042	5.58932e-05	down	119	184	25	61	29	50	50	29	49	49	13	38	46	47	37	17	11	30	20	30	304	249
MSTRG.24053.1	-2.64902	9.87284e-09	down	10	17	9	14	7	5	7	1	8	6	6	10	17	23	6	9	8	10	14	7	56	58
PITG_10000T0	-2.6483	6.21416e-30	down	99	131	63	91	68	73	83	41	94	68	50	102	92	75	67	96	106	103	79	67	444	524
PITG_09298T0	-2.6455	3.8498e-26	down	667	847	476	583	502	729	739	496	340	296	282	366	382	659	589	564	523	458	433	479	2877	3211
PITG_14621T0	-2.64502	0.000100994	down	1333	1275	531	493	485	359	309	236	390	280	159	375	373	471	202	168	151	129	123	132	2751	2012
PITG_17512T0	-2.64407	3.94144e-10	down	7076	5789	5058	5633	5356	2555	2547	1959	7436	4841	4277	4220	4633	2025	3340	4073	3742	2925	3300	2927	29000	22542
PITG_00479T0	-2.64259	2.76918e-08	down	1999	1960	622	856	732	673	635	438	1183	730	709	675	833	321	1550	1666	1727	1683	1395	1360	6887	5979
PITG_07332T0	-2.64133	0.000129037	down	32	29	8	13	4	5	4	2	10	12	23	6	12	9	22	19	27	23	17	18	74	100
PITG_16676T0	-2.6394	3.57681e-06	down	6	26	27	22	25	33	35	14	10	6	3	18	10	36	26	43	26	44	29	54	132	148
PITG_08650T0	-2.63863	9.29267e-33	down	39	52	40	31	38	38	32	14	45	32	29	35	31	38	48	61	52	35	43	41	233	224
MSTRG.4748.1	-2.63745	1.88994e-05	down	6	5	3	4	12	6	5	3	5	3	3	5	7	17	2	7	1	6	4	1	32	30
MSTRG.21933.1	-2.63201	4.58292e-05	down	5	13	6	7	2	3	5	1	9	1	2	9	2	17	8	8	11	6	6	2	28	41
PITG_15654T0	-2.62918	6.15138e-25	down	5954	6394	3282	3964	3214	3346	3386	2329	4276	2688	2525	3024	3695	2253	4914	5127	4909	4465	4256	4416	23859	22119
PITG_00915T0	-2.62904	9.55876e-07	down	133	140	105	99	115	62	71	63	107	70	41	74	104	6	57	54	51	56	34	74	567	352
MSTRG.17059.1	-2.62639	0.00927778	down	0	2	3	2	1	2	1	0	4	0	0	0	0	4	1	2	1	3	0	2	8	8
PITG_04918T0	-2.62629	1.65936e-14	down	189	238	384	339	354	364	364	210	213	163	74	206	261	108	267	326	198	202	144	220	1371	1406
PITG_02911T0	-2.62616	2.41656e-07	down	1328	1137	585	653	649	309	286	209	926	587	380	481	676	206	447	500	432	331	409	345	3545	2938
MSTRG.2469.5	-2.62535	0.0116057	down	23	6	5	9	8	4	4	1	3	1	0	11	2	0	1	6	6	3	3	0	22	32
PITG_06390T0	-2.62314	1.63318e-14	down	185	197	180	169	202	202	233	72	160	204	151	115	182	125	355	246	183	106	221	132	819	1247
MSTRG.2269.2	-2.62092	0.0173515	down	4	22	10	10	9	0	0	0	11	8	0	22	7	6	15	15	11	16	15	0	54	48
PITG_15584T0	-2.62063	1.1698e-08	down	40	57	12	24	26	27	11	13	22	12	15	17	25	12	15	21	20	11	15	13	106	128
MSTRG.11371.1	-2.61832	2.83356e-06	down	13	6	10	10	5	5	4	2	5	9	6	5	2	3	2	6	11	8	13	4	43	34
MSTRG.6600.2	-2.6169	0.000224496	down	9	16	11	8	11	10	0	2	3	4	1	10	12	23	9	23	7	5	3	6	53	45
MSTRG.17545.1	-2.61509	0.0281727	down	25	29	6	4	7	3	1	2	6	2	3	17	19	36	2	2	1	1	2	0	67	33
PITG_00235T0	-2.61451	8.06682e-16	down	77	105	35	44	50	38	57	36	41	50	60	59	85	77	89	80	59	87	68	63	327	399
PITG_06671T0	-2.61111	1.94104e-24	down	345	346	246	267	258	179	204	138	235	182	182	259	197	130	251	286	210	192	252	187	1194	1421
PITG_20709T0	-2.60973	3.9877e-14	down	385	559	306	316	310	389	410	250	179	146	96	280	286	307	203	204	192	203	194	206	1476	1604
MSTRG.12956.1	-2.6021	0.0077171	down	2	0	3	7	4	1	1	3	3	3	4	1	2	0	0	2	1	0	1	1	10	13
MSTRG.1360.1	-2.60175	6.49532e-15	down	30	40	29	33	27	40	45	18	25	41	28	73	60	305	37	56	45	37	31	47	221	232
PITG_13006T0	-2.60149	0.000961837	down	0	5	8	15	9	14	27	11	13	8	10	0	26	17	38	14	31	24	20	9	108	67
PITG_11198T0	-2.59933	0.000127497	down	1403	1670	402	442	413	227	184	169	964	693	422	594	660	455	311	309	266	250	226	227	3147	2886
PITG_05190T0	-2.59853	4.18415e-12	down	169	175	94	75	68	64	70	52	93	53	37	64	82	42	56	77	69	59	64	69	453	425
MSTRG.22691.1	-2.59796	1.46822e-09	down	99	59	26	38	35	19	19	25	37	22	18	18	39	48	34	56	34	44	39	43	261	178
PITG_12757T0	-2.59756	0.0465062	down	0	8	1	0	2	2	6	1	3	1	3	1	12	14	4	4	0	1	2	0	1	32
PITG_17516T0	-2.59506	7.08817e-09	down	32130	34359	8483	9828	8188	9349	9375	6169	16926	13035	7619	18450	18820	17449	15346	13700	12121	12901	11044	10718	85031	79196
PITG_15139T0	-2.59429	4.39317e-06	down	7750	5492	2398	2826	3131	1262	1561	1133	3145	2245	1478	2415	2438	717	1556	1976	1632	1534	1446	1510	16143	11801
PITG_01322T0	-2.59424	2.47913e-14	down	4845	5192	2060	2425	2488	2304	2515	1654	2120	1602	1128	1881	2549	1150	2150	2343	2140	2038	1997	1969	13329	13107
PITG_08369T0	-2.59376	0.00801756	down	1080	1122	249	587	434	723	671	500	327	250	26	59	115	0	773	704	480	673	709	691	3012	2665
MSTRG.18880.1	-2.59188	0.000108881	down	51	77	13	22	22	17	18	0	16	11	8	17	27	19	31	59	24	39	10	21	161	118
MSTRG.8769.2	-2.58922	6.16579e-05	down	85	157	46	38	38	78	82	60	55	45	8	40	71	7	160	157	120	114	102	110	360	491
MSTRG.12688.1	-2.58731	2.69448e-07	down	302	390	93	125	108	156	112	92	65	46	42	106	171	54	121	143	103	96	136	89	787	646
PITG_19143T0	-2.58712	4.74376e-19	down	318	440	167	188	186	296	253	163	242	199	121	188	107	197	232	221	247	279	247	212	1426	1166
PITG_16918T0	-2.58633	1.99549e-05	down	2896	2626	566	594	691	394	408	299	879	595	437	1021	894	592	563	657	588	492	579	580	5443	3993
PITG_10533T0	-2.58625	1.30306e-05	down	264	150	61	91	99	32	43	47	103	68	44	70	68	24	54	64	55	40	38	55	460	393
PITG_06908T0	-2.58609	6.18912e-05	down	1475	1522	481	598	612	550	473	294	373	224	276	371	362	277	187	211	174	235	191	202	3033	2190
PITG_01519T0	-2.58546	0.00322636	down	93	70	31	43	35	35	23	13	20	3	5	7	16	1	15	30	8	25	13	5	148	124
PITG_20222T0	-2.58529	8.77608e-09	down	320	285	92	107	144	89	101	89	193	68	91	162	218	55	165	115	190	121	115	146	885	761
PITG_02766T0	-2.58465	1.42485e-05	down	136	94	60	62	72	42	35	35	35	18	15	22	32	15	26	31	33	19	24	28	307	177
MSTRG.26943.1	-2.5796	0.00482677	down	4	6	0	4	2	3	2	2	2	0	4	17	8	19	10	2	5	2	5	8	32	28
PITG_05169T0	-2.57919	6.40505e-33	down	119	137	149	139	140	104	129	75	127	111	91	97	108	55	159	130	118	138	129	118	672	676
PITG_22459T0	-2.57827	4.6025e-19	down	39	69	21	56	56	48	32	45	26	26	12	40	39	31	36	46	45	52	34	39	234	213
PITG_09193T0	-2.57764	0.000459885	down	23	24	38	28	22	19	18	19	51	34	28	69	74	62	7	10	9	10	17	9	186	154
PITG_18064T0	-2.5761	0.0136031	down	1645	1187	540	684	566	296	246	100	696	385	279	375	439	38	45	116	136	76	7	90	2632	1970
PITG_10952T0	-2.56951	4.88471e-06	down	508	576	131	273	325	189	281	86	186	70	68	171	230	31	275	259	226	237	190	263	1049	1394
PITG_07536T0	-2.56872	2.04904e-09	down	568	597	708	638	520	519	702	435	226	171	105	288	258	731	340	343	303	342	319	267	2277	2333
PITG_09450T0	-2.56869	8.33832e-05	down	299	88	110	119	199	129	89	22	108	89	51	30	76	40	52	88	33	45	52	43	561	448
PITG_20785T0	-2.56869	1.36384e-08	down	23	24	9	15	21	12	10	4	13	4	4	17	11	4	10	10	12	13	9	18	73	63
PITG_07161T0	-2.56655	9.27347e-35	down	131	211	127	127	111	139	155	107	119	94	47	94	92	151	160	136	87	101	128	112	715	645
PITG_17161T0	-2.56532	5.09307e-09	down	70	68	66	97	59	59	56	50	110	83	27	85	147	221	170	111	88	116	144	73	491	555
MSTRG.23551.1	-2.56405	1.18237e-14	down	54	34	37	54	51	53	33	26	40	24	26	26	29	12	40	37	31	34	36	19	209	185
PITG_18720T0	-2.56272	3.91454e-39	down	5451	6740	3739	4301	4122	4039	4828	2907	3444	3335	1986	4606	4858	5371	5815	5801	5312	5987	5492	5385	25090	26497
PITG_18156T0	-2.56263	6.26007e-09	down	402	297	161	220	177	126	108	78	209	116	76	114	134	76	120	121	113	103	125	114	991	711
MSTRG.11304.1	-2.56219	0.00316603	down	2	3	10	8	9	4	8	3	4	5	7	20	6	17	3	5	2	6	0	0	27	41
PITG_19622T0	-2.5617	1.26222e-19	down	2073	2620	1390	1432	1738	1690	1841	1271	1173	788	543	1147	1279	753	1703	1889	1531	1741	1604	1804	7906	8543
PITG_03008T0	-2.56003	4.81746e-49	down	180	194	117	198	175	207	190	150	138	127	102	153	128	181	163	201	193	181	182	150	848	989
PITG_14141T0	-2.55992	0.000532401	down	331	305	62	132	113	25	40	21	195	121	162	62	93	22	220	229	258	129	153	146	943	673
PITG_04336T0	-2.55846	1.11799e-08	down	935	853	668	591	587	417	534	335	500	321	253	756	562	1702	389	422	379	367	389	369	3245	3058
MSTRG.18680.1	-2.55545	0.00013215	down	34	21	7	17	9	11	22	9	13	17	11	28	34	102	13	22	20	28	15	16	97	147
PITG_06909T0	-2.55278	0.000284868	down	1687	1660	393	582	555	531	488	236	362	246	250	342	336	151	190	221	166	219	229	195	2883	2163
PITG_14393T0	-2.55081	1.39304e-08	down	1834	1655	506	853	712	732	624	388	736	525	464	549	670	169	812	935	788	915	858	726	4534	4039
MSTRG.23557.2	-2.54822	0.0329658	down	45	74	39	27	20	27	32	15	25	7	3	14	29	9	0	6	5	2	0	0	113	93
MSTRG.8999.1	-2.54627	7.33685e-11	down	2006	2129	1164	1170	1057	749	614	578	1388	805	695	1031	1167	669	642	826	787	783	778	635	6047	5020
PITG_17804T0	-2.54342	0.0110404	down	63	84	21	31	31	32	20	6	29	37	22	2	15	0	131	107	125	132	115	69	316	262
MSTRG.11518.1	-2.54309	5.76962e-07	down	5	4	6	4	5	5	6	5	7	4	5	0	3	1	7	9	3	6	4	4	22	29
PITG_01949T0	-2.54091	5.86192e-06	down	2680	1818	848	993	974	410	484	374	1140	574	562	588	831	189	583	730	714	661	721	609	5445	3856
PITG_10186T0	-2.54026	1.0901e-11	down	333	336	186	201	175	162	132	111	181	146	102	89	176	72	191	204	179	106	151	107	881	945
PITG_03960T0	-2.53973	1.10002e-38	down	368	365	320	332	337	224	247	153	311	199	208	213	223	245	279	308	287	320	256	244	1415	1565
MSTRG.4142.1	-2.53934	0.00729016	down	14	12	2	7	6	6	14	4	0	6	2	6	6	11	2	0	3	2	2	0	25	32
MSTRG.27612.1	-2.53873	1.78843e-05	down	1	1	6	10	9	6	9	3	8	8	8	5	8	7	3	2	7	4	10	3	36	31
PITG_02241T0	-2.53791	6.89097e-16	down	636	715	343	480	466	453	492	274	357	280	252	331	409	443	299	300	274	239	259	248	2072	2082
PITG_00045T0	-2.53774	4.29449e-15	down	5428	6532	2163	2698	2814	2477	2939	1988	2573	2230	1872	2390	3182	1590	3751	4240	3765	3865	3537	3427	15846	18458
MSTRG.13044.2	-2.53688	0.000281093	down	7	5	9	5	3	3	0	6	2	5	3	6	8	16	11	3	3	7	3	3	16	41
PITG_10591T0	-2.53677	6.34721e-23	down	603	662	456	496	418	369	435	279	406	323	232	332	378	193	409	384	348	328	376	281	2164	2078
PITG_16339T0	-2.53655	0.000207434	down	7771	6310	1996	2274	2240	1699	1382	727	2188	1299	1432	1648	1750	1027	989	1069	883	974	796	708	12578	9332
PITG_01047T0	-2.53655	0.000283878	down	163	238	26	52	13	30	20	33	54	28	24	40	69	29	51	40	39	54	54	23	317	269
PITG_08529T0	-2.53338	0.00323438	down	1411	1446	458	839	765	442	334	195	1147	845	444	729	976	0	579	488	536	412	412	502	3684	3518
MSTRG.7022.1	-2.52948	0.00577472	down	44	40	38	23	10	15	44	37	28	15	5	31	21	121	9	6	9	20	11	0	173	122
MSTRG.25533.1	-2.52791	5.32245e-18	down	287	236	195	184	179	149	210	123	156	113	97	145	153	219	120	100	130	137	131	112	942	815
PITG_08684T0	-2.52644	0.00114076	down	275	238	19	79	86	16	12	14	118	60	61	102	123	32	68	59	77	76	56	82	522	397
PITG_04437T0	-2.52119	5.13229e-06	down	2	6	39	25	20	18	23	15	17	15	13	20	9	25	13	22	9	10	18	7	81	96
MSTRG.27680.1	-2.52059	0.0262142	down	2	2	1	0	0	3	1	1	1	0	3	1	2	1	0	0	0	1	1	0	4	7
PITG_13209T0	-2.51887	1.0878e-05	down	8	18	13	19	7	17	8	10	6	12	4	6	12	16	4	17	7	10	4	0	69	41
PITG_17158T0	-2.51474	0.00619586	down	89	50	10	4	7	15	21	7	22	22	22	17	0	5	13	43	20	17	30	9	156	86
PITG_08205T0	-2.51463	3.34731e-15	down	132	165	103	111	83	80	96	48	130	117	72	104	105	85	210	191	162	155	147	169	595	716
PITG_00375T0	-2.51277	0.00622714	down	320	311	66	134	113	46	57	34	83	62	51	85	141	101	758	851	806	450	397	506	1219	1491
PITG_02819T0	-2.51077	1.10499e-14	down	929	897	736	597	605	349	360	279	670	415	337	602	568	856	475	504	534	388	398	424	3411	2585
PITG_00322T0	-2.50938	0.00636755	down	13	52	26	0	25	11	9	3	39	22	9	54	2	2	14	17	16	22	12	17	92	104
PITG_04269T0	-2.50845	1.11949e-18	down	95	99	91	85	90	67	56	68	57	38	40	55	45	72	129	119	126	71	99	72	415	423
PITG_13906T0	-2.50719	0.0454609	down	706	442	280	163	189	64	29	68	266	118	153	303	143	71	0	46	0	22	85	45	1031	770
MSTRG.5690.1	-2.50554	0.0482047	down	6	3	0	7	6	1	0	0	9	0	5	4	0	3	0	4	2	0	2	3	19	12
MSTRG.11151.1	-2.50506	5.78003e-15	down	54	64	45	50	37	53	41	38	36	32	41	38	66	109	66	49	50	46	35	45	211	314
PITG_11749T0	-2.5044	3.99529e-10	down	721	698	298	414	401	263	267	156	294	147	183	229	293	196	235	432	386	583	395	399	1833	1858
PITG_03859T0	-2.50401	0.000404613	down	12170	12150	3179	3714	2947	2823	2481	1724	4118	2951	1349	4246	5096	2349	1576	1579	1231	1300	1340	1065	20926	16633
MSTRG.6040.4	-2.50246	2.92254e-10	down	13	19	24	15	19	15	24	17	23	16	15	18	8	5	25	24	39	23	31	21	117	98
PITG_02194T0	-2.50151	1.69866e-52	down	216	349	214	223	242	221	237	150	150	155	108	156	200	173	250	236	230	195	201	202	993	1172
PITG_14066T0	-2.50134	1.55963e-19	down	958	1259	750	875	846	778	925	654	486	379	219	497	583	460	798	768	748	840	711	664	3615	3834
PITG_04701T0	-2.49677	5.57604e-08	down	223	251	207	380	152	52	153	299	231	138	245	279	291	288	262	110	265	144	235	203	1305	1141
MSTRG.13099.4	-2.49295	7.43916e-05	down	41	48	21	25	6	14	12	2	12	7	9	19	13	11	3	20	15	13	13	16	101	70
PITG_07555T0	-2.49268	6.49077e-09	down	102	99	160	151	153	174	148	124	98	78	68	167	151	408	120	125	77	90	82	97	727	702
PITG_10524T0	-2.48878	1.17155e-16	down	2390	2196	968	1099	1065	1007	1179	774	844	688	476	980	1113	1144	1175	1159	1027	1044	1030	959	6020	5755
PITG_06964T0	-2.4874	6.33204e-09	down	2519	1956	1424	1813	1835	740	954	645	2018	1352	1160	1086	1081	383	1084	1458	1180	1018	1298	1220	7569	6664
PITG_11186T0	-2.48607	0.000305864	down	756	728	251	482	359	203	199	75	524	412	611	307	416	27	234	442	407	249	269	219	1597	2271
MSTRG.4519.5	-2.48567	5.76021e-12	down	25	23	31	40	25	24	28	21	19	20	11	28	30	75	38	33	43	27	18	20	159	147
PITG_05156T0	-2.48399	0.00339425	down	4393	3715	404	547	501	294	329	196	443	379	435	550	821	366	2195	2444	2572	1594	1313	1767	7094	5928
PITG_14809T0	-2.47795	3.19565e-05	down	5	43	43	34	45	44	47	21	10	43	18	29	69	49	123	101	56	62	25	26	228	230
PITG_12350T0	-2.47146	1.6427e-12	down	840	896	285	365	381	310	306	202	384	243	172	316	351	306	444	400	356	360	334	327	2261	1730
PITG_03301T0	-2.47106	1.64957e-12	down	2437	2450	1182	1513	1407	912	986	560	1831	1157	1159	1165	1339	914	1075	1419	1096	1130	1132	1015	6966	6770
MSTRG.15098.1	-2.46973	3.38741e-22	down	51	66	37	54	56	28	65	45	31	39	20	25	43	33	45	52	43	57	54	43	218	243
PITG_10571T0	-2.46936	2.34793e-05	down	851	714	576	494	450	314	297	239	445	306	249	524	449	868	175	210	170	141	136	147	2323	1834
PITG_00979T0	-2.46851	8.06065e-05	down	4202	3124	1857	1587	1639	674	693	409	2483	1651	1351	1915	1894	2133	804	893	1073	515	704	778	9810	6804
MSTRG.7399.1	-2.46761	9.86652e-06	down	3	6	10	18	5	11	9	5	12	3	7	2	9	14	11	4	5	3	11	5	30	48
PITG_04648T0	-2.46558	3.12813e-05	down	78	227	28	98	101	19	92	60	69	42	115	125	113	30	121	107	96	82	30	43	435	446
PITG_15675T0	-2.4644	1.25751e-16	down	99	90	105	99	116	125	92	48	75	54	46	63	82	150	71	68	61	67	63	51	439	411
PITG_15861T0	-2.46396	0.010198	down	7226	5302	936	1322	1406	889	553	294	1466	785	991	1278	1236	620	290	423	255	405	295	214	9039	5153
PITG_19041T0	-2.46367	9.67838e-10	down	1790	1983	769	976	904	750	1077	596	683	472	491	691	876	283	808	838	739	529	648	708	4554	4100
MSTRG.8146.1	-2.46351	1.6347e-07	down	19	11	7	4	14	4	8	6	7	3	1	7	6	9	8	7	6	9	7	5	39	38
PITG_14232T0	-2.4615	7.75588e-53	down	128	144	145	177	154	122	145	123	149	117	81	111	135	118	132	164	138	102	113	101	667	691
MSTRG.1612.2	-2.4608	0.00161605	down	10	16	5	4	7	2	4	4	6	4	4	6	0	21	6	4	12	10	0	4	44	25
PITG_10563T0	-2.45706	2.13508e-56	down	327	429	431	404	376	423	502	312	425	291	259	297	282	316	523	474	409	476	429	383	2345	1767
MSTRG.10865.2	-2.45648	0.0151186	down	90	71	37	84	56	47	52	39	58	32	30	74	91	86	0	22	30	0	3	15	269	220
PITG_17895T0	-2.45548	0.0029069	down	89	190	124	55	53	39	31	80	181	100	66	56	82	247	37	73	0	39	58	77	442	448
PITG_06581T0	-2.45173	1.51845e-94	down	334	433	358	386	344	277	369	216	280	257	211	264	294	441	348	397	347	349	314	320	1711	1673
PITG_09967T0	-2.45164	3.36743e-08	down	404	398	246	283	271	93	106	97	465	296	208	341	288	380	274	311	255	197	226	168	1679	1165
MSTRG.24958.1	-2.44598	1.74927e-12	down	13	22	34	40	37	15	14	15	28	21	25	29	27	29	17	33	23	22	15	27	122	130
PITG_16476T0	-2.44578	0.000490161	down	7896	5664	1763	2305	2239	1192	1198	736	2360	1595	1234	1831	2133	815	705	1059	907	966	779	839	11403	8735
PITG_01209T0	-2.44216	9.73849e-06	down	77	83	44	59	66	1	53	18	54	42	23	81	74	65	29	63	57	51	46	38	296	234
PITG_12797T0	-2.44206	5.04546e-12	down	958	892	332	408	598	411	494	325	378	292	279	318	446	332	379	382	343	390	288	307	2417	2033
PITG_19715T0	-2.44144	0.000250493	down	314	243	73	90	64	45	45	20	160	103	79	127	157	78	78	56	59	59	49	43	639	404
MSTRG.24170.1	-2.43649	2.87128e-05	down	5	2	9	7	1	4	9	6	2	7	1	7	6	16	8	6	7	8	5	12	29	36
PITG_09712T0	-2.43552	3.28994e-18	down	715	797	467	427	373	366	339	262	418	293	225	458	445	645	424	423	340	339	331	369	2146	2163
PITG_09768T0	-2.43504	1.32678e-11	down	1467	1834	848	864	738	867	1043	716	685	545	540	962	976	2417	1647	1683	1527	1518	1385	1450	5694	6180
PITG_15277T0	-2.43496	0.0023169	down	12	18	18	18	11	11	11	15	7	1	1	24	8	30	0	7	9	6	15	3	48	64
PITG_21245T0	-2.43335	0.000173964	down	36	26	20	11	14	11	8	14	10	11	13	25	20	0	6	9	19	21	9	10	75	78
PITG_18893T0	-2.43289	0.0364968	down	9	13	8	22	10	13	0	14	13	5	3	5	11	0	0	8	16	0	6	0	30	48
PITG_15197T0	-2.43258	5.444e-10	down	10	13	23	20	18	20	26	22	15	19	6	8	20	14	11	16	13	12	7	10	92	67
PITG_04506T0	-2.432	7.3441e-39	down	622	678	472	452	495	354	459	312	465	377	304	462	441	625	502	483	404	374	431	463	2312	2383
PITG_00359T0	-2.42976	5.94983e-05	down	18	23	5	12	13	9	10	11	3	2	3	10	5	2	6	6	5	8	5	5	39	42
PITG_03339T0	-2.42923	1.64447e-11	down	2807	2942	1344	1563	1418	1198	1188	911	1414	1014	648	1227	1446	969	1087	1092	970	919	961	837	6871	6374
PITG_10408T0	-2.42873	3.20238e-21	down	36	59	67	61	73	44	47	61	61	48	31	41	37	44	60	77	59	48	39	29	276	250
PITG_15994T0	-2.42801	8.46869e-06	down	137	164	41	62	39	63	72	39	31	26	21	45	50	48	45	18	53	30	25	45	287	247
PITG_12524T0	-2.42789	1.17267e-05	down	5429	3777	1365	1828	1946	954	999	709	1901	1120	1079	1344	1733	718	852	1218	1237	1046	1052	1034	8847	7371
PITG_06770T0	-2.42547	2.6588e-26	down	777	1044	1038	1202	921	779	767	551	761	520	419	550	551	419	731	784	626	664	613	598	3866	3422
PITG_13887T0	-2.42452	9.94708e-23	down	238	320	487	513	517	409	454	342	315	290	206	430	370	711	545	491	441	451	467	427	1808	2382
PITG_10039T0	-2.42424	0.000226083	down	11	4	7	8	4	6	4	6	11	8	1	14	28	10	9	15	14	11	9	2	25	63
PITG_07081T0	-2.42344	0.000194527	down	8	18	22	10	18	27	17	8	16	9	9	5	10	10	56	38	46	45	26	47	99	119
MSTRG.16635.2	-2.418	1.35545e-05	down	28	22	50	48	37	59	69	44	18	16	14	50	66	123	113	106	80	94	97	77	305	294
MSTRG.44.1	-2.41501	0.00174552	down	143	91	66	56	49	29	33	24	84	48	39	67	62	131	14	34	18	14	7	11	302	231
MSTRG.27713.3	-2.4129	0.0486794	down	4	2	4	2	3	5	4	0	0	1	0	0	1	0	6	6	3	0	10	0	9	15
PITG_14190T0	-2.41006	8.2502e-24	down	81	140	112	127	151	159	133	101	109	56	58	65	71	116	144	122	136	148	149	107	620	531
PITG_03563T0	-2.40946	1.93323e-05	down	208	228	128	101	123	46	24	36	169	83	74	92	162	45	80	99	88	39	89	83	496	510
PITG_23075T0	-2.40805	0.00529729	down	17	26	7	4	4	6	5	2	0	0	4	19	17	9	2	17	8	15	9	7	57	33
PITG_07664T0	-2.40686	0.00360626	down	1193	561	256	315	296	98	107	89	434	226	194	295	275	61	109	132	89	79	89	69	1507	1093
PITG_15853T0	-2.40484	0.0185287	down	193	126	64	173	87	0	19	51	138	123	44	32	69	0	23	78	59	85	111	95	492	328
MSTRG.10042.3	-2.40342	0.00484502	down	0	53	28	59	38	61	36	15	21	35	5	80	46	133	15	19	47	13	17	17	183	181
PITG_20602T0	-2.40291	6.11869e-07	down	53	37	38	37	37	16	21	23	43	16	33	14	51	24	30	24	13	11	25	17	158	132
PITG_18747T0	-2.40151	2.49356e-25	down	513	531	327	394	381	235	366	197	384	284	236	320	432	266	454	357	367	282	325	267	1708	1748
PITG_00090T0	-2.4005	0.0010754	down	91	310	190	192	180	74	210	96	136	74	50	88	33	199	257	61	1	180	72	107	597	657
MSTRG.6677.1	-2.3994	0.0104504	down	419	328	107	122	103	41	46	26	183	95	58	165	196	112	12	34	30	25	19	17	617	475
MSTRG.1466.1	-2.39808	0.021094	down	2	2	2	0	0	1	0	1	0	2	1	2	1	4	1	1	1	1	0	1	2	9
PITG_11825T0	-2.39709	4.38437e-13	down	96	130	110	114	125	67	69	63	104	47	38	61	56	40	138	131	108	137	129	119	473	452
PITG_15988T0	-2.39552	0.00109127	down	4	8	6	6	10	2	2	1	6	1	1	3	3	1	4	4	1	4	0	1	16	17
PITG_00254T0	-2.3922	1.65858e-21	down	675	1010	436	612	535	609	658	472	454	373	233	490	593	370	909	758	685	824	708	709	2987	2948
PITG_16666T0	-2.39209	3.75853e-83	down	450	546	419	483	389	481	537	310	353	307	192	351	405	365	483	517	407	416	378	373	2064	1978
PITG_04627T0	-2.39005	0.000248481	down	2817	2358	892	1120	1027	431	463	240	1674	1036	771	1155	1349	431	426	575	572	528	465	498	5465	4184
MSTRG.16073.1	-2.38769	0.000166855	down	45	30	13	8	16	11	8	10	22	16	5	19	21	9	8	13	13	9	8	2	85	61
PITG_01405T0	-2.38418	4.21603e-05	down	195	265	154	150	146	126	193	113	166	114	67	153	141	265	72	31	56	34	62	54	647	627
PITG_00546T0	-2.38417	6.21956e-15	down	608	718	295	309	432	304	371	179	319	306	214	229	310	266	337	369	286	282	360	357	1451	1873
PITG_11084T0	-2.3832	4.03416e-31	down	288	432	256	250	269	269	298	174	178	130	120	187	230	172	281	281	266	311	243	239	1152	1217
PITG_15746T0	-2.38251	8.60165e-24	down	288	313	251	260	256	167	222	156	299	194	184	198	236	242	410	407	354	317	314	302	1147	1458
PITG_01127T0	-2.37893	3.93399e-08	down	814	1045	167	473	435	386	534	376	517	362	248	471	610	141	745	696	580	666	665	658	2279	2819
MSTRG.16241.1	-2.37882	0.0340901	down	2	0	2	3	6	7	1	1	0	3	5	1	1	0	2	0	2	2	0	1	14	7
PITG_13265T0	-2.37797	1.24854e-20	down	1702	1829	947	1160	996	847	857	577	1428	1004	760	1050	1215	779	1252	1257	1114	1104	1095	977	5864	5075
PITG_21255T0	-2.37683	5.3453e-07	down	519	527	215	236	387	280	415	299	104	113	91	178	142	291	199	223	146	236	151	208	972	1392
PITG_02566T0	-2.37679	6.63319e-05	down	66	127	86	55	110	14	103	38	32	56	12	26	46	15	154	95	49	59	91	63	260	345
PITG_13597T0	-2.37469	4.53974e-19	down	1187	1080	1027	1111	1083	929	906	603	1232	832	894	905	1570	795	1708	1825	1628	1438	1564	1337	6314	5416
PITG_12725T0	-2.37415	1.33382e-08	down	133	247	96	100	100	157	189	122	65	83	32	188	131	332	221	199	150	196	172	171	731	750
PITG_08058T0	-2.37413	0.000337355	down	24	20	26	14	13	10	32	4	23	24	9	10	13	23	11	7	13	9	7	0	78	68
MSTRG.12392.61	-2.37374	1.48296e-08	down	66	77	50	70	74	24	28	22	73	41	37	23	64	25	42	38	51	29	32	32	254	195
PITG_06114T0	-2.37306	1.17443e-25	down	2903	3343	1967	2053	2010	1656	1924	1105	1713	1448	1006	1554	2304	1334	2402	2474	2064	2071	2051	1871	8257	10521
PITG_16325T0	-2.37306	1.34171e-07	down	470	321	205	259	231	113	121	112	233	183	144	146	145	102	95	176	136	143	150	129	1015	808
PITG_20387T0	-2.3699	0.00313618	down	48	27	8	4	3	5	3	1	10	6	10	20	11	5	16	10	8	12	13	16	79	42
MSTRG.5349.1	-2.36702	0.000258653	down	5	6	7	12	7	8	5	7	7	5	8	9	5	16	8	0	6	13	0	8	27	42
PITG_01242T0	-2.36418	6.90042e-13	down	589	598	219	363	378	242	354	249	240	224	166	197	265	154	321	301	334	377	335	373	1524	1522
PITG_12278T0	-2.36292	1.18017e-06	down	4210	3753	1633	1758	1739	1284	1372	937	1633	1157	790	1267	1446	802	1074	1044	858	920	909	851	8502	6099
PITG_12294T0	-2.36247	6.45148e-07	down	675	705	234	368	258	235	245	164	395	262	209	293	327	133	159	228	197	159	192	206	1622	1200
MSTRG.13134.1	-2.36152	0.0252795	down	3	2	2	1	1	3	1	2	0	1	0	2	5	8	1	0	1	0	0	2	8	9
PITG_22681T0	-2.36031	2.44007e-05	down	10	11	8	9	5	4	9	5	6	10	6	6	2	14	23	27	19	19	15	8	49	54
PITG_04325T0	-2.35962	6.94833e-09	down	33	38	74	76	76	124	124	56	49	61	29	41	51	133	77	99	54	82	51	57	291	369
MSTRG.9808.5	-2.35952	0.0174995	down	22	35	5	13	5	41	22	0	3	0	4	2	27	21	5	27	14	18	41	22	84	70
PITG_16128T0	-2.35942	6.71903e-19	down	176	210	118	134	98	93	101	71	115	88	67	119	108	79	108	105	92	94	78	94	487	549
MSTRG.25812.1	-2.35753	7.91297e-08	down	721	685	420	544	664	438	608	343	340	268	216	564	432	1885	1079	717	873	734	602	836	3274	2925
MSTRG.20826.1	-2.35717	0.0287964	down	4	1	1	2	0	0	1	1	0	0	1	1	1	4	3	4	1	0	0	1	9	4
MSTRG.6456.2	-2.35479	0.0179886	down	19	22	15	9	10	14	1	6	15	4	1	16	15	33	3	4	1	4	0	2	47	46
PITG_07421T0	-2.35435	0.0212348	down	4	2	4	0	0	3	5	2	0	0	0	2	0	3	2	0	3	2	2	2	12	6
PITG_09899T0	-2.35407	0.00631097	down	10	19	259	154	206	258	334	214	117	145	190	141	36	290	591	656	522	563	508	465	857	1754
PITG_05592T0	-2.35168	1.15649e-11	down	1279	1308	742	797	668	475	499	356	775	627	443	701	765	591	600	582	506	439	479	441	3333	3048
PITG_20846T0	-2.34723	0.000129471	down	184	142	71	136	79	45	38	31	153	133	33	61	126	120	52	47	53	36	35	34	464	335
MSTRG.5321.1	-2.3471	0.000905286	down	35	28	9	6	11	2	5	5	4	4	1	8	18	10	8	13	6	11	18	10	55	46
PITG_09366T0	-2.34635	4.61337e-20	down	81	130	85	128	91	159	121	91	72	52	44	95	110	123	83	87	92	75	72	70	458	437
PITG_00202T0	-2.34462	0.00203938	down	257	271	43	58	65	43	23	25	88	29	35	49	67	34	29	34	40	31	31	28	391	235
MSTRG.8791.1	-2.34318	3.53653e-06	down	29	30	20	22	47	22	27	14	7	9	8	21	30	74	51	33	38	44	30	43	132	147
PITG_06460T0	-2.34216	0.00198143	down	6	5	3	23	23	14	9	7	14	8	8	16	12	42	6	8	7	5	2	5	27	75
PITG_17304T0	-2.3415	0.00136378	down	11	7	0	1	8	7	0	2	5	3	3	5	3	9	7	12	6	4	3	3	22	25
PITG_10780T0	-2.34045	4.18e-08	down	15	19	8	11	8	6	20	7	10	10	11	2	20	12	19	17	15	12	16	12	46	71
MSTRG.8885.1	-2.33858	2.08788e-07	down	77	85	30	42	25	21	25	25	12	38	19	41	52	59	47	34	28	42	26	47	185	185
PITG_01262T0	-2.33839	1.74603e-29	down	445	438	478	535	496	401	410	310	474	280	237	311	451	203	346	458	405	361	410	387	2289	1556
PITG_09383T0	-2.33826	0.00527137	down	8322	6108	1989	2126	2236	940	840	591	2737	1500	1399	2070	2031	1277	527	681	578	545	536	421	11713	6965
PITG_13609T0	-2.33819	0.000496334	down	571	670	177	535	529	480	622	562	250	301	139	255	463	5	526	485	410	601	503	615	1825	2262
PITG_11942T0	-2.33698	0.0172171	down	122	177	27	45	31	16	4	4	22	3	15	26	33	35	133	182	153	92	85	138	314	293
PITG_15242T0	-2.33546	7.85068e-28	down	1018	1298	755	874	808	874	982	684	667	531	450	611	687	659	1177	1149	1021	1025	973	979	3368	4632
PITG_10595T0	-2.33205	2.8422e-57	down	1997	2011	1501	1771	1605	1428	1487	1009	1503	1102	762	1367	1355	1731	1531	1478	1436	1379	1361	1210	7138	6712
PITG_12476T0	-2.33073	4.61429e-06	down	122	229	108	157	90	70	109	19	83	62	42	98	129	20	167	44	88	114	140	93	522	411
PITG_01743T0	-2.3303	2.4784e-28	down	194	191	172	238	168	117	129	114	199	136	134	163	181	281	200	200	174	178	195	171	834	854
PITG_17572T0	-2.32952	1.81413e-06	down	29	32	4	19	14	13	13	6	8	9	3	15	7	8	10	20	15	14	11	11	61	61
PITG_14243T0	-2.32755	0.0261144	down	235	261	14	12	16	5	0	4	24	12	15	24	14	9	28	68	39	32	32	45	209	102
MSTRG.21011.1	-2.32543	0.00779818	down	9	0	0	13	3	0	4	2	6	1	3	6	3	4	4	6	1	5	2	3	20	16
PITG_06197T0	-2.32514	5.2652e-11	down	51	88	44	43	36	50	48	41	43	44	49	74	26	75	68	37	33	35	33	54	250	222
PITG_00065T0	-2.32483	0.00120269	down	298	381	51	64	73	40	50	29	158	134	142	96	132	119	66	80	50	55	48	63	571	478
PITG_02106T0	-2.32301	0.00809461	down	189	84	118	73	58	85	80	65	289	229	310	80	128	0	153	146	199	223	150	105	508	870
PITG_08174T0	-2.32231	2.24978e-06	down	18	22	15	11	8	6	5	9	11	7	11	17	16	16	34	26	23	6	9	14	59	73
MSTRG.12904.1	-2.32227	1.08151e-13	down	9	18	11	12	17	14	13	12	9	9	7	12	10	12	13	18	10	8	4	8	53	54
MSTRG.9243.1	-2.32076	0.002218	down	5	13	19	23	20	21	8	0	9	4	9	12	17	18	7	7	9	4	0	6	47	51
MSTRG.8710.1	-2.31736	0.00848042	down	2	4	4	3	0	2	0	2	0	2	6	2	0	5	7	4	6	3	1	3	19	9
MSTRG.1202.1	-2.3151	0.00339416	down	14	16	6	5	7	4	3	3	11	12	4	15	17	27	2	3	3	3	5	3	34	43
PITG_03162T0	-2.31334	6.89656e-06	down	1660	1315	710	669	629	421	301	212	843	520	421	762	743	886	410	495	446	401	393	268	3443	2576
MSTRG.12141.1	-2.31313	0.031217	down	3	0	0	1	4	1	1	2	2	0	3	1	1	2	1	1	0	0	3	0	8	5
MSTRG.24141.1	-2.31216	0.000147704	down	11	12	6	12	15	9	10	10	8	12	7	25	11	33	5	5	3	6	9	5	63	42
PITG_16910T0	-2.31096	4.83376e-08	down	412	354	220	242	176	112	171	112	287	200	120	207	223	220	160	164	117	117	99	111	942	877
PITG_05816T0	-2.30713	1.98829e-08	down	571	568	347	402	336	430	430	278	273	198	124	261	295	189	197	190	231	145	174	207	1505	1257
MSTRG.21275.1	-2.30668	1.16476e-05	down	10	8	13	10	6	14	7	11	1	5	1	3	7	20	12	10	7	9	12	7	38	42
PITG_22790T0	-2.306	1.77445e-05	down	5	6	6	4	4	4	5	2	7	5	5	4	3	9	2	1	3	5	5	1	27	15
PITG_13420T0	-2.30425	1.74371e-14	down	771	807	440	439	668	446	558	262	638	228	336	554	477	404	282	570	484	410	517	508	2336	2251
PITG_00413T0	-2.30359	6.54215e-12	down	453	582	359	445	387	273	312	188	515	338	307	228	386	290	682	659	649	641	657	496	1984	2107
PITG_10473T0	-2.30235	0.000718099	down	365	275	71	155	112	69	55	32	111	49	74	65	64	25	49	80	50	57	60	54	492	391
PITG_15051T0	-2.30144	0.003476	down	50	54	0	20	10	3	30	15	20	16	5	31	6	6	18	24	19	23	24	19	98	85
PITG_15462T0	-2.29965	2.76102e-10	down	46	37	25	36	29	33	28	19	23	17	11	13	39	21	42	53	29	15	47	44	133	145
PITG_00691T0	-2.29934	0.026976	down	196	124	57	50	43	10	8	4	182	98	61	98	83	44	19	20	22	5	12	16	334	241
PITG_13115T0	-2.29857	0.0178651	down	12581	8397	2425	3022	3051	1073	941	695	3906	2274	1842	2422	3127	805	490	664	551	502	490	382	14505	9530
MSTRG.10164.2	-2.29725	0.0402639	down	22	22	11	8	39	27	0	0	22	28	0	19	6	35	21	9	11	18	0	17	69	76
PITG_20941T0	-2.29546	1.31459e-08	down	93	69	57	62	70	40	37	23	43	46	36	36	49	25	44	62	29	28	35	19	218	205
PITG_04270T0	-2.29116	3.10337e-07	down	611	512	201	240	223	155	191	96	246	176	147	139	186	88	218	255	219	240	195	195	1129	981
PITG_12346T0	-2.28864	1.7767e-06	down	704	814	285	373	474	429	613	332	137	178	95	439	446	883	254	296	364	405	312	486	1660	2071
PITG_21770T0	-2.28839	0.00365608	down	106	126	24	61	36	38	21	16	3	25	19	16	52	2	29	78	28	45	52	72	192	190
PITG_12439T0	-2.28759	1.80416e-05	down	910	859	206	295	275	169	191	109	541	406	375	247	343	214	367	392	404	389	281	271	1737	1675
PITG_11497T0	-2.28614	6.10116e-14	down	2356	3038	1114	1466	1387	1294	1424	942	1002	861	611	1101	1292	1028	1141	1248	1007	1137	1163	1124	5487	6184
PITG_22662T0	-2.28233	6.61223e-36	down	243	283	211	283	217	207	181	147	189	159	111	107	202	172	282	244	248	240	209	193	962	930
PITG_19849T0	-2.28161	3.81483e-21	down	942	1137	589	609	630	627	655	447	465	414	273	491	637	536	545	571	474	508	507	458	2864	2451
PITG_12184T0	-2.2792	5.855e-11	down	24	36	17	20	15	15	13	13	18	10	4	21	15	18	9	24	15	12	13	10	80	68
PITG_04393T0	-2.27902	5.38648e-16	down	199	243	193	344	225	123	179	115	208	119	146	91	132	155	285	272	257	226	244	213	1027	805
MSTRG.3059.9	-2.2732	0.0171935	down	7	6	4	0	6	3	1	1	1	3	0	1	3	10	6	0	11	4	3	1	16	16
PITG_20812T0	-2.27154	9.21666e-07	down	16	23	7	12	11	10	9	8	15	4	3	1	7	8	7	7	10	13	11	9	46	41
PITG_11591T0	-2.26924	0.0358203	down	162	134	17	24	0	0	34	26	7	9	10	21	20	57	23	44	25	31	37	47	174	153
PITG_02204T0	-2.26594	9.58619e-06	down	411	173	178	213	202	96	102	54	206	150	122	146	153	147	99	106	58	106	92	83	841	540
PITG_09578T0	-2.26314	5.71695e-41	down	422	497	310	360	321	349	383	242	271	191	152	266	290	257	327	363	350	302	303	307	1392	1429
PITG_17401T0	-2.26241	2.85359e-21	down	939	1073	812	818	747	747	1025	760	690	587	465	1166	891	4886	1463	1423	1302	1260	1140	1231	4374	4457
MSTRG.26501.1	-2.26045	0.0263462	down	6	2	6	2	6	1	4	2	2	1	0	0	0	4	0	2	1	1	3	0	8	11
PITG_12835T0	-2.26017	1.12392e-05	down	229	255	99	90	95	96	106	81	107	85	66	124	122	576	191	176	152	174	117	116	704	667
MSTRG.14885.3	-2.2571	0.00135047	down	92	55	76	94	80	66	73	40	65	32	23	0	18	16	125	48	78	90	97	85	271	284
PITG_03697T0	-2.25631	5.80472e-06	down	1566	1383	760	774	731	384	380	279	885	536	446	741	713	800	399	448	375	334	356	342	3407	2457
PITG_06801T0	-2.2558	0.000773104	down	75	83	48	71	43	59	30	25	24	21	6	39	24	0	32	64	45	20	30	32	204	142
PITG_10269T0	-2.25506	0.00151371	down	13	16	4	6	2	5	4	5	8	6	6	2	9	8	18	35	19	21	24	16	48	52
MSTRG.18307.23	-2.25409	0.00294174	down	3	26	14	5	14	13	9	11	5	0	2	0	3	14	6	10	6	11	10	10	55	24
PITG_03278T0	-2.24921	3.81673e-07	down	9946	8947	3610	4457	4383	2910	3206	2133	3720	2518	1751	3981	3532	2496	2160	2722	2607	3201	2671	2593	17185	15887
PITG_10470T0	-2.24809	5.51487e-05	down	292	375	96	103	72	64	65	47	246	218	146	255	236	133	171	139	160	188	136	151	781	736
MSTRG.16522.1	-2.24411	1.12436e-05	down	9	14	7	15	7	9	12	6	5	3	1	6	6	7	8	5	8	3	1	3	32	28
PITG_19621T0	-2.24407	0.00999227	down	31	18	54	55	27	3	25	10	80	42	34	14	9	0	27	62	47	23	65	22	237	78
MSTRG.11848.1	-2.24297	0.00890354	down	8	8	0	2	4	0	12	1	4	5	0	4	5	13	4	8	3	4	2	2	24	16
PITG_02774T0	-2.24127	1.01914e-19	down	1455	1607	1243	1156	1202	950	916	663	1042	769	547	852	872	671	926	932	829	678	887	808	3802	4599
PITG_14591T0	-2.24056	6.32115e-09	down	3607	3084	3167	3929	3632	4148	4583	3161	2133	1773	2378	1524	1891	1925	5986	6155	5563	5092	4923	5181	16981	15920
PITG_06107T0	-2.24051	6.71038e-07	down	13673	12055	6724	7806	7300	6249	6337	4385	5845	3821	3120	4584	4531	3861	3309	3868	3404	3402	3239	2952	31568	19322
MSTRG.10554.1	-2.23801	3.67374e-05	down	91	69	35	26	29	27	34	25	23	10	5	29	18	18	20	24	32	22	36	45	143	131
PITG_19482T0	-2.23769	2.35995e-12	down	573	446	286	261	257	195	289	221	228	197	132	189	286	253	381	468	331	464	446	334	1472	1305
PITG_17327T0	-2.23744	4.64811e-05	down	473	382	174	175	148	131	157	98	197	114	152	237	204	276	98	131	35	123	100	130	894	725
MSTRG.6724.2	-2.23611	0.00332882	down	827	788	189	233	214	146	100	91	373	233	176	482	565	353	116	132	83	120	74	79	1457	1016
MSTRG.14241.1	-2.23235	0.000414313	down	296	265	189	210	214	129	122	78	208	118	91	203	173	400	89	58	51	58	60	35	772	608
PITG_15017T0	-2.2305	2.83476e-05	down	19641	17273	12400	14073	14027	9314	9564	6565	10306	6449	5243	7388	8413	4938	4444	4806	3824	3881	3772	3490	43797	33129
PITG_13756T0	-2.22986	0.00182662	down	49	59	47	38	29	21	38	10	31	30	33	16	35	52	53	4	0	27	23	22	146	132
PITG_08811T0	-2.22404	1.35345e-29	down	233	343	162	202	182	194	205	147	153	137	112	209	208	259	266	221	206	223	202	193	734	1017
PITG_20638T0	-2.22395	1.22856e-05	down	9	10	2	4	7	7	6	3	2	3	2	4	13	5	7	12	5	6	3	4	31	20
PITG_08611T0	-2.22125	0.00166182	down	1174	921	185	182	163	110	134	66	197	151	142	171	160	119	458	474	427	387	354	357	1570	1204
PITG_12422T0	-2.21944	6.24607e-09	down	498	388	210	392	295	137	158	109	225	169	112	168	185	116	246	335	264	237	193	221	918	1086
PITG_05729T0	-2.21941	0.00126658	down	413	580	71	65	45	104	111	76	83	99	70	134	177	128	339	317	278	326	418	348	903	889
PITG_01241T0	-2.2183	2.19523e-07	down	88	101	35	50	77	25	45	32	45	20	11	44	34	48	28	48	29	39	36	34	179	195
PITG_16686T0	-2.21708	6.71801e-05	down	522	627	158	136	115	136	179	83	108	84	35	210	283	188	197	161	165	169	162	158	959	725
PITG_03936T0	-2.21641	6.77201e-21	down	1356	1707	808	1006	804	965	836	529	768	556	533	852	957	846	1449	1279	1235	1168	1106	1081	4352	4267
PITG_18463T0	-2.21641	8.47236e-38	down	313	504	434	449	301	414	346	231	290	319	231	418	463	273	507	410	402	424	407	382	1767	1560
PITG_04869T0	-2.21537	3.07926e-11	down	80	24	39	76	80	52	70	49	55	26	47	62	51	56	68	91	88	80	51	62	261	271
PITG_13004T0	-2.21529	0.0206211	down	90	81	14	13	5	9	2	8	10	6	8	5	20	17	57	81	67	50	30	51	185	89
MSTRG.16771.1	-2.21488	0.0019187	down	41	47	7	13	10	18	20	15	14	6	12	24	10	28	2	9	10	7	5	10	99	44
PITG_07440T0	-2.21269	1.0953e-07	down	16	13	9	11	7	6	7	6	6	2	4	13	4	9	17	13	12	12	12	16	43	42
MSTRG.6456.1	-2.21129	0.00686449	down	23	15	21	8	13	6	10	5	5	8	13	26	16	47	11	9	10	0	4	3	58	55
MSTRG.10716.1	-2.21044	7.25296e-07	down	15	8	14	14	13	7	10	2	8	11	3	15	16	26	13	20	6	16	10	10	52	51
PITG_00003T0	-2.20973	0.0107434	down	3	3	0	0	1	3	1	1	3	0	1	3	3	2	8	2	3	0	4	4	12	8
PITG_11176T0	-2.20848	1.53998e-09	down	619	878	446	442	394	341	338	268	583	389	296	516	510	640	359	305	301	268	230	299	1850	1862
PITG_00207T0	-2.20767	1.22484e-15	down	1181	1264	825	916	930	605	658	478	965	707	524	647	801	387	718	763	705	678	714	682	3293	3359
PITG_00871T0	-2.20578	1.43419e-13	down	158	167	93	112	127	79	100	69	124	95	81	135	149	178	106	103	142	95	89	84	372	605
PITG_07341T0	-2.2045	1.9583e-05	down	409	536	245	380	288	385	427	282	185	211	159	295	405	326	1055	921	872	962	854	797	1894	2294
PITG_15617T0	-2.20349	1.21373e-05	down	15	5	11	10	13	6	5	5	5	3	15	11	11	3	8	8	9	10	8	6	45	31
PITG_03190T0	-2.19994	8.81474e-08	down	137	127	71	111	79	65	67	47	98	58	36	73	64	12	66	62	93	80	80	81	379	286
MSTRG.24737.1	-2.19983	0.00268491	down	82	58	106	75	78	69	66	40	63	43	27	90	58	238	37	43	42	38	0	45	297	270
PITG_11886T0	-2.19729	2.30455e-09	down	1248	1164	474	590	485	487	515	367	508	377	291	578	575	556	450	424	466	429	336	337	2727	1985
MSTRG.21315.1	-2.19657	0.000880305	down	27	22	9	6	9	8	6	5	9	6	4	10	11	33	5	4	7	9	4	5	47	40
MSTRG.24705.1	-2.19603	0.000315789	down	23	18	10	20	15	9	10	1	4	7	2	3	2	8	14	6	10	11	14	9	42	41
MSTRG.17782.1	-2.19581	0.00904811	down	12	25	4	4	4	5	3	7	2	4	1	0	2	7	4	2	2	4	4	2	27	16
PITG_11139T0	-2.19208	6.60438e-08	down	9345	10402	3173	3789	3757	2663	3206	2207	5194	4576	3767	4511	5497	2639	7734	7340	6326	6337	5480	4974	23562	21194
MSTRG.13306.1	-2.18571	0.00207919	down	3	3	9	8	9	3	5	9	12	6	10	8	3	7	2	3	4	1	2	3	21	28
PITG_08830T0	-2.18361	0.04793	down	32	51	0	14	18	18	0	20	7	10	0	8	2	33	20	46	4	18	12	5	72	61
PITG_16760T0	-2.18333	9.86888e-07	down	88	100	57	71	46	25	59	33	100	84	65	49	65	41	136	131	119	95	117	111	329	355
MSTRG.12055.1	-2.18294	9.64452e-05	down	150	108	102	108	244	156	228	112	54	46	27	121	80	457	300	142	208	168	119	185	738	585
PITG_16473T0	-2.18042	0.00366432	down	5486	4753	1206	1474	1499	721	675	416	1627	1048	981	1117	1262	517	577	679	601	580	589	461	6982	4599
MSTRG.20982.1	-2.17848	0.000845596	down	10	10	3	10	24	9	12	11	4	0	6	4	5	18	25	10	21	13	18	19	54	45
PITG_16972T0	-2.17685	0.0164825	down	20	30	9	21	8	25	11	15	5	6	3	6	0	2	21	10	19	0	9	30	42	61
PITG_20706T0	-2.17553	2.34114e-12	down	96	172	68	114	113	102	104	60	97	77	65	129	113	237	129	124	82	96	115	66	405	501
PITG_00252T0	-2.17537	4.92108e-07	down	159	271	97	172	134	164	159	125	93	58	48	115	149	66	335	303	234	194	252	199	596	763
PITG_07564T0	-2.17394	2.90705e-07	down	66	42	38	40	27	27	33	24	36	36	34	32	41	25	19	19	23	23	19	17	142	132
PITG_12685T0	-2.17272	0.00438604	down	164	112	149	120	117	38	40	36	127	87	23	54	76	0	67	56	49	37	59	37	426	216
PITG_06099T0	-2.17023	0.000471496	down	25	26	13	16	17	1	7	3	8	6	9	11	11	39	10	16	12	12	6	11	60	50
PITG_18937T0	-2.16961	0.0175197	down	85	42	20	33	0	22	18	12	13	9	5	15	10	1	35	49	54	34	34	57	115	113
PITG_05353T0	-2.16953	1.53796e-20	down	436	583	269	361	309	365	377	235	242	232	172	215	226	266	430	344	272	341	278	262	1242	1368
PITG_18044T0	-2.16892	1.54743e-15	down	157	247	127	168	118	146	165	78	147	104	128	143	68	152	124	144	148	97	158	111	624	553
MSTRG.14430.2	-2.16759	0.00112482	down	34	43	24	12	23	13	28	9	26	10	15	20	22	48	10	5	8	4	8	8	84	75
PITG_18420T0	-2.16694	2.43604e-33	down	3357	3696	2095	2780	2530	2791	3171	1875	2240	1690	1143	1973	2365	1907	2945	2954	2757	2894	2677	2494	10500	10690
MSTRG.21361.1	-2.16568	7.31432e-10	down	26	42	13	20	19	9	22	14	18	18	9	19	15	14	21	16	13	21	13	9	81	69
PITG_03120T0	-2.16436	6.69457e-12	down	51	70	50	39	46	40	40	39	66	69	11	38	32	51	66	74	53	42	60	50	226	196
MSTRG.6163.1	-2.16388	1.09606e-24	down	76	84	60	72	52	71	76	46	52	38	28	43	71	45	48	55	61	45	53	69	262	227
PITG_14561T0	-2.16347	5.42735e-08	down	956	945	668	846	842	440	498	380	860	709	406	595	920	122	690	755	772	758	682	789	3117	2735
PITG_01619T0	-2.16236	3.93773e-05	down	2425	3101	425	815	661	738	921	482	545	581	264	886	1168	509	1076	1053	621	1125	853	686	4312	3585
PITG_12527T0	-2.16173	2.06572e-07	down	245	284	144	144	103	74	138	93	109	71	88	71	133	39	193	234	151	167	156	144	580	581
PITG_07162T0	-2.16137	1.89844e-13	down	460	612	212	277	199	219	284	190	295	225	112	324	428	332	344	383	351	300	333	314	1417	1201
PITG_08465T0	-2.16136	0.00680556	down	16	5	14	19	7	6	7	2	7	8	2	17	7	0	2	1	7	3	7	10	38	26
PITG_12475T0	-2.16076	2.22981e-19	down	553	454	389	476	367	539	366	318	323	218	208	245	386	278	321	454	288	357	289	297	1680	1373
MSTRG.18334.2	-2.16017	5.37317e-12	down	374	504	485	460	386	413	417	235	350	242	163	291	298	405	258	225	241	211	179	192	1301	1359
PITG_05304T0	-2.15972	2.00089e-09	down	804	882	412	672	808	474	501	385	595	329	329	386	470	142	423	491	541	451	391	594	2196	2081
MSTRG.16897.1	-2.15913	0.00925908	down	22	8	11	3	11	14	2	6	8	0	3	4	7	14	3	4	2	2	5	2	34	23
MSTRG.22545.1	-2.15705	2.41734e-05	down	22	25	25	16	10	8	10	7	22	16	8	36	16	42	21	18	12	11	10	9	76	70
MSTRG.21110.3	-2.15516	0.0280416	down	12	10	0	4	0	8	4	4	2	1	6	0	6	4	5	10	0	5	4	3	12	24
PITG_10721T0	-2.15415	2.34883e-10	down	111	181	130	156	104	168	146	108	84	74	23	71	91	67	96	111	74	82	90	103	386	465
PITG_02729T0	-2.14862	8.30358e-11	down	551	553	384	388	372	221	299	210	567	407	364	346	380	207	372	531	339	348	376	335	1468	1725
PITG_04844T0	-2.14815	1.42004e-12	down	134	202	101	154	85	158	155	105	73	81	27	97	118	85	118	133	85	106	127	147	472	476
PITG_03191T0	-2.14787	4.0298e-07	down	97	64	44	76	83	35	44	23	52	43	18	40	53	26	23	53	44	35	23	45	185	198
PITG_15627T0	-2.14643	5.14099e-09	down	1789	2128	917	1048	955	680	733	448	1672	1086	967	1098	1296	1031	1053	1041	918	868	884	795	4619	4486
PITG_02805T0	-2.14565	6.90356e-14	down	886	1144	603	692	674	475	510	357	534	409	246	462	557	502	507	527	459	460	366	367	2034	2373
PITG_13016T0	-2.14474	0.00232946	down	742	838	224	262	245	103	100	91	659	486	295	375	460	251	169	182	169	137	153	128	1388	1249
PITG_12721T0	-2.1433	0.00432844	down	191	132	82	82	73	37	34	37	69	38	10	37	47	12	31	29	19	25	26	11	282	156
PITG_02809T0	-2.14296	0.000419605	down	198	39	64	266	174	124	168	94	207	121	161	212	303	81	71	157	60	78	105	46	713	494
MSTRG.15961.1	-2.14227	0.0425667	down	182	205	9	7	15	4	6	6	18	17	9	11	14	13	39	35	56	31	44	36	213	104
PITG_02792T0	-2.14007	0.000181176	down	173	83	102	197	103	198	103	189	225	185	101	447	388	287	110	76	82	206	248	145	831	753
PITG_06084T0	-2.14006	0.0159563	down	46	28	14	36	23	23	20	14	19	9	1	15	4	13	14	15	12	0	0	14	79	55
PITG_14172T0	-2.13967	1.57962e-13	down	395	559	316	345	287	371	386	268	267	203	170	234	252	269	231	214	203	232	195	195	1172	1164
PITG_08680T0	-2.1391	0.00345624	down	608	604	300	513	418	337	321	164	463	426	324	239	298	0	480	377	483	432	467	486	1643	1617
PITG_10866T0	-2.13791	1.15867e-25	down	171	182	134	179	145	120	123	70	174	125	104	134	133	138	162	197	160	115	121	122	528	632
PITG_05014T0	-2.13781	7.29386e-07	down	46	34	28	35	44	19	13	8	28	21	37	28	35	21	38	46	33	19	14	24	128	114
PITG_00165T0	-2.13646	7.03028e-05	down	524	599	186	244	235	126	91	106	496	339	195	362	297	264	189	208	207	153	154	180	1186	1020
PITG_06841T0	-2.1358	2.86383e-09	down	265	336	229	251	242	249	353	213	206	286	196	293	458	769	312	293	263	265	244	262	948	1494
PITG_03520T0	-2.13427	6.30111e-27	down	449	861	535	488	539	525	563	236	487	417	271	501	524	421	550	532	501	353	499	452	1801	2160
PITG_15006T0	-2.13245	0.000867918	down	37	32	209	183	217	101	87	77	64	40	52	70	63	23	50	125	84	37	28	45	293	366
MSTRG.6876.1	-2.12763	1.20591e-06	down	317	272	226	276	460	361	374	272	136	111	84	242	149	629	571	346	453	331	280	457	1374	1219
PITG_04922T0	-2.12608	6.88507e-07	down	1242	985	475	610	608	586	678	341	430	250	212	290	294	311	362	405	382	389	342	349	2194	1760
MSTRG.23321.1	-2.12574	0.00428308	down	5	8	18	21	12	14	8	4	10	11	2	16	10	36	10	8	4	1	3	3	40	43
MSTRG.11519.1	-2.12489	0.000477064	down	4	3	7	5	3	3	4	2	3	1	4	3	6	7	7	2	1	2	5	0	16	14
PITG_18728T0	-2.12404	9.22002e-29	down	229	295	147	203	172	199	207	104	183	166	112	192	215	177	250	313	201	211	248	221	824	834
PITG_15676T0	-2.12378	5.5615e-06	down	84	81	102	119	103	104	77	55	52	26	24	41	42	52	44	44	27	38	35	28	245	236
MSTRG.2413.2	-2.11836	0.0157619	down	35	56	88	56	46	59	60	25	42	16	21	87	63	234	37	32	11	25	14	0	223	189
PITG_01709T0	-2.1182	5.91364e-06	down	44	37	33	55	14	34	32	21	27	34	14	22	60	13	54	24	8	36	40	29	139	122
PITG_04228T0	-2.11814	2.23074e-08	down	72	85	26	42	43	38	29	17	71	41	29	50	93	68	59	62	38	50	51	43	222	194
PITG_13433T0	-2.1181	0.0267959	down	114	34	132	143	121	109	52	60	43	28	16	54	22	37	0	24	21	13	18	7	233	201
PITG_03612T0	-2.1157	3.23141e-09	down	13321	13561	7764	9070	8302	5908	6056	4365	9217	6002	4969	5771	6505	3658	5506	6266	5294	4862	5304	4618	31433	25535
MSTRG.27849.1	-2.11098	0.000641591	down	43	55	36	26	32	27	24	24	12	18	7	15	19	36	9	8	14	7	8	8	100	77
PITG_03941T0	-2.10988	0.0480101	down	537	330	207	77	186	0	66	19	167	66	134	96	127	49	7	108	84	110	20	61	779	296
PITG_17840T0	-2.10844	0.0163645	down	102	121	51	95	34	75	67	52	71	56	40	177	184	17	33	0	10	40	78	36	353	221
PITG_03240T0	-2.10833	0.00173485	down	3876	4263	1363	1829	1830	524	692	499	2639	1673	929	2057	2567	556	598	828	813	846	691	840	6994	5487
PITG_22326T0	-2.10719	5.52802e-16	down	113	110	71	109	62	71	64	55	33	62	50	66	72	63	75	89	85	104	95	88	323	306
PITG_15906T0	-2.10681	3.4801e-31	down	797	1027	570	595	603	593	629	468	534	430	400	593	780	588	874	872	770	780	770	766	2661	2778
PITG_00734T0	-2.10551	0.00615772	down	1352	1242	1226	1694	1417	1159	1306	657	1068	841	820	857	998	0	1498	1644	1460	1312	1555	1488	4862	4728
PITG_14193T0	-2.10417	0.0335111	down	7	11	7	0	4	2	6	0	10	13	2	10	9	7	0	5	4	7	0	3	20	24
PITG_15777T0	-2.10413	4.27127e-13	down	1025	1277	876	921	788	876	791	569	613	410	285	620	597	967	554	621	525	533	488	484	3014	2601
PITG_13791T0	-2.10214	0.000318766	down	612	564	126	230	190	127	122	74	167	135	126	132	115	46	136	193	141	194	162	159	878	662
PITG_04887T0	-2.10206	0.0335786	down	85	190	81	99	0	38	29	45	118	46	37	15	44	29	46	44	30	0	28	31	235	189
MSTRG.13678.2	-2.10092	0.00693518	down	195	315	95	76	47	71	35	32	33	23	19	58	88	134	26	28	16	34	40	27	309	244
MSTRG.6719.2	-2.10055	0.000423741	down	655	696	304	305	288	200	225	161	345	197	140	469	516	583	149	167	147	114	130	95	1315	1096
PITG_22840T0	-2.09657	6.48022e-14	down	150	190	97	139	109	168	171	98	66	73	43	79	97	85	118	130	94	118	89	91	456	430
PITG_00437T0	-2.09599	8.04285e-22	down	314	362	252	287	250	212	201	165	268	199	157	245	225	187	279	217	184	239	181	170	854	996
PITG_10455T0	-2.0932	2.18091e-25	down	2783	3334	1975	2258	2392	1993	2247	1666	2250	1746	1206	2766	2530	3691	2289	2296	2099	2199	1985	2163	9200	9314
MSTRG.12471.1	-2.0912	1.20877e-09	down	44	35	18	23	35	31	30	28	13	13	13	12	27	20	24	32	22	30	22	32	90	111
MSTRG.11988.1	-2.08995	5.15321e-07	down	16	8	14	13	24	6	21	8	15	6	8	11	16	10	7	20	5	13	13	18	58	45
PITG_00612T0	-2.08815	0.0141922	down	143	120	31	39	53	30	38	18	45	35	30	4	33	11	12	33	8	7	11	26	164	134
PITG_17740T0	-2.08735	3.14996e-12	down	56	79	68	96	60	72	80	60	66	70	80	63	88	51	79	60	46	42	51	58	275	271
MSTRG.21743.1	-2.08565	4.67495e-05	down	44	38	15	18	11	21	17	13	9	11	21	13	9	30	12	13	9	14	17	15	72	71
MSTRG.16985.1	-2.08407	0.00228198	down	22	13	20	9	12	10	10	8	12	10	9	14	12	46	9	6	1	9	3	7	61	40
PITG_19636T0	-2.07994	5.54008e-24	down	65	79	74	97	68	66	74	51	77	44	32	62	77	37	48	66	59	61	51	63	283	224
PITG_10534T0	-2.07695	0.00199871	down	654	714	185	104	134	130	145	72	240	74	59	83	187	78	120	98	179	159	120	188	837	640
MSTRG.25612.1	-2.0762	0.000398845	down	14	19	5	14	8	15	10	2	3	6	1	5	8	1	12	14	5	13	12	12	37	33
PITG_07708T0	-2.07562	7.65479e-07	down	39	18	39	31	52	32	16	15	54	42	34	16	28	40	52	47	37	29	45	45	132	154
MSTRG.3712.1	-2.07508	0.00488999	down	5	7	2	6	0	2	4	1	1	2	5	1	7	4	4	6	1	3	2	1	10	15
MSTRG.120.1	-2.07435	0.0048367	down	55	81	9	31	21	24	15	2	6	19	9	16	18	14	15	11	10	10	7	16	93	62
PITG_00201T0	-2.07408	1.46504e-05	down	833	750	568	391	270	274	313	186	629	447	264	570	507	1069	329	314	314	267	330	271	2081	1559
PITG_13907T0	-2.0725	0.000941891	down	885	718	309	319	331	176	111	99	276	189	205	255	275	137	105	186	156	191	143	105	1311	817
PITG_16494T0	-2.07157	0.00295981	down	6235	5882	2707	2860	2520	1809	1581	1089	2354	1497	1142	2711	2615	2227	709	741	619	730	633	541	9150	7436
PITG_03555T0	-2.07131	4.17049e-05	down	1783	2115	515	468	484	402	494	386	649	638	355	709	864	633	460	527	546	544	372	518	2743	2621
PITG_00524T0	-2.07107	7.17703e-15	down	432	507	313	418	443	346	464	288	460	308	227	370	398	238	654	665	599	612	596	523	1564	1893
MSTRG.15595.1	-2.07021	0.0237104	down	1	3	10	11	1	3	14	11	0	2	3	1	8	20	4	3	7	4	5	3	16	28
PITG_06854T0	-2.07016	0.00395246	down	2246	2526	1658	1653	1439	850	765	616	2065	1246	672	1737	1959	883	379	432	302	247	328	262	4895	4156
MSTRG.24050.2	-2.06969	0.0359842	down	12	50	55	0	52	43	32	28	0	52	19	72	45	122	16	29	9	31	23	17	156	133
PITG_00021T0	-2.06964	0.00352559	down	41	49	0	45	66	27	22	38	100	78	52	27	39	55	39	60	49	120	55	38	222	193
PITG_05956T0	-2.0686	9.61953e-06	down	24	40	31	34	6	17	15	10	41	14	17	23	35	12	40	41	35	43	37	40	147	79
PITG_13235T0	-2.06791	3.31741e-10	down	1119	1206	617	681	813	463	594	435	775	792	586	788	901	986	489	726	553	568	495	543	3023	2715
MSTRG.13017.1	-2.06738	0.00849238	down	11	4	5	5	2	2	3	0	3	4	0	3	2	1	4	1	3	4	2	1	8	15
PITG_21528T0	-2.06553	9.48428e-05	down	513	481	235	326	224	144	256	106	244	179	113	97	180	101	137	179	137	80	107	109	1129	501
MSTRG.25022.3	-2.06436	0.0296007	down	32	34	58	69	0	34	17	0	12	17	9	43	58	51	17	17	9	17	9	9	104	95
PITG_20819T0	-2.06409	1.58479e-08	down	475	464	239	261	204	132	238	164	271	170	175	188	218	96	335	353	319	285	298	303	970	1065
MSTRG.25989.1	-2.06329	0.000869501	down	33	47	21	34	12	15	25	11	19	16	0	12	26	15	9	7	6	14	19	12	89	52
PITG_03752T0	-2.06195	0.00268687	down	4	16	12	8	16	12	12	12	20	23	8	7	17	64	20	7	10	23	7	5	69	54
PITG_15847T0	-2.05967	4.40842e-07	down	1409	721	229	310	329	121	148	84	269	161	204	210	268	160	183	255	242	208	172	189	1001	842
PITG_19514T0	-2.058	9.21716e-22	down	1145	1402	632	804	586	761	807	501	713	505	446	625	772	613	799	881	876	819	835	773	3193	2845
PITG_04659T0	-2.05701	1.44832e-07	down	77	83	46	85	59	38	68	17	33	40	20	63	45	26	100	87	80	73	89	79	276	198
PITG_11260T0	-2.05584	0.00179014	down	7	4	10	0	3	5	3	0	6	6	5	1	5	6	4	10	7	10	6	5	21	20
PITG_12057T0	-2.05302	0.0128503	down	218	236	382	139	131	165	205	134	301	195	350	187	402	186	29	157	94	1	197	188	1028	643
MSTRG.4745.1	-2.05229	0.0142864	down	189	178	39	48	41	14	30	20	77	38	23	87	128	122	17	35	32	14	24	10	233	223
PITG_17770T0	-2.05217	4.91963e-08	down	206	141	102	168	119	91	138	59	138	79	82	89	64	66	69	62	77	111	83	83	498	326
MSTRG.21920.1	-2.05204	0.000408011	down	9	31	22	28	12	18	8	10	9	22	0	14	4	13	12	20	7	11	8	17	52	54
MSTRG.12646.1	-2.05179	0.0469398	down	270	191	18	44	47	21	34	10	39	12	16	52	42	65	12	10	10	10	8	10	214	149
PITG_13365T0	-2.05156	0.0032456	down	81	117	50	89	46	73	46	44	85	54	73	151	81	541	22	63	53	0	63	92	293	260
PITG_06381T0	-2.04811	0.0204439	down	5291	4850	2613	2543	2412	896	707	620	6943	4348	2486	6105	6572	4596	806	970	834	618	616	567	12511	10338
MSTRG.2413.3	-2.04588	0.0050805	down	22	23	14	33	25	10	28	23	29	10	2	17	29	86	1	15	21	11	29	17	109	68
PITG_20734T0	-2.04453	0.000161719	down	8148	7734	3146	3533	3333	1966	1945	1299	3759	2301	1883	2682	2830	2424	1576	1837	1663	1451	1534	1382	13043	9453
MSTRG.17721.4	-2.04369	0.00219251	down	2	4	5	5	7	14	25	11	3	4	2	6	2	8	13	7	10	14	5	13	35	28
PITG_10015T0	-2.0411	2.91895e-06	down	415	563	164	235	159	162	150	105	355	229	167	192	230	178	217	194	152	156	159	125	806	874
PITG_11503T0	-2.04109	2.73515e-11	down	231	202	126	153	125	95	101	75	171	135	102	110	105	98	126	143	109	101	98	100	532	464
PITG_13429T0	-2.0403	0.000161622	down	242	304	73	63	75	38	59	33	119	83	63	115	105	120	61	69	96	77	79	99	377	389
MSTRG.12508.1	-2.03976	0.0397254	down	13	18	55	36	30	0	7	40	29	23	8	19	19	19	10	11	4	10	0	4	93	54
PITG_22094T0	-2.03935	7.78662e-14	down	169	153	118	119	119	53	125	74	87	80	74	71	75	92	77	101	110	95	120	99	417	374
PITG_01898T0	-2.03854	0.000918726	down	95	97	71	23	67	76	24	15	67	48	33	105	128	259	118	159	83	99	45	56	426	234
MSTRG.615.1	-2.03813	0.00488055	down	50	39	60	69	71	42	73	30	45	37	50	54	75	237	59	68	55	0	32	55	187	271
PITG_21786T0	-2.03704	4.08388e-11	down	46	63	55	88	74	53	92	50	100	42	24	74	85	48	69	79	60	50	57	32	195	275
PITG_11086T0	-2.03437	3.76029e-15	down	298	332	264	255	227	157	213	136	307	263	205	278	334	309	385	455	366	346	347	306	1263	1013
PITG_11196T0	-2.03368	0.000379302	down	1362	1266	832	706	717	457	415	306	867	589	398	847	801	1181	305	336	356	233	207	266	2876	2089
PITG_03624T0	-2.03332	5.39262e-06	down	817	825	422	498	451	238	259	167	541	320	215	340	465	252	277	343	239	222	245	199	1477	1370
MSTRG.12322.1	-2.03235	6.72828e-19	down	43	75	37	56	32	75	44	36	50	33	24	42	51	50	58	67	69	48	59	47	187	196
PITG_16713T0	-2.03214	6.54612e-11	down	35	30	23	12	22	22	18	24	30	28	15	18	23	34	30	37	27	24	41	30	115	92
PITG_01085T0	-2.02849	1.37719e-11	down	33	58	56	42	37	38	27	16	53	41	29	37	45	22	47	41	48	24	47	30	155	145
PITG_15055T0	-2.028	0.000550052	down	8039	7117	1548	2275	2104	1547	1274	841	2067	1017	977	1813	2472	833	1734	2082	1966	2114	1906	1926	10133	7495
PITG_19623T0	-2.02748	2.93363e-20	down	153	153	186	174	169	119	112	117	133	98	85	117	139	82	129	160	145	92	101	107	618	403
MSTRG.9201.1	-2.02624	0.000142256	down	13	9	13	10	15	11	4	6	16	11	1	9	7	25	11	10	8	7	4	4	39	36
PITG_03800T0	-2.01917	0.00997216	down	21	37	5	10	13	28	19	17	4	3	5	11	2	0	14	22	14	29	11	19	63	46
PITG_21029T0	-2.01909	6.98235e-07	down	10	20	4	18	10	15	8	8	7	6	4	11	7	7	4	10	9	13	12	12	40	35
MSTRG.26171.1	-2.01694	2.30592e-08	down	75	53	56	44	54	37	32	22	62	42	23	62	70	24	36	54	36	56	34	30	163	182
PITG_00643T0	-2.01534	0.000178719	down	106	71	60	92	60	34	36	13	94	46	26	37	79	37	33	42	24	27	46	17	181	192
PITG_06844T0	-2.01314	0.000448576	down	13	13	16	26	20	9	15	6	10	7	6	3	30	44	13	20	14	5	12	10	53	56
PITG_18777T0	-2.01151	0.0318364	down	303	350	81	177	162	35	49	21	249	179	156	135	180	0	89	53	88	73	41	96	494	495
PITG_12104T0	-2.00536	0.00170357	down	26	137	52	26	13	58	91	12	48	36	20	23	60	11	103	65	34	57	95	90	231	166
PITG_07583T0	-2.00461	4.36607e-12	down	32	52	31	49	30	52	77	46	33	30	20	38	26	36	44	41	40	42	26	40	141	156
MSTRG.2412.2	-2.00388	0.000262299	down	57	49	56	28	42	36	28	23	33	39	17	55	51	117	13	57	35	12	19	31	143	159
PITG_00280T0	-1.99996	6.33422e-16	down	1230	1242	606	830	828	921	1167	747	635	479	592	706	854	825	1287	1311	1068	1171	1108	1220	3604	3504
PITG_06639T0	-1.99979	0.0022209	down	348	298	86	180	151	58	83	24	208	104	126	116	119	15	101	124	103	122	63	99	522	451
PITG_06418T0	-1.99956	0.000745262	down	77	71	32	56	30	40	43	32	10	13	16	12	8	22	19	23	24	31	18	16	115	108
PITG_20685T0	-1.99799	0.00962431	down	302	301	129	134	110	50	45	50	272	160	106	213	190	296	49	57	39	35	39	48	598	438
PITG_14222T0	-1.99611	1.53417e-22	down	2264	2841	2326	2009	2029	1879	2476	1598	1885	1448	1444	1867	1584	3749	3068	3147	2591	2680	2512	2420	9763	7703
PITG_07303T0	-1.99448	0.00024827	down	44	29	19	33	30	8	12	15	23	16	12	24	26	9	59	70	55	26	21	39	97	112
PITG_07076T0	-1.99447	4.78309e-06	down	802	873	642	749	641	308	435	241	560	416	347	378	496	77	414	524	392	442	430	418	2045	1617
PITG_14455T0	-1.99165	0.0257722	down	982	959	299	336	342	334	352	236	1048	815	517	1370	1455	2055	64	154	188	164	198	142	2409	2306
PITG_00642T0	-1.9893	0.00228909	down	23	23	15	6	7	3	11	1	13	6	9	11	15	3	3	7	6	10	7	12	40	33
PITG_01266T0	-1.98833	0.00234874	down	14481	9841	4874	6046	5977	2869	2688	1643	6758	3522	5534	2315	3014	383	3908	4791	4315	4130	4352	3382	23582	13815
MSTRG.2515.7	-1.98772	0.00184223	down	30	29	3	12	9	14	9	8	5	5	5	1	8	8	13	17	16	20	15	22	46	46
PITG_11282T0	-1.98733	8.28211e-07	down	68	89	38	56	41	23	25	19	45	26	18	48	30	70	52	65	54	27	22	41	144	169
PITG_17695T0	-1.98698	4.37026e-11	down	669	817	339	376	282	365	414	284	339	160	181	290	315	318	396	460	415	445	462	394	1478	1389
PITG_14912T0	-1.98611	4.41671e-07	down	154	192	131	107	99	72	91	52	165	111	103	128	117	301	94	110	104	102	97	97	471	451
PITG_13860T0	-1.98582	0.000326526	down	55	82	24	28	24	12	19	11	43	44	30	30	38	28	14	21	20	18	29	20	100	123
PITG_10035T0	-1.9848	1.55503e-10	down	19	14	37	31	30	30	33	16	30	26	20	28	30	44	27	29	23	39	23	20	87	117
PITG_00839T0	-1.98434	0.0488078	down	10	35	18	14	4	21	4	37	2	14	7	10	11	25	9	0	6	8	30	0	72	35
PITG_03072T0	-1.98374	2.47097e-06	down	46	33	19	37	27	16	45	27	12	7	11	56	33	28	25	33	31	29	32	26	110	104
PITG_01818T0	-1.98223	6.13858e-05	down	8419	5875	2556	3271	3170	1484	1587	1041	4092	2558	2302	3193	3546	1293	2223	3064	2930	3102	2347	2326	13233	9945
PITG_19859T0	-1.98134	5.57061e-16	down	388	407	400	458	441	298	286	248	507	373	377	262	312	311	418	462	359	371	354	333	1407	1396
PITG_06019T0	-1.97912	4.50165e-17	down	31	28	18	22	31	24	23	10	21	16	15	21	18	28	28	27	22	22	21	13	94	72
PITG_13237T0	-1.97718	3.63596e-24	down	1902	2441	2153	2508	2459	1593	2394	1470	2508	1979	1324	1687	2153	1522	3268	3255	2589	2719	2618	2461	8663	8118
PITG_06900T0	-1.97428	0.0200676	down	107	146	54	83	62	48	41	58	25	69	49	63	42	57	83	30	83	19	35	40	0	401
PITG_10762T0	-1.97255	4.22223e-08	down	376	276	214	259	191	163	140	101	207	145	105	136	189	77	152	146	159	161	122	144	744	567
PITG_07345T0	-1.96726	0.000797929	down	3383	2356	1251	1401	1494	579	706	451	1677	1033	866	936	1080	397	591	760	704	652	619	534	4803	3418
PITG_20121T0	-1.96711	0.0340196	down	77	62	54	12	22	22	11	38	26	27	0	12	45	10	50	22	13	32	0	23	146	69
PITG_03057T0	-1.96612	4.0279e-07	down	58	67	35	26	27	28	41	15	33	10	13	23	26	22	26	22	34	22	22	30	126	90
PITG_17396T0	-1.9661	1.44739e-08	down	830	837	1003	1033	1028	537	519	457	1250	851	746	636	781	313	768	903	736	625	791	713	3107	2731
PITG_14123T0	-1.96485	0.000974873	down	12	9	44	46	41	17	17	18	39	37	45	14	22	39	29	33	16	22	14	10	93	107
PITG_21501T0	-1.96407	1.502e-10	down	1516	1516	1245	1337	1212	821	805	568	1506	952	776	936	1217	693	899	1008	795	720	744	716	3902	3586
PITG_21854T0	-1.96366	4.90627e-06	down	1995	1648	1261	1321	1171	651	601	404	1765	1026	811	870	893	356	969	1140	1080	848	1092	752	4861	3053
MSTRG.7935.1	-1.96137	0.00750943	down	10	21	16	16	12	19	8	7	11	7	1	17	21	33	7	3	7	0	8	7	42	42
PITG_02787T0	-1.95852	0.0442387	down	62	57	55	92	76	130	121	69	8	11	29	29	58	0	139	1	52	105	116	57	198	255
MSTRG.660.1	-1.95761	0.00102382	down	32	34	27	13	22	19	20	12	33	18	16	27	22	43	12	13	4	10	5	8	74	72
PITG_04373T0	-1.95642	0.048585	down	23	7	13	12	13	2	1	2	12	11	4	1	10	30	3	4	6	3	3	0	28	31
PITG_00024T0	-1.95332	2.56573e-05	down	1135	1071	506	723	761	509	541	408	570	446	169	463	344	128	447	632	458	240	572	410	2135	1737
PITG_00747T0	-1.953	3.76432e-10	down	1216	1819	1187	1219	1811	1595	2394	1760	965	764	756	1395	977	1369	1366	1352	911	1291	1140	1313	3489	5999
MSTRG.1178.14	-1.95074	5.85299e-10	down	427	598	285	328	284	248	165	212	283	279	203	462	542	459	349	481	430	461	360	484	1485	1226
PITG_17928T0	-1.95067	3.89009e-22	down	3400	4210	3216	4267	3881	4529	4950	3084	3521	2432	2726	2412	2954	2454	4722	4925	4310	4414	4186	4086	14204	13266
PITG_08578T0	-1.95019	3.21609e-14	down	3192	3640	3014	3504	3069	4551	4806	3228	2362	2093	1214	2928	3154	3592	2731	2690	2489	2511	2370	2229	11453	10387
PITG_07762T0	-1.94994	0.00196631	down	32	25	5	12	16	10	13	11	15	10	8	13	14	12	1	6	9	4	8	6	45	41
PITG_01966T0	-1.94936	0.00478748	down	655	625	103	128	106	91	78	64	136	158	170	98	185	68	376	461	374	293	258	349	1038	722
PITG_04523T0	-1.94714	1.52125e-06	down	435	613	157	304	250	120	224	122	202	245	121	237	238	156	207	205	178	224	136	236	796	867
PITG_02858T0	-1.94665	1.03525e-06	down	450	380	554	665	626	318	296	246	838	585	547	447	628	298	468	528	536	297	389	378	1653	1881
MSTRG.22760.1	-1.9454	0.00198896	down	9	21	5	9	10	5	10	6	6	2	4	12	9	19	3	6	2	14	4	2	29	28
PITG_14459T0	-1.9433	0.000275436	down	819	899	420	451	451	491	422	291	267	200	151	391	349	1016	211	234	202	245	189	176	1601	1271
MSTRG.15719.4	-1.94328	0.0168461	down	77	122	63	65	42	106	82	76	31	29	15	43	28	20	17	9	2	15	20	26	178	150
PITG_01301T0	-1.94164	6.11367e-10	down	964	1087	621	779	861	487	608	366	804	623	468	688	666	545	472	488	425	430	458	535	2438	2145
PITG_22798T0	-1.93651	0.00669105	down	5	9	3	6	3	1	4	6	6	5	2	7	8	13	3	0	3	3	3	1	20	14
MSTRG.4179.1	-1.9346	0.0143867	down	47	28	22	20	20	13	8	8	19	22	15	31	46	56	10	8	6	11	4	2	86	63
PITG_09930T0	-1.93097	3.20403e-26	down	734	913	638	821	779	513	664	499	651	552	576	546	534	636	796	891	774	782	831	717	2232	2732
PITG_05675T0	-1.9308	5.28703e-06	down	721	835	503	531	492	518	504	351	347	214	188	290	304	275	280	255	236	229	203	208	1445	1260
PITG_13317T0	-1.93052	2.95732e-10	down	208	243	150	221	113	197	151	113	158	105	134	107	121	62	176	221	178	138	135	156	511	596
MSTRG.18168.1	-1.9295	8.03945e-11	down	98	103	80	68	79	42	59	40	57	40	33	42	50	116	60	51	63	54	56	53	242	208
PITG_05591T0	-1.92644	0.00826898	down	156	389	217	191	246	544	631	450	62	90	16	381	228	836	712	705	551	718	549	526	1348	1494
PITG_07601T0	-1.92477	0.00409317	down	73	77	75	34	41	92	50	63	16	0	26	25	17	49	69	47	53	48	57	31	265	92
MSTRG.2280.1	-1.92363	0.029008	down	57	88	5	42	0	44	77	7	17	17	20	15	47	4	49	16	24	27	47	19	108	110
PITG_01813T0	-1.92138	3.34538e-09	down	238	231	187	314	169	255	240	119	241	148	70	233	228	177	133	172	115	99	159	143	821	526
PITG_18246T0	-1.92013	0.000116528	down	805	1000	438	544	509	247	272	184	861	586	417	487	610	337	313	303	329	270	249	304	1797	1548
PITG_08764T0	-1.92002	1.79181e-09	down	2061	2552	1641	1746	1821	1286	1408	1019	1634	1214	694	1194	1658	481	1251	1271	1278	1092	1225	1172	5282	4689
PITG_12535T0	-1.91773	4.94804e-09	down	1468	1481	683	829	641	503	633	417	1154	731	589	800	1130	567	877	840	993	829	983	765	3380	2775
MSTRG.11258.2	-1.91692	2.86149e-05	down	49	37	37	29	33	20	32	24	25	9	2	20	23	55	19	19	31	28	21	20	95	93
PITG_02291T0	-1.91672	3.74544e-07	down	1764	1513	1201	1294	1214	680	700	523	1306	843	775	707	891	411	756	838	776	717	726	704	3965	2804
PITG_01528T0	-1.91475	1.30632e-29	down	1483	1885	1100	1374	1177	1330	1496	908	841	791	569	967	1042	987	1422	1447	1283	1332	1313	1247	4600	3956
PITG_09638T0	-1.91465	0.00903023	down	151	92	31	76	54	29	32	21	8	3	25	34	26	21	57	31	12	37	28	40	146	138
PITG_17037T0	-1.91465	2.12983e-09	down	29	40	18	17	13	18	20	16	17	14	11	9	18	18	25	27	27	32	29	21	75	74
PITG_20688T0	-1.91191	0.000310888	down	623	759	171	245	190	132	132	102	412	242	175	278	307	256	190	210	183	165	167	166	1044	808
PITG_22808T0	-1.90909	0.00113949	down	195	219	99	78	73	69	34	37	122	56	64	120	124	51	89	30	58	35	69	34	410	207
PITG_21166T0	-1.90853	7.63901e-06	down	263	239	83	212	230	147	71	59	233	175	160	141	126	122	101	140	160	140	134	139	622	508
PITG_06846T0	-1.90782	7.9009e-10	down	83	104	59	75	56	67	50	35	37	37	24	50	52	102	79	74	50	82	53	42	161	252
PITG_06537T0	-1.90722	1.00193e-07	down	215	127	145	173	170	92	105	105	185	114	112	162	136	45	144	185	176	139	157	76	589	425
PITG_13903T0	-1.90668	4.40383e-08	down	171	231	59	123	130	93	117	67	83	97	22	104	129	91	128	157	147	139	99	94	410	386
PITG_04536T0	-1.90478	7.58531e-05	down	4184	4342	2951	3282	2823	3084	3113	2111	1737	1350	794	1819	1944	1390	1286	1321	1134	1083	1063	1003	8268	6644
MSTRG.24660.1	-1.90434	4.30746e-06	down	237	225	153	192	158	128	91	65	160	94	92	124	169	83	73	92	88	73	75	74	514	374
MSTRG.17866.1	-1.9028	0.00487934	down	306	232	82	115	123	75	90	40	75	42	39	87	83	72	42	45	28	46	25	27	297	290
PITG_01002T0	-1.9026	5.35802e-08	down	1230	996	55	77	62	67	47	39	106	47	42	87	128	29	116	108	72	73	79	66	358	182
MSTRG.21019.1	-1.90023	0.0196032	down	42	63	31	38	21	31	26	27	28	11	0	14	50	16	21	24	17	26	6	0	66	99
PITG_03052T0	-1.89768	0.00953241	down	2104	1679	846	946	941	459	523	259	1097	894	759	768	965	316	334	334	267	187	217	157	3098	2119
PITG_23234T0	-1.89762	0.000200577	down	10	19	7	13	5	14	3	3	4	9	6	8	14	7	9	8	7	8	5	3	23	33
PITG_21875T0	-1.89715	0.00684471	down	48	158	121	155	46	106	178	81	43	55	53	1	66	53	166	106	198	115	33	148	377	298
PITG_04139T0	-1.8971	0.0270404	down	8	6	8	6	3	2	5	3	6	8	8	7	4	13	5	5	0	0	2	0	22	15
PITG_02123T0	-1.89632	0.000483489	down	578	530	458	563	417	397	379	236	531	444	251	484	589	349	163	166	131	141	121	196	1408	1183
PITG_21463T0	-1.89632	0.00446185	down	20	47	26	27	13	16	42	0	39	24	16	3	36	36	39	49	20	18	38	51	81	109
PITG_04810T0	-1.8952	0.00192185	down	117	163	149	120	120	141	168	103	51	58	37	113	86	409	67	60	46	53	43	46	367	381
PITG_00191T0	-1.89445	3.06311e-10	down	151	260	216	218	173	249	237	160	126	99	52	175	202	301	146	184	161	116	139	130	662	564
PITG_03881T0	-1.89039	1.6642e-13	down	71	89	37	47	47	61	62	42	32	27	29	41	37	43	52	78	44	53	47	57	190	161
PITG_10011T0	-1.8877	1.10124e-27	down	237	352	274	283	299	306	332	212	264	234	211	249	303	334	379	358	288	299	304	292	754	1231
PITG_23088T0	-1.88733	4.56418e-27	down	185	315	314	275	212	301	220	210	222	206	157	188	315	287	317	282	301	271	201	272	878	892
PITG_08888T0	-1.88693	1.51311e-07	down	121	136	104	78	85	130	83	63	27	58	57	38	69	58	113	126	86	103	108	107	294	313
PITG_17910T0	-1.88651	4.1605e-11	down	257	296	164	200	154	164	153	120	271	181	89	241	248	251	200	179	150	140	153	139	703	623
PITG_21047T0	-1.88595	1.30728e-09	down	1245	1278	1094	1208	1123	690	759	508	1085	735	658	669	736	601	714	741	669	516	569	572	3070	2680
PITG_03412T0	-1.88595	1.30728e-09	down	1245	1278	1094	1208	1123	690	759	508	1085	735	658	669	736	601	714	741	669	516	569	572	3070	2680
PITG_14639T0	-1.88589	0.0134912	down	1954	2132	416	759	346	304	319	277	747	627	417	732	343	579	350	403	297	175	116	105	2116	1915
PITG_03102T0	-1.88456	1.70327e-12	down	116	129	76	97	105	101	107	64	69	31	54	71	64	86	140	129	117	111	118	113	292	356
MSTRG.14784.1	-1.88351	0.0243251	down	4	3	1	1	4	3	5	1	2	7	3	1	5	2	5	1	1	1	1	0	13	6
PITG_08074T0	-1.88248	4.97756e-10	down	108	97	100	100	111	85	86	54	97	58	80	114	93	181	72	87	74	54	72	89	381	271
PITG_11083T0	-1.88241	0.0147521	down	119	204	56	57	90	139	0	126	177	58	98	68	57	79	148	29	88	180	162	127	373	366
MSTRG.5282.1	-1.8805	0.0026622	down	80	110	50	47	42	25	36	21	21	13	8	14	29	42	25	24	11	17	12	21	102	115
MSTRG.11313.1	-1.88042	0.000479054	down	13	15	9	12	10	5	6	7	16	9	6	17	12	4	6	6	4	9	7	3	20	40
PITG_08018T0	-1.88031	1.25353e-15	down	371	479	220	346	242	276	334	223	295	241	228	288	263	172	406	404	316	396	317	303	985	1134
PITG_00077T0	-1.87818	7.84706e-13	down	3578	3035	2019	2344	2219	1715	1973	1244	1897	1336	1244	1698	1833	1230	1688	1816	1723	1721	1614	1619	6896	6271
PITG_10987T0	-1.87785	5.66154e-09	down	904	874	742	767	767	597	666	366	488	425	288	485	465	240	407	507	416	465	413	401	2159	1611
MSTRG.17112.2	-1.87522	0.000359132	down	64	56	58	50	49	13	30	18	56	35	21	52	10	52	17	19	25	32	23	36	151	105
PITG_08090T0	-1.87505	4.91988e-08	down	1890	2348	900	999	862	838	859	664	1056	879	821	1255	1197	2252	1019	1089	981	947	968	1030	4394	3657
MSTRG.2121.6	-1.87157	0.000360466	down	88	80	43	34	39	36	21	30	49	35	30	42	75	14	46	41	36	8	29	38	193	103
PITG_09346T0	-1.86922	1.06965e-07	down	590	510	164	294	270	227	219	157	261	169	166	231	267	144	234	326	289	252	268	317	1160	739
PITG_19808T0	-1.86871	0.00180063	down	14	11	12	16	19	10	15	9	24	18	16	18	9	17	7	3	11	4	8	3	55	35
PITG_10410T0	-1.86713	0.00812667	down	29	29	11	18	32	7	19	8	12	3	3	12	15	17	57	51	51	37	35	51	62	98
MSTRG.739.3	-1.86619	0.0145964	down	4	3	0	6	3	3	5	1	3	0	0	10	4	8	12	8	3	4	4	7	17	13
PITG_12513T0	-1.86609	1.65848e-14	down	923	756	529	573	571	427	489	319	356	320	299	376	421	639	480	537	574	561	485	546	1839	1679
MSTRG.3085.1	-1.86593	2.15518e-13	down	434	348	241	312	247	216	206	166	241	122	116	196	200	251	224	285	265	178	209	180	943	677
PITG_02528T0	-1.8657	0.00316688	down	145	79	70	65	44	33	16	13	89	77	48	33	41	12	34	49	44	37	57	45	260	122
PITG_05662T0	-1.86557	6.04275e-05	down	8	17	24	19	10	12	7	11	14	10	1	12	8	4	14	25	15	11	10	14	33	49
PITG_09439T0	-1.86528	0.000307728	down	366	532	192	215	185	120	115	83	464	291	244	242	248	225	194	178	149	128	144	144	840	748
PITG_02925T0	-1.86444	2.74901e-21	down	4561	4887	3559	4213	3897	2917	3053	2059	4233	3063	1910	3372	3788	3567	3309	3347	3081	2894	2929	2711	11760	11513
PITG_11200T0	-1.86293	4.45528e-11	down	278	226	193	271	173	175	155	169	225	177	80	150	121	136	139	201	167	214	159	111	642	583
PITG_03919T0	-1.86249	9.44533e-11	down	823	987	539	656	571	480	484	399	564	399	246	402	466	350	451	443	365	437	362	341	1888	1508
PITG_03842T0	-1.85944	2.20932e-28	down	1519	1637	1215	1354	1387	1410	1700	1031	994	827	848	1076	1225	1222	1899	1817	1583	1726	1613	1561	4868	4613
PITG_13880T0	-1.85805	0.0456006	down	157	154	79	18	77	105	113	109	0	27	24	47	29	13	16	49	26	44	43	18	238	168
PITG_02245T0	-1.85782	4.3745e-23	down	297	438	358	392	380	391	338	261	356	286	226	343	360	617	519	490	442	479	431	370	1175	1450
PITG_19280T0	-1.85485	1.24237e-09	down	256	295	129	145	176	119	120	81	215	121	139	126	168	104	169	197	145	141	142	140	594	495
PITG_05676T0	-1.85471	1.63849e-08	down	100	135	73	71	71	60	52	53	49	27	27	50	55	75	66	74	49	63	30	42	218	197
MSTRG.15179.1	-1.85277	5.5024e-05	down	147	203	142	141	103	145	134	82	84	30	42	66	124	143	70	57	46	60	50	65	334	319
MSTRG.22455.1	-1.85199	1.45863e-07	down	29	28	16	20	43	22	26	27	18	16	16	16	13	9	31	31	20	28	27	27	105	59
PITG_18682T0	-1.85178	3.46832e-12	down	124	165	82	92	91	91	134	71	72	46	34	65	58	65	98	108	91	74	82	101	327	268
PITG_05313T0	-1.84807	2.14544e-29	down	85	159	110	124	123	111	110	99	103	54	77	103	108	88	139	126	83	113	103	90	369	351
PITG_12148T0	-1.84668	0.00426676	down	49	40	32	57	47	28	36	31	67	9	34	82	34	4	18	45	56	103	17	35	113	164
PITG_14700T0	-1.84656	0.0322469	down	30	32	31	55	42	26	65	16	0	31	4	23	35	34	58	32	8	48	0	27	107	92
PITG_04768T0	-1.84631	5.70741e-18	down	2742	3526	2157	3027	2474	2443	2728	1875	1750	1791	1190	1783	1587	1724	2089	2055	1922	2073	1683	1868	6861	7502
MSTRG.9639.1	-1.84509	0.0477184	down	5	7	3	10	2	0	0	4	7	10	6	1	5	1	4	6	0	2	4	6	18	12
PITG_00962T0	-1.84148	0.000279255	down	12415	12692	7156	6928	5939	6165	6260	4359	5319	3596	2546	6622	5681	15542	3371	3613	3129	3249	3135	2985	23421	17916
PITG_03500T0	-1.83966	5.398e-10	down	296	361	174	216	195	169	170	101	210	140	89	122	179	83	245	202	185	173	199	182	638	603
PITG_18004T0	-1.83928	3.51217e-17	down	972	1405	1263	1484	1418	1561	1883	1147	872	819	567	960	1044	1007	1560	1550	1315	1625	1518	1403	3758	4653
PITG_00673T0	-1.83713	3.32874e-11	down	950	957	583	724	646	521	451	337	813	559	447	698	855	502	529	645	565	451	570	505	2397	1866
PITG_03801T0	-1.83616	1.51337e-09	down	278	240	205	275	198	262	178	139	164	172	180	192	242	193	399	427	304	439	320	343	874	861
MSTRG.7960.2	-1.83464	0.0025939	down	1038	763	890	712	732	451	345	328	727	525	269	811	640	1130	272	341	169	170	180	169	2040	1641
PITG_13548T0	-1.83395	4.78104e-18	down	45	85	67	82	49	58	83	61	59	53	45	44	43	74	91	86	88	71	72	62	218	226
PITG_02372T0	-1.83332	3.8028e-08	down	41	83	50	54	55	62	24	43	27	53	65	52	66	52	75	81	81	63	69	61	214	185
PITG_07889T0	-1.83309	0.0404996	down	11	8	5	15	23	6	6	31	36	20	13	17	11	35	11	5	0	27	9	7	17	81
PITG_00219T0	-1.83227	0.0012749	down	877	1145	267	350	257	482	569	361	161	140	145	295	423	471	972	975	919	1042	781	829	1799	1917
PITG_20468T0	-1.8303	1.36742e-37	down	367	397	471	539	471	473	423	331	365	268	216	368	339	374	389	400	367	364	379	308	1307	1261
PITG_21456T0	-1.83003	0.0297102	down	125	189	61	62	54	62	51	28	13	16	7	6	4	34	29	54	50	26	31	10	160	135
PITG_08141T0	-1.8293	5.46328e-10	down	1384	1337	844	1012	1026	681	748	495	1077	693	574	723	868	347	830	927	955	727	786	727	3095	2617
PITG_11346T0	-1.82767	8.98577e-08	down	1326	1163	1508	1818	1748	1020	1097	721	1749	1129	888	1018	1265	494	1891	2209	2008	1814	1835	1876	4232	5212
PITG_12854T0	-1.82757	3.63369e-12	down	6346	8573	6662	8637	7146	11537	12807	8103	5444	5380	5192	7162	8248	7551	13551	13033	11483	11804	11380	9927	31746	28797
PITG_16899T0	-1.82702	4.58908e-06	down	441	586	269	328	265	158	182	127	521	339	290	335	373	386	252	259	272	240	240	269	1072	1029
PITG_10554T0	-1.82646	0.0002825	down	26	26	31	39	30	39	27	28	12	12	10	38	15	33	17	20	22	20	3	26	54	100
PITG_04967T0	-1.8252	5.43134e-07	down	967	1058	524	518	513	482	503	360	536	371	285	520	457	711	344	413	338	325	295	315	1909	1449
PITG_18708T0	-1.822	0.00041495	down	367	306	198	193	170	115	81	74	248	138	113	191	246	66	86	107	91	119	98	103	649	431
PITG_00620T0	-1.8219	0.000448827	down	183	350	266	318	258	357	243	96	114	13	82	105	186	174	113	221	183	119	243	205	627	615
PITG_05475T0	-1.8217	0.00412916	down	42	52	19	34	12	17	14	10	44	60	10	30	12	17	26	22	14	7	20	15	77	85
PITG_19963T0	-1.81996	0.00856142	down	106	115	51	103	38	47	99	22	32	17	39	39	69	51	0	85	43	32	45	73	199	168
PITG_20549T0	-1.81935	0.042747	down	1	12	9	20	10	5	7	0	12	4	10	23	13	2	0	7	7	2	10	7	31	24
MSTRG.17404.2	-1.81685	0.0301717	down	187	144	30	69	72	56	24	27	52	21	32	26	17	0	42	73	26	82	35	24	214	137
PITG_02081T0	-1.81557	0.0127979	down	5627	5461	2112	2501	2300	1688	1584	1095	2354	1623	1033	2286	2529	1534	619	623	569	471	472	452	7490	5143
MSTRG.3017.1	-1.81504	1.15029e-06	down	119	122	81	108	90	65	55	42	74	48	63	71	62	81	57	56	35	43	42	41	263	199
PITG_17410T0	-1.81334	2.79031e-06	down	9173	8466	6377	6355	6272	3062	3334	2397	8615	5466	4911	4676	5174	2989	4666	5513	4848	3781	4368	3842	19976	15800
PITG_07306T0	-1.81233	0.0353391	down	26	55	48	60	35	37	28	14	27	36	2	17	9	39	19	17	2	0	11	20	61	98
MSTRG.9913.1	-1.81092	0.00191208	down	9	15	11	7	11	8	10	7	13	4	1	8	13	39	19	29	10	10	14	5	42	37
PITG_08331T0	-1.81023	4.1351e-08	down	726	695	334	448	402	340	352	234	370	218	239	294	346	238	293	303	276	314	261	236	1409	944
PITG_07285T0	-1.80885	2.99135e-09	down	20257	21244	13765	16119	14794	10721	11914	8030	17841	13481	12945	13578	15431	14268	25985	26856	24894	24464	25119	23095	59673	58002
PITG_12663T0	-1.80744	0.00652637	down	11962	13781	6507	6323	5962	3029	3101	2361	8245	5469	2922	7735	8544	5360	2312	2453	2064	1564	1527	1622	20117	14808
PITG_21313T0	-1.80698	0.000251879	down	160	116	69	80	117	48	54	40	183	146	111	102	74	75	62	105	66	90	69	62	329	305
PITG_07259T0	-1.80608	2.94868e-09	down	405	460	392	528	362	334	322	222	354	338	291	402	345	1025	386	478	370	370	418	339	1379	1327
PITG_08704T0	-1.80586	9.24169e-09	down	258	244	267	275	308	166	186	170	199	169	92	186	138	174	117	121	146	148	142	145	634	587
PITG_15660T0	-1.80437	0.00199467	down	280	428	599	728	642	961	1143	821	258	280	192	671	651	3007	779	709	614	673	681	706	2448	2399
PITG_22668T0	-1.80381	2.02001e-07	down	621	658	633	537	632	270	337	217	627	506	347	448	515	465	310	431	378	343	338	251	1721	1295
PITG_09788T0	-1.80184	2.51902e-08	down	1058	777	686	793	715	382	461	293	864	409	419	448	485	344	530	642	478	493	518	462	2077	1697
PITG_18258T0	-1.80127	4.1699e-08	down	79	109	151	142	99	130	135	86	118	131	92	114	125	76	58	71	121	123	124	109	292	431
MSTRG.12206.1	-1.80127	1.83299e-05	down	20	12	6	7	13	8	9	6	14	14	8	10	6	8	17	19	12	13	9	9	30	42
PITG_17778T0	-1.80031	0.000475487	down	2644	2988	792	892	836	536	545	377	857	655	501	736	904	667	751	768	684	623	649	717	3528	2501
PITG_04231T0	-1.80003	0.000365351	down	2409	1881	904	1017	1002	470	496	362	1280	785	755	893	1118	404	593	778	743	645	614	592	3488	2548
MSTRG.15534.1	-1.7959	5.66277e-06	down	65	44	20	27	38	19	25	15	30	11	14	23	26	23	19	34	17	20	29	25	103	72
PITG_11291T0	-1.79526	1.20892e-09	down	599	773	408	503	452	324	357	243	510	398	264	565	526	410	368	330	298	365	331	294	1390	1360
PITG_04091T0	-1.79463	6.80524e-16	down	750	844	449	500	462	458	463	331	437	298	203	408	450	353	445	486	487	435	488	459	1656	1377
PITG_17088T0	-1.79463	9.92288e-11	down	657	695	677	801	652	484	573	409	656	432	356	380	533	254	490	527	470	361	396	372	1742	1628
PITG_03799T0	-1.79389	5.24545e-19	down	1206	1431	1088	1276	1190	914	910	725	1384	967	759	1096	1176	720	1575	1553	1402	1354	1395	1284	3990	3729
MSTRG.10607.1	-1.7931	1.50661e-07	down	256	303	153	180	138	168	163	139	154	95	62	145	147	150	119	131	81	91	111	93	551	407
PITG_16917T0	-1.79235	5.38324e-07	down	368	215	139	179	201	171	104	92	156	123	94	150	147	130	129	186	163	147	102	80	586	444
PITG_15038T0	-1.79123	3.89944e-06	down	105	102	134	167	137	89	89	61	150	101	97	95	113	95	77	85	53	56	57	54	287	346
PITG_17030T0	-1.78972	1.79858e-29	down	710	812	523	660	550	588	611	445	674	501	311	570	678	553	661	573	580	546	488	506	1816	1953
PITG_02257T0	-1.7893	2.75112e-07	down	30	30	17	22	14	8	17	9	20	14	12	14	11	24	24	26	17	13	17	10	74	43
PITG_11559T0	-1.78823	7.23688e-07	down	556	509	223	283	288	285	312	223	246	154	163	183	252	90	259	327	262	296	238	277	874	893
PITG_05291T0	-1.78562	8.29787e-10	down	471	426	534	395	386	455	386	285	468	433	314	482	383	1052	447	598	422	417	487	568	1620	1493
PITG_04289T0	-1.78483	1.03492e-05	down	214	362	183	173	219	277	265	194	55	57	61	138	125	226	176	176	189	219	200	227	599	598
PITG_06382T0	-1.78455	0.0172372	down	1914	1594	619	789	678	408	320	166	875	499	363	659	707	381	218	184	184	186	186	141	2151	1551
PITG_02178T0	-1.78369	1.80941e-06	down	401	538	239	313	260	378	394	209	194	141	120	227	246	248	217	188	155	164	149	151	733	846
PITG_08340T0	-1.78269	0.0390769	down	15	19	16	21	10	9	7	7	22	5	7	13	10	35	1	2	1	2	3	5	36	33
PITG_16225T0	-1.77931	1.04962e-12	down	493	693	377	415	404	398	427	285	427	358	327	344	396	251	599	660	504	581	546	489	1189	1667
PITG_17395T0	-1.77872	1.9804e-24	down	920	1053	859	924	894	803	790	470	934	604	547	601	818	562	1054	1066	1049	987	958	904	2971	2521
PITG_00551T0	-1.77653	0.0047379	down	24	24	7	14	11	7	8	5	18	6	5	8	15	7	5	5	4	5	2	6	34	27
PITG_21515T0	-1.77653	0.0047379	down	24	24	7	14	11	7	8	5	18	6	5	8	15	7	5	5	4	5	2	6	34	27
PITG_13492T0	-1.77592	0.0464549	down	61	413	119	270	231	93	165	129	233	115	3	289	208	0	291	114	167	94	171	188	495	551
PITG_17273T0	-1.7757	2.00729e-28	down	3395	4100	2487	3059	3026	2562	2914	1877	2498	2397	1682	2830	2947	4506	3127	3393	2751	2902	2852	2911	9954	8999
MSTRG.24076.4	-1.7752	0.00877764	down	153	159	73	47	58	51	53	44	59	55	33	130	143	123	26	39	22	31	16	24	251	193
MSTRG.18523.1	-1.77509	7.13077e-06	down	13	9	8	13	5	5	10	5	11	6	8	7	7	13	12	9	6	13	12	10	22	36
MSTRG.12768.2	-1.77309	8.11798e-06	down	60	57	51	45	57	56	33	37	52	33	30	60	33	131	48	41	36	32	29	33	181	135
MSTRG.3739.1	-1.77243	0.00151231	down	20	28	8	11	7	7	10	9	13	14	11	9	12	5	9	12	11	3	2	14	37	34
PITG_11613T0	-1.77212	1.37856e-10	down	145	195	121	149	105	131	144	118	122	96	50	170	187	236	100	128	132	121	104	105	443	418
PITG_13276T0	-1.77159	1.29682e-16	down	321	424	261	273	263	240	217	153	292	182	146	231	279	234	224	238	236	228	179	177	738	803
PITG_04248T0	-1.77012	7.62464e-05	down	3588	2725	2447	2521	2305	1499	1398	1013	2229	1381	1233	1627	1712	1652	1139	1180	999	920	809	697	6607	4432
PITG_07015T0	-1.76977	8.45981e-05	down	160	105	47	69	94	67	49	28	46	84	41	63	62	23	56	102	93	68	74	45	283	176
MSTRG.11036.1	-1.76906	0.0231402	down	26	25	15	13	24	13	14	16	13	10	2	18	21	73	8	3	7	6	10	4	70	37
MSTRG.23133.9	-1.76871	0.000271586	down	35	33	21	19	23	17	10	5	30	24	21	20	34	10	11	31	11	17	17	18	70	64
PITG_08223T0	-1.7679	6.7727e-05	down	174	133	112	126	92	52	57	35	128	69	73	90	93	37	57	74	62	69	48	69	330	221
MSTRG.4808.1	-1.76756	0.000121005	down	11	13	4	6	6	5	4	5	8	1	4	6	8	8	10	16	6	5	12	8	25	22
PITG_12988T0	-1.76678	2.76365e-11	down	303	479	189	307	262	288	282	187	188	151	75	227	285	205	318	337	254	364	312	322	808	869
MSTRG.11285.1	-1.76657	9.01046e-06	down	47	53	69	83	93	33	47	43	89	29	33	43	51	24	116	77	88	51	64	92	159	224
MSTRG.10244.1	-1.76363	5.4814e-08	down	47	54	37	45	33	42	48	23	21	36	19	31	28	16	32	18	26	41	32	37	123	95
MSTRG.19880.1	-1.76232	0.00252832	down	1094	1101	646	661	737	541	428	317	657	423	265	464	531	249	241	229	210	180	193	155	1859	1223
PITG_07235T0	-1.76176	2.46775e-28	down	347	383	354	385	369	285	324	246	368	258	265	298	291	288	347	349	307	330	283	289	916	1122
MSTRG.8513.1	-1.75914	0.0485672	down	1	3	2	1	2	3	6	1	0	1	0	0	0	2	3	1	1	3	2	2	7	4
PITG_01207T0	-1.75799	1.77895e-05	down	631	829	263	350	275	212	190	154	625	380	283	413	392	270	402	409	345	337	368	313	1237	1170
PITG_19163T0	-1.75757	0.00199577	down	689	813	261	244	286	105	127	92	524	305	195	341	401	184	239	236	230	161	195	207	1069	836
MSTRG.21487.1	-1.75449	0.00268793	down	14	15	19	28	43	9	16	3	29	14	0	12	25	14	25	20	28	22	9	26	56	59
PITG_14005T0	-1.75292	7.71656e-22	down	421	581	414	452	387	359	394	300	363	357	287	465	500	714	540	571	494	510	510	454	1407	1478
MSTRG.1663.2	-1.75284	0.000174813	down	30	49	15	17	18	30	40	16	25	9	7	33	18	46	18	23	22	14	15	10	80	65
PITG_05856T0	-1.74985	0.000246484	down	174	224	99	75	63	56	83	80	99	116	90	44	114	31	114	146	105	159	172	111	300	383
PITG_08213T0	-1.7454	8.71613e-06	down	702	835	224	320	275	344	387	232	231	219	174	226	290	257	601	590	595	438	421	428	1173	1241
PITG_06943T0	-1.74431	4.81319e-33	down	355	588	342	430	407	328	447	307	365	305	240	366	427	540	468	487	444	418	425	389	1134	1391
MSTRG.5990.1	-1.7443	0.0145882	down	17	12	9	4	6	4	13	0	10	5	9	2	7	3	9	4	13	13	2	4	20	26
PITG_12930T0	-1.742	1.10331e-17	down	775	762	591	758	674	512	501	367	752	574	381	540	628	371	644	730	642	620	616	623	1956	1886
PITG_11356T0	-1.74088	0.0397705	down	77	53	73	54	52	37	43	35	44	35	27	74	57	88	7	9	5	4	10	8	155	107
PITG_00320T0	-1.73948	3.90959e-10	down	241	343	163	215	199	231	275	119	252	134	95	109	203	131	317	228	283	189	233	199	572	708
MSTRG.15092.1	-1.7373	0.0265112	down	138	118	44	40	57	14	16	15	91	56	52	90	77	129	37	56	18	27	30	5	235	134
PITG_16982T0	-1.73674	0.00568583	down	83	56	34	32	39	18	11	11	48	33	21	41	35	25	11	14	24	16	9	27	127	69
PITG_12985T0	-1.73665	1.74487e-06	down	57	119	35	61	42	33	47	47	50	53	19	61	70	38	66	49	96	56	42	64	137	202
PITG_10836T0	-1.73486	1.45743e-05	down	1156	1199	338	423	374	330	393	266	512	404	284	505	568	431	400	474	396	471	398	381	1671	1416
PITG_12147T0	-1.73243	3.98239e-08	down	216	198	136	139	189	161	86	111	181	85	108	92	144	137	181	169	100	122	89	104	336	512
PITG_05100T0	-1.73202	3.52245e-09	down	66	63	73	62	50	35	42	32	97	59	42	53	54	42	88	92	59	73	77	57	207	180
PITG_00867T0	-1.73148	0.00414745	down	2204	1738	901	993	937	494	365	332	1279	1038	722	855	1065	645	303	556	487	454	386	308	2955	2298
PITG_18717T0	-1.73117	0.000186029	down	458	578	347	395	320	236	228	168	784	524	331	511	559	402	304	266	249	233	246	218	1283	1116
MSTRG.10911.1	-1.73106	5.24577e-06	down	1094	807	520	628	605	422	364	233	454	245	318	415	349	861	400	416	429	401	402	321	1827	1270
PITG_03356T0	-1.73011	1.46043e-11	down	121	109	79	95	75	57	51	36	86	59	61	77	89	76	128	91	83	90	96	71	257	255
MSTRG.20778.1	-1.72664	0.000806147	down	3	29	21	12	15	19	9	6	17	11	4	24	25	12	10	13	11	11	5	17	42	43
PITG_06452T0	-1.72653	1.0904e-08	down	235	198	113	142	115	110	107	79	139	106	131	94	89	107	136	169	136	147	164	121	379	449
PITG_11159T0	-1.72613	0.000211885	down	283	184	150	227	278	65	192	62	320	129	146	114	240	94	188	222	59	158	155	164	607	487
PITG_11748T0	-1.72567	4.68958e-15	down	436	518	409	502	499	386	394	258	343	277	214	288	349	227	410	587	504	550	461	501	1216	1292
PITG_14458T0	-1.72499	0.000121939	down	1239	1190	605	684	653	522	545	376	532	338	232	544	467	894	341	377	314	332	284	294	1972	1435
PITG_00048T0	-1.72343	0.00126109	down	303	555	205	282	234	480	482	323	53	71	47	186	216	176	334	296	241	273	277	207	637	923
MSTRG.10016.1	-1.72268	0.00111802	down	18	16	14	5	13	5	9	3	9	1	6	9	12	11	8	5	5	9	5	5	30	23
PITG_13316T0	-1.72222	0.000420248	down	696	642	392	554	463	301	238	187	527	382	253	377	431	129	188	267	223	224	175	200	1215	980
PITG_09861T0	-1.71958	0.00516286	down	10	6	17	34	16	21	38	14	27	13	11	23	15	44	13	8	7	6	14	8	47	60
PITG_04754T0	-1.71928	5.37291e-11	down	404	515	289	487	332	402	412	254	218	189	165	325	307	328	400	482	454	552	527	402	902	1332
PITG_05406T0	-1.71907	0.000290265	down	75	62	26	50	38	38	26	25	27	25	18	19	43	48	27	35	15	13	13	26	111	93
PITG_21661T0	-1.71718	6.10502e-06	down	50	45	21	25	19	27	35	13	31	19	22	43	40	26	24	28	41	28	13	22	84	94
PITG_16705T0	-1.71646	0.0271442	down	1721	1210	310	336	362	135	109	85	524	284	234	221	246	111	279	340	355	189	160	188	1525	853
PITG_08368T0	-1.71606	0.000285308	down	1242	1137	369	462	417	360	343	242	463	296	214	441	452	325	277	346	270	309	287	309	1585	1122
PITG_16056T0	-1.71486	0.0194974	down	551	293	242	210	298	75	43	85	281	153	206	222	205	107	35	124	83	38	89	182	739	432
PITG_21580T0	-1.71452	0.000205282	down	97	60	36	38	54	46	73	26	32	29	28	52	34	26	30	17	44	24	33	21	144	111
PITG_03369T0	-1.71425	1.44063e-25	down	677	804	685	724	674	484	528	420	734	477	453	593	582	602	544	610	589	557	544	500	1961	1751
MSTRG.4392.32	-1.71075	0.00489778	down	30	31	45	37	21	13	14	18	9	5	3	42	15	55	18	18	10	28	22	15	57	77
PITG_06461T0	-1.71055	0.00447019	down	218	143	87	179	117	51	41	34	149	62	103	64	86	37	45	67	44	78	38	47	241	287
PITG_13183T0	-1.70466	0.00702878	down	10364	10199	5781	5588	5168	3466	3275	2494	5615	3903	2770	4702	4630	6480	1638	1793	1556	1387	1394	1269	15439	11057
PITG_18859T0	-1.70268	1.22074e-05	down	169	225	177	400	366	245	160	243	470	175	187	106	210	136	256	396	354	279	205	216	774	768
PITG_05204T0	-1.70222	0.0144611	down	59	79	18	50	106	51	89	0	50	43	18	32	41	17	44	56	21	16	48	62	176	104
PITG_10761T0	-1.70178	0.00013858	down	103	58	45	38	72	31	39	27	32	30	18	43	21	23	38	32	35	34	19	35	155	91
PITG_22242T0	-1.70012	3.36143e-10	down	506	490	341	419	351	323	412	197	337	293	240	524	571	733	400	400	301	409	397	338	1335	1143
PITG_18145T0	-1.69996	0.00123694	down	174	258	62	57	50	73	51	69	77	47	52	89	79	151	184	208	148	197	173	204	355	367
PITG_18148T0	-1.69996	0.00123694	down	174	258	62	57	50	73	51	69	77	47	52	89	79	151	184	208	148	197	173	204	355	367
PITG_18884T0	-1.69829	0.0105066	down	191	186	65	80	153	125	73	61	89	69	46	82	71	107	25	32	13	39	29	33	274	219
PITG_16137T0	-1.69749	3.97939e-17	down	1250	1313	831	997	932	749	831	539	838	603	476	710	871	630	813	745	686	749	737	709	2681	2277
PITG_20527T0	-1.69681	0.00032641	down	5053	5227	1554	1910	1827	1197	1440	962	1814	1245	921	1346	1746	1087	1461	1511	1372	1354	1334	1224	5779	5112
PITG_04633T0	-1.69633	1.99545e-08	down	256	268	141	154	145	116	138	91	169	106	127	92	165	75	170	179	192	157	151	153	511	435
PITG_01145T0	-1.69414	1.59621e-11	down	1753	2299	1331	1776	1526	1467	1314	971	1564	1148	824	1787	1995	2649	1361	1301	1262	1226	1203	1165	4947	4292
PITG_03605T0	-1.69397	1.28829e-05	down	49	42	27	41	36	35	40	21	27	21	13	35	31	56	28	20	24	23	14	15	73	106
MSTRG.14951.1	-1.6939	0.000896778	down	28	25	52	57	37	6	22	12	57	48	40	30	34	21	36	31	29	48	41	26	124	93
PITG_15451T0	-1.69291	0.0233396	down	79	153	117	140	113	111	88	102	41	0	10	12	72	60	68	100	123	100	98	59	228	254
MSTRG.26319.2	-1.69279	0.0247116	down	28	43	21	30	33	6	0	10	30	4	18	18	34	45	7	9	14	15	16	19	60	62
PITG_16176T0	-1.69183	0.000370224	down	99	56	35	27	42	20	18	13	49	24	27	22	34	30	37	43	34	29	33	19	133	85
PITG_12337T0	-1.69045	0.000328618	down	85	102	75	54	70	40	59	39	156	98	79	117	233	81	73	95	99	111	76	90	245	318
MSTRG.10546.1	-1.68957	0.00020693	down	66	72	46	78	62	74	80	27	40	24	30	50	47	89	21	31	31	26	30	22	142	145
MSTRG.14121.2	-1.68882	0.00379079	down	8	6	5	10	14	0	11	2	13	9	4	7	9	7	14	14	3	3	7	7	26	21
PITG_03969T0	-1.68831	1.52286e-05	down	94	91	55	67	81	38	58	35	43	34	65	69	66	49	106	139	115	108	97	126	284	193
PITG_14890T0	-1.68831	0.00589067	down	18	10	23	21	20	12	5	7	31	12	19	9	28	6	17	19	17	4	4	14	40	51
PITG_17511T0	-1.68824	0.000205519	down	92	115	50	49	55	37	32	38	38	51	27	49	63	8	46	60	46	49	71	70	168	153
PITG_20532T0	-1.68772	0.0236849	down	116	90	40	70	43	30	53	59	117	71	0	73	75	109	99	61	7	74	38	37	154	221
PITG_03357T0	-1.68726	6.29866e-06	down	239	186	106	158	131	92	78	42	104	75	75	85	96	51	105	131	101	113	85	81	345	307
PITG_06953T0	-1.68644	1.60429e-20	down	1098	1374	1265	1555	1345	1565	1550	1058	1090	751	710	856	1152	803	1383	1402	1247	1167	1186	1008	3301	3800
MSTRG.4849.1	-1.68579	0.037271	down	2	1	9	3	1	4	5	4	2	7	0	3	3	9	3	2	1	2	4	1	8	12
PITG_02850T0	-1.68541	3.75932e-13	down	1025	1098	565	739	609	621	673	480	664	475	324	496	723	426	571	645	587	645	589	565	2020	1809
PITG_08698T0	-1.68525	3.02177e-10	down	741	978	577	633	570	491	447	342	433	352	227	383	555	365	521	487	391	365	350	377	1411	1469
PITG_15530T0	-1.6844	7.6052e-10	down	337	351	378	416	368	224	337	213	306	226	250	234	284	141	387	452	419	379	429	428	900	1075
PITG_00221T0	-1.68369	1.48186e-10	down	352	377	278	263	267	172	177	187	394	223	103	256	289	244	265	356	360	244	262	326	867	779
PITG_04419T0	-1.68176	3.86516e-05	down	195	190	132	115	151	54	65	79	150	69	68	83	147	134	82	95	59	65	85	64	405	248
PITG_02444T0	-1.68166	0.000183242	down	1535	1226	746	868	808	425	399	353	902	520	571	540	703	250	496	657	503	537	461	405	2415	1640
PITG_12327T0	-1.68083	7.99518e-13	down	3377	4155	1924	2373	2046	1941	1888	1284	2337	1649	1151	1986	2180	1861	2055	2034	1968	1924	1918	1851	6667	6072
PITG_11802T0	-1.67944	0.00154065	down	166	214	67	70	84	60	44	45	97	61	47	111	78	131	90	61	84	13	58	58	343	173
PITG_05668T0	-1.67926	0.00900854	down	138	148	63	140	68	176	68	65	71	67	54	65	68	2	60	89	31	92	35	91	239	245
PITG_03223T0	-1.67885	0.00018236	down	605	659	188	259	230	258	259	149	205	189	195	154	229	113	482	493	427	419	381	405	1067	842
PITG_04769T0	-1.67765	0.00643659	down	645	1085	748	513	555	533	720	552	447	446	50	766	739	2370	522	499	449	402	181	388	1962	1809
PITG_03311T0	-1.67756	0.000942943	down	167	207	59	100	58	120	59	55	121	112	99	103	97	67	267	228	230	206	242	199	390	446
PITG_16691T0	-1.67747	0.00346811	down	105	118	57	132	47	83	66	58	53	70	97	38	58	6	172	115	118	126	69	101	203	301
PITG_00480T0	-1.67736	0.00132466	down	41	79	24	61	37	18	62	27	11	12	13	23	25	21	18	31	25	62	23	15	116	74
PITG_00116T0	-1.6772	0.00332509	down	338	511	159	192	188	284	286	115	140	127	84	76	194	12	244	254	198	220	285	196	543	657
PITG_16734T0	-1.6741	0.000181387	down	374	277	231	250	253	149	165	89	366	308	211	195	275	102	179	191	169	125	162	143	647	662
PITG_15907T0	-1.67391	3.0728e-20	down	213	290	211	292	281	271	208	152	279	224	149	203	231	299	353	311	318	310	285	307	721	830
PITG_11863T0	-1.67335	0.00477828	down	24425	26657	16843	16656	15330	10407	9897	7079	15558	11608	6920	15964	16284	18364	5590	5677	4971	4191	4008	3460	41349	32513
PITG_00721T0	-1.67265	0.023622	down	94	86	92	110	36	151	36	92	48	97	64	24	110	61	84	98	0	74	139	47	205	265
PITG_20007T0	-1.67027	0.028509	down	17	20	10	7	0	18	17	10	4	7	8	6	10	16	14	5	12	10	3	0	30	29
MSTRG.2026.1	-1.66847	0.00331715	down	20	21	6	5	5	11	8	7	8	7	4	12	9	23	4	8	5	7	5	11	27	29
PITG_02226T0	-1.66769	1.45095e-08	down	314	318	165	215	206	231	217	174	145	119	71	119	122	114	225	197	168	172	183	174	575	520
PITG_06239T0	-1.6669	3.5411e-08	down	163	149	76	111	98	76	93	58	113	72	65	62	95	42	103	116	76	88	79	78	274	272
PITG_04428T0	-1.66548	0.00176895	down	119	145	66	82	56	32	51	43	170	87	83	88	74	57	41	68	52	35	46	39	225	220
PITG_03379T0	-1.66544	0.0467899	down	949	770	644	535	823	228	329	279	1083	635	356	557	739	1	398	346	135	218	363	432	1745	1325
PITG_06263T0	-1.6633	0.0047499	down	2182	2563	662	692	745	451	422	351	1699	1338	611	1632	1513	1476	692	612	695	576	626	734	3452	2797
PITG_15759T0	-1.6621	0.0279748	down	154	331	245	300	164	198	150	111	451	266	136	294	554	0	244	293	385	159	325	193	904	620
MSTRG.2049.2	-1.6613	0.018715	down	39	46	12	24	26	21	10	21	39	15	25	4	29	21	18	15	8	7	2	18	43	76
MSTRG.18882.2	-1.66042	2.47181e-05	down	151	150	295	196	230	88	143	76	176	102	209	141	80	133	200	158	143	163	147	85	515	429
PITG_08668T0	-1.65855	0.00995943	down	74	68	63	62	39	31	32	7	62	38	51	46	59	8	13	25	40	19	19	28	157	91
PITG_07992T0	-1.65842	1.51222e-06	down	1633	1652	1236	1362	1158	753	711	524	1576	888	834	928	1100	548	837	926	890	744	881	726	3664	2489
PITG_14252T0	-1.658	0.000533772	down	421	502	400	518	481	346	457	258	385	306	282	216	338	22	390	441	364	381	400	331	928	1206
PITG_03888T0	-1.65773	1.14572e-06	down	189	291	125	150	136	145	183	128	87	101	52	121	139	105	69	120	107	94	106	90	400	359
PITG_20216T0	-1.65718	9.74792e-13	down	974	1246	674	926	745	1097	1037	752	558	506	391	807	837	1128	781	722	667	680	669	712	2739	2079
PITG_15552T0	-1.65643	0.0083292	down	19747	19629	9264	11292	10527	7237	6914	4708	9282	6094	4282	6974	7697	3673	3256	3563	2823	2782	2615	2315	27205	17202
PITG_10164T0	-1.65246	1.8082e-06	down	422	471	230	316	326	169	254	142	334	205	225	287	287	93	252	223	277	259	289	241	866	739
PITG_18992T0	-1.64971	1.67692e-06	down	2179	1578	1894	2129	2077	1059	1247	894	2516	1415	1628	1339	1717	665	1810	2496	2216	1893	2158	1935	5552	4991
MSTRG.7684.5	-1.64932	2.21107e-06	down	263	275	146	162	143	136	153	98	154	92	52	133	140	186	125	118	81	86	101	91	481	341
PITG_03340T0	-1.64852	0.000740414	down	876	764	328	397	378	174	151	143	774	365	320	461	376	365	314	419	374	340	287	273	1467	962
MSTRG.23745.21	-1.64823	0.00902945	down	38	59	41	28	17	56	31	7	17	17	4	17	19	3	53	27	31	51	54	32	101	75
PITG_07861T0	-1.64764	1.26342e-08	down	92	116	69	105	95	63	110	56	108	57	33	93	73	51	91	114	56	45	72	60	202	251
PITG_10965T0	-1.64696	0.000342608	down	694	404	435	487	492	281	270	168	511	295	350	311	419	59	315	423	368	283	353	271	1137	1039
PITG_03045T0	-1.64573	0.000512843	down	41	51	40	57	13	37	20	14	46	40	5	41	16	30	20	24	33	26	35	35	106	81
PITG_06422T0	-1.64565	0.000324328	down	9	9	25	9	14	13	5	15	12	11	8	13	17	26	14	10	14	5	14	12	35	41
MSTRG.6724.3	-1.64485	0.0448833	down	289	282	70	104	65	75	65	37	158	68	46	232	229	270	42	44	32	23	38	22	421	248
PITG_10884T0	-1.64463	0.0157143	down	28690	29578	11888	14001	12617	10509	10221	6679	11227	7567	5033	11947	13528	8195	3380	3813	2969	3428	3210	2820	36367	24515
PITG_19318T0	-1.64447	2.67953e-09	down	317	568	221	309	288	319	299	220	207	266	160	279	322	280	271	271	192	193	154	245	808	788
PITG_10694T0	-1.64336	0.00123634	down	106	123	60	71	37	26	40	15	82	91	56	60	96	40	51	71	113	41	45	78	226	171
MSTRG.12318.1	-1.64299	8.68596e-08	down	26	33	31	27	27	15	27	12	24	12	20	29	17	12	19	18	21	19	23	18	60	67
PITG_08717T0	-1.64236	0.0130806	down	441	306	142	166	183	143	100	56	121	95	116	55	78	65	47	54	56	78	67	63	489	266
PITG_03898T0	-1.64079	0.00630549	down	33	89	262	227	123	130	272	150	265	369	267	143	234	80	170	319	276	236	178	155	372	805
MSTRG.18009.1	-1.64073	0.00446378	down	9	10	20	6	20	21	15	23	5	5	2	18	12	26	25	18	23	34	12	24	42	53
MSTRG.23633.1	-1.63742	0.000750681	down	47	68	22	25	18	31	15	8	15	17	11	27	30	19	37	51	43	46	43	54	97	85
PITG_07473T0	-1.63732	0.00140133	down	140	195	248	153	174	96	89	48	112	76	68	150	150	398	70	80	119	57	95	80	456	318
PITG_07574T0	-1.63633	2.09089e-21	down	605	769	853	888	822	688	661	560	831	595	507	582	723	536	991	1028	910	814	922	793	2180	2254
PITG_11922T0	-1.63549	0.00018199	down	80	95	165	154	116	108	100	70	92	53	32	79	75	92	38	67	49	38	51	40	211	250
PITG_08119T0	-1.63458	1.30402e-06	down	374	429	329	367	360	565	618	342	239	150	184	420	527	797	390	478	423	564	564	444	1113	1351
PITG_02842T0	-1.63455	0.000117149	down	1620	1158	406	571	548	435	467	277	447	318	321	476	530	408	432	471	475	543	484	440	1872	1364
PITG_12261T0	-1.63453	0.00255757	down	43	75	60	30	63	36	38	15	28	30	28	27	33	6	24	19	40	26	10	21	120	77
PITG_14564T0	-1.6345	0.000924763	down	213	252	80	95	113	70	42	46	181	120	97	129	141	36	164	146	164	143	113	102	341	378
PITG_17053T0	-1.63417	1.49734e-06	down	316	440	190	250	278	278	303	101	162	122	137	171	234	178	219	123	240	226	172	310	511	755
PITG_19402T0	-1.63384	1.20915e-05	down	1130	1003	404	559	539	438	421	252	463	287	324	380	431	216	457	551	464	517	469	410	1433	1409
PITG_04709T0	-1.63341	0.000725578	down	2497	2245	1234	1778	2272	904	1172	941	825	1130	684	1739	1383	1245	631	784	554	1125	360	1047	3892	3415
PITG_12531T0	-1.63253	5.49939e-05	down	317	401	78	154	122	126	78	77	161	124	70	179	171	182	173	160	153	163	174	150	511	432
PITG_22365T0	-1.63079	0.000187037	down	65	169	151	130	121	164	125	128	18	73	35	78	81	115	102	80	58	90	98	92	304	274
MSTRG.12785.8	-1.63073	9.83523e-07	down	82	97	58	68	57	77	74	67	27	33	26	46	43	41	60	55	53	53	33	53	134	183
PITG_03970T0	-1.63008	4.0693e-09	down	213	135	143	178	192	136	128	76	156	118	97	184	191	273	221	271	230	236	217	214	613	457
PITG_10034T0	-1.62989	3.98716e-10	down	451	495	262	311	222	300	246	203	248	260	212	284	273	258	352	317	207	305	353	276	678	1003
PITG_16464T0	-1.62741	0.00458421	down	248	322	66	117	94	84	122	61	278	206	216	451	308	344	174	207	177	149	160	145	590	592
PITG_11658T0	-1.62717	0.0495584	down	209	163	73	107	272	99	46	3	126	61	76	84	127	11	20	82	22	82	119	184	289	287
MSTRG.16120.1	-1.62577	0.000591947	down	10	12	22	14	26	17	18	11	9	7	10	14	13	8	12	2	9	9	8	9	42	30
PITG_04381T0	-1.62531	3.63024e-17	down	142	168	149	201	141	169	205	97	160	118	136	131	156	130	218	216	193	211	183	165	431	521
MSTRG.8504.2	-1.62496	0.00432698	down	102	119	81	74	59	23	42	21	79	52	53	55	59	5	51	32	63	36	71	53	189	149
PITG_14229T0	-1.62393	2.02959e-05	down	14865	17127	6444	8159	8399	4958	5249	3740	6209	4280	3965	5624	5594	3615	6049	6814	6025	6321	5604	5426	20832	18282
PITG_13424T0	-1.62385	2.59164e-05	down	169	108	78	149	106	30	74	49	87	85	37	99	96	62	83	94	77	52	65	65	266	224
PITG_17994T0	-1.6235	2.28296e-14	down	470	567	328	470	519	546	470	339	376	318	266	300	381	257	536	504	457	513	581	442	1207	1300
PITG_01937T0	-1.62093	1.15675e-07	down	409	489	380	456	458	288	314	215	570	289	326	373	304	344	608	758	649	598	624	608	1305	1320
PITG_00347T0	-1.62011	9.95674e-22	down	110	134	117	127	117	107	114	86	121	104	70	89	114	90	138	159	110	148	114	106	284	370
PITG_22354T0	-1.6197	7.19703e-08	down	1158	1297	628	819	781	833	724	545	912	572	496	562	690	561	1344	1367	1330	1214	1288	1154	2946	2386
MSTRG.5937.1	-1.61574	0.00381768	down	13	13	17	10	8	5	10	9	8	8	9	19	13	25	7	19	3	4	7	4	32	30
PITG_12530T0	-1.61529	1.63324e-07	down	1204	1494	848	925	896	885	1021	645	678	554	378	682	713	292	1025	1112	1036	1153	972	935	2223	2713
MSTRG.23745.47	-1.6133	0.00145614	down	272	267	114	196	121	163	136	167	85	71	32	82	157	39	263	102	115	176	204	236	396	453
PITG_16683T0	-1.61308	3.08117e-07	down	649	567	317	302	333	255	270	208	346	249	327	216	254	493	368	438	348	373	306	357	1287	809
PITG_01073T0	-1.61288	1.62967e-10	down	2142	2207	1340	1613	1514	1031	1165	770	1674	1109	892	1380	1632	789	1477	1524	1333	1349	1331	1128	4356	3666
PITG_08741T0	-1.61283	2.78589e-30	down	3146	3717	2368	2792	2508	2323	2548	1678	2559	1959	1452	2294	2764	1904	2799	3063	2784	2561	2522	2635	7532	7074
PITG_02054T0	-1.6127	3.80056e-13	down	460	484	398	444	408	268	288	216	438	333	279	269	350	238	392	440	398	360	327	344	1021	1053
PITG_00545T0	-1.61231	1.59198e-17	down	619	723	567	583	507	487	518	417	461	337	282	459	583	942	639	631	540	536	535	473	1472	1628
PITG_14145T0	-1.61133	0.0264113	down	117	131	24	36	25	18	19	10	54	36	36	49	78	39	20	11	32	33	14	22	108	125
PITG_11075T0	-1.61064	0.00116521	down	290	361	211	216	182	30	134	58	351	211	155	193	262	181	173	174	201	180	118	215	655	500
PITG_04812T0	-1.60864	7.24338e-11	down	699	827	471	576	520	453	522	338	467	359	290	395	398	383	395	385	372	364	365	332	1304	1276
PITG_07451T0	-1.60817	0.0139562	down	12	11	31	36	34	15	12	13	32	27	12	32	24	36	7	13	13	3	7	10	47	63
MSTRG.18004.1	-1.60769	0.00604524	down	6	10	10	11	14	11	16	5	4	5	2	13	12	43	17	11	11	10	7	19	33	34
PITG_00390T0	-1.60453	2.87158e-11	down	3771	3993	3038	3285	3228	2084	2178	1554	3828	2790	2229	2831	3359	2087	3839	4159	3694	3702	3661	3405	9669	8572
PITG_09457T0	-1.60384	0.0405962	down	187	191	93	68	58	77	86	51	83	80	37	179	124	178	77	51	31	0	34	74	321	202
PITG_06067T0	-1.60258	6.91122e-10	down	72	96	91	85	74	72	73	59	89	46	38	53	63	64	50	55	53	46	45	42	187	179
PITG_19993T0	-1.59913	6.52298e-10	down	1346	1562	935	1033	946	891	985	744	918	628	349	844	930	942	835	783	641	689	638	602	2631	2323
PITG_07030T0	-1.59878	6.02846e-07	down	517	576	304	244	258	291	248	247	209	199	164	392	376	564	518	491	426	430	452	444	1045	1041
PITG_21185T0	-1.59802	1.91032e-05	down	2150	2671	637	755	647	876	928	595	950	816	737	1091	1182	1438	1175	1207	1118	1317	1188	1086	3298	3166
PITG_10899T0	-1.59669	1.88636e-13	down	853	1206	543	665	719	783	788	525	539	400	249	647	566	540	782	774	697	709	759	576	1956	1823
PITG_18014T0	-1.59585	0.000945116	down	1372	1443	637	732	810	368	372	306	1169	793	586	719	771	424	483	538	503	406	403	434	2138	1775
PITG_09039T0	-1.59571	4.4011e-13	down	1225	1254	891	1279	1036	1242	1416	1034	677	696	527	863	1024	1709	1503	1479	1368	1228	1167	1298	3303	3215
PITG_02160T0	-1.5928	3.8751e-06	down	37	56	49	36	47	30	42	26	42	17	22	41	39	93	36	44	28	31	27	26	103	114
PITG_06609T0	-1.59206	0.00540467	down	49	75	14	53	7	44	62	20	49	18	14	26	24	25	21	21	10	31	37	22	76	97
PITG_09052T0	-1.59182	0.00174148	down	277	443	111	123	100	126	137	94	125	92	82	113	193	226	421	376	353	356	304	315	608	601
PITG_13399T0	-1.59164	7.04611e-13	down	2125	2564	1225	1460	1300	1174	1226	843	1312	976	736	1215	1395	1147	1901	1876	1589	1669	1613	1369	4219	3919
PITG_05092T0	-1.5915	0.0260131	down	14	20	11	6	7	5	6	4	6	7	5	7	0	3	9	6	8	1	1	5	22	16
PITG_11179T0	-1.59117	2.43785e-05	down	377	590	227	207	249	371	308	234	154	93	54	251	310	298	316	270	305	306	291	270	767	761
PITG_03277T0	-1.59012	6.62634e-22	down	5369	6328	4160	4875	4428	4328	4927	3078	4147	3283	2445	4383	5016	4975	6552	6547	6049	6407	5951	5699	14511	13546
PITG_02624T0	-1.58805	0.00142334	down	548	545	433	428	426	254	334	199	459	386	341	439	484	362	276	203	84	210	209	125	1129	870
MSTRG.25934.1	-1.58703	0.0488417	down	5	7	1	4	6	3	5	3	3	6	9	2	2	0	3	3	6	10	4	0	11	13
MSTRG.21240.1	-1.5847	0.000168083	down	45	22	17	22	24	17	6	11	22	22	11	23	22	12	23	23	16	20	27	17	82	38
PITG_10900T0	-1.58458	6.5455e-29	down	463	529	531	543	582	440	497	415	436	327	238	404	391	382	580	629	513	569	505	569	1360	1342
MSTRG.17720.1	-1.58218	0.00216167	down	25	41	13	23	34	17	18	8	35	8	28	32	17	19	29	18	6	23	12	11	68	53
MSTRG.10303.1	-1.58199	0.015297	down	3	15	10	13	7	6	6	4	5	5	3	6	1	16	10	3	4	1	4	3	18	17
PITG_18445T0	-1.58165	0.00666902	down	19	34	40	12	39	62	18	20	14	19	12	58	30	31	33	55	13	12	21	26	150	25
MSTRG.27600.1	-1.5813	0.0126046	down	11	6	33	24	25	13	12	15	47	22	18	27	16	54	13	12	12	12	13	8	54	60
PITG_04534T0	-1.58071	1.4601e-28	down	302	391	261	396	371	294	273	219	333	233	173	329	369	361	321	356	320	268	263	251	893	835
PITG_11035T0	-1.5787	4.47966e-09	down	872	875	636	789	688	464	497	354	653	525	383	542	632	348	488	562	466	469	436	429	1659	1516
MSTRG.22951.2	-1.57737	8.14301e-05	down	143	163	81	63	73	98	68	61	89	55	48	154	162	486	72	54	56	73	74	69	258	242
PITG_22082T0	-1.57718	0.000643232	down	64	46	65	54	65	46	41	27	60	34	42	38	17	12	37	48	16	36	38	27	139	99
PITG_02798T0	-1.57707	1.05323e-06	down	321	319	203	182	159	121	118	110	233	147	119	154	160	90	178	197	185	153	189	155	529	469
PITG_01592T0	-1.5757	9.24409e-09	down	836	868	481	620	646	385	551	316	546	346	235	453	475	264	458	515	446	449	455	483	1375	1377
PITG_00234T0	-1.57507	2.00561e-11	down	10729	12379	7247	8511	7815	7162	7678	4993	6074	4867	2877	7525	8447	8871	6793	6894	5587	6249	5770	5372	21769	18271
PITG_03338T0	-1.57317	2.14733e-06	down	594	677	817	722	670	492	602	411	707	487	374	683	761	1259	516	465	413	402	408	340	1739	1618
PITG_10476T0	-1.57216	1.91234e-05	down	14	14	9	19	11	19	12	10	6	6	4	16	13	12	19	15	6	7	10	12	35	31
PITG_00145T0	-1.57121	0.000119647	down	774	614	353	440	402	270	252	157	403	229	176	299	420	143	272	298	241	262	247	236	1017	824
PITG_03156T0	-1.57026	0.000902735	down	707	905	310	358	371	212	216	137	552	377	246	425	484	346	270	295	235	230	211	210	1085	938
PITG_12833T0	-1.56923	2.99298e-07	down	436	427	213	273	224	235	222	135	164	115	95	159	167	162	219	232	236	245	230	183	749	492
PITG_12484T0	-1.56857	8.45826e-05	down	934	823	423	523	491	296	346	233	524	366	339	469	539	638	308	385	328	290	286	258	1147	1322
MSTRG.27593.1	-1.56774	0.0138101	down	5	8	38	34	35	18	17	17	42	18	19	28	26	71	15	14	9	18	11	18	73	60
MSTRG.22651.1	-1.56601	0.00297886	down	31	49	31	36	46	68	66	33	50	40	33	65	58	232	67	44	60	41	37	61	164	159
PITG_12462T0	-1.56434	2.21477e-05	down	1553	1899	1309	1530	1451	1227	1396	994	906	680	671	772	451	945	1924	2256	2131	1951	2138	1681	3671	3954
PITG_05434T0	-1.56347	8.94387e-23	down	4415	5643	3720	4428	4142	3910	4524	2838	3460	2725	1992	3169	3783	2640	4684	4781	4680	4298	4361	4595	10801	11045
MSTRG.20865.1	-1.56326	0.0161023	down	12	12	5	3	3	4	7	3	11	3	3	6	6	15	4	7	2	2	3	3	22	11
PITG_16836T0	-1.56201	8.10734e-07	down	125	140	68	60	56	45	67	50	58	40	25	81	68	49	87	68	76	82	77	64	232	160
MSTRG.21737.1	-1.56158	0.00394565	down	4	11	13	11	7	4	8	2	18	10	9	6	8	12	12	9	5	5	8	2	33	15
MSTRG.20438.13	-1.5609	0.0181954	down	183	156	149	244	131	252	236	247	120	78	0	144	164	81	98	182	127	108	122	105	414	399
PITG_08487T0	-1.56074	0.000389383	down	244	305	280	247	243	306	291	194	120	141	104	129	148	374	505	548	471	468	476	459	749	884
PITG_09010T0	-1.56035	4.78579e-11	down	929	1002	620	705	732	936	1051	646	520	455	372	673	653	1305	983	1025	944	892	881	860	2203	2269
PITG_19103T0	-1.56001	0.0169934	down	6798	6873	2526	2883	2558	1667	1540	1210	3942	2685	1668	3360	3811	2395	1163	1223	1070	936	884	724	9082	5453
[truncated: 3,556 more rows]

## Sheet: 1306_CS_vs_ZO
#Transcripts	log2FC	pvalue	regulations	Cleaving3	Cleaving4	Zoospores3	Zoospores4
PITG_14571T0	-27.8201	6.08945e-09	down	0	0	0	4942
PITG_08708T0	-26.9972	1.67825e-08	down	0	0	0	2728
PITG_06257T0	-26.025	5.35734e-08	down	0	0	0	1333
PITG_02027T0	-25.8173	6.83018e-08	down	0	0	0	1155
PITG_21272T0	-25.7298	7.56173e-08	down	0	0	0	1075
PITG_17696T0	-25.683	7.98151e-08	down	0	0	0	1366
PITG_00513T0	-24.9978	1.32781e-12	down	0	0	0	630
PITG_00938T0	-24.8537	1.78788e-12	down	0	0	0	565
PITG_07520T0	-24.7508	2.23199e-12	down	0	0	0	525
PITG_17091T0	-24.6256	2.94029e-12	down	0	0	0	480
PITG_00819T0	-24.5946	3.16591e-12	down	0	0	0	467
PITG_01239T0	-24.5216	3.75793e-12	down	0	0	0	444
PITG_08920T0	-24.4259	4.75141e-12	down	0	0	0	413
PITG_09648T0	-24.3172	6.24194e-12	down	0	0	0	382
PITG_05300T0	-24.3071	6.40906e-12	down	0	0	0	379
PITG_18912T0	-24.2776	6.93229e-12	down	0	0	0	370
PITG_07017T0	-24.0052	1.45923e-11	down	0	0	0	303
PITG_05559T0	-24.0052	1.45923e-11	down	0	0	0	303
PITG_10372T0	-23.9383	1.76169e-11	down	0	0	0	289
PITG_16003T0	-23.8925	4.94146e-12	down	0	0	531	0
PITG_03570T0	-23.8497	2.24881e-11	down	0	0	0	274
PITG_18624T0	-23.8497	2.24881e-11	down	0	0	0	274
PITG_09985T0	-23.7956	6.24685e-12	down	0	0	517	0
PITG_06928T0	-23.6707	3.70936e-11	down	0	0	0	247
PITG_13275T0	-23.6531	4.20475e-11	down	0	0	0	234
PITG_03927T0	-23.6356	4.44655e-11	down	0	0	0	231
PITG_04813T0	-23.5701	5.49872e-11	down	0	0	0	220
PITG_14175T0	-23.5534	5.77155e-11	down	0	0	0	218
PITG_17745T0	-23.441	2.15313e-11	down	0	0	383	0
PITG_17477T0	-15.5337	3.37398e-10	down	0	0	185	9012
PITG_10364T0	-15.1048	2.84843e-10	down	0	0	215	6654
PITG_05346T0	-14.6371	6.86518e-18	down	0	0	2738	3456
PITG_05480T0	-14.4793	9.3787e-18	down	0	0	2553	3046
PITG_06917T0	-14.412	7.04082e-15	down	0	0	1416	3443
PITG_04786T0	-14.3898	7.72063e-20	down	0	0	3787	2134
PITG_10457T0	-14.2807	1.425e-17	down	0	0	2336	2596
PITG_00150T0	-13.9319	1.16358e-13	down	0	0	940	2508
PITG_19671T0	-13.9077	1.49724e-14	down	0	0	1167	2339
PITG_01815T0	-13.8888	1.56383e-18	down	0	0	2693	1499
PITG_10485T0	-13.8777	1.50894e-12	down	0	0	670	2539
PITG_14609T0	-13.8463	1.31138e-16	down	0	0	1744	1913
PITG_05658T0	-13.8418	6.35968e-13	down	0	0	750	2426
PITG_15449T0	-13.776	2.65649e-15	down	0	0	1330	1996
PITG_02075T0	-13.6148	4.79543e-11	down	0	0	372	2214
PITG_02529T0	-13.5772	7.29367e-15	down	0	0	1155	1741
PITG_13152T0	-13.5162	1.0522e-12	down	0	0	667	1900
PITG_10937T0	-13.5159	2.12263e-15	down	0	0	1270	1583
PITG_07347T0	-13.5025	2.82974e-17	down	0	0	2389	974
PITG_00257T0	-13.2293	1.71824e-15	down	0	0	2306	633
PITG_10037T0	-13.1823	1.95943e-16	down	0	0	1469	1014
PITG_13418T0	-13.1766	2.2737e-10	down	0	0	273	1635
PITG_12234T0	-13.1246	7.38837e-10	down	0	0	212	1604
PITG_10068T0	-13.1136	2.01256e-12	down	0	0	576	1400
PITG_07237T0	-12.9821	6.35905e-10	down	0	0	221	1438
PITG_10368T0	-12.9764	8.75556e-09	down	0	0	112	1489
PITG_12110T0	-12.9296	4.67485e-16	down	0	0	1351	789
PITG_18094T0	-12.9089	6.39758e-16	down	0	0	1280	805
PITG_17026T0	-12.8814	3.52033e-13	down	0	0	675	1095
PITG_00197T0	-12.8576	4.02306e-11	down	0	0	367	1233
PITG_20081T0	-12.8491	1.22779e-14	down	0	0	930	929
PITG_08734T0	-12.8424	2.73496e-12	down	0	0	531	1132
PITG_11189T0	-12.7822	6.10867e-15	down	0	0	981	838
PITG_05328T0	-12.7742	2.94507e-11	down	0	0	382	1145
PITG_13829T0	-12.6683	1.72172e-13	down	0	0	696	885
PITG_00597T0	-12.5086	1.37913e-10	down	0	0	294	965
PITG_08138T0	-12.5024	6.96746e-13	down	0	0	584	808
PITG_17490T0	-12.4834	2.71437e-12	down	0	0	501	837
PITG_03966T0	-12.4568	3.91557e-12	down	0	0	478	829
PITG_15685T0	-12.244	4.96519e-10	down	0	0	234	809
PITG_04889T0	-12.234	4.29478e-07	down	0	0	33	908
PITG_18712T0	-12.2005	9.44937e-10	down	0	0	208	795
PITG_19150T0	-12.1619	5.78508e-14	down	0	0	728	498
PITG_05332T0	-12.1588	4.84934e-14	down	0	0	749	485
PITG_20284T0	-12.1368	3.61364e-13	down	0	0	587	557
PITG_02531T0	-12.0822	2.09235e-13	down	0	0	619	508
PITG_13426T0	-12.0774	8.48302e-12	down	0	0	412	614
PITG_09246T0	-12.0639	1.1409e-09	down	0	0	201	717
PITG_17032T0	-12.0114	3.3573e-10	down	0	0	248	663
PITG_04489T0	-11.9549	1.14593e-13	down	0	0	696	397
PITG_01663T0	-11.9147	2.67371e-07	down	0	0	47	717
PITG_10288T0	-11.9005	8.57849e-13	down	0	0	519	462
PITG_06925T0	-11.8614	2.41872e-09	down	0	0	175	623
PITG_19961T0	-11.8272	5.78871e-08	down	0	0	82	655
PITG_11103T0	-11.8143	1.88248e-12	down	0	0	846	247
PITG_08441T0	-11.8047	2.17897e-11	down	0	0	355	501
PITG_07247T0	-11.7977	4.98573e-12	down	0	0	421	463
PITG_17550T0	-11.7414	2.52589e-10	down	0	0	255	524
PITG_03011T0	-11.6586	9.20066e-10	down	0	0	208	512
PITG_05478T0	-11.6529	3.34379e-11	down	0	0	331	445
PITG_03371T0	-11.6418	1.01285e-11	down	0	0	381	414
PITG_17894T0	-11.602	8.24365e-11	down	0	0	294	443
PITG_12165T0	-11.5871	3.39584e-11	down	0	0	328	419
PITG_11100T0	-11.575	8.00982e-12	down	0	0	389	382
PITG_02471T0	-11.5635	3.06971e-10	down	0	0	245	453
PITG_05560T0	-11.5469	2.05072e-10	down	0	0	259	439
PITG_13283T0	-11.4945	2.0509e-10	down	0	0	258	419
PITG_02977T0	-11.4555	1.96113e-11	down	0	0	346	358
PITG_02418T0	-11.394	1.93533e-11	down	0	0	345	336
PITG_11057T0	-11.3891	6.68552e-11	down	0	0	296	360
PITG_04483T0	-11.3671	3.5692e-09	down	0	0	165	421
PITG_05603T0	-11.3564	3.65323e-10	down	0	0	236	380
PITG_03899T0	-11.3251	3.94433e-12	down	0	0	449	257
PITG_15097T0	-11.3075	2.81016e-10	down	0	0	244	359
PITG_04729T0	-11.2887	1.22289e-10	down	0	0	272	338
PITG_14390T0	-11.2841	6.95484e-08	down	0	0	88	433
PITG_15141T0	-11.2748	8.51848e-10	down	0	0	208	367
PITG_04747T0	-11.2628	3.03238e-09	down	0	0	170	383
PITG_12548T0	-11.1923	1.95748e-11	down	0	0	344	269
PITG_21222T0	-11.1556	1.10759e-11	down	0	0	387	235
PITG_04974T0	-11.1524	3.06336e-10	down	0	0	239	312
PITG_02643T0	-11.1502	3.07313e-09	down	0	0	661	89
PITG_05532T0	-11.1417	7.78623e-11	down	0	0	540	150
PITG_13839T0	-11.1389	1.19333e-09	down	0	0	197	330
PITG_12619T0	-11.1105	4.72125e-09	down	0	0	158	342
PITG_17105T0	-11.1096	6.86371e-09	down	0	0	148	347
PITG_05474T0	-11.0753	2.19151e-10	down	0	0	249	284
PITG_04837T0	-10.9945	2.49893e-11	down	0	0	388	188
PITG_10903T0	-10.985	5.9395e-11	down	0	0	298	233
PITG_09376T0	-10.969	2.08268e-10	down	0	0	250	254
PITG_05409T0	-10.9366	7.65327e-10	down	0	0	209	267
PITG_11887T0	-10.8974	1.7069e-09	down	0	0	186	269
PITG_21581T0	-10.8655	6.17377e-06	down	0	0	20	348
PITG_03480T0	-10.8273	9.03556e-08	down	0	0	90	302
PITG_12981T0	-10.819	9.09321e-08	down	0	0	90	300
PITG_18567T0	-10.8025	3.21139e-08	down	0	0	113	284
PITG_07797T0	-10.7762	8.29166e-11	down	0	0	329	164
PITG_01134T0	-10.7569	5.9479e-06	down	0	0	22	321
PITG_15902T0	-10.6574	1.78739e-07	down	0	0	79	269
PITG_03260T0	-10.6418	3.8178e-07	down	0	0	65	273
PITG_02912T0	-10.6413	4.7766e-07	down	0	0	61	275
PITG_14599T0	-10.6261	2.82655e-09	down	0	0	173	213
PITG_05226T0	-10.6137	1.66174e-08	down	0	0	130	233
PITG_00284T0	-10.5189	1.76507e-06	down	0	0	42	260
PITG_01661T0	-10.5092	6.40558e-06	down	0	0	25	267
PITG_18477T0	-10.509	7.63519e-06	down	0	0	23	268
PITG_02203T0	-10.4821	1.97874e-07	down	0	0	80	233
PITG_01361T0	-10.4475	7.32509e-08	down	0	0	100	216
PITG_19110T0	-10.4066	9.48257e-10	down	0	0	213	149
PITG_01819T0	-10.3684	8.51283e-05	down	1	0	2	674
PITG_16684T0	-10.3626	5.51339e-08	down	0	0	107	197
PITG_10751T0	-10.3423	4.30844e-15	down	3	2	736	2963
PITG_21223T0	-10.3226	1.037e-09	down	0	0	236	122
PITG_17345T0	-10.3128	1.33315e-05	down	0	0	20	234
PITG_06876T0	-10.2892	1.34834e-09	down	0	0	214	128
PITG_17787T0	-10.2874	1.5579e-09	down	0	0	204	133
PITG_03295T0	-10.2673	3.12348e-08	down	0	0	120	174
PITG_11650T0	-10.246	1.67615e-09	down	0	0	210	123
PITG_12499T0	-10.2448	2.48051e-09	down	0	0	187	135
PITG_00082T0	-10.2297	4.55441e-06	down	0	0	34	213
PITG_07243T0	-10.1817	5.16919e-05	down	0	0	10	218
PITG_16613T0	-10.1691	3.11931e-07	down	0	0	77	181
PITG_00004T0	-10.1077	2.61146e-11	down	2	0	408	893
PITG_16062T0	-10.1035	4.59579e-09	down	0	0	176	119
PITG_08718T0	-10.0905	2.16039e-06	down	0	0	47	185
PITG_11107T0	-10.0652	2.11416e-05	down	0	0	19	196
PITG_00577T0	-10.0403	2.82455e-07	down	0	0	81	160
PITG_10901T0	-10.0381	1.29705e-08	down	0	0	145	126
PITG_19554T0	-9.97697	7.56482e-06	down	0	0	32	177
PITG_10045T0	-9.97276	5.41537e-07	down	0	0	71	156
PITG_00978T0	-9.90341	0.00630776	down	0	0	0	184
PITG_16315T0	-9.87954	0.000473525	down	0	0	2	180
PITG_13296T0	-9.86804	1.52188e-07	down	0	0	246	50
PITG_03788T0	-9.86364	0.00660133	down	0	0	0	179
PITG_12798T0	-9.84886	2.62163e-07	down	0	0	251	45
PITG_10522T0	-9.84285	8.5197e-07	down	0	0	66	142
PITG_13291T0	-9.82371	5.66876e-07	down	0	0	73	136
PITG_07573T0	-9.82275	0.00691783	down	0	0	0	174
PITG_00324T0	-9.79765	0.00711975	down	0	0	0	171
PITG_21848T0	-9.77537	4.34792e-06	down	0	0	43	146
PITG_13225T0	-9.7461	0.0075535	down	0	0	0	165
PITG_04453T0	-9.7461	0.0075535	down	0	0	0	165
PITG_10353T0	-9.7285	0.00770767	down	0	0	0	163
PITG_09684T0	-9.72048	1.19171e-05	down	0	0	31	146
PITG_21502T0	-9.72041	9.19433e-08	down	0	0	109	105
PITG_16360T0	-9.69566	5.6366e-06	down	0	0	41	138
PITG_06840T0	-9.69405	4.80124e-08	down	0	0	128	92
PITG_11671T0	-9.6887	0.000176178	down	0	0	7	155
PITG_10968T0	-9.66049	3.04379e-07	down	0	0	87	110
PITG_11862T0	-9.64652	0.00846878	down	0	0	0	154
PITG_01314T0	-9.61152	1.83798e-07	down	0	0	98	99
PITG_09411T0	-9.60853	0.00884675	down	0	0	0	150
PITG_07324T0	-9.54994	1.50919e-07	down	0	0	105	89
PITG_02084T0	-9.54961	0.00946691	down	0	0	0	144
PITG_06887T0	-9.54941	1.94003e-11	down	0	2	411	593
PITG_08197T0	-9.53394	0.00758982	down	0	0	271	0
PITG_11446T0	-9.5336	1.43056e-06	down	0	0	64	109
PITG_08229T0	-9.53308	5.08575e-07	down	0	0	81	100
MSTRG.17265.12	-9.52942	0.00968927	down	0	0	0	142
PITG_01589T0	-9.5294	3.87715e-07	down	0	0	86	97
PITG_17208T0	-9.52563	6.39736e-13	down	3	5	556	2855
PITG_10871T0	-9.47173	3.22775e-05	down	0	0	24	124
PITG_07714T0	-9.45075	2.00323e-06	down	0	56	6978	19015
PITG_00050T0	-9.44572	0.0106682	down	0	0	0	134
PITG_15624T0	-9.41304	0.0110767	down	0	0	0	131
PITG_13120T0	-9.4016	5.97699e-06	down	0	0	46	106
PITG_21744T0	-9.39518	1.85191e-07	down	0	0	130	61
PITG_22764T0	-9.39083	0.011363	down	0	0	0	129
PITG_09483T0	-9.38683	1.07481e-06	down	0	0	72	91
MSTRG.3021.30	-9.37341	5.94256e-07	down	0	0	83	84
PITG_05832T0	-9.37324	3.7761e-05	down	0	0	24	115
PITG_13153T0	-9.34536	0.0119724	down	0	0	0	125
PITG_05127T0	-9.33891	2.4295e-07	down	0	0	115	64
PITG_09135T0	-9.28644	0.0128103	down	0	0	0	120
PITG_03201T0	-9.24989	0.0133586	down	0	0	0	117
PITG_18250T0	-9.2375	0.0135497	down	0	0	0	116
PITG_16909T0	-9.225	0.0137451	down	0	0	0	115
PITG_01605T0	-9.19967	0.0141497	down	0	0	0	113
PITG_19667T0	-9.1739	0.0145733	down	0	0	0	111
PITG_03702T0	-9.16083	0.0147927	down	0	0	0	110
PITG_13753T0	-9.13797	0.000537696	down	0	0	200	3
PITG_14619T0	-9.13434	0.0152475	down	0	0	0	108
PITG_09943T0	-9.12766	1.36393e-09	down	5	0	389	1156
PITG_08876T0	-9.10736	0.0157247	down	0	0	0	106
PITG_05814T0	-9.09591	0.0129064	down	0	0	200	0
MSTRG.27620.1	-9.08365	3.7336e-09	down	3	2	131	1330
PITG_01113T0	-9.05792	3.55747e-06	down	0	0	62	70
PITG_06491T0	-9.04566	0.000485277	down	0	0	7	98
PITG_11761T0	-9.04138	2.12529e-05	down	0	0	37	82
MSTRG.1149.4	-9.03448	0.000133363	down	0	0	17	92
PITG_18755T0	-9.03376	1.67804e-14	down	6	0	1096	968
PITG_00473T0	-9.02324	0.0173066	down	0	0	0	100
PITG_22089T0	-9.00678	6.62006e-11	down	22	8	812	7301
PITG_08040T0	-8.99581	1.65862e-06	down	0	0	84	54
PITG_19364T0	-8.98614	1.94922e-06	down	0	0	79	56
PITG_04382T0	-8.96759	2.83684e-05	down	0	0	35	78
PITG_02238T0	-8.95297	2.28257e-06	down	0	0	103	41
PITG_12181T0	-8.93598	0.0156495	down	0	0	179	0
PITG_00130T0	-8.93392	0.0191534	down	0	0	0	94
PITG_19813T0	-8.93258	3.1838e-06	down	0	0	108	37
PITG_08503T0	-8.91722	3.88906e-05	down	0	0	144	17
PITG_15292T0	-8.89513	0.0164357	down	0	0	174	0
PITG_15153T0	-8.87739	5.78529e-05	down	0	0	143	15
PITG_19762T0	-8.87114	0.0205622	down	0	0	0	90
PITG_00608T0	-8.84736	8.70426e-07	down	39	0	3246	6770
MSTRG.15821.101	-8.84689	7.58984e-05	down	0	0	26	75
MSTRG.13505.1	-8.79555	1.45347e-05	down	0	2	30	479
PITG_12279T0	-8.78862	0.0225636	down	0	0	0	85
PITG_08935T0	-8.78121	6.44376e-06	down	0	0	64	51
PITG_07319T0	-8.77375	0.000481433	down	0	0	10	79
PITG_22670T0	-8.70645	3.90796e-05	down	1	0	28	200
PITG_06001T0	-8.7011	0.0248854	down	0	0	0	80
PITG_13775T0	-8.68294	0.0253942	down	0	0	0	79
PITG_21577T0	-8.67878	5.1598e-06	down	3	1	17	816
PITG_17872T0	-8.66444	8.38529e-06	down	0	0	76	38
PITG_06792T0	-8.65776	0.000390252	down	0	0	134	7
MSTRG.27616.1	-8.64112	9.70267e-05	down	1	0	17	196
PITG_10783T0	-8.63598	2.93465e-05	down	0	0	43	54
PITG_06831T0	-8.62688	5.06382e-06	down	4	3	15	1424
PITG_18719T0	-8.6154	0.000226275	down	0	0	124	10
PITG_14415T0	-8.60058	8.42933e-05	down	0	0	30	59
PITG_12795T0	-8.58872	0.00179108	down	0	0	4	72
PITG_16103T0	-8.56497	2.20724e-06	down	8	0	162	1363
PITG_00299T0	-8.55588	1.92947e-07	down	0	1	188	99
PITG_08301T0	-8.52879	0.0301172	down	0	0	0	71
PITG_10440T0	-8.52176	0.000647301	down	0	0	11	65
PITG_10742T0	-8.5201	0.000116655	down	0	0	28	56
PITG_09160T0	-8.51839	2.00015e-09	down	4	1	183	824
PITG_04511T0	-8.51093	5.55147e-05	down	0	0	95	20
PITG_12522T0	-8.49737	0.000172931	down	0	0	24	57
PITG_01090T0	-8.48775	0.00209701	down	0	0	4	67
PITG_11976T0	-8.47832	3.79118e-05	down	0	0	45	45
PITG_10378T0	-8.46646	0.0322456	down	0	0	0	68
PITG_09484T0	-8.45508	2.55383e-14	down	4	0	608	383
PITG_10750T0	-8.42837	2.51734e-13	down	59	74	4737	21832
PITG_08137T0	-8.40963	0.000296602	down	0	0	20	55
PITG_15044T0	-8.39453	3.16818e-05	down	0	0	64	31
PITG_15999T0	-8.36625	3.67627e-05	down	0	0	56	34
PITG_05091T0	-8.35619	0.036347	down	0	0	0	63
PITG_19229T0	-8.35619	0.036347	down	0	0	0	63
PITG_01195T0	-8.30961	0.0382156	down	0	0	0	61
PITG_03104T0	-8.30961	0.0382156	down	0	0	0	61
PITG_13374T0	-8.30735	6.89865e-09	down	24	9	430	5013
PITG_06937T0	-8.29698	0.00732174	down	0	0	1	60
PITG_14549T0	-8.28574	0.0392058	down	0	0	0	60
PITG_12788T0	-8.28449	1.61937e-05	down	0	1	55	137
PITG_15903T0	-8.27519	2.22205e-21	down	5	8	1253	1482
PITG_16908T0	-8.26498	6.85719e-05	down	0	0	46	35
PITG_00744T0	-8.26353	0.000438434	down	0	0	93	10
PITG_10118T0	-8.26148	0.0402359	down	0	0	0	59
PITG_15697T0	-8.26148	0.0402359	down	0	0	0	59
PITG_09896T0	-8.23807	0.00213795	down	0	0	6	55
PITG_16319T0	-8.23595	0.000316192	down	0	0	23	46
PITG_02673T0	-8.21549	7.89625e-05	down	0	0	61	25
PITG_12167T0	-8.21168	0.0424245	down	0	0	0	57
PITG_03915T0	-8.21013	0.000117551	down	0	0	70	20
PITG_17092T0	-8.19547	9.97807e-05	down	2	4	3	948
PITG_10370T0	-8.18091	0.000169565	down	0	3	12	486
PITG_18442T0	-8.16797	9.03206e-05	down	0	0	50	29
PITG_00398T0	-8.16748	0.00623647	down	0	0	103	1
PITG_10635T0	-8.16011	0.04478	down	0	0	0	55
PITG_06914T0	-8.1461	0.00898112	down	0	0	1	54
PITG_02548T0	-8.14388	0.00014651	down	0	0	37	35
PITG_10002T0	-8.13361	0.0460461	down	0	0	0	54
PITG_16477T0	-8.13361	0.0460461	down	0	0	0	54
PITG_17117T0	-8.13306	0.00604669	down	0	0	2	53
PITG_01869T0	-8.12767	0.000107841	down	0	0	49	28
PITG_00436T0	-8.10662	0.0473676	down	0	0	0	53
MSTRG.22114.2	-8.08895	0.00732246	down	2	0	0	262
PITG_22374T0	-8.07912	0.0487479	down	0	0	0	52
PITG_07645T0	-8.02274	0.0450674	down	0	0	95	0
PITG_03532T0	-8.00451	0.000402396	down	0	0	67	14
PITG_00158T0	-7.9784	0.00576213	down	0	0	3	47
PITG_02348T0	-7.96946	0.0015323	down	0	0	12	42
PITG_12832T0	-7.94454	6.05327e-13	down	13	16	965	3275
MSTRG.8061.2	-7.94331	1.25765e-07	down	14	2	220	1806
PITG_18446T0	-7.92689	0.00383408	down	0	0	83	3
MSTRG.27615.1	-7.88607	5.92522e-05	down	1	0	40	101
PITG_11668T0	-7.85428	8.06498e-11	down	10	7	403	1818
PITG_09649T0	-7.83595	7.05925e-06	down	6	0	100	607
PITG_01973T0	-7.82417	0.000134315	down	37	0	383	3752
PITG_05002T0	-7.80711	0.00070405	down	0	0	25	30
MSTRG.3083.5	-7.80626	0.000655699	down	0	0	55	14
PITG_16100T0	-7.72412	2.14472e-05	down	0	16	471	1700
PITG_13001T0	-7.71402	1.33053e-10	down	54	39	1623	9226
MSTRG.24980.7	-7.70794	0.000744958	down	0	0	29	25
MSTRG.13763.1	-7.706	0.00308189	down	0	0	10	35
PITG_20910T0	-7.57071	0.000113045	down	0	10	100	1039
PITG_02625T0	-7.56032	0.00111239	down	0	0	31	20
PITG_10706T0	-7.53897	0.00160152	down	0	0	45	12
PITG_08538T0	-7.53286	0.000871515	down	0	5	8	525
PITG_00460T0	-7.51677	0.0037842	down	4	14	0	1827
PITG_06769T0	-7.51032	0.0039302	down	0	0	55	6
PITG_04049T0	-7.50066	9.36531e-07	down	25	11	166	3201
PITG_21303T0	-7.4799	0.00274811	down	0	0	16	26
PITG_10773T0	-7.47629	0.00150974	down	0	0	29	19
PITG_03243T0	-7.46388	7.72557e-05	down	0	22	510	1973
PITG_04090T0	-7.46209	4.66286e-05	down	1	1	20	174
PITG_06702T0	-7.45276	2.62564e-05	down	0	17	555	1423
PITG_16040T0	-7.40933	0.00478975	down	0	0	11	27
PITG_22724T0	-7.39134	1.20244e-05	down	1	2	31	253
PITG_06087T0	-7.36541	1.17177e-08	down	21	16	402	2947
PITG_13509T0	-7.35419	2.91633e-07	down	6	10	136	1333
MSTRG.8485.3	-7.3471	0.00456726	down	0	0	46	7
PITG_16248T0	-7.34044	0.00597362	down	0	0	10	26
MSTRG.20358.1	-7.33729	1.85711e-06	down	10	8	79	1469
PITG_18579T0	-7.32748	1.60326e-20	down	5	8	1290	429
MSTRG.20148.2	-7.32656	0.00252337	down	0	0	32	14
PITG_15240T0	-7.32488	5.13861e-07	down	9	0	338	516
PITG_16920T0	-7.30573	0.0170991	down	0	2	0	180
PITG_13020T0	-7.29781	0.000226347	down	102	0	3181	5882
PITG_00312T0	-7.28563	0.00324136	down	0	0	21	19
PITG_02866T0	-7.26313	0.0033203	down	0	0	22	18
PITG_10365T0	-7.23568	0.0159007	down	4	0	0	287
PITG_14905T0	-7.23406	0.000111884	down	0	7	78	561
MSTRG.11633.1	-7.2146	0.0267163	down	0	1	0	82
PITG_13452T0	-7.21289	8.48504e-07	down	11	12	126	1731
MSTRG.2211.1	-7.21112	0.017726	down	0	0	3	27
PITG_14371T0	-7.18916	7.71043e-09	down	8	6	203	951
PITG_22825T0	-7.17642	1.34039e-05	down	2	6	40	612
PITG_09766T0	-7.15437	1.91675e-07	down	6	3	102	600
PITG_10097T0	-7.13122	4.52271e-06	down	14	0	453	697
PITG_14075T0	-7.11017	0.00170637	down	26	0	35	1676
PITG_02184T0	-7.10245	0.00571782	down	0	0	18	17
MSTRG.20208.3	-7.07998	0.0181784	down	0	0	4	24
MSTRG.28200.4	-7.06616	0.00796162	down	0	0	13	19
PITG_02996T0	-7.04713	0.00652463	down	0	0	18	16
PITG_11572T0	-7.03402	3.67663e-06	down	45	38	249	5528
MSTRG.22121.1	-7.03251	0.00697621	down	1	0	2	66
PITG_07143T0	-7.02289	1.42374e-07	down	90	63	990	9732
MSTRG.15480.3	-7.02059	0.00881483	down	0	0	34	7
MSTRG.6643.1	-6.92188	0.00984424	down	0	0	29	8
PITG_12793T0	-6.91422	5.03078e-05	down	5	2	20	416
PITG_11278T0	-6.90507	1.3478e-10	down	23	25	788	2616
PITG_17354T0	-6.88451	0.0128455	down	0	0	11	17
PITG_14908T0	-6.88291	2.23582e-06	down	43	4	457	2429
PITG_11916T0	-6.8807	3.47164e-09	down	45	24	810	3711
PITG_11421T0	-6.84829	3.94554e-06	down	25	19	148	2546
PITG_10769T0	-6.84411	1.04775e-07	down	17	22	326	2209
PITG_10663T0	-6.8386	3.85734e-12	down	14	6	488	903
MSTRG.8484.4	-6.83646	0.0357147	down	0	0	2	21
PITG_10153T0	-6.82419	1.17751e-08	down	63	51	1089	6134
PITG_04249T0	-6.81113	0.0114657	down	0	0	22	10
PITG_01557T0	-6.80301	6.13851e-05	down	0	16	494	768
PITG_06962T0	-6.78822	7.94206e-13	down	16	12	626	1273
PITG_18327T0	-6.78018	0.0190028	down	0	0	8	17
PITG_08194T0	-6.77256	0.0283179	down	0	0	4	19
PITG_02979T0	-6.75253	0.0151441	down	0	0	26	7
PITG_07086T0	-6.74082	4.09406e-10	down	30	37	974	3287
PITG_13173T0	-6.73572	3.43767e-05	down	0	17	879	580
PITG_17316T0	-6.72972	3.69939e-07	down	22	19	256	2132
PITG_23129T0	-6.72748	1.08006e-06	down	2	3	69	245
PITG_02800T0	-6.68972	3.67997e-19	down	10	4	651	394
PITG_03748T0	-6.67733	0.00073846	down	0	73	2163	3190
PITG_07381T0	-6.67345	1.26424e-10	down	78	86	2377	7580
PITG_20604T0	-6.67219	0.0244891	down	0	0	7	16
PITG_16203T0	-6.66947	1.67294e-09	down	75	67	1627	6687
PITG_13376T0	-6.65636	1.90866e-09	down	71	54	1407	5786
PITG_12872T0	-6.64837	0.000227134	down	4	5	10	473
PITG_17013T0	-6.62663	0.0129673	down	47	89	0	7280
PITG_01860T0	-6.60801	0.000592178	down	33	0	297	1363
PITG_22799T0	-6.59659	7.27048e-12	down	39	27	1122	2702
PITG_11685T0	-6.58532	2.73983e-09	down	20	7	397	1091
PITG_04085T0	-6.5705	0.0222399	down	0	0	12	12
PITG_04086T0	-6.5705	0.0222399	down	0	0	12	12
PITG_16134T0	-6.56532	0.0243295	down	0	0	10	13
PITG_04343T0	-6.55237	2.61294e-08	down	26	14	385	1710
PITG_06104T0	-6.54993	0.0217877	down	0	0	19	8
PITG_00821T0	-6.54312	6.86662e-06	down	28	15	140	1967
PITG_12595T0	-6.53346	0.0232226	down	0	0	13	11
PITG_17309T0	-6.50318	0.00220735	down	0	8	20	406
PITG_23123T0	-6.49065	2.13953e-10	down	16	12	425	1080
PITG_03850T0	-6.44268	0.00141968	down	131	0	2410	4095
PITG_17899T0	-6.41654	0.0287441	down	0	0	16	8
PITG_07397T0	-6.39748	3.54218e-05	down	6	4	33	417
PITG_20548T0	-6.39327	2.81992e-05	down	0	8	254	249
MSTRG.8859.7	-6.3927	0.0358691	down	0	0	8	12
PITG_10741T0	-6.38813	0.00258052	down	0	1	19	35
PITG_14003T0	-6.38762	2.08749e-06	down	20	36	295	2376
PITG_15453T0	-6.36905	0.000762728	down	1	3	8	176
PITG_08009T0	-6.35105	5.09907e-05	down	9	0	151	273
PITG_17501T0	-6.2976	0.000115948	down	28	1	179	993
PITG_14711T0	-6.27819	5.29405e-06	down	10	6	79	595
PITG_19037T0	-6.26858	0.000959036	down	52	0	663	1541
MSTRG.24638.1	-6.2436	3.01803e-07	down	2	12	279	444
PITG_14645T0	-6.24135	7.3471e-05	down	5	4	26	340
PITG_22592T0	-6.24135	7.3471e-05	down	5	4	26	340
PITG_18592T0	-6.24135	7.3471e-05	down	5	4	26	340
PITG_20736T0	-6.23407	3.70946e-10	down	16	13	398	925
PITG_14465T0	-6.20095	0.00021159	down	13	5	23	653
PITG_23131T0	-6.18149	8.01001e-10	down	321	233	5827	17695
PITG_06458T0	-6.16926	1.29269e-06	down	4	1	83	138
PITG_05829T0	-6.1488	1.87743e-08	down	14	20	361	1097
PITG_19010T0	-6.14545	4.85527e-07	down	18	27	309	1542
PITG_05807T0	-6.14392	7.76925e-08	down	29	35	510	2129
PITG_21059T0	-6.09209	0.00134413	down	14	0	67	418
PITG_14904T0	-6.06113	5.20671e-06	down	168	60	878	7137
PITG_19544T0	-6.04945	2.98148e-05	down	7	1	63	228
PITG_04202T0	-6.04598	0.00816253	down	2	0	5	62
PITG_03943T0	-6.04532	0.00200142	down	0	10	52	352
PITG_04475T0	-6.01597	7.99209e-08	down	30	17	369	1359
PITG_13003T0	-6.01339	5.46625e-08	down	326	147	3559	13537
PITG_05881T0	-6.01199	5.77604e-09	down	19	23	449	1199
MSTRG.10538.1	-6.00166	0.000127895	down	0	5	104	126
PITG_02208T0	-5.98302	6.82879e-09	down	62	81	1382	4085
PITG_14903T0	-5.97631	3.72408e-06	down	278	149	1588	12832
PITG_07558T0	-5.9589	1.75749e-08	down	9	9	202	481
PITG_02863T0	-5.90826	0.00477301	down	0	105	1272	2985
PITG_18325T0	-5.89181	4.29928e-08	down	66	33	777	2573
PITG_23042T0	-5.89128	3.55227e-06	down	14	14	137	800
PITG_06950T0	-5.88643	0.000370361	down	24	0	815	244
PITG_09949T0	-5.87752	1.17265e-07	down	10	6	154	402
PITG_07741T0	-5.84865	0.0149009	down	1	0	7	26
MSTRG.21554.1	-5.83891	0.000556005	down	5	1	18	161
PITG_13160T0	-5.80706	0.00350228	down	20	0	64	496
PITG_06166T0	-5.79227	0.00221176	down	7	0	30	170
PITG_03244T0	-5.78491	2.80078e-07	down	635	544	6615	30369
PITG_02574T0	-5.78169	0.00122227	down	0	31	794	568
PITG_16958T0	-5.76439	2.85392e-06	down	163	73	1004	5940
PITG_10244T0	-5.76047	8.44092e-05	down	3	4	33	184
PITG_11584T0	-5.75952	7.04921e-05	down	452	228	1133	18075
PITG_13342T0	-5.75343	4.88582e-06	down	20	18	164	984
PITG_02565T0	-5.74984	1.15849e-08	down	44	44	750	2091
PITG_01849T0	-5.74653	4.87474e-08	down	8	23	412	696
PITG_03154T0	-5.74052	0.00212687	down	0	31	422	736
PITG_09218T0	-5.73582	0.000229026	down	34	18	61	1377
PITG_14057T0	-5.69679	2.53926e-11	down	28	33	786	1260
MSTRG.15566.2	-5.69505	0.000378469	down	0	5	88	100
PITG_09849T0	-5.68354	7.47056e-09	down	37	14	525	1040
PITG_21623T0	-5.6529	9.4244e-05	down	21	30	102	1317
PITG_00557T0	-5.63451	0.000771298	down	23	0	339	363
PITG_14961T0	-5.61971	4.47968e-08	down	80	104	1393	4080
PITG_14962T0	-5.61971	4.47968e-08	down	80	104	1393	4080
PITG_14954T0	-5.61941	4.47731e-08	down	80	104	1393	4079
PITG_14959T0	-5.61941	4.47731e-08	down	80	104	1393	4079
PITG_11461T0	-5.61228	0.00013544	down	85	25	194	2564
PITG_15235T0	-5.60876	1.51936e-05	down	15	6	94	467
PITG_13122T0	-5.60821	3.41049e-09	down	333	460	7315	16799
PITG_12361T0	-5.59907	1.5868e-10	down	49	51	1071	1986
PITG_09837T0	-5.58727	0.0154704	down	1	0	11	19
PITG_04387T0	-5.58697	0.000589523	down	2	2	17	92
PITG_22851T0	-5.57957	0.0140767	down	0	1	13	19
PITG_05339T0	-5.57347	3.94925e-05	down	69	41	254	2544
PITG_16912T0	-5.56962	0.00447194	down	0	7	31	174
PITG_09557T0	-5.55606	0.0111079	down	2	0	8	42
PITG_10257T0	-5.52954	0.000265663	down	1	5	40	132
PITG_07899T0	-5.52207	5.48622e-06	down	14	18	154	700
PITG_13407T0	-5.51572	1.53092e-10	down	7	18	498	360
PITG_15904T0	-5.515	3.38795e-11	down	50	49	1093	1799
PITG_04440T0	-5.50937	0.00756418	down	1	2	3	72
PITG_23179T0	-5.50931	0.000596527	down	12	0	150	182
PITG_01253T0	-5.49618	1.25576e-06	down	65	54	568	2494
PITG_10686T0	-5.48691	0.000243026	down	5	0	120	46
PITG_07085T0	-5.48458	0.0279284	down	3	3	0	141
PITG_04396T0	-5.46603	1.02064e-05	down	28	12	165	805
PITG_04952T0	-5.44566	0.00267795	down	1	2	10	65
PITG_23077T0	-5.43538	2.79585e-07	down	95	68	918	3157
PITG_11249T0	-5.4298	2.74756e-05	down	496	623	2926	24079
PITG_04376T0	-5.41781	0.00378962	down	0	45	841	671
PITG_06538T0	-5.41653	1.10841e-11	down	15	6	340	276
PITG_08804T0	-5.40525	1.49162e-08	down	47	17	589	1049
PITG_08640T0	-5.39494	2.37733e-10	down	30	49	931	1296
PITG_07847T0	-5.39122	0.000287843	down	10	8	33	375
PITG_11247T0	-5.37706	2.62834e-05	down	453	439	2264	18235
PITG_14421T0	-5.37147	0.00639404	down	0	24	131	505
PITG_17142T0	-5.36724	0.000986976	down	0	7	113	105
PITG_13045T0	-5.36604	2.20014e-06	down	19	6	170	426
PITG_14574T0	-5.36558	0.00145721	down	21	0	248	280
PITG_03136T0	-5.36162	1.39211e-06	down	574	575	5151	22092
MSTRG.2135.1	-5.35865	0.0130563	down	0	5	10	112
PITG_14076T0	-5.35755	0.000230871	down	155	65	294	4379
PITG_10799T0	-5.35668	1.33859e-05	down	46	37	271	1623
PITG_11282T0	-5.35346	3.31149e-07	down	144	169	1774	5840
PITG_17799T0	-5.35172	5.04906e-05	down	3	3	43	106
PITG_04505T0	-5.34932	0.00547311	down	33	0	156	553
PITG_03041T0	-5.34803	2.11574e-05	down	154	91	676	4743
PITG_17606T0	-5.34438	1.27686e-05	down	22	25	176	916
PITG_08946T0	-5.3426	0.0067903	down	0	6	25	126
PITG_17848T0	-5.33597	2.96342e-06	down	123	93	871	4056
PITG_09831T0	-5.32991	4.24933e-05	down	50	46	236	1894
MSTRG.20743.2	-5.31315	0.00672999	down	38	0	161	628
PITG_07710T0	-5.30508	2.00512e-05	down	248	99	1054	6326
PITG_03950T0	-5.30372	0.00275778	down	10	0	60	157
PITG_00407T0	-5.28878	0.0137734	down	0	243	4208	3296
PITG_14626T0	-5.28426	2.01684e-08	down	45	86	1203	2132
PITG_11936T0	-5.26273	4.24036e-05	down	95	64	378	2941
PITG_02889T0	-5.25443	0.000744163	down	5	0	70	56
PITG_21659T0	-5.24937	0.0151042	down	0	8	13	168
PITG_14964T0	-5.24922	8.90686e-08	down	177	196	2325	6264
PITG_07578T0	-5.23518	6.31332e-06	down	49	26	299	1280
PITG_14965T0	-5.23515	1.04765e-07	down	158	175	2046	5543
PITG_09224T0	-5.23308	1.50167e-06	down	153	82	1073	3931
PITG_07134T0	-5.22839	2.02443e-12	down	148	263	5644	5355
PITG_17063T0	-5.22281	2.46375e-05	down	21	11	115	548
PITG_03978T0	-5.22162	0.00316674	down	0	23	377	297
PITG_10392T0	-5.21745	0.00924742	down	0	11	37	216
PITG_08780T0	-5.21702	2.73922e-05	down	58	167	947	4115
PITG_16698T0	-5.2104	0.00847659	down	0	86	1533	1039
MSTRG.21299.2	-5.20972	0.00144473	down	0	7	113	88
PITG_17400T0	-5.20656	0.00021073	down	457	277	989	13342
MSTRG.16247.1	-5.2028	0.000119856	down	68	20	203	1500
PITG_04398T0	-5.20193	7.16641e-08	down	72	50	769	1910
PITG_21022T0	-5.18981	2.31306e-06	down	315	170	2035	7934
PITG_10765T0	-5.18516	6.24614e-06	down	162	101	940	4408
PITG_14407T0	-5.17843	0.00362937	down	9	0	51	129
PITG_07711T0	-5.16165	4.4314e-05	down	517	264	1841	13210
MSTRG.5386.1	-5.15914	1.91989e-05	down	42	40	259	1398
PITG_21585T0	-5.15874	6.61496e-08	down	3	6	176	79
PITG_16983T0	-5.1562	1.47981e-07	down	18	13	220	456
PITG_15151T0	-5.15008	9.27018e-05	down	26	28	124	945
PITG_09647T0	-5.14328	2.5911e-06	down	46	30	339	1202
PITG_02332T0	-5.14078	0.000143399	down	38	11	121	794
MSTRG.1840.1	-5.13778	0.0214682	down	1	1	2	36
PITG_15843T0	-5.13117	0.0109798	down	0	3	16	51
PITG_09210T0	-5.10819	1.35551e-08	down	24	28	417	729
PITG_03258T0	-5.10581	2.00659e-05	down	16	26	169	688
PITG_04779T0	-5.10286	0.0273048	down	4	0	4	64
PITG_02860T0	-5.07837	0.000250975	down	28	21	81	814
PITG_02830T0	-5.0767	3.02561e-08	down	11	15	235	343
PITG_21816T0	-5.07578	0.000343112	down	6	73	534	1239
PITG_04266T0	-5.06427	4.44938e-06	down	19	7	151	358
MSTRG.12208.1	-5.05178	0.00206687	down	3	2	13	79
PITG_09845T0	-5.05106	7.25391e-06	down	9	24	217	485
PITG_14364T0	-5.05093	1.22258e-05	down	91	55	482	2223
PITG_06936T0	-5.04498	0.0306744	down	6	8	468	0
PITG_13574T0	-5.04258	7.32966e-05	down	28	6	136	480
PITG_00745T0	-5.04097	0.0492005	down	0	1	28	3
PITG_20421T0	-5.04074	0.00337495	down	2	1	13	44
PITG_09216T0	-5.04007	0.000273585	down	69	44	162	1822
PITG_06863T0	-5.03794	0.0301598	down	0	234	679	4099
PITG_02430T0	-5.02918	0.0177781	down	0	5	12	87
PITG_06871T0	-5.02618	0.0042971	down	0	13	136	172
PITG_09643T0	-5.02083	2.23325e-07	down	173	229	2330	5725
PITG_15899T0	-5.01945	0.0053237	down	0	28	490	267
PITG_16204T0	-5.00838	1.98987e-07	down	468	184	3889	8474
PITG_12796T0	-4.99457	0.00640997	down	6	0	144	16
PITG_19656T0	-4.98987	0.0322744	down	8	5	403	0
PITG_05211T0	-4.98967	4.39371e-12	down	71	79	1472	1741
PITG_13002T0	-4.98958	0.000673044	down	87	81	158	2708
PITG_13184T0	-4.96995	0.00788436	down	0	18	495	65
PITG_10292T0	-4.95997	7.45373e-05	down	4	20	165	330
PITG_01282T0	-4.93662	2.89082e-09	down	349	416	5610	9462
PITG_06860T0	-4.93049	1.97381e-17	down	270	304	6861	5639
PITG_08672T0	-4.92507	0.00982422	down	54	0	341	594
PITG_14294T0	-4.91432	1.06916e-05	down	34	81	567	1598
PITG_12993T0	-4.91357	0.00593176	down	0	15	145	184
PITG_11893T0	-4.9024	0.0043096	down	4	2	9	87
PITG_00149T0	-4.90196	0.0200376	down	48	0	86	631
PITG_23076T0	-4.89471	1.36728e-06	down	28	10	236	443
PITG_15956T0	-4.89192	5.17099e-08	down	8	20	328	280
PITG_13489T0	-4.89115	9.94432e-07	down	278	246	2326	6888
PITG_12514T0	-4.8882	0.0161426	down	0	115	2108	866
PITG_13373T0	-4.88156	1.97249e-06	down	161	118	1154	3642
PITG_16275T0	-4.87376	7.54084e-06	down	183	105	1009	3778
PITG_00095T0	-4.87182	0.0177605	down	2	0	15	21
PITG_10552T0	-4.86588	7.89204e-07	down	77	81	768	2021
PITG_03431T0	-4.8523	6.84135e-07	down	47	92	877	1716
PITG_19015T0	-4.8461	7.84831e-05	down	77	58	304	1849
MSTRG.12362.1	-4.84466	0.0166421	down	1	1	51	3
PITG_00416T0	-4.83998	2.0002e-08	down	45	74	922	1348
PITG_00291T0	-4.83412	0.0173495	down	2	0	36	9
PITG_11266T0	-4.83386	1.49932e-05	down	40	25	228	831
PITG_22157T0	-4.81714	1.25248e-05	down	49	41	310	1157
PITG_02230T0	-4.80739	0.00205398	down	2	92	1330	819
PITG_10405T0	-4.80723	2.64992e-05	down	27	15	147	523
PITG_10371T0	-4.79579	0.0102795	down	13	12	4	361
PITG_00226T0	-4.79105	0.00601731	down	1	139	1998	1193
PITG_02964T0	-4.78709	4.46334e-07	down	99	70	825	1973
PITG_22396T0	-4.78452	0.0132878	down	19	0	57	218
PITG_13636T0	-4.76941	8.35663e-07	down	286	273	2507	6666
PITG_15239T0	-4.76727	4.94168e-05	down	1654	1067	6423	34642
MSTRG.8495.6	-4.76432	0.000261344	down	52	60	193	1508
PITG_01204T0	-4.75591	0.000158589	down	5	27	730	100
PITG_02058T0	-4.75444	3.90326e-08	down	686	605	7217	14380
PITG_06886T0	-4.72277	0.0129283	down	0	23	144	275
PITG_00988T0	-4.72126	9.64695e-08	down	59	67	736	1369
PITG_00104T0	-4.71991	0.000365788	down	64	21	155	1034
PITG_11891T0	-4.69961	0.00261201	down	69	39	57	1401
MSTRG.1356.1	-4.6881	1.08294e-13	down	74	48	1124	1026
MSTRG.13291.1	-4.68378	0.010771	down	12	0	51	120
PITG_04388T0	-4.68317	0.00413328	down	11	3	15	171
PITG_09173T0	-4.68124	0.000268533	down	18	3	90	217
PITG_06194T0	-4.67693	3.51726e-11	down	964	747	12499	16105
PITG_06817T0	-4.67398	0.0239139	down	0	140	1603	1229
PITG_11341T0	-4.67182	8.63657e-07	down	24	10	211	327
PITG_02331T0	-4.67124	0.0218322	down	22	0	40	244
PITG_04123T0	-4.66564	0.00231648	down	101	36	89	1689
PITG_05727T0	-4.65899	3.60394e-05	down	66	49	322	1333
PITG_00311T0	-4.65824	0.0193553	down	0	5	21	61
PITG_20331T0	-4.65217	3.49177e-11	down	18	28	510	350
PITG_22864T0	-4.64325	9.77008e-05	down	2	3	61	34
PITG_23241T0	-4.64325	9.77008e-05	down	2	3	61	34
PITG_08339T0	-4.64075	0.000789547	down	109	171	334	3575
PITG_09826T0	-4.63984	1.12725e-05	down	30	4	390	208
PITG_04378T0	-4.62588	6.20442e-05	down	136	81	527	2462
PITG_07522T0	-4.62511	2.78791e-06	down	20	13	166	332
PITG_22676T0	-4.61321	0.0490138	down	4	0	4	45
PITG_05966T0	-4.59114	0.000674412	down	8	11	42	222
PITG_20346T0	-4.58001	9.54057e-06	down	15	17	145	328
PITG_02540T0	-4.57016	0.0178567	down	0	55	621	430
MSTRG.18954.2	-4.56422	0.0077634	down	5	0	48	32
PITG_09660T0	-4.56264	0.000243103	down	27	19	97	510
PITG_15228T0	-4.54947	2.7116e-05	down	20	3	196	161
PITG_15238T0	-4.54884	2.38751e-05	down	274	180	1283	4784
PITG_01053T0	-4.54116	1.44066e-08	down	53	45	594	876
PITG_17300T0	-4.53234	0.0279996	down	3	0	13	27
PITG_17388T0	-4.51446	2.87346e-06	down	31	9	248	325
PITG_05426T0	-4.51415	0.0290915	down	0	84	447	877
PITG_11262T0	-4.48245	0.00210824	down	8	5	22	138
PITG_00708T0	-4.47431	2.46497e-06	down	2223	1993	15766	40627
PITG_11364T0	-4.47278	6.09761e-07	down	156	99	1129	2311
PITG_01131T0	-4.47125	7.44704e-16	down	386	353	6266	5273
MSTRG.2269.1	-4.46918	0.011244	down	0	11	146	63
PITG_07379T0	-4.45307	2.29666e-05	down	36	39	251	734
PITG_01769T0	-4.45306	1.14872e-14	down	70	56	1075	868
PITG_16069T0	-4.45196	0.00434482	down	876	597	557	16293
PITG_20350T0	-4.44665	0.0163815	down	0	20	332	77
PITG_18487T0	-4.44541	2.11699e-11	down	118	134	1883	1911
PITG_01895T0	-4.4409	9.94581e-09	down	46	85	1044	989
PITG_04063T0	-4.43954	0.000217544	down	11	12	67	228
PITG_13031T0	-4.43459	0.0101021	down	20	0	194	103
PITG_16440T0	-4.42768	3.50876e-05	down	73	53	357	1213
PITG_05014T0	-4.42547	1.34527e-05	down	128	114	766	2311
PITG_21990T0	-4.42144	0.00040897	down	8	67	523	636
MSTRG.21130.1	-4.41797	0.0015014	down	13	5	34	176
PITG_17839T0	-4.40967	0.0178485	down	0	5	37	41
PITG_13029T0	-4.39201	0.00597677	down	10	163	370	1887
PITG_10309T0	-4.38433	8.9561e-05	down	10	18	109	258
PITG_22087T0	-4.38304	1.24792e-06	down	350	274	2467	5452
PITG_11000T0	-4.37416	0.0190445	down	0	17	107	147
PITG_09199T0	-4.37107	0.000525524	down	18	38	124	565
PITG_18186T0	-4.35901	5.9742e-07	down	50	135	1471	1313
PITG_03846T0	-4.34375	0.000872564	down	30	14	71	415
PITG_06560T0	-4.33739	0.000438067	down	65	95	281	1583
PITG_15609T0	-4.33707	5.88251e-07	down	23	54	567	551
PITG_15388T0	-4.32978	3.04612e-08	down	49	114	1835	825
PITG_13176T0	-4.32686	6.58705e-09	down	93	100	1126	1449
PITG_17759T0	-4.31713	4.19728e-05	down	22	29	175	449
PITG_03386T0	-4.30668	3.03135e-08	down	19	10	212	182
PITG_12196T0	-4.29941	1.47238e-05	down	30	33	231	533
PITG_04515T0	-4.29466	0.0145334	down	15	0	93	91
PITG_09342T0	-4.28477	0.00192838	down	289	312	493	5914
PITG_12179T0	-4.2809	1.59437e-06	down	94	72	661	1324
PITG_07449T0	-4.27749	4.63946e-06	down	220	218	1547	3644
PITG_00506T0	-4.2747	3.47851e-12	down	101	104	1463	1317
PITG_06484T0	-4.27387	4.40227e-05	down	21	8	121	219
PITG_15287T0	-4.26987	0.0376605	down	0	4	17	35
PITG_21481T0	-4.25568	0.0208312	down	0	19	149	131
PITG_19549T0	-4.25272	0.00165934	down	127	65	185	1760
PITG_02848T0	-4.24725	0.0258006	down	4	0	45	13
PITG_07063T0	-4.24118	0.0264936	down	15	0	45	111
PITG_09459T0	-4.23537	0.000560925	down	18	22	81	357
MSTRG.20978.1	-4.23134	0.00132414	down	12	22	61	313
MSTRG.7351.1	-4.22359	0.0123156	down	7	8	8	144
PITG_07848T0	-4.22108	0.00610117	down	77	58	56	1273
PITG_04468T0	-4.2193	8.11099e-06	down	60	35	344	724
PITG_15596T0	-4.21897	5.21646e-07	down	118	95	903	1585
PITG_00792T0	-4.21754	1.46428e-15	down	74	49	1029	637
MSTRG.13081.19	-4.21365	0.00038152	down	5	4	42	65
PITG_15753T0	-4.21147	3.24734e-07	down	8	12	164	111
PITG_22899T0	-4.21017	7.15551e-05	down	418	232	1548	5314
PITG_09185T0	-4.20899	0.00108231	down	38	13	86	426
PITG_08846T0	-4.20385	3.7031e-11	down	161	126	1776	1809
PITG_16705T0	-4.18924	2.1978e-05	down	1525	853	6742	18557
PITG_02457T0	-4.18906	6.22777e-07	down	60	111	955	1185
PITG_13584T0	-4.18039	2.94505e-05	down	17	34	223	384
PITG_17353T0	-4.17715	8.76364e-09	down	91	84	935	1164
PITG_09784T0	-4.17311	0.0214976	down	0	8	79	41
PITG_12129T0	-4.17236	5.00462e-09	down	86	168	2534	1151
PITG_16267T0	-4.16994	0.000525914	down	14	44	176	484
PITG_12533T0	-4.16611	0.000120918	down	106	40	378	1114
PITG_21924T0	-4.16114	0.00664984	down	15	3	24	146
PITG_22562T0	-4.15807	0.00142124	down	292	158	463	3843
PITG_14360T0	-4.1575	7.66145e-06	down	249	188	1404	3297
PITG_11942T0	-4.15445	2.08151e-05	down	314	293	1741	4739
PITG_06478T0	-4.15439	0.000525729	down	132	65	316	1611
PITG_19445T0	-4.1426	0.0278188	down	25	0	91	161
MSTRG.10886.1	-4.13887	0.0465952	down	1	1	5	16
PITG_12965T0	-4.13846	0.000101359	down	590	367	2094	7532
PITG_12470T0	-4.13551	0.0319801	down	0	46	504	203
PITG_06602T0	-4.13074	8.91583e-06	down	431	385	2561	6114
PITG_04115T0	-4.12093	0.0213941	down	5	3	5	69
PITG_13765T0	-4.11993	0.0263755	down	0	17	206	62
PITG_22343T0	-4.11924	0.00245466	down	163	97	212	2198
PITG_11888T0	-4.11903	0.0306786	down	0	19	98	139
PITG_14955T0	-4.11856	0.00112144	down	7	17	64	194
PITG_09701T0	-4.11347	0.0328179	down	0	6	33	42
PITG_17369T0	-4.10847	6.00562e-05	down	72	14	412	510
MSTRG.6348.1	-4.1084	1.4985e-05	down	28	39	258	481
PITG_01278T0	-4.09782	0.000258897	down	8	5	53	87
PITG_02252T0	-4.09559	8.62886e-08	down	848	934	8188	11771
PITG_06373T0	-4.09525	9.61996e-06	down	244	162	1271	2899
PITG_18377T0	-4.08806	0.00246622	down	5	1	53	23
PITG_03954T0	-4.08721	5.25671e-08	down	63	64	634	801
PITG_09235T0	-4.08445	8.14943e-06	down	12	15	133	173
PITG_01349T0	-4.08264	6.05331e-05	down	363	384	1854	5689
MSTRG.8495.5	-4.08255	0.0349849	down	0	31	163	218
PITG_10885T0	-4.08249	0.0394147	down	0	67	741	268
PITG_17800T0	-4.07978	0.000695794	down	11	3	56	89
PITG_16461T0	-4.07765	6.47303e-07	down	725	661	5399	9389
PITG_02411T0	-4.07717	0.0240032	down	8	0	45	41
PITG_11546T0	-4.07588	0.000188213	down	187	174	721	2805
PITG_12598T0	-4.0743	2.84491e-05	down	40	154	1368	1100
PITG_21456T0	-4.06603	1.62104e-06	down	160	135	1097	1995
PITG_13044T0	-4.06548	0.000805046	down	4	4	37	51
PITG_10793T0	-4.0646	0.000123157	down	7	15	102	146
PITG_12121T0	-4.06395	8.3125e-07	down	45	82	688	786
PITG_09377T0	-4.06152	1.11197e-05	down	66	167	1184	1511
PITG_11898T0	-4.05528	0.00121723	down	94	78	207	1378
PITG_22975T0	-4.05095	0.0368762	down	7	0	24	43
PITG_21317T0	-4.04552	0.00825805	down	11	10	16	173
MSTRG.15566.1	-4.04376	0.00743547	down	2	4	18	44
PITG_05826T0	-4.04243	0.0447836	down	0	14	40	112
MSTRG.20743.1	-4.03655	4.43952e-05	down	61	121	643	1283
PITG_17252T0	-4.03604	5.97159e-05	down	59	66	344	902
MSTRG.23705.9	-4.03486	6.02038e-05	down	6	11	93	101
PITG_07715T0	-4.03371	1.85942e-06	down	235	111	1352	2155
PITG_01966T0	-4.02475	1.53904e-05	down	1038	722	5034	12111
MSTRG.2224.1	-4.02441	3.25998e-05	down	13	15	114	181
PITG_13077T0	-4.02072	5.86818e-05	down	175	112	716	2014
PITG_00375T0	-4.01746	0.000312383	down	1219	1491	4944	20680
PITG_00223T0	-4.01736	3.37103e-06	down	149	237	1596	2520
MSTRG.8020.1	-4.01638	3.40056e-07	down	20	37	374	301
MSTRG.12177.1	-4.01638	3.40056e-07	down	20	37	374	301
PITG_09193T0	-4.01613	5.9212e-05	down	186	154	837	2420
PITG_02480T0	-4.01285	2.08529e-06	down	54	51	412	671
PITG_03550T0	-4.01064	0.000272978	down	10	28	149	258
PITG_06370T0	-4.00894	5.3003e-05	down	15	19	125	225
PITG_15297T0	-4.00585	0.00347303	down	5	19	55	185
PITG_02503T0	-3.99363	0.0459909	down	0	73	492	415
PITG_05750T0	-3.99204	0.00311647	down	15	23	48	299
MSTRG.17580.1	-3.98979	0.0345352	down	8	0	32	44
PITG_00846T0	-3.98966	0.000291087	down	35	34	150	496
PITG_10675T0	-3.9876	0.00553184	down	27	7	38	247
PITG_00227T0	-3.98735	0.000126695	down	19	83	630	572
PITG_13375T0	-3.987	0.00090996	down	11	9	48	140
PITG_19742T0	-3.98298	4.76653e-09	down	24	14	263	170
PITG_01839T0	-3.98017	0.0499205	down	130	0	566	668
PITG_12394T0	-3.97883	0.0436669	down	4	0	35	12
PITG_00501T0	-3.9779	1.66714e-05	down	202	246	1390	3013
PITG_11601T0	-3.97637	0.0433255	down	16	0	37	100
PITG_03462T0	-3.97419	0.000454057	down	7	26	149	209
PITG_11489T0	-3.96596	0.043872	down	0	59	445	300
PITG_07445T0	-3.9652	8.61728e-08	down	682	1253	11410	10359
PITG_02897T0	-3.96235	0.00109503	down	18	5	64	145
PITG_07731T0	-3.96096	7.21777e-05	down	308	226	1250	3639
PITG_21879T0	-3.95108	8.38657e-09	down	28	45	550	316
PITG_07550T0	-3.95044	0.00586251	down	290	146	231	3295
PITG_16135T0	-3.94853	1.01992e-08	down	442	217	3331	3403
PITG_01857T0	-3.93999	2.42793e-05	down	72	89	503	1047
PITG_05830T0	-3.93636	5.68475e-05	down	205	287	1352	3312
PITG_08759T0	-3.93402	5.13211e-07	down	130	170	1302	1756
PITG_20209T0	-3.93307	0.000168557	down	592	355	1911	6391
PITG_08888T0	-3.92334	2.15272e-06	down	294	313	2174	3708
MSTRG.12594.1	-3.92055	2.81004e-05	down	102	74	496	1116
PITG_21114T0	-3.91756	0.000119638	down	73	28	279	619
PITG_10676T0	-3.90647	6.95531e-06	down	285	245	1657	3269
PITG_06788T0	-3.89171	0.000626183	down	259	182	660	3027
PITG_13655T0	-3.8909	0.00230405	down	116	94	205	1510
PITG_16737T0	-3.88853	0.0185263	down	18	11	10	215
PITG_14787T0	-3.88618	0.0157575	down	36	13	18	353
PITG_07521T0	-3.87809	0.00432118	down	21	5	44	166
PITG_20735T0	-3.87765	5.05418e-05	down	29	31	186	367
PITG_11857T0	-3.87243	0.00105608	down	20	15	66	231
PITG_10390T0	-3.86871	0.000650681	down	24	12	81	225
PITG_18025T0	-3.86638	0.00161759	down	712	486	1278	8319
MSTRG.10467.1	-3.86137	0.0192182	down	9	2	12	73
PITG_14113T0	-3.85373	0.000911072	down	73	74	220	1001
PITG_15930T0	-3.85169	3.93655e-05	down	21	19	137	230
PITG_05611T0	-3.84532	0.000508037	down	76	40	213	736
PITG_12223T0	-3.83618	0.0364338	down	21	0	99	90
PITG_17387T0	-3.8319	8.10176e-07	down	331	181	1926	2700
PITG_20866T0	-3.83166	0.00547301	down	69	18	83	568
PITG_11246T0	-3.82806	0.00271418	down	77	21	132	619
PITG_06094T0	-3.81771	0.00458934	down	9	3	29	70
PITG_00669T0	-3.81661	5.33758e-05	down	177	109	723	1684
PITG_01617T0	-3.81386	0.0431466	down	27	0	98	128
PITG_03236T0	-3.81292	9.1152e-06	down	329	519	3011	4820
PITG_00308T0	-3.81236	1.26253e-07	down	111	199	1767	1424
MSTRG.21542.1	-3.81199	0.00929401	down	2	4	20	35
PITG_09986T0	-3.80596	1.94672e-10	down	323	289	3049	2866
PITG_09355T0	-3.8056	0.000579331	down	8	12	64	116
PITG_13785T0	-3.80531	0.000365042	down	145	147	534	1864
PITG_08159T0	-3.80199	1.24633e-05	down	214	143	1048	2010
PITG_00093T0	-3.80068	0.00404133	down	14	83	229	641
PITG_10654T0	-3.79344	0.00244657	down	16	15	48	200
PITG_07452T0	-3.7932	5.0344e-05	down	141	99	610	1395
PITG_00372T0	-3.7888	0.000558709	down	5	7	52	61
PITG_11870T0	-3.78848	3.60422e-05	down	388	173	1568	3084
PITG_03042T0	-3.78772	0.00103737	down	67	130	351	1291
PITG_10116T0	-3.78684	0.0276052	down	6	6	6	84
PITG_17920T0	-3.78033	1.46722e-07	down	811	730	5985	7910
PITG_17332T0	-3.77173	3.68849e-05	down	311	194	1304	2849
PITG_03223T0	-3.76464	9.61051e-05	down	1067	842	4178	11257
PITG_20412T0	-3.7628	0.000208658	down	80	49	280	750
PITG_03374T0	-3.76194	0.000143067	down	17	64	476	360
PITG_22989T0	-3.76164	0.00494517	down	146	21	235	974
PITG_17804T0	-3.75119	0.00162762	down	316	262	658	3700
MSTRG.21033.2	-3.74937	0.0493213	down	0	9	56	40
PITG_03753T0	-3.74275	0.000326547	down	587	338	1667	5442
PITG_19099T0	-3.74223	0.00158314	down	11	65	324	402
PITG_01324T0	-3.74091	8.69437e-07	down	125	127	937	1278
PITG_01673T0	-3.73872	8.70911e-05	down	321	279	1365	3457
PITG_07135T0	-3.73425	1.1039e-07	down	66	48	486	529
PITG_01025T0	-3.72615	0.00030697	down	37	17	135	291
PITG_07332T0	-3.72595	2.79246e-05	down	74	100	539	944
MSTRG.1149.2	-3.72585	0.00544439	down	14	30	55	288
PITG_06457T0	-3.71888	3.35083e-05	down	467	421	2278	4908
PITG_04668T0	-3.71618	1.38726e-05	down	66	64	405	683
PITG_07630T0	-3.71371	0.0110001	down	6	5	16	67
PITG_16272T0	-3.70691	9.93893e-08	down	77	58	563	617
PITG_18543T0	-3.69548	2.06378e-07	down	220	219	1698	2093
MSTRG.25362.3	-3.6951	0.0123117	down	2	4	19	32
PITG_14309T0	-3.6937	8.3001e-05	down	203	553	2951	3832
PITG_09063T0	-3.69003	1.82292e-06	down	24	49	486	255
PITG_03402T0	-3.6886	0.00127787	down	225	58	504	1534
PITG_07939T0	-3.68753	4.96558e-05	down	355	305	1610	3583
PITG_06476T0	-3.68536	0.00622175	down	32	10	48	244
PITG_10160T0	-3.6835	1.59646e-08	down	115	79	844	841
PITG_08542T0	-3.68132	0.000732147	down	10	10	57	105
PITG_22848T0	-3.67944	6.60131e-06	down	758	586	3955	6841
PITG_10727T0	-3.67865	6.33558e-06	down	1266	1220	7460	12759
PITG_06145T0	-3.67695	0.000751816	down	69	103	313	1014
PITG_18366T0	-3.67444	0.000237332	down	545	456	1899	5649
PITG_14802T0	-3.67409	6.37872e-05	down	52	59	306	588
MSTRG.10723.1	-3.66937	0.00107511	down	9	8	48	88
PITG_12612T0	-3.65959	8.26578e-06	down	332	327	1965	3336
PITG_05419T0	-3.65564	0.00118694	down	62	77	215	817
PITG_09144T0	-3.65552	2.80319e-06	down	280	237	1650	2524
PITG_16034T0	-3.64688	0.0030845	down	45	45	101	539
PITG_17663T0	-3.64274	0.000704815	down	186	163	544	1987
PITG_17568T0	-3.64189	8.2625e-05	down	226	235	1089	2455
PITG_00322T0	-3.64151	1.01781e-05	down	92	104	621	966
PITG_16439T0	-3.63855	1.88993e-06	down	656	922	5845	7427
PITG_19790T0	-3.63354	4.78549e-05	down	8	16	155	79
PITG_22936T0	-3.63298	0.00206583	down	6	9	43	77
MSTRG.13148.1	-3.61445	0.00968697	down	6	3	20	46
PITG_00135T0	-3.6056	2.2368e-05	down	46	52	307	469
PITG_17805T0	-3.60017	0.000991594	down	119	85	302	1118
PITG_15116T0	-3.59507	0.000315687	down	64	35	213	498
PITG_17829T0	-3.59427	0.00368908	down	76	52	126	730
PITG_01366T0	-3.59261	3.9463e-09	down	308	372	3160	2688
PITG_06088T0	-3.58482	1.5124e-05	down	405	712	3902	5187
PITG_06155T0	-3.57474	0.000731105	down	165	123	452	1537
PITG_05279T0	-3.57406	0.000768141	down	14	69	560	259
PITG_03511T0	-3.57287	0.000355811	down	87	58	283	739
PITG_04956T0	-3.57165	0.000219384	down	94	81	366	892
PITG_17921T0	-3.56665	7.44366e-09	down	5391	5234	43221	43280
PITG_21894T0	-3.56625	1.26266e-05	down	66	67	411	612
PITG_10119T0	-3.56502	0.0171204	down	45	2	113	206
MSTRG.2434.1	-3.56376	0.0254314	down	3	1	19	14
PITG_16627T0	-3.55332	2.0744e-05	down	153	168	906	1512
PITG_15278T0	-3.54912	0.00902771	down	270	144	229	2343
PITG_10341T0	-3.5294	0.0135283	down	7	5	17	63
PITG_19693T0	-3.52826	5.4225e-08	down	37	38	344	274
PITG_10772T0	-3.5253	0.00124648	down	233	162	535	2062
PITG_13763T0	-3.52432	0.000470623	down	803	555	2257	6860
PITG_04924T0	-3.52181	0.000310866	down	108	104	417	1057
PITG_04149T0	-3.52067	2.77697e-06	down	155	178	1111	1437
PITG_05910T0	-3.52037	0.000439555	down	103	131	457	1187
PITG_15850T0	-3.51886	0.000403985	down	1980	1501	5922	17532
PITG_03640T0	-3.51744	5.23955e-06	down	408	354	2235	3373
PITG_12139T0	-3.51196	0.000990431	down	2197	3047	8111	27671
PITG_02106T0	-3.5094	3.20816e-05	down	508	870	4298	6205
PITG_08929T0	-3.50774	0.00207182	down	114	104	266	1156
PITG_05140T0	-3.50674	0.00261486	down	848	420	1359	6585
PITG_05440T0	-3.49903	0.000377141	down	112	107	415	1079
MSTRG.17164.5	-3.4972	0.0133634	down	3	6	21	44
PITG_21271T0	-3.49342	0.00621989	down	15	9	34	121
PITG_16472T0	-3.49099	0.0470647	down	10	28	8	231
PITG_13093T0	-3.49041	0.000120943	down	331	206	1161	2482
PITG_08213T0	-3.48097	1.08609e-05	down	1173	1241	6781	10628
PITG_16963T0	-3.47102	0.00132811	down	881	646	1980	7705
PITG_23011T0	-3.4659	0.0180896	down	7	2	19	40
PITG_08984T0	-3.4647	1.23614e-05	down	68	131	804	768
PITG_09987T0	-3.46049	0.033703	down	143	2	405	541
MSTRG.16627.1	-3.45489	0.0245593	down	17	12	14	157
PITG_03773T0	-3.45147	0.000170312	down	149	199	800	1608
PITG_16213T0	-3.44515	0.000126563	down	424	310	1542	3319
PITG_11284T0	-3.44334	0.0279522	down	26	7	17	169
PITG_14720T0	-3.44254	0.00468142	down	227	165	336	2024
PITG_18140T0	-3.44237	0.000124859	down	207	104	713	1340
PITG_08233T0	-3.4299	0.00446508	down	38	13	74	236
PITG_13047T0	-3.42157	0.00228994	down	6	13	60	79
PITG_18547T0	-3.42041	9.68098e-05	down	222	139	815	1553
PITG_13508T0	-3.41453	0.00157083	down	730	554	1612	6237
PITG_10764T0	-3.41128	0.00118715	down	44	14	131	239
PITG_03957T0	-3.40547	0.00157646	down	315	276	763	2864
PITG_18521T0	-3.40444	0.00392332	down	42	45	102	432
PITG_04901T0	-3.40414	0.0202441	down	10	48	57	314
PITG_07165T0	-3.40295	0.0172304	down	3	3	18	24
PITG_19107T0	-3.401	0.00156245	down	17	12	62	126
PITG_03662T0	-3.40029	4.10331e-08	down	97	63	629	538
PITG_11116T0	-3.39675	1.17419e-06	down	1641	1563	9970	12432
MSTRG.2239.1	-3.3941	0.00117494	down	13	18	76	134
PITG_15089T0	-3.38764	0.000136929	down	366	304	1395	2913
PITG_00205T0	-3.38574	0.000448836	down	380	270	1119	2916
PITG_07919T0	-3.38349	0.00111446	down	96	50	237	650
PITG_07102T0	-3.38124	6.07582e-06	down	789	858	4780	6537
PITG_14970T0	-3.37321	0.00390793	down	67	19	129	374
PITG_04590T0	-3.37089	2.39836e-05	down	40	69	399	398
PITG_22984T0	-3.36729	0.00517956	down	52	68	126	593
PITG_09291T0	-3.36689	0.000809661	down	106	80	305	833
PITG_10139T0	-3.36561	0.0190921	down	11	4	19	68
PITG_12138T0	-3.36262	0.00281715	down	197	117	354	1465
PITG_22414T0	-3.35717	0.0162352	down	4	2	22	20
MSTRG.5422.1	-3.35595	0.0137945	down	23	20	32	213
PITG_17788T0	-3.35536	0.000992584	down	12	10	60	86
PITG_09053T0	-3.35226	0.00208337	down	36	43	123	363
PITG_17176T0	-3.34863	1.31882e-05	down	1005	903	4980	7530
PITG_17174T0	-3.34051	3.78107e-05	down	31	26	173	210
PITG_03362T0	-3.33857	7.96736e-05	down	62	24	265	298
PITG_12782T0	-3.33665	0.0125361	down	98	48	88	701
PITG_01985T0	-3.33657	8.23909e-05	down	24	36	195	222
PITG_00991T0	-3.33278	2.03865e-05	down	306	242	1391	2133
PITG_22742T0	-3.32822	0.0239194	down	4	6	15	46
PITG_10833T0	-3.32805	2.52014e-06	down	58	45	340	358
MSTRG.27054.1	-3.32404	0.0111841	down	3	6	28	34
PITG_09035T0	-3.31609	8.04849e-05	down	64	124	609	695
PITG_05990T0	-3.3134	4.9587e-05	down	786	1122	5038	7493
PITG_07148T0	-3.31222	0.000855302	down	105	80	302	793
PITG_08491T0	-3.31163	0.00521987	down	61	40	104	461
PITG_08133T0	-3.30749	0.000105136	down	135	101	527	932
PITG_11065T0	-3.30743	2.21103e-05	down	494	525	2630	3931
PITG_13680T0	-3.2945	0.000208993	down	285	205	964	1975
PITG_20714T0	-3.29434	8.1314e-11	down	288	184	2030	1310
MSTRG.9407.1	-3.29361	0.0137839	down	3	3	30	15
PITG_21648T0	-3.29361	0.0110368	down	41	13	55	235
PITG_13004T0	-3.28986	0.00463818	down	185	89	276	1211
MSTRG.2163.1	-3.28942	0.0348527	down	32	13	16	213
PITG_06150T0	-3.28667	6.0263e-05	down	666	761	3386	5582
PITG_17304T0	-3.28555	7.57075e-05	down	22	25	147	165
PITG_13624T0	-3.27835	2.10641e-05	down	22	18	141	128
PITG_16619T0	-3.27463	0.000583868	down	370	256	1034	2577
MSTRG.739.2	-3.2715	0.00023233	down	23	14	106	128
MSTRG.18784.1	-3.27097	0.0102498	down	7	2	41	22
PITG_06152T0	-3.27061	6.43002e-05	down	25	16	131	135
PITG_06756T0	-3.26897	0.0177134	down	30	21	32	237
PITG_10540T0	-3.26582	0.008822	down	201	150	243	1618
PITG_00444T0	-3.2616	0.0155503	down	111	13	154	493
PITG_01062T0	-3.26073	6.70766e-07	down	585	760	4658	4412
MSTRG.6342.1	-3.25946	0.00173073	down	8	5	72	26
PITG_03973T0	-3.25602	0.000770153	down	101	106	356	854
PITG_10798T0	-3.25437	0.000637993	down	85	58	257	568
PITG_02732T0	-3.2543	0.000215024	down	334	232	1103	2203
PITG_02384T0	-3.25267	0.00181749	down	132	134	364	1141
PITG_05364T0	-3.25229	0.00404578	down	11	26	81	150
PITG_21923T0	-3.2495	0.000548904	down	142	130	478	1101
PITG_08885T0	-3.24448	0.0120703	down	14	19	36	148
PITG_10508T0	-3.24394	0.00288834	down	7	15	65	79
PITG_14808T0	-3.24034	0.00252305	down	191	112	371	1268
PITG_03713T0	-3.23816	0.0013738	down	25	52	177	302
PITG_14622T0	-3.22436	0.0194376	down	9	3	22	45
PITG_19735T0	-3.21251	0.000520858	down	17	28	128	157
PITG_02050T0	-3.21098	0.0110787	down	851	526	822	6096
PITG_05278T0	-3.21036	9.34501e-05	down	114	292	1711	1163
PITG_02770T0	-3.20996	9.29714e-06	down	78	100	555	584
PITG_07657T0	-3.20896	7.29761e-06	down	134	191	1047	1056
PITG_08174T0	-3.20614	0.00123944	down	59	73	226	528
PITG_06611T0	-3.20613	2.59081e-05	down	223	209	1074	1522
MSTRG.9628.2	-3.19845	0.000191194	down	107	126	513	863
PITG_14259T0	-3.19759	0.000162309	down	16	10	93	74
PITG_11133T0	-3.19108	0.00187343	down	21	13	70	123
PITG_03024T0	-3.18718	0.00186148	down	136	84	304	867
PITG_02522T0	-3.1867	0.000491481	down	83	67	281	562
PITG_12496T0	-3.18644	2.32157e-05	down	563	847	4073	4740
PITG_12051T0	-3.1843	0.00341091	down	36	27	89	250
PITG_03818T0	-3.18363	1.27432e-05	down	220	220	1163	1488
PITG_09190T0	-3.18225	0.000123798	down	116	80	432	690
PITG_13196T0	-3.18139	4.97887e-05	down	460	418	2002	3109
PITG_10946T0	-3.17718	0.0224675	down	6	13	24	81
PITG_14685T0	-3.1747	0.000266241	down	304	225	990	1949
PITG_10723T0	-3.17127	0.0174709	down	10	8	22	73
PITG_16480T0	-3.16494	2.08878e-05	down	1630	3140	16754	14400
PITG_10429T0	-3.16458	0.00193627	down	338	233	732	2252
PITG_00099T0	-3.15909	0.014792	down	45	23	51	282
PITG_01205T0	-3.15799	0.0052433	down	5	6	38	32
PITG_13673T0	-3.15714	8.25768e-05	down	318	282	1305	2107
PITG_15100T0	-3.15556	1.07806e-06	down	175	167	1036	1052
PITG_15575T0	-3.15397	0.00133941	down	22	13	78	119
PITG_12436T0	-3.14899	0.00403756	down	33	17	76	186
PITG_04508T0	-3.14517	0.000929567	down	887	507	2126	5173
PITG_08711T0	-3.14516	0.000252664	down	651	549	2238	4348
PITG_11832T0	-3.1319	3.881e-06	down	26	23	185	127
PITG_22924T0	-3.12824	0.000267378	down	653	532	2186	4233
PITG_14343T0	-3.12724	2.87418e-05	down	587	581	2792	3888
PITG_23175T0	-3.12661	6.75481e-05	down	1542	1539	6771	10567
PITG_07968T0	-3.1229	8.17682e-05	down	491	511	2206	3433
PITG_03108T0	-3.12239	0.000665768	down	21	37	155	191
PITG_18369T0	-3.12186	0.0155944	down	496	201	395	2837
PITG_14197T0	-3.11619	0.000100109	down	52	24	215	221
PITG_07302T0	-3.1154	0.00486028	down	172	21	557	515
PITG_06830T0	-3.1098	0.0235179	down	93	20	77	438
PITG_04907T0	-3.10958	0.0359854	down	22	10	17	131
PITG_11011T0	-3.10837	0.00692618	down	50	16	91	236
PITG_17248T0	-3.10765	0.000436276	down	96	101	379	695
PITG_17199T0	-3.10682	3.36731e-05	down	4761	4255	20547	29739
PITG_22317T0	-3.10609	0.00852433	down	55	31	84	334
MSTRG.16468.1	-3.10485	0.000126371	down	1267	1174	4951	8379
MSTRG.21759.2	-3.10438	0.00023332	down	44	35	181	258
PITG_05856T0	-3.1041	2.31798e-07	down	300	383	2411	1855
PITG_14088T0	-3.09984	0.00304872	down	7	20	140	53
PITG_05672T0	-3.09887	0.00430682	down	233	294	584	2092
PITG_22821T0	-3.0984	0.0417783	down	2	8	20	37
PITG_18279T0	-3.09608	0.0137109	down	148	104	156	1029
PITG_16359T0	-3.09565	0.00334652	down	137	109	288	940
PITG_19025T0	-3.09557	0.000614454	down	91	101	355	680
MSTRG.24684.1	-3.09327	0.040838	down	9	1	30	26
PITG_04125T0	-3.0928	1.70001e-07	down	6478	7643	46667	39274
PITG_05498T0	-3.0915	0.00682608	down	1930	1526	2833	13785
PITG_07861T0	-3.09092	9.85708e-06	down	202	251	1281	1376
PITG_18249T0	-3.0907	0.000847079	down	31	99	514	342
MSTRG.3709.1	-3.08956	0.0147665	down	9	6	25	53
PITG_11795T0	-3.08353	5.05968e-06	down	232	88	1345	652
PITG_05616T0	-3.08215	0.00521333	down	207	139	341	1328
PITG_15642T0	-3.07847	0.000228132	down	96	120	474	720
PITG_07976T0	-3.07786	0.00385887	down	147	101	279	932
PITG_03407T0	-3.07532	0.0011838	down	17	41	332	92
PITG_07205T0	-3.07194	0.019129	down	169	79	131	985
PITG_04230T0	-3.07184	0.0179721	down	11	26	44	147
PITG_07468T0	-3.07092	0.0142688	down	49	54	76	417
PITG_01848T0	-3.06612	0.000286981	down	372	426	1552	2718
PITG_20400T0	-3.06528	0.000301205	down	53	16	239	162
MSTRG.14928.1	-3.06017	0.0169243	down	5	20	55	87
PITG_11197T0	-3.05959	5.84704e-05	down	506	1156	7654	3550
PITG_13345T0	-3.05806	1.67215e-05	down	112	106	565	654
PITG_07042T0	-3.05394	0.0338833	down	17	6	19	86
PITG_02581T0	-3.05322	8.53902e-06	down	109	87	525	569
PITG_05410T0	-3.05301	0.000335801	down	101	282	1479	973
PITG_07131T0	-3.05151	3.50717e-05	down	275	265	1266	1681
PITG_08714T0	-3.05102	0.000233466	down	1049	834	3489	6262
PITG_01989T0	-3.04916	0.0164088	down	7	3	27	28
PITG_03881T0	-3.04851	1.79047e-06	down	190	161	986	994
PITG_04712T0	-3.04843	1.23785e-08	down	579	643	4323	3065
PITG_01995T0	-3.04649	0.0230902	down	6	2	31	17
PITG_15301T0	-3.04596	0.0069492	down	38	52	106	341
PITG_18503T0	-3.04254	0.000395617	down	863	672	2652	5160
PITG_00373T0	-3.0415	0.000755814	down	21	32	133	164
PITG_05871T0	-3.04011	0.0268961	down	7	13	23	77
PITG_00601T0	-3.03978	0.00071597	down	113	133	442	839
PITG_00688T0	-3.03716	1.91886e-06	down	69	52	608	194
PITG_15249T0	-3.03644	7.16388e-06	down	138	124	698	756
PITG_10855T0	-3.03317	0.000730783	down	22	8	117	62
PITG_08901T0	-3.03286	0.00056624	down	396	357	1262	2555
PITG_01626T0	-3.02991	8.65014e-07	down	312	404	2337	1883
PITG_08514T0	-3.02967	0.00021376	down	1001	853	3481	6053
PITG_05842T0	-3.02949	0.00502976	down	38	16	83	179
PITG_15470T0	-3.02552	5.44157e-05	down	436	416	1889	2641
PITG_02634T0	-3.02412	0.00395263	down	1263	806	2174	7489
PITG_08509T0	-3.02092	4.97935e-05	down	333	392	1718	2213
PITG_18847T0	-3.01598	0.00193409	down	64	68	203	456
PITG_22923T0	-3.01552	0.000554929	down	151	202	676	1166
MSTRG.8950.27	-3.01467	0.039565	down	3	14	28	62
MSTRG.27114.1	-3.01447	0.0133187	down	5	13	43	57
PITG_15546T0	-3.0123	0.000883687	down	97	104	346	673
PITG_14922T0	-3.00998	0.00036668	down	74	66	278	443
PITG_10382T0	-3.00898	0.000201947	down	32	28	149	174
PITG_19108T0	-3.00876	0.0330072	down	29	17	24	177
MSTRG.10379.1	-3.00546	0.041288	down	4	3	14	22
PITG_15786T0	-3.0054	0.00146414	down	2230	1898	5639	14291
PITG_00722T0	-3.00532	1.1527e-05	down	31	42	270	170
PITG_08469T0	-3.00074	0.0141764	down	39	6	87	130
PITG_08178T0	-3.00018	2.0264e-06	down	4581	5937	31664	28139
PITG_13843T0	-2.99938	0.00303849	down	9	14	62	66
PITG_03245T0	-2.99612	0.00667769	down	378	296	602	2471
PITG_20230T0	-2.99597	0.000198679	down	111	84	399	596
PITG_05533T0	-2.99514	0.0143084	down	6	15	43	69
PITG_02487T0	-2.9926	0.00144088	down	102	186	542	955
PITG_10797T0	-2.99159	0.0322373	down	14	18	22	124
PITG_18571T0	-2.99086	0.000745338	down	530	363	1413	2912
PITG_09356T0	-2.98831	1.91704e-06	down	171	184	1029	944
PITG_11132T0	-2.98712	0.00409437	down	16	13	55	91
PITG_03903T0	-2.98621	8.20829e-07	down	413	281	1939	1812
PITG_05325T0	-2.98496	7.27295e-05	down	170	202	870	1103
PITG_07440T0	-2.98255	0.00306207	down	43	42	125	287
PITG_06994T0	-2.98251	0.00019746	down	68	128	557	546
PITG_07308T0	-2.98133	0.000121652	down	485	335	1647	2470
PITG_08869T0	-2.98031	0.000319274	down	40	89	424	332
PITG_02340T0	-2.97869	0.0244604	down	92	74	79	638
PITG_00380T0	-2.97727	0.0053585	down	245	123	389	1265
PITG_09052T0	-2.9747	0.00128007	down	608	601	1759	4062
PITG_16900T0	-2.97425	3.09654e-06	down	122	158	876	710
PITG_14611T0	-2.97412	0.026897	down	5	4	19	27
PITG_07571T0	-2.9687	4.09394e-05	down	46	57	291	275
MSTRG.20542.1	-2.96821	0.0105174	down	9	6	32	44
PITG_02264T0	-2.96631	3.48787e-05	down	275	306	1386	1669
PITG_05815T0	-2.96549	1.9009e-05	down	2021	1845	21096	4697
PITG_21388T0	-2.96305	0.0259318	down	197	165	151	1389
PITG_00525T0	-2.96162	0.000293747	down	40	19	155	152
PITG_13042T0	-2.96017	0.000781368	down	1642	1838	5645	11334
PITG_20503T0	-2.96016	0.00233847	down	253	1071	5493	2872
PITG_03043T0	-2.95866	0.00328062	down	91	21	239	303
PITG_04910T0	-2.95478	1.43292e-07	down	361	211	1787	1327
PITG_23006T0	-2.95338	1.5371e-08	down	720	851	5688	3455
PITG_19009T0	-2.95291	0.00155262	down	10	15	77	63
PITG_10624T0	-2.95213	0.00964511	down	296	345	527	2348
PITG_06369T0	-2.95182	0.000219808	down	111	122	486	696
MSTRG.14921.1	-2.95118	0.00205608	down	17	17	73	100
PITG_05227T0	-2.94628	9.50269e-07	down	230	293	1670	1265
PITG_16223T0	-2.94196	4.23151e-07	down	95	66	501	375
MSTRG.19114.2	-2.94126	0.0404307	down	10	22	23	122
PITG_11443T0	-2.93703	0.000244983	down	19	22	120	103
MSTRG.6728.1	-2.93161	0.00237853	down	164	143	406	1008
PITG_04553T0	-2.929	1.29807e-06	down	188	248	1951	742
PITG_18497T0	-2.9262	0.000631754	down	1015	760	2841	5484
PITG_03134T0	-2.92394	0.000995399	down	64	53	204	355
PITG_14616T0	-2.92192	0.00105372	down	176	186	578	1141
PITG_00668T0	-2.92167	4.34195e-06	down	176	123	783	757
PITG_04116T0	-2.92095	0.0492699	down	17	25	18	161
PITG_14750T0	-2.92048	8.56151e-05	down	101	37	427	299
MSTRG.7254.4	-2.91877	0.00065225	down	18	35	169	128
PITG_01101T0	-2.91738	0.00012122	down	34	58	416	155
PITG_05729T0	-2.91467	0.000204499	down	903	889	3407	5298
PITG_08145T0	-2.91438	0.00433624	down	26	46	124	228
PITG_06690T0	-2.91011	3.74857e-06	down	47	36	258	188
PITG_11134T0	-2.90862	0.0395261	down	7	5	15	39
PITG_15862T0	-2.90577	0.000592633	down	16	11	83	61
PITG_07960T0	-2.9017	0.000221143	down	1944	3140	11555	14364
PITG_13914T0	-2.90082	0.00397373	down	118	94	253	689
PITG_18145T0	-2.89637	0.0017799	down	355	367	1009	2297
PITG_18148T0	-2.89637	0.0017799	down	355	367	1009	2297
PITG_15252T0	-2.89469	0.0135096	down	77	21	110	303
PITG_13847T0	-2.89194	0.00214176	down	670	467	1462	3580
PITG_14589T0	-2.89032	2.13731e-07	down	285	311	1824	1372
PITG_07953T0	-2.88571	1.98376e-06	down	109	59	525	357
PITG_13248T0	-2.87038	0.000552853	down	135	194	654	943
PITG_19227T0	-2.87027	0.00588724	down	96	76	188	554
PITG_14212T0	-2.86923	2.59912e-06	down	372	363	1915	1810
PITG_18554T0	-2.86856	0.000124956	down	445	467	1859	2529
PITG_22432T0	-2.86743	0.039609	down	52	30	34	288
PITG_05067T0	-2.86743	0.039609	down	52	30	34	288
PITG_00258T0	-2.86641	0.00179214	down	16	34	141	124
PITG_05469T0	-2.86616	0.00516313	down	14	53	242	144
PITG_05353T0	-2.86581	0.00302059	down	1242	1368	3202	8355
PITG_07817T0	-2.86348	0.00117788	down	157	260	773	1228
PITG_15738T0	-2.86301	0.000303573	down	22	40	221	127
PITG_17684T0	-2.86239	0.000690953	down	41	20	140	152
PITG_11946T0	-2.86203	0.000166177	down	160	246	970	1074
PITG_04270T0	-2.86129	0.000155942	down	1129	981	4013	5882
PITG_16801T0	-2.85984	0.00610164	down	26	72	193	290
PITG_14223T0	-2.85948	0.00358035	down	66	167	454	689
PITG_11536T0	-2.85927	0.00884423	down	13	19	54	96
PITG_01720T0	-2.85863	0.00077348	down	158	120	459	803
PITG_19022T0	-2.85822	0.000725565	down	979	674	2595	4808
PITG_04381T0	-2.85665	8.69139e-06	down	431	521	2491	2347
PITG_05450T0	-2.85455	0.000958784	down	1334	1551	4581	8633
PITG_03409T0	-2.8542	0.00443163	down	169	210	457	1215
PITG_17361T0	-2.85412	0.000431971	down	785	577	2301	3879
PITG_05921T0	-2.8514	0.000205778	down	65	62	273	337
PITG_14237T0	-2.84797	0.00678529	down	5276	2606	7522	24781
MSTRG.28034.1	-2.84703	0.00218608	down	15	18	76	86
PITG_16623T0	-2.84678	0.000739439	down	468	441	1459	2656
PITG_19394T0	-2.84347	0.000355709	down	817	945	3246	4984
PITG_07761T0	-2.83803	3.3813e-07	down	83	87	664	290
PITG_05289T0	-2.83716	0.000268237	down	111	162	611	723
PITG_01981T0	-2.83319	0.000170369	down	444	317	1445	2039
MSTRG.11584.1	-2.83294	5.38312e-06	down	192	295	1749	942
PITG_16338T0	-2.83059	0.00142162	down	129	166	482	863
PITG_14978T0	-2.82799	0.0012448	down	39	64	218	279
MSTRG.11313.1	-2.82771	0.00165669	down	20	40	156	149
PITG_08308T0	-2.82766	1.67575e-05	down	109	113	558	536
PITG_10694T0	-2.82511	0.00204367	down	226	171	539	1173
PITG_19589T0	-2.81643	0.010072	down	196	272	434	1532
PITG_14269T0	-2.81252	0.034916	down	248	97	144	1139
PITG_17145T0	-2.81191	0.000251928	down	280	340	1233	1661
PITG_05092T0	-2.81029	0.0396887	down	22	16	23	126
PITG_03032T0	-2.80621	2.03673e-05	down	847	969	4296	4458
PITG_00035T0	-2.80516	0.00379624	down	160	115	332	818
PITG_10864T0	-2.80243	3.23689e-07	down	77	81	538	297
PITG_14243T0	-2.80114	0.00969609	down	209	102	287	947
PITG_19373T0	-2.79876	0.000136163	down	1154	990	4082	5625
PITG_18252T0	-2.7983	7.13874e-05	down	317	257	1180	1454
PITG_16221T0	-2.79731	5.57026e-05	down	230	203	924	1085
PITG_01154T0	-2.79715	3.61214e-07	down	143	153	894	614
PITG_17803T0	-2.79353	0.0193272	down	45	10	74	149
PITG_07008T0	-2.79302	0.000645266	down	250	204	748	1242
PITG_05295T0	-2.78923	0.011082	down	1212	809	1560	6361
PITG_11244T0	-2.78774	0.00718479	down	10918	7636	16847	57156
PITG_18453T0	-2.78262	0.0181086	down	17	20	42	113
PITG_01588T0	-2.78257	0.0209107	down	281	22	797	579
PITG_05653T0	-2.7823	0.000757833	down	110	200	678	797
PITG_12042T0	-2.78143	0.0138207	down	54	25	80	233
PITG_11496T0	-2.78013	0.00112786	down	318	217	805	1469
PITG_15669T0	-2.77613	0.000653609	down	71	65	250	356
PITG_15477T0	-2.77328	0.00908286	down	1000	698	1440	5224
PITG_02509T0	-2.77281	0.0039255	down	80	58	180	393
PITG_11963T0	-2.77254	0.0081065	down	468	246	671	2126
PITG_17549T0	-2.77245	1.37796e-07	down	604	540	3135	2433
PITG_07958T0	-2.77171	0.00490336	down	1238	613	2046	5327
MSTRG.7403.1	-2.76777	0.000259612	down	38	28	154	152
PITG_03552T0	-2.76747	1.61448e-05	down	113	128	615	544
PITG_02545T0	-2.7662	0.0185979	down	182	126	199	975
PITG_23036T0	-2.76448	0.0027185	down	57	59	175	323
PITG_10995T0	-2.76384	0.00105292	down	460	471	1433	2571
PITG_03381T0	-2.75598	0.00151544	down	570	840	2284	3900
PITG_01777T0	-2.75519	9.17385e-05	down	429	614	2444	2481
PITG_08605T0	-2.75496	0.000442306	down	194	239	817	1122
PITG_04054T0	-2.75375	5.45442e-07	down	356	343	1872	1487
PITG_04062T0	-2.75285	0.0014309	down	121	154	452	748
PITG_17673T0	-2.7518	5.78599e-07	down	175	151	882	681
PITG_13134T0	-2.75159	0.00373959	down	82	43	176	336
PITG_21687T0	-2.74821	0.00164198	down	60	46	174	278
PITG_20619T0	-2.74745	0.00667889	down	140	122	275	773
MSTRG.15961.1	-2.74598	0.0117602	down	213	104	276	932
PITG_06003T0	-2.74452	1.03825e-05	down	1099	1264	5743	5357
PITG_00488T0	-2.74291	0.00312093	down	334	262	730	1685
PITG_20193T0	-2.74173	0.000194459	down	301	242	1014	1353
PITG_09478T0	-2.74124	0.0422934	down	25	26	28	165
PITG_00352T0	-2.74084	5.13154e-07	down	149	100	702	488
PITG_05049T0	-2.73955	0.00140916	down	2241	2071	6087	11857
PITG_10687T0	-2.73932	0.000352397	down	53	24	193	159
MSTRG.5657.1	-2.7364	1.82175e-05	down	222	356	2052	992
PITG_07855T0	-2.73536	7.92347e-07	down	93	97	570	366
PITG_12913T0	-2.73247	3.06574e-05	down	1223	1450	6115	6196
PITG_11803T0	-2.73222	0.00481363	down	12	10	52	49
PITG_03473T0	-2.73152	8.44189e-05	down	2690	2160	9397	11780
PITG_01725T0	-2.72978	0.000272139	down	322	242	1014	1403
PITG_18316T0	-2.72752	0.00434606	down	415	407	939	2362
PITG_14756T0	-2.72636	0.00716053	down	18	11	53	71
PITG_06963T0	-2.72486	3.8878e-06	down	861	1258	6968	3837
PITG_07218T0	-2.72364	0.00135203	down	75	45	204	299
PITG_01728T0	-2.72227	1.19099e-05	down	150	147	716	652
PITG_19736T0	-2.7208	2.55552e-06	down	320	326	1639	1377
PITG_17790T0	-2.71845	8.82796e-05	down	898	881	3542	4280
MSTRG.6636.1	-2.71772	0.00156617	down	14	11	75	46
PITG_00919T0	-2.71667	0.0133781	down	317	194	395	1512
PITG_20717T0	-2.71421	2.26022e-05	down	1444	1257	5762	6211
PITG_04490T0	-2.71321	0.00375545	down	77	43	169	313
PITG_16427T0	-2.7099	0.00157076	down	112	97	318	546
PITG_20413T0	-2.70517	0.0126494	down	403	212	498	1776
PITG_20370T0	-2.70214	0.000424772	down	71	71	277	340
PITG_12422T0	-2.69606	0.000502205	down	918	1086	3514	5031
PITG_01822T0	-2.6954	0.000388027	down	184	288	1014	1109
PITG_10801T0	-2.6944	0.000111891	down	64	52	258	255
PITG_03551T0	-2.6933	0.0043599	down	35	41	117	199
PITG_18057T0	-2.69119	1.04984e-07	down	112	92	622	358
PITG_12980T0	-2.69105	0.000477328	down	186	116	533	720
PITG_00974T0	-2.69029	0.00281631	down	16	17	73	74
PITG_09872T0	-2.69007	0.000378876	down	586	501	1852	2680
PITG_15196T0	-2.68988	0.000101656	down	186	94	619	592
PITG_07421T0	-2.68906	0.0172191	down	12	6	35	41
PITG_15321T0	-2.68874	0.0120719	down	348	273	500	1813
PITG_10835T0	-2.68787	0.00594728	down	71	61	159	360
PITG_13528T0	-2.68622	6.15786e-06	down	87	71	405	316
PITG_01426T0	-2.68407	1.36836e-07	down	289	276	1568	1078
MSTRG.21299.3	-2.6838	0.0332691	down	100	98	98	616
PITG_14405T0	-2.68375	0.0162914	down	39	41	76	231
MSTRG.16063.10	-2.6827	0.0280088	down	5	5	28	19
PITG_05691T0	-2.67986	0.0022449	down	205	94	449	732
[truncated: 3,337 more rows]

## Sheet: 1306_ZO_vs_GC
#Transcripts	log2FC	pvalue	regulations	Zoospores3	Zoospores4	GermCyst2	GermCyst1
[truncated: 3,607 more rows]

[truncated: 3 more sheets: 88069_MY_vs_SP, 88069_SP_vs_CS, 88069_CS_vs_ZO]
