# Supplementary material for: Genome-wide identification of long non-coding RNAs reveals potential association with Phytophthora infestans asexual and sexual development
Source: Microbiol Spectr. 2025 Mar 26;13(5):e01998-24. doi: 10.1128/spectrum.01998-24 (PMC12054190; doi:10.1128/spectrum.01998-24)
Supplement: Table S8 — Identification of differentially expressed lncRNAs and mRNAs in sexual reproduction. [file spectrum.01998-24-s0009.xlsx]

## Sheet: 6636_vs_88069_6636
Table S8. Identification of differentally expressed lncRNAs and mRNAs in sexual reproduction
#Transcripts	log2FC	pvalue	FDR	regulations	618repA	618repB	88069x618repA	88069x618repB
PITG_00329	-2.91267	0	0	down	8780	9056	929	1338
PITG_00455	-1.45533	0	0	down	10775	10973	3226	4350
PITG_00483	3.83462	0	0	up	661	756	8092	11251
PITG_00544	8.21688	0	0	up	26	35	7468	9836
PITG_00708	2.32807	0	0	up	5263	5055	20619	29007
PITG_00921	-1.11267	0	0	down	35365	35349	12957	18369
MSTRG.1101.1	-2.47572	0	0	down	5456	5606	847	1046
PITG_06741	-1.78257	0	0	down	15881	16834	3804	5292
PITG_07148	5.96449	0	0	up	77	59	3314	4841
PITG_23156	-3.38822	0	0	down	12641	12256	944	1331
PITG_20102	-2.8252	0	0	down	8176	8168	914	1292
PITG_07423	-1.32008	0	0	down	12882	12835	4135	5714
PITG_07661	-2.97718	0	0	down	4209	4246	459	564
PITG_07698	2.01944	0	0	up	1384	1299	4362	6045
PITG_07817	5.12888	0	0	up	284	264	7642	10716
PITG_07949	2.43562	0	0	up	778	786	3402	4689
PITG_08001	-1.35162	0	0	down	10354	10475	3294	4507
PITG_08103	5.49524	0	0	up	112	112	4049	5617
PITG_08611	-1.12767	0	0	down	11463	11743	4243	5916
PITG_09211	1.99813	0	0	up	5269	5293	16691	23748
PITG_09262	2.54262	0	0	up	550	544	2572	3521
PITG_09403	4.14839	0	0	up	493	483	6929	9631
PITG_09597	1.74471	0	0	up	2402	2313	6338	8778
PITG_09767	4.08932	0	0	up	516	558	7416	10047
PITG_08880	-2.06805	0	0	down	5562	5822	1087	1509
MSTRG.6728.1	3.23602	0	0	up	309	295	2262	3188
PITG_09052	3.50606	0	0	up	525	485	4490	6525
PITG_09053	5.95718	0	0	up	66	70	3384	4700
PITG_20631	-2.61314	0	0	down	6614	6739	850	1240
PITG_20670	-2.59043	0	0	down	8685	8960	1174	1627
PITG_10290	-4.02721	0	0	down	3584	3663	176	249
PITG_10292	-3.4052	0	0	down	3190	3287	250	334
PITG_10459	-2.43962	0	0	down	16930	16675	2525	3392
PITG_10922	-2.20164	0	0	down	11091	11421	1991	2684
PITG_10940	-2.97255	0	0	down	3791	3960	396	548
PITG_01397	-1.61014	0	0	down	8054	8149	2167	2902
PITG_01398	-3.30256	0	0	down	3147	3311	251	376
PITG_02050	3.24078	0	0	up	1248	1247	9367	13223
PITG_10663	2.36626	0	0	up	1325	1320	5597	7413
PITG_10837	5.13627	0	0	up	176	159	4671	6617
PITG_11852	-2.10325	0	0	down	8805	8892	1581	2374
PITG_11969	-1.93682	0	0	down	9133	9107	1884	2676
PITG_11996	4.03855	0	0	up	736	727	9688	13297
PITG_11676	-1.17808	0	0	down	19580	19937	6963	9747
PITG_11690	-1.86052	0	0	down	7310	7699	1633	2324
PITG_11447	2.26129	0	0	up	8654	8830	33798	46331
PITG_11454	8.66566	0	0	up	21	21	6859	9451
PITG_12158	-1.5294	0	0	down	16333	16780	4605	6363
PITG_21033	-4.13814	0	0	down	3321	3076	140	208
PITG_13177	-1.09953	0	0	down	12991	13253	4974	6726
PITG_12487	-2.1933	0	0	down	6609	6611	1209	1547
PITG_12551	-2.32727	0	0	down	111695	113714	18335	24548
PITG_12556	-1.24843	0	0	down	65335	67449	22185	31350
PITG_12561	-1.69308	0	0	down	7468	7552	1873	2567
PITG_12562	-1.45957	0	0	down	52327	54332	15484	21630
PITG_13373	1.2807	0	0	up	3489	3523	6827	9469
PITG_21022	-2.3918	0	0	down	8536	8663	1324	1808
PITG_13660	-3.59514	0	0	down	15471	15804	996	1483
PITG_13661	1.96292	0	0	up	1666	1729	5288	7377
PITG_21410	-3.29837	0	0	down	11985	11789	973	1337
PITG_02197	2.15643	0	0	up	1170	1199	4150	5978
PITG_02335	2.36621	0	0	up	825	812	3352	4731
PITG_02525	6.38219	0	0	up	250	203	15017	21203
PITG_02687	-4.32474	0	0	down	5622	5759	225	318
PITG_13807	-2.52725	0	0	down	61377	62232	8688	11801
PITG_13889	-5.14501	0	0	down	3144	3260	72	101
PITG_12599	-1.6493	0	0	down	7179	7066	1843	2496
PITG_14280	5.53682	0	0	up	95	68	3081	4145
PITG_15278	-5.45203	0	0	down	5520	5440	110	129
PITG_14624	4.4137	0	0	up	124	148	2319	3228
PITG_14695	-2.62946	0	0	down	7250	7111	939	1279
PITG_15398	-1.48874	0	0	down	15319	15861	4447	6179
PITG_15400	-4.85539	0	0	down	4381	4376	125	164
PITG_15409	1.36379	0	0	up	6451	6720	13744	18637
PITG_15492	1.99299	0	0	up	1732	1633	5379	7434
PITG_15079	4.23964	0	0	up	291	297	4531	6073
MSTRG.18058.1	-4.9675	0	0	down	18877	18775	510	639
PITG_15899	3.35811	0	0	up	401	420	3478	4545
PITG_03698	-1.014	0	0	down	28229	28690	11225	15751
PITG_03719	-1.45069	0	0	down	17290	17079	5022	7008
PITG_03933	-1.73383	0	0	down	17729	17898	4321	5917
PITG_15546	5.88759	0	0	up	52	52	2449	3447
PITG_15552	4.08338	0	0	up	501	477	6591	9287
PITG_16275	-1.80346	0	0	down	7147	7192	1606	2330
PITG_16926	-1.55959	0	0	down	7078	7224	1941	2699
PITG_16981	-4.23789	0	0	down	7828	8102	309	501
PITG_17034	-1.68376	0	0	down	23035	22867	5721	7945
PITG_17037	7.36961	0	0	up	42	33	4924	6957
PITG_04125	-1.41343	0	0	down	23498	24228	7108	10047
PITG_17199	1.38788	0	0	up	10493	10681	22263	30728
PITG_17406	-1.7333	0	0	down	29571	30227	7301	9881
PITG_17419	-2.77183	0	0	down	6891	7005	817	1128
PITG_17445	-1.28522	0	0	down	21340	21657	7195	9653
PITG_04690	2.2426	0	0	up	937	1019	3685	5177
PITG_04900	-1.5897	0	0	down	6421	6680	1768	2390
PITG_18140	4.68534	0	0	up	215	235	4756	6286
PITG_18145	3.53549	0	0	up	568	539	5227	7030
PITG_18148	3.53679	0	0	up	567	539	5227	7030
PITG_17956	-2.02345	0	0	down	7177	7146	1392	1980
PITG_05156	-1.21068	0	0	down	14950	15042	5217	7171
PITG_05198	2.96302	0	0	up	408	400	2530	3496
PITG_05295	4.96108	0	0	up	734	727	18263	25267
PITG_05603	6.04231	0	0	up	41	61	2713	3712
PITG_05616	-2.09231	0	0	down	4757	4845	883	1273
PITG_05629	3.43389	0	0	up	279	300	2579	3386
PITG_18396	-2.59992	0	0	down	8384	8369	1108	1534
PITG_19119	-2.24061	0	0	down	4487	4422	746	1058
PITG_19151	4.84581	0	0	up	184	210	4482	6375
PITG_06189	3.66618	0	0	up	516	470	4907	7106
PITG_06260	-2.71958	0	0	down	4436	4439	542	746
PITG_06336	-3.26648	0	0	down	8648	8904	738	1005
PITG_05902	-3.58608	0	0	down	12014	12677	799	1170
PITG_19078	-2.06264	0	0	down	5456	5484	1036	1470
PITG_18934	1.57622	0	0	up	4894	5216	12083	16756
PITG_13887	-2.72556	3.17719e-304	3.89141e-302	down	3309	3285	386	569
PITG_10968	2.92719	3.11492e-302	3.78386e-300	up	409	381	2454	3282
PITG_17127	2.13703	1.52456e-299	1.83691e-297	up	928	974	3327	4683
MSTRG.3519.1	5.07044	3.30212e-298	3.94657e-296	up	79	78	2066	2996
PITG_22082	10.9696	7.99418e-289	9.4779e-287	up	17	6	18408	25744
PITG_11434	-2.82596	2.8559e-285	3.33264e-283	down	2978	3091	361	455
PITG_12486	-2.17338	7.55483e-283	8.74708e-281	down	4856	4668	876	1138
MSTRG.27587.1	10.9475	3.17462e-275	3.59144e-273	up	12	10	17328	24264
PITG_03724	-3.29296	1.46122e-273	1.62822e-271	down	2794	2689	215	321
PITG_08846	2.03488	8.75573e-273	9.68358e-271	up	957	946	3104	4362
PITG_07249	-1.9114	1.65064e-272	1.81203e-270	down	4181	4252	883	1263
PITG_20709	2.87471	9.87134e-271	1.07421e-268	up	342	340	2024	2756
PITG_08181	-3.71834	9.93028e-271	1.07421e-268	down	2261	2330	133	201
MSTRG.15779.1	-2.66792	4.56992e-268	4.87239e-266	down	3081	3024	404	512
PITG_02519	8.4029	1.21221e-266	1.28321e-264	up	13	24	5042	6932
PITG_00999	-2.94027	7.83952e-262	8.23984e-260	down	2522	2504	272	353
MSTRG.27297.1	-2.10457	2.09516e-260	2.18664e-258	down	4687	4766	934	1158
PITG_09626	-1.26946	6.86275e-260	7.1123e-258	down	6427	6488	2165	2955
PITG_11171	-1.43533	2.25767e-258	2.32352e-256	down	6013	6077	1769	2510
PITG_00074	-1.10666	2.4812e-258	2.53596e-256	down	8566	8815	3269	4443
PITG_05293	1.3817	4.6202e-256	4.68982e-254	up	2300	2389	4975	6692
PITG_03961	-2.06294	6.54536e-251	6.5542e-249	down	4462	4717	857	1248
PITG_22562	-2.08632	9.37096e-251	9.32064e-249	down	3616	3668	669	974
PITG_02256	-1.05058	1.10042e-247	1.08002e-245	down	10217	10521	4099	5458
PITG_09297	-1.35657	9.90748e-247	9.65979e-245	down	6624	6506	2059	2844
PITG_00623	-1.37021	1.68951e-244	1.63651e-242	down	7296	7189	2217	3148
PITG_21114	3.37385	5.29603e-243	5.06369e-241	up	225	200	1781	2430
PITG_14436	-1.77127	8.81469e-242	8.37395e-240	down	4536	4432	1079	1429
PITG_19602	-2.92308	5.174e-239	4.85308e-237	down	2447	2375	254	354
PITG_02658	1.24204	4.57611e-236	4.23862e-234	up	2854	2807	5445	7344
PITG_11241	-1.64551	5.85836e-235	5.35932e-233	down	4706	4764	1188	1711
PITG_18920	-5.0316	1.25074e-233	1.13718e-231	down	2927	2646	57	107
PITG_03555	2.11031	2.43492e-232	2.187e-230	up	956	1012	3326	4827
PITG_12534	-1.98145	8.33093e-232	7.43761e-230	down	3625	3770	736	1057
PITG_07162	-1.913	2.26482e-231	2.00986e-229	down	3335	3350	714	983
PITG_10514	1.56221	4.16424e-229	3.67345e-227	up	1908	2002	4569	6493
PITG_16016	6.19321	1.10865e-228	9.72204e-227	up	37	30	2026	2646
PITG_06783	1.2449	1.41172e-227	1.23068e-225	up	2459	2502	4730	6512
PITG_05225	-2.59935	2.2748e-226	1.97149e-224	down	2440	2557	333	455
PITG_11875	2.61453	4.64064e-226	3.9985e-224	up	449	496	2283	3264
PITG_09760	-1.66477	2.59393e-224	2.20931e-222	down	17845	16425	4413	5906
PITG_06815	-1.05889	9.07086e-224	7.68172e-222	down	7993	7961	3078	4244
PITG_05516	1.12767	1.4427e-223	1.20795e-221	up	4553	4678	7994	11327
PITG_08199	-1.6255	1.48729e-222	1.23138e-220	down	4010	4123	1059	1461
PITG_07134	-3.07068	2.09545e-222	1.71572e-220	down	4176	4620	387	621
PITG_15739	1.96908	2.86497e-222	2.33291e-220	up	773	788	2473	3367
PITG_22781	11.5039	2.6498e-221	2.1459e-219	up	12	4	18372	26173
PITG_20910	7.1522	5.06426e-220	4.07893e-218	up	18	27	2522	3615
PITG_11719	-2.00202	3.50043e-218	2.80413e-216	down	6338	5861	1232	1679
PITG_10033	5.78177	4.66308e-216	3.69555e-214	up	43	32	1670	2273
PITG_20465	-1.26581	6.85377e-215	5.40281e-213	down	6092	6082	2082	2750
PITG_01369	-1.69368	1.27479e-214	9.99597e-213	down	3750	3729	926	1285
PITG_09043	5.12515	1.44066e-214	1.12371e-212	up	48	63	1610	2078
PITG_16916	1.76963	1.75704e-214	1.36331e-212	up	1233	1244	3327	4769
PITG_00067	-2.05339	1.01175e-211	7.80943e-210	down	3335	3434	632	931
PITG_06908	7.56337	3.20858e-211	2.46379e-209	up	25	13	2987	3857
PITG_17507	-2.40881	5.8709e-211	4.48488e-209	down	4645	4715	656	1041
PITG_17263	-1.63516	8.42464e-209	6.30572e-207	down	4209	4208	1065	1530
PITG_22001	-2.85255	4.46471e-207	3.32498e-205	down	2059	2164	234	325
PITG_14571	-2.86591	4.62831e-207	3.42958e-205	down	2697	2771	277	444
PITG_05537	1.57415	4.83904e-206	3.55023e-204	up	1299	1289	3102	4266
PITG_09886	7.3334	5.10167e-200	3.70621e-198	up	18	20	2520	3324
PITG_01044	2.13246	1.35451e-199	9.79215e-198	up	676	712	2522	3276
PITG_01939	-1.99732	5.48963e-198	3.93026e-196	down	8411	8934	1645	2537
PITG_20994	1.18069	2.29241e-196	1.62553e-194	up	2538	2641	4746	6473
PITG_21034	6.96528	3.40882e-196	2.40565e-194	up	16	26	2129	2884
PITG_06120	2.07553	2.62517e-194	1.81799e-192	up	596	616	2065	2817
PITG_22707	8.18252	1.06158e-192	7.31748e-191	up	15	14	3283	4808
PITG_07422	-1.05503	7.1644e-191	4.89292e-189	down	6576	6618	2543	3530
PITG_13752	-1.42187	9.83638e-188	6.68694e-186	down	4120	4112	1250	1685
PITG_21293	-2.20277	1.02813e-187	6.9575e-186	down	2982	2995	495	751
PITG_00146	-1.09288	3.94639e-186	2.6464e-184	down	6147	6200	2368	3159
PITG_05294	6.30757	1.02209e-183	6.76225e-182	up	262	193	14226	20369
PITG_01004	-1.35224	1.25137e-183	8.24237e-182	down	5147	5013	1611	2192
PITG_10300	-1.00943	1.30302e-182	8.54459e-181	down	7195	7295	2866	4021
PITG_12833	-1.08337	1.54989e-180	9.98665e-179	down	6747	6958	2654	3519
PITG_01958	4.65486	2.02868e-180	1.30152e-178	up	86	136	2310	3014
PITG_07813	6.40604	6.04674e-180	3.86262e-178	up	19	33	1698	2543
PITG_01010	5.05	1.38789e-179	8.8277e-178	up	50	54	1316	2001
PITG_11588	1.06313	6.0544e-178	3.83445e-176	up	2841	2840	4816	6524
PITG_21607	-2.65554	6.36634e-178	4.01486e-176	down	2355	2315	321	384
PITG_10507	3.6336	2.16837e-177	1.36166e-175	up	173	136	1545	2123
PITG_11653	-1.05422	3.60539e-177	2.25451e-175	down	6020	6164	2378	3228
PITG_19985	-2.32193	1.14097e-176	7.1047e-175	down	2128	2199	357	469
PITG_13023	-3.43317	1.95852e-174	1.20437e-172	down	1523	1545	109	163
PITG_05545	1.3624	4.32592e-174	2.64918e-172	up	1608	1655	3354	4673
PITG_11997	-1.11406	2.48022e-172	1.50643e-170	down	5426	5535	2066	2770
PITG_11140	5.43935	7.27977e-172	4.38562e-170	up	36	34	1224	1680
PITG_15045	-1.30899	1.82996e-170	1.09797e-168	down	4472	4546	1501	1972
PITG_03433	-3.77323	5.2585e-170	3.14238e-168	down	1532	1628	102	118
PITG_17344	-1.84598	2.70185e-169	1.60809e-167	down	2897	2967	682	873
PITG_09595	5.73261	5.70292e-169	3.36722e-167	up	26	34	1292	1756
PITG_15882	6.16708	2.86219e-168	1.68324e-166	up	19	31	1476	1950
PITG_06755	-1.59868	5.79216e-168	3.39288e-166	down	3586	3509	930	1312
PITG_02467	1.0174	9.69918e-168	5.65913e-166	up	2920	2984	4845	6573
PITG_12571	3.6764	1.57776e-167	9.16959e-166	up	137	153	1586	1929
PITG_15862	5.5061	7.45001e-167	4.31286e-165	up	26	44	1291	1747
PITG_22432	-2.28847	1.69111e-166	9.71407e-165	down	1984	2004	331	449
PITG_05067	-2.28847	1.69111e-166	9.71407e-165	down	1984	2004	331	449
PITG_14194	1.63391	2.0804e-165	1.19041e-163	up	1193	1253	2992	4284
PITG_06404	2.6638	4.35711e-165	2.47404e-163	up	276	284	1404	1996
PITG_16478	-1.53934	2.83094e-164	1.60132e-162	down	4099	4135	1101	1615
PITG_07878	6.41193	1.44819e-163	8.16055e-162	up	24	19	1471	2031
PITG_08935	-2.33234	6.13297e-160	3.44283e-158	down	2245	2208	339	509
PITG_11046	-2.8714	2.40571e-154	1.34538e-152	down	2431	2610	306	347
PITG_06577	2.37445	4.28332e-154	2.38642e-152	up	533	498	2254	2827
MSTRG.8372.1	5.38772	3.49352e-152	1.92468e-150	up	48	26	1255	1706
PITG_13868	-3.91939	8.62306e-151	4.71564e-149	down	1308	1391	66	105
PITG_09140	5.77028	1.249e-150	6.78027e-149	up	22	31	1160	1607
PITG_04894	3.48854	1.4414e-150	7.7962e-149	up	129	150	1212	1797
PITG_02697	1.40874	2.21144e-150	1.19177e-148	up	1231	1264	2688	3640
PITG_16956	-1.11884	7.77752e-150	4.17619e-148	down	6445	6684	2381	3410
PITG_07717	-2.85841	2.83599e-149	1.5173e-147	down	3582	3675	355	613
PITG_12940	2.05473	3.32663e-149	1.7734e-147	up	680	638	2280	2934
PITG_17512	-1.45174	8.86111e-149	4.70687e-147	down	3275	3388	995	1331
PITG_03778	1.31406	1.4282e-148	7.55924e-147	up	1490	1502	2974	4144
PITG_20344	-2.02948	2.88916e-148	1.52375e-146	down	2642	2513	521	684
PITG_05512	1.89938	4.38513e-148	2.30453e-146	up	615	615	1826	2567
PITG_05501	1.16179	2.312e-147	1.21074e-145	up	2779	2911	5032	7166
PITG_16083	1.5573	6.23643e-147	3.25436e-145	up	1004	998	2412	3211
PITG_04321	-2.3143	8.56006e-147	4.45123e-145	down	1978	2129	334	455
PITG_18503	1.00429	1.57464e-146	8.15948e-145	up	3322	3421	5562	7339
PITG_07996	-1.8601	1.59003e-146	8.21055e-145	down	2851	2850	666	829
MSTRG.6381.1	-1.54375	5.23359e-146	2.69312e-144	down	21155	24043	6122	8736
PITG_14533	-1.73245	1.06067e-144	5.38325e-143	down	2677	2653	666	864
PITG_22459	-1.81707	1.32624e-142	6.66265e-141	down	2913	2944	706	876
PITG_00330	1.81864	1.34993e-142	6.75878e-141	up	762	726	2160	2846
PITG_13029	1.48059	3.68618e-142	1.83319e-140	up	1057	1100	2446	3303
PITG_11497	1.34084	1.08079e-141	5.28624e-140	up	1450	1507	2981	4189
PITG_19143	-2.01569	3.74389e-139	1.80731e-137	down	2276	2215	434	630
MSTRG.27217.5	-1.96653	4.74167e-138	2.28154e-136	down	2100	2183	432	617
PITG_10806	-1.15125	1.29083e-137	6.17099e-136	down	4944	5192	1864	2493
PITG_07663	-2.76653	4.23481e-137	2.018e-135	down	1560	1496	176	254
PITG_02579	-1.14805	2.05653e-136	9.76852e-135	down	4126	4155	1494	2080
PITG_23131	-3.82712	6.51341e-136	3.07416e-134	down	1317	1223	73	98
PITG_03278	-1.37713	9.82679e-135	4.62327e-133	down	3313	3301	1049	1381
PITG_03841	2.50301	4.132e-132	1.90767e-130	up	312	281	1342	1876
PITG_13914	2.50054	7.53471e-132	3.46784e-130	up	254	272	1212	1630
PITG_01337	1.60148	4.0881e-131	1.86418e-129	up	1142	1162	2723	3989
PITG_11903	-1.88573	9.67497e-131	4.39826e-129	down	1974	2011	433	598
PITG_02998	-1.13064	1.24715e-130	5.65222e-129	down	4610	4516	1672	2314
PITG_04385	-2.94578	2.48227e-130	1.12156e-128	down	1500	1667	171	221
PITG_05462	-1.68315	1.25999e-129	5.65849e-128	down	2346	2336	598	794
PITG_13551	-1.55209	5.79901e-129	2.59641e-127	down	2656	2776	744	1027
PITG_00663	1.21383	2.42601e-128	1.07968e-126	up	2049	2032	3729	5345
PITG_07905	-3.20591	6.4487e-128	2.85283e-126	down	1163	1205	106	139
PITG_08306	1.29061	1.43925e-127	6.34811e-126	up	1302	1341	2625	3551
PITG_11942	1.5399	1.95639e-127	8.60349e-126	up	1060	1100	2468	3554
PITG_16984	-1.01619	2.33718e-127	1.02476e-125	down	9870	9984	3823	5597
PITG_11327	-1.23986	3.4326e-127	1.50063e-125	down	4123	4260	1395	2005
PITG_05757	1.41937	6.83384e-127	2.97875e-125	up	1263	1351	2873	3795
PITG_17947	-1.01257	7.74713e-127	3.36693e-125	down	4638	4685	1886	2527
PITG_06507	-1.67605	1.13422e-125	4.90061e-124	down	2418	2459	597	865
PITG_22343	-1.87644	1.50628e-125	6.47046e-124	down	2029	2128	451	632
PITG_14441	1.19133	8.36106e-124	3.55046e-122	up	2489	2588	4543	6579
PITG_00896	1.87793	4.04521e-123	1.70798e-121	up	553	541	1596	2255
PITG_07440	-3.00973	4.40042e-123	1.85268e-121	down	1314	1288	121	189
PITG_00021	-1.65192	1.30048e-122	5.45981e-121	down	2246	2270	571	804
PITG_17582	4.9957	6.14454e-122	2.56513e-120	up	50	30	993	1460
PITG_08704	-1.01192	1.40159e-121	5.83469e-120	down	4427	4433	1781	2417
PITG_16376	1.04703	4.24952e-121	1.76408e-119	up	2237	2292	3842	5086
PITG_06376	-1.26154	1.61904e-120	6.68361e-119	down	3590	3639	1253	1622
PITG_02501	1.53597	3.47856e-120	1.43201e-118	up	979	940	2288	3020
PITG_21759	-1.42016	7.22228e-120	2.95675e-118	down	2802	2759	840	1146
PITG_08995	4.31451	2.36604e-119	9.6597e-118	up	54	51	808	1200
PITG_13257	-1.22039	2.57707e-119	1.04923e-117	down	3512	3625	1217	1714
PITG_03169	-1.21982	2.83644e-119	1.15167e-117	down	3676	3696	1247	1784
PITG_08050	4.20885	3.67168e-119	1.48673e-117	up	52	53	797	1055
PITG_07896	-2.12885	4.93034e-119	1.99094e-117	down	1880	1835	360	449
PITG_06437	-1.57428	6.34863e-119	2.5567e-117	down	3012	2882	784	1111
PITG_21117	-1.30689	1.46623e-117	5.87283e-116	down	4072	4173	1401	1772
PITG_03448	-2.78531	1.22732e-116	4.88948e-115	down	1446	1442	185	213
PITG_00564	-3.34003	1.41067e-116	5.60488e-115	down	1483	1615	107	188
PITG_15393	1.03776	9.15297e-116	3.60763e-114	up	2085	2062	3413	4731
PITG_06142	2.33461	4.73052e-115	1.85958e-113	up	285	320	1237	1678
PITG_01238	-1.212	6.51077e-115	2.5459e-113	down	3911	3785	1344	1831
PITG_05392	-2.05816	1.62601e-114	6.34143e-113	down	1791	1915	350	502
PITG_01080	6.69407	2.28946e-114	8.90544e-113	up	16	11	1133	1538
PITG_13372	-1.06627	5.28799e-114	2.04083e-112	down	4325	4419	1650	2348
PITG_00066	1.3506	1.7619e-113	6.78219e-112	up	1356	1403	2925	3776
PITG_11198	1.28936	2.03357e-113	7.78746e-112	up	1176	1176	2336	3155
PITG_17130	2.4125	6.77885e-113	2.58259e-111	up	291	272	1177	1698
PITG_02657	1.06747	8.98117e-113	3.41285e-111	up	2770	2656	4519	6372
PITG_03514	1.90137	5.84664e-112	2.20476e-110	up	606	613	1763	2612
PITG_02253	-1.42338	6.10394e-111	2.29595e-109	down	2536	2573	755	1068
PITG_14431	-2.42374	8.66715e-111	3.25183e-109	down	1401	1477	227	284
PITG_08296	-5.02385	7.78825e-109	2.90735e-107	down	950	960	26	30
PITG_07999	-1.52073	7.54e-108	2.80761e-106	down	2597	2772	746	1044
PITG_13082	10.1143	1.17921e-107	4.36898e-106	up	5	5	4401	6216
PITG_14619	2.33738	1.13712e-106	4.20252e-105	up	284	301	1237	1576
PITG_17768	-3.63376	1.24461e-106	4.58834e-105	down	941	927	59	85
PITG_22795	-3.92161	1.81052e-106	6.65804e-105	down	1511	1414	62	125
PITG_13204	1.53345	2.32057e-106	8.5126e-105	up	948	883	2136	2932
PITG_17001	-1.63669	4.0043e-106	1.46528e-104	down	1986	2048	517	724
PITG_11274	-2.18005	1.80376e-105	6.56798e-104	down	1608	1709	281	421
PITG_16968	2.74002	2.70452e-105	9.82377e-104	up	203	175	1024	1389
PITG_10107	-2.40657	4.15014e-105	1.50379e-103	down	1282	1319	190	280
PITG_10121	8.02546	6.77462e-105	2.44282e-103	up	9	7	1696	2285
PITG_18144	3.31113	1.16206e-104	4.18003e-103	up	262	238	1771	3054
PITG_04435	1.27617	3.42237e-104	1.22808e-102	up	1295	1375	2656	3512
PITG_03721	-2.81379	4.52026e-103	1.61034e-101	down	1346	1367	173	193
PITG_01233	1.26463	5.89786e-103	2.09607e-101	up	1184	1195	2274	3198
PITG_00366	-2.5588	1.1615e-102	4.11804e-101	down	1130	1145	156	213
PITG_07562	-1.24425	1.47621e-102	5.22133e-101	down	3399	3469	1131	1648
PITG_06370	8.43923	2.39575e-102	8.43349e-101	up	10	4	1929	2726
PITG_01289	5.5367	2.84472e-102	9.99022e-101	up	26	16	803	1056
PITG_22317	-2.06963	6.18755e-102	2.16272e-100	down	1401	1440	272	375
PITG_17999	-1.23992	6.62068e-102	2.30867e-100	down	3059	3221	1074	1467
PITG_03840	-1.18206	2.32228e-101	8.06e-100	down	4340	4624	1636	2130
PITG_23006	1.65552	6.11726e-101	2.11323e-99	up	791	798	1942	2866
PITG_06855	2.14223	1.67087e-100	5.7453e-99	up	433	382	1478	1954
PITG_21006	2.01516	8.58851e-100	2.93276e-98	up	414	404	1292	1881
PITG_13596	-1.30786	2.69178e-99	9.17061e-98	down	2493	2544	830	1113
PITG_13991	1.11462	3.44274e-99	1.17022e-97	up	1816	1810	3096	4429
PITG_23123	-4.20263	9.6735e-99	3.27309e-97	down	965	895	36	61
PITG_15052	-1.86493	1.69303e-98	5.70243e-97	down	1726	1824	407	522
PITG_10005	1.10582	5.39746e-98	1.80974e-96	up	2079	2262	3774	5154
PITG_08236	1.16647	5.55768e-98	1.85925e-96	up	1913	1872	3333	4816
PITG_14357	-1.32444	6.00641e-98	2.00484e-96	down	2879	3041	935	1328
PITG_12932	-1.5345	7.65218e-98	2.53703e-96	down	2514	2475	726	914
PITG_16684	-1.48839	1.34506e-97	4.44951e-96	down	3150	3289	976	1206
PITG_09346	1.87069	1.59185e-97	5.25417e-96	up	427	419	1265	1688
MSTRG.21789.1	-4.53953	6.59424e-97	2.1717e-95	down	836	822	31	37
PITG_00697	-1.51972	6.91858e-97	2.27347e-95	down	2096	2203	610	822
PITG_11625	1.04481	1.60883e-95	5.24019e-94	up	1694	1674	2832	3803
PITG_12361	-2.74247	5.12802e-95	1.65571e-93	down	1025	1032	130	163
PITG_07167	1.40401	2.68615e-94	8.65407e-93	up	841	857	1787	2515
PITG_05818	-1.50303	4.87329e-93	1.55651e-91	down	2541	2751	769	1012
PITG_02651	-1.67158	1.59269e-92	5.05432e-91	down	1820	1920	485	635
PITG_17026	1.38415	1.6078e-92	5.09136e-91	up	1056	1088	2188	3181
PITG_20718	-1.02934	3.48448e-92	1.10107e-90	down	3789	3864	1477	2114
PITG_17828	-1.66774	3.9924e-92	1.25888e-90	down	1782	1887	464	640
PITG_07953	-1.39287	9.35234e-92	2.93648e-90	down	2927	3097	891	1309
PITG_07710	-1.62354	1.26209e-91	3.94603e-90	down	1847	1822	470	670
PITG_14818	1.16695	1.64388e-91	5.11812e-90	up	1315	1304	2339	3291
PITG_04749	1.38465	3.00907e-91	9.34892e-90	up	1084	1028	2278	2979
PITG_02085	1.35959	6.10806e-91	1.89375e-89	up	968	941	2017	2655
PITG_21128	-2.09954	2.06112e-90	6.36371e-89	down	4509	4564	760	1291
MSTRG.7826.4	11.0232	2.10896e-90	6.49788e-89	up	4	3	5941	7966
PITG_00844	1.90314	2.70492e-90	8.31677e-89	up	378	409	1200	1610
PITG_07468	2.07559	4.55323e-90	1.39708e-88	up	316	328	1066	1537
PITG_07096	-1.81887	5.49423e-90	1.68233e-88	down	2094	1949	475	618
PITG_22858	1.44528	1.1156e-89	3.4089e-88	up	905	1001	2110	2846
PITG_22087	-1.60575	1.65065e-89	5.03347e-88	down	2725	2722	677	1044
PITG_03160	1.06941	2.17185e-89	6.59565e-88	up	1455	1446	2450	3371
PITG_07041	2.32948	5.4262e-89	1.64115e-87	up	407	347	1470	2173
PITG_13004	-1.34572	6.86218e-89	2.06702e-87	down	2196	2253	718	953
PITG_01920	1.07441	3.89057e-88	1.16481e-86	up	1661	1668	2769	3948
PITG_14054	2.83925	7.25561e-88	2.16791e-86	up	143	135	836	1056
PITG_22988	6.08531	8.85369e-88	2.64007e-86	up	15	12	722	1036
PITG_17567	3.91537	1.84442e-87	5.48881e-86	up	62	48	692	888
PITG_08297	-6.42799	2.79376e-87	8.29731e-86	down	1003	1072	11	12
PITG_14208	1.50298	3.42701e-87	1.01577e-85	up	856	789	1883	2574
PITG_12965	9.12478	3.8828e-87	1.14857e-85	up	3	7	2233	3109
PITG_10493	-1.18418	1.39914e-86	4.13053e-85	down	3356	3480	1261	1604
PITG_13319	-1.36292	1.6793e-86	4.94775e-85	down	3608	3990	1212	1606
PITG_03463	-1.01535	3.13378e-86	9.19655e-85	down	3178	3206	1289	1727
PITG_23273	3.43218	5.92663e-86	1.73582e-84	up	68	80	654	870
PITG_15627	2.22585	8.38395e-86	2.45069e-84	up	235	246	896	1258
PITG_02547	1.03001	1.23323e-85	3.59066e-84	up	2120	2238	3509	5020
PITG_22765	-1.14376	1.95915e-85	5.69307e-84	down	2998	2960	1065	1517
PITG_13930	3.1822	3.05113e-85	8.84888e-84	up	117	95	799	1034
PITG_13484	4.79044	4.74055e-83	1.36153e-81	up	29	23	567	813
PITG_06476	2.28564	5.71909e-83	1.6394e-81	up	215	239	899	1215
PITG_07135	-2.58276	2.52447e-82	7.19473e-81	down	937	925	126	171
PITG_07449	-4.85518	5.70574e-82	1.61991e-80	down	769	717	22	27
PITG_12139	-1.41608	6.72566e-82	1.90582e-80	down	2681	2750	867	1068
PITG_20209	-1.08199	8.03466e-82	2.2724e-80	down	3997	4187	1508	2199
PITG_04754	1.4505	1.80991e-81	5.08974e-80	up	686	665	1496	2032
PITG_14193	6.23202	1.85587e-81	5.20908e-80	up	10	15	709	1103
PITG_03695	-1.15078	2.69332e-81	7.53113e-80	down	2710	2788	977	1394
PITG_01152	-1.18118	4.281e-81	1.19481e-79	down	2498	2606	904	1248
PITG_14107	2.7319	7.62035e-81	2.11883e-79	up	129	131	711	936
PITG_11977	-1.51256	8.34974e-81	2.31729e-79	down	1711	1741	479	679
PITG_08913	4.77165	1.2658e-80	3.50637e-79	up	35	21	626	834
MSTRG.11149.1	3.88177	1.59827e-80	4.4191e-79	up	43	53	566	788
PITG_06274	1.45541	3.15286e-80	8.70118e-79	up	692	730	1545	2190
PITG_23175	1.37072	3.22104e-80	8.87284e-79	up	4713	4119	9021	12889
PITG_14141	-2.37336	3.24255e-80	8.91551e-79	down	2978	2965	402	711
MSTRG.2632.1	-1.80825	3.95425e-80	1.08522e-78	down	1338	1336	313	416
PITG_22865	-1.62906	4.57833e-80	1.25417e-78	down	3637	3729	884	1413
PITG_15463	1.41266	9.08613e-80	2.48444e-78	up	748	717	1568	2162
PITG_02292	1.54628	1.56999e-79	4.27707e-78	up	644	604	1462	2025
PITG_09906	-3.17283	1.89267e-79	5.14668e-78	down	775	761	67	96
PITG_00249	4.06654	3.40295e-79	9.23658e-78	up	39	42	532	770
PITG_04901	2.02477	6.28173e-79	1.69882e-77	up	290	279	943	1268
PITG_20715	-1.30368	2.00123e-78	5.40222e-77	down	2170	2119	700	961
PITG_02887	1.14245	2.99788e-78	8.07793e-77	up	1303	1270	2250	3191
PITG_12422	-2.54075	3.64467e-78	9.78515e-77	down	893	896	123	171
MSTRG.2965.2	5.53056	5.99715e-78	1.60719e-76	up	16	15	584	784
PITG_20105	1.32454	2.30497e-77	6.15488e-76	up	849	820	1709	2281
PITG_15721	2.21602	3.87281e-77	1.02858e-75	up	228	216	829	1144
PITG_02857	-1.22379	5.9904e-77	1.58532e-75	down	2338	2286	796	1097
PITG_22136	4.73742	6.72992e-77	1.77469e-75	up	31	27	680	781
PITG_14730	1.94173	1.73111e-76	4.53268e-75	up	356	356	1061	1566
PITG_11710	-1.06318	8.35739e-76	2.17674e-74	down	2647	2651	1015	1410
PITG_03718	-1.87836	1.19797e-75	3.10384e-74	down	1216	1265	278	366
PITG_07791	-1.00254	3.65466e-75	9.40313e-74	down	4343	4541	1856	2366
PITG_02274	-1.13035	3.85316e-75	9.89667e-74	down	2900	2840	1089	1411
PITG_01961	2.61136	4.95661e-74	1.26432e-72	up	150	183	836	1104
PITG_15980	-2.22536	5.37381e-74	1.36838e-72	down	1285	1384	212	337
PITG_07161	-2.24531	5.78134e-74	1.46963e-72	down	1056	1049	169	257
PITG_03897	-1.0235	1.88637e-73	4.77066e-72	down	2716	2727	1071	1490
PITG_03602	8.0774	4.25007e-73	1.07302e-71	up	5	6	1235	1594
PITG_01182	1.24337	6.51052e-73	1.63813e-71	up	1298	1195	2402	3235
PITG_04553	1.56784	7.01889e-73	1.76305e-71	up	532	522	1235	1759
PITG_11848	-3.61585	1.26124e-72	3.1627e-71	down	651	661	46	56
PITG_03804	-5.43566	1.87171e-72	4.68559e-71	down	997	894	26	15
PITG_00715	1.26355	3.35101e-72	8.36059e-71	up	796	809	1548	2137
PITG_22829	3.8147	4.10154e-72	1.01988e-70	up	72	49	664	972
PITG_08099	2.04196	8.39904e-72	2.08499e-70	up	298	336	1091	1393
PITG_00262	-4.43102	9.32556e-72	2.31112e-70	down	631	723	25	35
PITG_09716	3.80321	1.32558e-71	3.27419e-70	up	42	46	493	682
PITG_14405	7.48895	1.52665e-71	3.76454e-70	up	6	7	902	1343
PITG_10414	-1.25417	1.97786e-71	4.86909e-70	down	2083	2127	733	950
PITG_02199	1.58673	2.14569e-71	5.27349e-70	up	606	684	1594	2100
PITG_16042	-3.32813	5.37729e-71	1.31939e-69	down	923	895	86	85
PITG_20096	-2.75006	5.51609e-71	1.35121e-69	down	836	831	92	146
PITG_17945	-1.40507	6.62736e-71	1.62075e-69	down	1708	1735	539	701
PITG_09295	1.75359	2.64817e-70	6.46554e-69	up	374	376	1000	1423
PITG_03301	1.12829	3.0511e-70	7.43705e-69	up	1281	1399	2375	3221
PITG_13196	1.68994	9.65753e-70	2.33864e-68	up	825	988	2398	3179
PITG_03357	-1.54647	2.44851e-69	5.89073e-68	down	1563	1543	415	604
PITG_15243	-1.58345	2.8356e-69	6.81096e-68	down	3013	2990	876	1021
PITG_01395	-1.27374	3.1697e-69	7.60113e-68	down	2044	2110	673	973
PITG_04089	-3.93453	3.92431e-69	9.38037e-68	down	725	731	30	62
PITG_03951	3.07466	4.13839e-69	9.87616e-68	up	89	83	609	769
PITG_11524	1.04579	9.12108e-69	2.16626e-67	up	1234	1228	2081	2770
PITG_08058	4.71775	1.11492e-68	2.63946e-67	up	22	24	466	698
PITG_15545	5.56011	1.18944e-68	2.81139e-67	up	10	18	525	740
PITG_05394	-2.88353	1.21625e-68	2.8702e-67	down	835	836	81	137
PITG_18571	1.50691	1.42815e-68	3.36489e-67	up	1392	1451	3034	4764
PITG_01231	-1.28778	3.77265e-67	8.84662e-66	down	3797	3566	1161	1737
MSTRG.19880.1	3.62265	4.45193e-67	1.0423e-65	up	47	48	474	644
PITG_06906	-1.19228	5.77731e-67	1.34834e-65	down	1962	1985	691	961
PITG_03038	-1.00377	1.96746e-66	4.57735e-65	down	3296	3418	1307	1903
PITG_19084	-1.82002	2.13001e-66	4.94777e-65	down	1449	1363	308	456
PITG_08572	1.34189	3.18285e-66	7.38182e-65	up	659	693	1370	1909
PITG_03338	1.82435	5.43649e-66	1.25889e-64	up	333	319	951	1251
PITG_08601	-1.27365	1.08531e-65	2.50533e-64	down	2565	2404	842	1120
PITG_03244	-1.22226	4.07571e-65	9.33571e-64	down	2300	2350	771	1141
PITG_01872	3.5007	6.82246e-65	1.55552e-63	up	80	77	638	1087
PITG_18001	4.22303	1.19445e-64	2.71083e-63	up	565	414	6831	10861
PITG_22672	2.68024	1.477e-64	3.34695e-63	up	185	157	947	1129
PITG_22406	-1.51488	5.67923e-64	1.27912e-62	down	1658	1808	480	681
PITG_07722	-1.88623	1.11218e-63	2.49736e-62	down	1645	1710	333	542
PITG_07046	2.46921	3.06878e-63	6.86998e-62	up	255	336	1274	1868
PITG_05611	1.53281	6.5602e-63	1.46199e-61	up	531	493	1205	1625
PITG_08120	1.00461	9.38452e-63	2.08827e-61	up	1163	1174	1896	2585
PITG_05598	2.62551	9.96405e-63	2.2139e-61	up	119	140	663	859
PITG_15387	-2.05342	1.30736e-62	2.90046e-61	down	1429	1584	269	430
PITG_10924	1.91308	3.15182e-62	6.98205e-61	up	279	277	872	1122
PITG_08491	2.62162	4.0242e-62	8.90129e-61	up	112	127	586	822
PITG_06764	-1.673	7.90328e-62	1.74036e-60	down	1411	1324	351	468
MSTRG.24167.4	-1.26377	7.99777e-62	1.75856e-60	down	1918	2055	664	918
PITG_00189	-1.05971	1.59955e-61	3.50152e-60	down	2876	3088	1134	1605
PITG_20620	5.58492	3.96763e-61	8.65984e-60	up	11	13	478	619
PITG_11122	-3.37172	5.27214e-61	1.14902e-59	down	571	575	43	63
PITG_21397	-2.77682	5.38342e-61	1.16983e-59	down	800	759	101	115
PITG_15388	2.30611	5.96954e-61	1.29529e-59	up	192	226	800	1186
PITG_10015	1.57085	7.57157e-61	1.64051e-59	up	557	511	1316	1707
PITG_00460	1.63665	1.06397e-60	2.30191e-59	up	497	458	1164	1685
PITG_07160	-1.45816	1.16291e-60	2.50863e-59	down	1689	1848	511	721
PITG_12612	1.21202	1.25289e-60	2.69882e-59	up	1022	985	1819	2642
PITG_01789	1.14419	1.2781e-60	2.74911e-59	up	852	865	1521	2109
PITG_05607	2.83053	1.82277e-60	3.89804e-59	up	110	148	745	1007
PITG_15682	-1.98847	1.85113e-60	3.95299e-59	down	1148	1118	214	335
PITG_13376	1.3913	2.29867e-60	4.90163e-59	up	549	546	1173	1569
PITG_19762	1.95054	2.41293e-60	5.13051e-59	up	381	330	1147	1469
PITG_13673	-1.16825	3.51455e-60	7.46213e-59	down	1925	1986	688	978
PITG_03746	1.94407	4.08087e-60	8.63979e-59	up	380	327	1128	1464
PITG_11922	-3.12856	4.59616e-60	9.71685e-59	down	702	634	62	84
PITG_08785	-2.77516	6.18667e-60	1.30608e-58	down	1043	882	113	156
PITG_02901	7.6889	9.79721e-60	2.06536e-58	up	7	3	841	1129
MSTRG.6876.1	-1.40983	2.76473e-59	5.79539e-58	down	1540	1656	488	661
PITG_17002	-2.65787	2.84862e-59	5.96279e-58	down	725	746	86	138
PITG_02532	-1.13112	3.03801e-59	6.35026e-58	down	11381	12173	4048	6326
PITG_05211	1.94841	3.81324e-59	7.95947e-58	up	245	275	817	1099
PITG_19887	1.72243	7.41806e-59	1.54188e-57	up	323	346	880	1233
PITG_06669	2.13382	9.57359e-59	1.98434e-57	up	315	291	997	1570
PITG_22934	-2.65274	1.04663e-58	2.16635e-57	down	773	849	95	153
PITG_09807	-2.15351	1.4844e-58	3.06818e-57	down	882	946	158	236
PITG_17306	10.4293	2.93108e-58	6.04153e-57	up	2	3	2743	3859
PITG_12176	1.12845	5.43549e-58	1.11571e-56	up	960	1031	1735	2431
PITG_10838	-5.03227	6.02723e-58	1.23546e-56	down	513	584	14	18
PITG_00962	-2.06712	9.56644e-58	1.95551e-56	down	900	881	179	226
PITG_05423	5.72918	1.29827e-57	2.64654e-56	up	9	15	564	636
PITG_13135	6.12818	1.56232e-57	3.17608e-56	up	12	7	584	671
PITG_09350	-2.86724	2.06089e-57	4.17816e-56	down	1386	1487	189	180
PITG_13849	-1.27421	2.85655e-57	5.77546e-56	down	2236	2244	706	1074
PITG_15959	1.33826	7.87787e-57	1.58844e-55	up	553	572	1155	1562
PITG_10880	-3.31684	1.69624e-56	3.41552e-55	down	569	652	50	67
PITG_16044	3.43973	1.76888e-56	3.55697e-55	up	45	51	419	577
PITG_10310	2.05272	2.73422e-56	5.48325e-55	up	250	304	935	1259
MSTRG.25010.1	9.39688	3.71251e-56	7.43505e-55	up	2	4	1594	2284
MSTRG.6476.1	8.73517	4.1823e-56	8.36461e-55	up	4	3	1215	1633
PITG_10674	-1.98516	4.61436e-56	9.21628e-55	down	2226	2358	411	711
PITG_12187	1.3256	4.63699e-56	9.24902e-55	up	641	662	1360	1750
PITG_10767	-2.79186	5.47459e-56	1.0905e-54	down	963	853	94	159
PITG_16842	3.14562	7.31151e-56	1.45445e-54	up	59	67	459	604
PITG_09881	1.90099	7.94498e-56	1.57835e-54	up	238	260	749	1029
MSTRG.23464.11	3.49321	1.07781e-55	2.1383e-54	up	51	43	437	572
PITG_19009	-2.58814	3.00032e-55	5.89717e-54	down	692	674	86	132
MSTRG.11451.2	2.27971	3.0861e-55	6.05775e-54	up	213	273	939	1320
PITG_12797	1.92528	3.69921e-55	7.25162e-54	up	269	261	779	1155
MSTRG.7823.2	11.302	4.2142e-55	8.23938e-54	up	4	0	4071	5584
PITG_04969	5.48521	5.00321e-55	9.76911e-54	up	165	100	4920	6396
PITG_16464	1.17042	5.51417e-55	1.07526e-53	up	1361	1261	2307	3358
PITG_20121	4.80893	7.78861e-55	1.51479e-53	up	19	20	398	661
PITG_01595	-1.38926	9.70476e-55	1.88499e-53	down	1406	1483	435	621
PITG_20733	-3.45401	1.22761e-54	2.37819e-53	down	513	557	42	51
PITG_15201	8.61967	1.72222e-54	3.32768e-53	up	6	1	1115	1516
PITG_14215	-2.4567	1.80157e-54	3.47646e-53	down	1248	1080	187	215
PITG_18024	1.64725	3.91432e-54	7.51427e-53	up	428	474	1094	1620
PITG_19108	3.14916	4.55925e-54	8.72974e-53	up	77	61	509	657
PITG_12231	1.12158	7.98869e-54	1.52567e-52	up	944	897	1603	2230
PITG_11916	4.00488	1.17703e-53	2.24498e-52	up	28	29	365	511
PITG_00164	1.23245	1.5053e-53	2.86742e-52	up	942	1051	1847	2641
PITG_19411	2.12856	1.54447e-53	2.93827e-52	up	191	180	637	919
PITG_15380T0	4.9335	2.77898e-53	5.25982e-52	up	14	16	374	501
PITG_01798	1.48931	6.9775e-53	1.31227e-51	up	588	530	1243	1765
PITG_03540	-1.59101	7.69221e-53	1.44485e-51	down	1234	1197	312	462
PITG_03232	2.8981	9.13832e-53	1.7143e-51	up	133	178	852	1391
PITG_08503	-1.28846	9.343e-53	1.75048e-51	down	1457	1447	471	667
PITG_03960	-2.20343	1.42683e-52	2.66654e-51	down	1224	1250	245	262
PITG_13390	-2.37566	1.61879e-52	3.02147e-51	down	675	706	103	152
PITG_13148	5.3331	1.96754e-52	3.66779e-51	up	9	15	389	536
PITG_16103	1.61466	2.12311e-52	3.95283e-51	up	341	350	838	1189
MSTRG.3227.1	-1.09976	2.67743e-52	4.97861e-51	down	2138	2296	822	1158
PITG_03639	1.48266	4.80593e-52	8.89187e-51	up	493	487	1151	1454
PITG_02832	-1.2799	6.09346e-52	1.1232e-50	down	1639	1745	581	747
PITG_09310	1.65043	2.76864e-51	5.07184e-50	up	420	405	994	1497
PITG_00452	-1.55493	3.81867e-51	6.98675e-50	down	1164	1116	312	430
PITG_06732	-1.00323	3.85557e-51	7.04556e-50	down	2022	2021	803	1127
PITG_12949	-1.76781	5.81576e-51	1.05884e-49	down	1891	1857	398	666
PITG_14636	1.01021	7.2093e-51	1.31094e-49	up	1110	1116	1861	2411
PITG_17766	-3.0154	7.61358e-51	1.38276e-49	down	684	791	64	112
PITG_09439	1.60814	9.48303e-51	1.71808e-49	up	391	381	914	1346
PITG_09479	5.91606	1.03512e-50	1.87307e-49	up	9	8	431	545
PITG_12878	-2.13579	1.66131e-50	2.9952e-49	down	879	992	181	224
PITG_15686	-2.15156	1.91907e-50	3.45573e-49	down	992	954	195	220
PITG_19509	1.79763	2.86421e-50	5.14516e-49	up	307	364	945	1283
PITG_18366	1.46341	2.87935e-50	5.1661e-49	up	1785	2130	4114	6285
PITG_05956	-2.6545	3.04183e-50	5.45103e-49	down	621	585	78	105
PITG_15301	2.48058	4.6329e-50	8.28222e-49	up	145	140	692	813
PITG_16813	1.30126	5.1534e-50	9.20161e-49	up	573	561	1107	1570
PITG_12666	-2.36581	8.21016e-50	1.46068e-48	down	1997	1987	365	359
PITG_20917	-1.81713	8.69289e-50	1.54286e-48	down	997	947	214	315
PITG_06554	-1.96132	1.02575e-49	1.81837e-48	down	1360	1176	266	356
PITG_04535	1.21207	1.35014e-49	2.38772e-48	up	1222	1086	2163	2948
PITG_12108	-1.23797	1.52334e-49	2.68761e-48	down	4236	4868	1498	2208
MSTRG.27295.1	-1.79178	1.70767e-49	3.00924e-48	down	1053	1093	232	364
PITG_09880	5.42526	4.69229e-49	8.21982e-48	up	9	12	372	488
PITG_10445	1.06168	1.58614e-48	2.76224e-47	up	804	818	1371	1864
PITG_22648	-4.3095	1.88345e-48	3.27615e-47	down	480	446	15	30
PITG_13074	-1.03895	2.7691e-48	4.81103e-47	down	2163	2207	825	1215
PITG_05531	-1.53621	5.69271e-48	9.86737e-47	down	1232	1335	342	507
PITG_16922	-1.43705	6.44073e-48	1.11509e-46	down	1089	1110	329	447
PITG_09537	1.31358	6.856e-48	1.1856e-46	up	566	536	1122	1492
PITG_04335	-1.17959	8.75317e-48	1.51015e-46	down	1434	1447	517	698
PITG_15847	2.22253	1.01118e-47	1.74251e-46	up	171	185	628	973
PITG_06696	3.98275	1.19026e-47	2.04873e-46	up	27	25	338	446
PITG_01270	-1.21032	1.19678e-47	2.05757e-46	down	2281	2159	739	1104
PITG_00753	1.33444	1.83581e-47	3.15257e-46	up	494	502	994	1412
PITG_11869	1.23259	2.2495e-47	3.84516e-46	up	820	747	1474	2050
PITG_13867	-3.80942	2.31703e-47	3.95604e-46	down	432	482	29	33
PITG_20221	-1.03516	3.36017e-47	5.71075e-46	down	1758	1811	695	971
PITG_03311	-1.3	4.91468e-47	8.32406e-46	down	1239	1240	408	554
MSTRG.7826.1	11.9809	8.53594e-47	1.4408e-45	up	3	0	4887	6706
PITG_21011	-1.37685	1.92948e-46	3.24943e-45	down	1170	1181	356	511
PITG_01858	1.44026	3.3514e-46	5.62488e-45	up	432	425	968	1247
PITG_20759	6.91062	5.00507e-46	8.37192e-45	up	5	5	476	677
PITG_10898	1.8482	5.97067e-46	9.9758e-45	up	268	322	847	1186
PITG_10870	1.2476	6.08092e-46	1.01486e-44	up	581	560	1108	1478
PITG_12074	1.11414	1.27282e-45	2.11946e-44	up	1159	1049	1945	2620
PITG_05347	-2.26886	1.32522e-45	2.20424e-44	down	965	1038	146	256
PITG_17369	-3.10725	1.46215e-45	2.42655e-44	down	579	522	46	77
PITG_23077	-3.48742	1.88102e-45	3.11821e-44	down	478	454	29	51
PITG_18361	-1.21551	2.02938e-45	3.35663e-44	down	1486	1428	504	696
PITG_10798	4.68	2.35787e-45	3.89127e-44	up	14	18	312	478
PITG_04481	-1.13246	3.19712e-45	5.25874e-44	down	1774	1866	697	884
MSTRG.18876.1	3.7094	3.45312e-45	5.67353e-44	up	30	38	340	516
PITG_03115	-1.52671	3.58342e-45	5.8811e-44	down	1044	1027	301	384
PITG_06675	-1.34786	3.86005e-45	6.3211e-44	down	1154	1191	380	499
PITG_22791	7.93761	4.5293e-45	7.40885e-44	up	5	2	669	979
PITG_13320	-1.28162	8.72364e-45	1.42071e-43	down	1194	1220	401	548
PITG_02565	1.32188	2.02803e-44	3.28474e-43	up	533	526	1107	1413
PITG_13324	1.90491	2.11122e-44	3.41575e-43	up	196	192	579	812
PITG_01851	-1.37967	2.39144e-44	3.85649e-43	down	1374	1448	463	568
PITG_07203	6.82383	2.6515e-44	4.27123e-43	up	6	4	473	605
PITG_17826	-2.91459	3.36366e-44	5.40724e-43	down	540	497	52	80
PITG_15509	1.01887	3.36402e-44	5.40724e-43	up	1342	1402	2145	3199
PITG_15898	1.9099	3.71073e-44	5.95808e-43	up	223	245	746	924
PITG_11264	1.42956	4.29853e-44	6.88694e-43	up	383	382	823	1149
PITG_04753	1.53905	4.50515e-44	7.21018e-43	up	364	381	910	1149
PITG_00375	-1.11984	5.87491e-44	9.38212e-43	down	2197	2049	771	1101
PITG_06518	2.53666	7.22582e-44	1.15271e-42	up	120	105	560	678
PITG_05413	1.01975	7.29684e-44	1.16279e-42	up	1307	1326	2259	2813
PITG_04074	-1.50435	1.37611e-43	2.18117e-42	down	1065	1081	290	436
PITG_01219	-2.8357	1.95878e-43	3.09809e-42	down	465	485	55	72
PITG_19111	-1.07762	3.70682e-43	5.84416e-42	down	2390	2619	926	1350
PITG_11558	3.50574	6.49362e-43	1.02052e-41	up	34	37	338	429
PITG_05248	2.25678	2.45399e-42	3.84036e-41	up	139	166	562	839
PITG_10160	1.0298	2.66179e-42	4.15677e-41	up	828	826	1336	1899
MSTRG.13018.1	-2.6471	2.92778e-42	4.56734e-41	down	645	564	81	103
PITG_05140	1.99329	3.87801e-42	6.02433e-41	up	200	176	595	839
PITG_03563	1.52099	4.39967e-42	6.82755e-41	up	333	322	773	1020
PITG_22117	2.23966	9.73204e-42	1.50709e-40	up	117	121	455	619
PITG_04834	-1.17815	1.01106e-41	1.56409e-40	down	1426	1425	490	718
PITG_13963	5.95418	1.0986e-41	1.69774e-40	up	10	4	344	488
PITG_07715	1.45878	1.34201e-41	2.07173e-40	up	394	373	831	1190
PITG_22756	8.85339	1.41341e-41	2.17969e-40	up	4	1	913	1304
MSTRG.17400.1	9.81032	1.47671e-41	2.27493e-40	up	3	1	1436	2001
PITG_00831	6.21759	2.33815e-41	3.59081e-40	up	4	8	365	487
PITG_03496	4.2064	5.43342e-41	8.31851e-40	up	62	29	670	941
PITG_00660	-1.20446	6.57437e-41	1.00549e-39	down	1282	1352	453	641
PITG_01884	1.02401	6.69222e-41	1.02246e-39	up	744	757	1242	1673
PITG_15485	1.17011	9.2496e-41	1.41028e-39	up	662	711	1286	1656
MSTRG.18012.1	-3.72342	9.45913e-41	1.44074e-39	down	494	658	31	53
MSTRG.20464.1	8.76344	9.70574e-41	1.47679e-39	up	2	3	893	1179
PITG_02613	1.83129	1.02946e-40	1.56479e-39	up	258	233	737	924
PITG_11855	2.84861	1.16102e-40	1.76295e-39	up	82	73	414	665
PITG_16118	-1.04031	1.47701e-40	2.24046e-39	down	1494	1500	595	795
MSTRG.23204.1	2.26503	1.50466e-40	2.28007e-39	up	120	140	522	667
PITG_17753	1.24325	1.73229e-40	2.61965e-39	up	490	523	964	1329
PITG_01848	1.00937	1.96159e-40	2.96337e-39	up	773	787	1254	1751
PITG_15251	1.30816	2.8744e-40	4.33352e-39	up	494	506	963	1414
PITG_18959	3.5982	3.48435e-40	5.24776e-39	up	50	92	708	929
PITG_09316	-2.06811	4.4904e-40	6.73559e-39	down	697	760	130	204
PITG_16923	3.45597	4.56115e-40	6.8348e-39	up	43	32	329	459
PITG_18800	-1.75627	4.61221e-40	6.90434e-39	down	976	885	216	312
PITG_17881	-2.26192	4.81053e-40	7.19395e-39	down	536	558	92	126
PITG_20414	4.08478	7.33549e-40	1.09478e-38	up	25	18	303	392
PITG_14190	2.38669	7.84157e-40	1.16914e-38	up	114	100	465	601
MSTRG.7684.5	2.50778	8.20093e-40	1.22149e-38	up	127	100	539	690
PITG_19270	1.53322	1.07823e-39	1.60274e-38	up	317	320	720	1049
PITG_00797	-1.3855	1.4858e-39	2.20415e-38	down	1441	1597	445	672
PITG_05485	-1.0231	1.71353e-39	2.53691e-38	down	2318	2337	873	1329
PITG_01039	5.40117	1.96891e-39	2.9121e-38	up	5	14	318	451
PITG_18545	1.56851	2.40735e-39	3.54641e-38	up	287	296	679	979
PITG_20249	6.32322	2.48738e-39	3.66067e-38	up	7	4	340	507
PITG_04108	1.65316	2.5164e-39	3.69971e-38	up	248	274	670	897
PITG_07059	-1.37178	2.9098e-39	4.26962e-38	down	1047	1013	326	434
PITG_07030	-1.11082	3.57488e-39	5.23516e-38	down	1557	1690	615	820
PITG_07565	-1.12102	3.86339e-39	5.65207e-38	down	3039	3169	1067	1685
PITG_16698	5.11219	6.08803e-39	8.8979e-38	up	16	7	339	416
PITG_20818	1.96985	9.72576e-39	1.42006e-37	up	202	191	584	899
PITG_06791	-1.43061	1.00042e-38	1.45928e-37	down	969	1009	308	391
PITG_14489	2.07835	1.08304e-38	1.57514e-37	up	139	160	519	685
PITG_01275	-1.44178	1.95665e-38	2.83456e-37	down	945	977	297	377
PITG_09985	2.12368	3.59312e-38	5.18501e-37	up	391	548	1586	2345
PITG_00099	2.21137	3.79129e-38	5.46566e-37	up	113	113	424	576
PITG_13486	-1.05605	5.05385e-38	7.27165e-37	down	1419	1483	573	759
PITG_06967	-1.20435	6.62631e-38	9.51569e-37	down	1276	1316	435	644
MSTRG.8407.1	-1.11743	7.62897e-38	1.09238e-36	down	2726	2455	939	1351
PITG_13083	3.28056	9.49863e-38	1.35878e-36	up	46	36	331	428
PITG_15564	1.48071	1.59437e-37	2.27635e-36	up	364	423	886	1213
PITG_17949	1.86323	1.66463e-37	2.37438e-36	up	292	371	1009	1284
PITG_08473	1.29986	2.04155e-37	2.90363e-36	up	470	437	897	1239
PITG_10201	1.44264	2.39477e-37	3.39622e-36	up	320	345	728	1000
PITG_00552	2.85429	6.49164e-37	9.14507e-36	up	177	296	1387	1876
PITG_07899	-1.8882	8.16564e-37	1.14381e-35	down	653	651	135	203
PITG_14787	-4.31016	9.18822e-37	1.28583e-35	down	401	424	23	16
PITG_05987	1.51915	1.00069e-36	1.39776e-35	up	283	310	691	932
PITG_02509	2.09983	1.61068e-36	2.24344e-35	up	133	155	484	700
PITG_00578	-1.39556	2.08143e-36	2.89641e-35	down	971	941	302	391
PITG_16009	1.30893	2.11555e-36	2.94113e-35	up	898	934	1688	2697
PITG_11217	2.311	2.40325e-36	3.32861e-35	up	105	132	477	646
PITG_17965	-1.05784	7.1853e-36	9.89648e-35	down	2053	2204	870	1073
PITG_05456	2.99531	7.2382e-36	9.96008e-35	up	111	74	555	870
PITG_10030	1.11348	7.41488e-36	1.01937e-34	up	572	561	979	1367
PITG_08070	1.69462	8.33753e-36	1.14515e-34	up	325	298	762	1182
PITG_04275	-1.92734	9.08112e-36	1.24613e-34	down	586	623	127	177
PITG_04123	2.04532	1.11726e-35	1.53171e-34	up	232	188	668	1000
PITG_07248	-1.38113	1.64254e-35	2.24562e-34	down	1099	1062	354	435
PITG_02349	-3.55815	1.77765e-35	2.42809e-34	down	561	523	48	38
PITG_19771	2.73527	3.48951e-35	4.74882e-34	up	76	63	393	486
PITG_10153	1.00079	6.69442e-35	9.06868e-34	up	1076	1045	1636	2444
PITG_10518	1.27303	7.2503e-35	9.81274e-34	up	809	718	1558	1949
PITG_15321	-1.05368	7.64365e-35	1.03262e-33	down	1306	1289	499	697
PITG_14412	-2.9616	7.78912e-35	1.05132e-33	down	390	428	38	63
PITG_11540	-1.96618	9.80186e-35	1.32178e-33	down	623	591	120	178
MSTRG.7351.1	8.98176	1.16321e-34	1.5629e-33	up	3	1	810	1125
PITG_01217	2.93259	1.51057e-34	2.02594e-33	up	109	71	572	737
PITG_21601	-1.65782	2.26751e-34	3.03564e-33	down	1169	1259	344	383
PITG_11445	1.0644	2.59456e-34	3.47034e-33	up	598	636	1051	1413
PITG_13448	9.19969	3.17052e-34	4.23689e-33	up	13	3	3798	5218
PITG_03308	1.34834	5.96225e-34	7.93895e-33	up	348	351	734	963
PITG_05117	-1.53708	7.66615e-34	1.01803e-32	down	1124	1162	288	472
PITG_10836	1.09628	1.15909e-33	1.53509e-32	up	619	640	1126	1436
PITG_15237	-4.23621	1.22038e-33	1.61483e-32	down	358	343	20	15
PITG_18325	7.44694	1.41983e-33	1.87706e-32	up	2	4	434	563
PITG_07958	-1.37851	1.43785e-33	1.8992e-32	down	1239	1274	423	493
PITG_15216	1.05102	1.61682e-33	2.12989e-32	up	1046	932	1663	2253
PITG_01647	1.34171	2.37053e-33	3.12e-32	up	487	498	1072	1295
PITG_22414	3.05109	2.45786e-33	3.23207e-32	up	40	43	286	369
PITG_00448	3.24508	2.67566e-33	3.51537e-32	up	42	36	321	379
PITG_19624	8.80497	3.50117e-33	4.59587e-32	up	1	3	706	1009
PITG_19482	1.10683	4.80943e-33	6.28534e-32	up	918	815	1532	2029
PITG_08185	1.48259	5.60944e-33	7.31152e-32	up	461	390	973	1297
PITG_02399	-1.60094	5.91291e-33	7.7003e-32	down	1384	1228	376	440
PITG_08371	7.56487	7.35283e-33	9.53359e-32	up	5	1	513	555
PITG_06976	2.98173	7.87346e-33	1.01819e-31	up	55	44	331	412
PITG_02599	-1.60869	8.54195e-33	1.10271e-31	down	830	941	243	310
PITG_11238	-1.18225	8.78064e-33	1.13156e-31	down	1074	1097	373	544
PITG_19008	-1.23227	1.00483e-32	1.29379e-31	down	2918	2559	891	1353
PITG_14281	2.02809	1.52684e-32	1.95743e-31	up	158	204	601	808
PITG_17804	-2.21604	1.56099e-32	1.99947e-31	down	498	571	92	128
PITG_11275	-1.26652	2.78424e-32	3.55711e-31	down	904	938	313	418
PITG_07938	17.0402	3.461e-32	4.41792e-31	up	0	0	20042	27344
PITG_07205	-2.00618	4.74372e-32	6.04488e-31	down	560	526	106	153
MSTRG.11466.1	6.93675	5.49642e-32	6.99802e-31	up	1	6	363	451
PITG_03944	-1.68454	5.92805e-32	7.53463e-31	down	777	865	193	298
PITG_03229	1.01603	6.31293e-32	8.01693e-31	up	701	667	1138	1501
PITG_14371	-3.69468	6.42767e-32	8.15566e-31	down	376	312	20	31
PITG_13579	3.68364	7.46996e-32	9.46195e-31	up	38	24	349	404
PITG_18725	-1.53397	7.58823e-32	9.60355e-31	down	999	998	253	412
PITG_14356	-3.52292	8.00757e-32	1.01256e-30	down	295	332	23	29
PITG_00288	6.24278	1.06364e-31	1.34384e-30	up	4	5	267	387
PITG_10833	4.50314	1.18871e-31	1.50056e-30	up	11	15	258	299
PITG_03289	1.67153	1.44313e-31	1.81864e-30	up	216	255	608	825
PITG_10687	-1.16206	1.63898e-31	2.06194e-30	down	1720	1694	570	900
PITG_09216	-3.17072	1.69317e-31	2.12831e-30	down	333	359	27	47
PITG_08685	-2.10376	3.60685e-31	4.51466e-30	down	562	626	122	140
PITG_07128	-1.65968	3.64455e-31	4.558e-30	down	644	624	160	224
PITG_14099	1.52179	3.83092e-31	4.783e-30	up	241	245	552	785
MSTRG.3754.9	-1.94658	4.10936e-31	5.12632e-30	down	1061	1109	193	354
PITG_00132	1.09003	4.70071e-31	5.85909e-30	up	521	510	878	1222
PITG_08883	-2.29004	4.77053e-31	5.94111e-30	down	522	506	95	104
PITG_19671	3.05837	4.94077e-31	6.14796e-30	up	98	174	860	1322
PITG_13266	1.97519	6.07274e-31	7.53753e-30	up	132	147	461	582
PITG_15335	-1.65935	7.54621e-31	9.35073e-30	down	712	694	192	231
PITG_18683	-4.74172	8.36722e-31	1.03594e-29	down	278	287	11	9
PITG_19436	2.07702	1.02676e-30	1.27016e-29	up	329	260	903	1508
MSTRG.10300.11	-2.19795	1.24807e-30	1.54008e-29	down	644	554	99	152
PITG_12160	1.62642	1.37839e-30	1.69947e-29	up	234	212	547	772
PITG_01026	2.87054	1.84282e-30	2.2702e-29	up	80	54	400	536
PITG_17668	1.11219	2.0565e-30	2.53134e-29	up	517	522	880	1274
PITG_14893	-3.26676	2.16479e-30	2.66021e-29	down	504	453	30	67
PITG_09386	2.83375	2.25822e-30	2.77273e-29	up	49	45	276	363
PITG_10122	-1.27946	2.5528e-30	3.13183e-29	down	1384	1464	435	696
PITG_00130	-3.28711	2.80258e-30	3.43542e-29	down	291	313	26	33
PITG_17829	-1.64227	2.86826e-30	3.51303e-29	down	987	1191	272	397
PITG_03992	-1.05909	3.36976e-30	4.12385e-29	down	1151	1128	449	595
PITG_16381	3.13411	3.53981e-30	4.32838e-29	up	48	34	289	400
PITG_09891	-1.77521	3.73326e-30	4.56117e-29	down	711	735	188	212
PITG_01819	4.0467	6.70359e-30	8.16329e-29	up	16	18	208	335
MSTRG.8655.1	-1.06038	7.32227e-30	8.90769e-29	down	1847	2106	781	1026
MSTRG.2630.15	-1.43816	7.32691e-30	8.90769e-29	down	839	794	234	344
PITG_10934	-1.88666	7.79627e-30	9.4628e-29	down	863	775	198	221
PITG_09183	-1.95461	8.03241e-30	9.73346e-29	down	519	583	113	159
PITG_13497	9.53683	8.25712e-30	9.99759e-29	up	3	0	887	1247
PITG_09039	-1.3708	8.67e-30	1.04889e-28	down	1311	1248	435	502
MSTRG.6379.9	-1.91092	8.80695e-30	1.06459e-28	down	1116	1209	212	389
PITG_01388	-2.1273	9.11623e-30	1.10108e-28	down	463	507	85	128
PITG_15952	1.78238	1.10618e-29	1.33281e-28	up	185	170	474	699
PITG_11473	2.29646	1.1674e-29	1.40543e-28	up	79	83	320	441
PITG_06099	3.97533	1.24287e-29	1.49508e-28	up	14	21	219	308
PITG_01333	-2.22276	1.42921e-29	1.71366e-28	down	473	556	87	124
PITG_09200	-2.42933	1.64787e-29	1.97425e-28	down	488	455	62	107
PITG_07150	9.49218	1.94898e-29	2.33311e-28	up	0	3	907	1147
PITG_04090	-4.13427	2.43773e-29	2.91113e-28	down	310	261	14	17
PITG_04449	-2.02435	3.60168e-29	4.28386e-28	down	508	512	110	128
PITG_17692	-1.37767	3.64933e-29	4.33705e-28	down	965	1000	282	446
PITG_21651	2.59288	3.7209e-29	4.41856e-28	up	59	59	299	378
PITG_18246	1.06165	3.98001e-29	4.7187e-28	up	495	514	850	1163
PITG_03948	-1.38311	5.54872e-29	6.56281e-28	down	746	731	230	311
PITG_05370	2.40539	5.89814e-29	6.97052e-28	up	70	84	338	439
PITG_23034	1.09379	6.18266e-29	7.28935e-28	up	570	619	990	1445
PITG_01770	-3.26311	6.46241e-29	7.61311e-28	down	413	564	47	49
PITG_20303	-4.9049	1.16566e-28	1.36887e-27	down	268	271	10	7
PITG_08953	1.52382	1.31383e-28	1.53921e-27	up	1150	876	2384	3178
PITG_11203	1.36348	1.32124e-28	1.54667e-27	up	461	563	1052	1469
PITG_11528	3.17185	1.67506e-28	1.95621e-27	up	36	58	327	487
PITG_02005	1.92819	1.75843e-28	2.05197e-27	up	323	243	835	1237
PITG_10412	-5.20965	1.78374e-28	2.07986e-27	down	258	289	8	6
PITG_01396	-2.54706	1.97487e-28	2.2991e-27	down	381	352	50	70
PITG_09135	-1.09444	2.86382e-28	3.32356e-27	down	1233	1328	463	688
PITG_23351	-4.28574	2.89892e-28	3.36166e-27	down	408	600	28	20
PITG_20505	-1.01527	3.59574e-28	4.16644e-27	down	1096	1126	437	615
PITG_00980	1.34611	3.90766e-28	4.52433e-27	up	638	528	1196	1639
PITG_02041	4.13484	4.14976e-28	4.8009e-27	up	14	32	310	467
PITG_18083	-1.58836	4.20454e-28	4.86047e-27	down	619	671	178	231
PITG_21456	-3.44706	4.62167e-28	5.33851e-27	down	282	294	25	25
PITG_21806	-1.31432	4.66324e-28	5.38234e-27	down	1869	1798	534	893
PITG_06011	-1.01577	5.11191e-28	5.8956e-27	down	1203	1159	465	653
PITG_10846	2.73209	6.20838e-28	7.14349e-27	up	86	71	368	647
PITG_06360	-1.89881	8.47889e-28	9.73332e-27	down	556	516	110	166
PITG_07716	-3.79032	1.17157e-27	1.34282e-26	down	3437	3526	254	210
PITG_03748	2.027	1.58068e-27	1.80336e-26	up	194	163	641	733
PITG_20768	-2.94561	1.59725e-27	1.82086e-26	down	346	347	30	57
PITG_08327	1.07027	1.61798e-27	1.84308e-26	up	460	473	789	1084
PITG_16899	1.15468	2.04124e-27	2.32165e-26	up	480	440	831	1126
PITG_07273	2.53796	2.09145e-27	2.37512e-26	up	59	67	280	424
PITG_11773	1.67035	2.12295e-27	2.40905e-26	up	166	175	443	593
PITG_00213	-1.07676	2.35498e-27	2.6703e-26	down	1022	1093	406	552
PITG_08714	-1.05962	3.04326e-27	3.44547e-26	down	1661	1899	674	962
MSTRG.3596.1	9.12365	3.0652e-27	3.46765e-26	up	2	1	684	913
PITG_17989	-1.37303	3.80012e-27	4.29578e-26	down	785	759	230	342
PITG_05805	1.21233	3.80638e-27	4.29958e-26	up	387	430	779	1026
PITG_12404	5.83305	4.01496e-27	4.52484e-26	up	2	8	241	300
PITG_04336	1.85634	4.34481e-27	4.88174e-26	up	161	148	427	650
PITG_09789	1.16518	5.16581e-27	5.79979e-26	up	1051	881	1775	2360
PITG_04462	8.0078	5.34669e-27	5.99379e-26	up	1	3	422	560
PITG_01769	2.37179	5.85517e-27	6.55886e-26	up	79	74	300	463
PITG_01067	-1.01212	7.41462e-27	8.28068e-26	down	1095	1114	456	588
PITG_04590	2.51731	8.4893e-27	9.46662e-26	up	113	79	427	630
PITG_18274	1.2582	1.0954e-26	1.21967e-25	up	379	367	691	1023
PITG_01418	-1.25718	1.26032e-26	1.4012e-25	down	1212	1330	462	546
PITG_07355	-1.78711	1.35285e-26	1.50181e-25	down	640	659	169	187
PITG_17942	1.30835	1.39504e-26	1.54749e-25	up	660	810	1406	2093
PITG_02820	1.17154	2.50765e-26	2.76102e-25	up	377	368	674	931
PITG_13794	3.30353	2.68396e-26	2.95076e-25	up	28	24	210	280
PITG_08467	-1.78309	3.97805e-26	4.36701e-25	down	529	517	115	177
PITG_05779	15.2498	4.55676e-26	4.99122e-25	up	0	0	5542	8241
PITG_22706	15.2214	5.26866e-26	5.75823e-25	up	0	0	5634	7811
PITG_06181	8.91578	6.12962e-26	6.6844e-25	up	2	1	572	817
PITG_09703	1.14719	6.29292e-26	6.85239e-25	up	1129	1359	2340	2886
PITG_06359	1.1506	6.37044e-26	6.93172e-25	up	554	650	1099	1449
MSTRG.8240.1	6.09006	6.8683e-26	7.46795e-25	up	3	5	235	281
PITG_12090	1.50891	7.08591e-26	7.69891e-25	up	218	215	515	658
PITG_14863	1.07085	7.0952e-26	7.70336e-25	up	660	597	1037	1496
PITG_03309	-1.18992	1.03262e-25	1.11949e-24	down	1001	1112	361	527
PITG_02569	-2.03502	1.19786e-25	1.29674e-24	down	492	463	103	118
PITG_03512	-2.17252	1.31815e-25	1.42592e-24	down	397	415	79	92
PITG_16865	-1.44568	1.52579e-25	1.64452e-24	down	699	767	228	284
PITG_12731	-3.33914	1.68742e-25	1.81741e-24	down	316	329	19	43
MSTRG.14653.2	4.19184	1.82452e-25	1.96222e-24	up	13	12	171	270
PITG_03979	-2.2138	1.89779e-25	2.03954e-24	down	372	364	62	90
PITG_13306	1.30789	2.15151e-25	2.30886e-24	up	579	506	1020	1569
PITG_08258	1.10999	2.38128e-25	2.55174e-24	up	428	437	778	1000
PITG_18291	-2.07466	2.60561e-25	2.78809e-24	down	454	434	93	107
PITG_07287	1.34659	2.83799e-25	3.03457e-24	up	256	268	544	728
MSTRG.12055.1	-1.38753	2.98246e-25	3.18674e-24	down	727	768	217	332
PITG_10094	2.75324	4.63482e-25	4.92741e-24	up	50	41	240	349
PITG_14016	-3.27151	5.55129e-25	5.8975e-24	down	353	287	23	41
PITG_11581	14.8994	5.59617e-25	5.94092e-24	up	0	0	4597	6132
PITG_13311	-1.07345	6.47404e-25	6.86304e-24	down	1150	1183	476	577
PITG_18133	10.5663	6.53763e-25	6.92549e-24	up	2	0	1191	1718
MSTRG.3793.8	1.7783	7.21096e-25	7.62243e-24	up	138	135	368	530
PITG_01218	-14.8591	7.43949e-25	7.85805e-24	down	5798	5780	0	0
MSTRG.3824.2	1.16376	7.44447e-25	7.85805e-24	up	398	447	754	1058
PITG_14056	3.84991	7.92984e-25	8.35848e-24	up	53	24	494	553
PITG_15616	-2.19974	1.0916e-24	1.14816e-23	down	528	470	77	133
PITG_13414	-1.46227	1.18123e-24	1.24155e-23	down	716	680	192	295
PITG_19766	1.39469	1.2495e-24	1.31144e-23	up	241	233	508	682
MSTRG.27591.6	4.3929	1.30182e-24	1.36539e-23	up	9	11	165	238
PITG_02524	14.7847	1.30555e-24	1.36834e-23	up	0	0	4095	5860
MSTRG.2586.1	-3.36246	1.38594e-24	1.44952e-23	down	263	249	17	31
PITG_23234T0	5.61748	1.5265e-24	1.5954e-23	up	7	3	215	249
PITG_05296	-1.38672	1.61365e-24	1.68529e-23	down	689	658	215	276
PITG_10845	-1.89092	1.67665e-24	1.74985e-23	down	422	437	90	132
PITG_10023	1.01762	2.08817e-24	2.17475e-23	up	596	550	919	1304
PITG_01310	-1.0114	2.83727e-24	2.95076e-23	down	1138	1125	476	592
PITG_00674	-4.5221	2.87859e-24	2.99163e-23	down	466	413	24	11
PITG_13755	3.69563	3.07929e-24	3.19797e-23	up	40	23	280	518
PITG_04742	2.22557	3.54479e-24	3.666e-23	up	117	93	369	579
PITG_14248	1.19998	3.62273e-24	3.74399e-23	up	345	339	653	844
PITG_04705	1.63304	4.16545e-24	4.29889e-23	up	223	192	542	682
MSTRG.8009.2	-2.37921	4.86881e-24	5.0143e-23	down	330	320	53	66
PITG_00029	-1.29153	6.63153e-24	6.80133e-23	down	664	695	222	309
PITG_22872	-1.59292	6.80949e-24	6.95976e-23	down	575	614	148	231
PITG_12835	-1.08294	7.17109e-24	7.32429e-23	down	967	915	360	489
PITG_12958	-1.66609	7.61355e-24	7.77085e-23	down	514	514	139	169
PITG_07407	-2.54343	8.00207e-24	8.16179e-23	down	350	391	59	61
PITG_18321	3.14308	1.04635e-23	1.06576e-22	up	36	29	210	346
MSTRG.11770.1	5.67399	1.09984e-23	1.11948e-22	up	2	8	187	307
PITG_00867	4.08324	1.13311e-23	1.15176e-22	up	357	647	6983	9214
PITG_12884	3.64938	1.19819e-23	1.21708e-22	up	16	19	186	231
PITG_07975	-1.81369	1.37133e-23	1.39104e-22	down	696	767	191	201
PITG_16600	3.9864	1.66621e-23	1.68325e-22	up	30	16	343	338
PITG_11460	-1.34896	2.44605e-23	2.46099e-22	down	840	781	241	371
PITG_05806	-1.40344	2.46397e-23	2.47734e-22	down	684	723	230	275
PITG_09160	10.1626	4.07743e-23	4.0857e-22	up	1	1	916	1278
PITG_10764	1.49476	4.46162e-23	4.46463e-22	up	237	261	604	726
PITG_00661	2.09778	4.66696e-23	4.66381e-22	up	88	85	285	427
PITG_07959	3.42069	4.79238e-23	4.78592e-22	up	27	55	355	483
PITG_08577	2.14259	5.60709e-23	5.58823e-22	up	79	87	311	385
PITG_15649	1.14731	5.79111e-23	5.76002e-22	up	403	383	729	928
PITG_15600	3.87227	5.88973e-23	5.85418e-22	up	14	17	164	276
PITG_21021	-1.90051	7.23848e-23	7.18515e-22	down	498	493	120	131
PITG_09649	1.49489	7.27175e-23	7.21334e-22	up	350	285	702	1016
PITG_08178	-2.07118	7.635e-23	7.56861e-22	down	532	568	89	165
PITG_16494	-1.57689	8.2668e-23	8.18397e-22	down	567	550	141	219
PITG_07335	1.49506	9.51801e-23	9.41007e-22	up	286	238	591	823
PITG_02712	1.28301	9.76084e-23	9.64371e-22	up	471	582	1066	1372
PITG_06915	-2.08198	1.04665e-22	1.03272e-21	down	446	396	86	103
PITG_08409	-3.51627	1.12818e-22	1.10946e-21	down	209	236	17	20
PITG_14139	14.1402	1.20809e-22	1.18569e-21	up	0	0	2693	3653
PITG_03876	1.206	1.2893e-22	1.26372e-21	up	337	376	646	931
PITG_08530	1.04	1.31411e-22	1.28719e-21	up	505	576	894	1231
PITG_06718	-3.44135	1.52578e-22	1.49058e-21	down	219	251	20	21
PITG_18332	2.01434	2.09204e-22	2.03172e-21	up	92	90	286	420
PITG_02654	-1.822	2.13134e-22	2.06853e-21	down	426	452	107	129
PITG_14969	2.3257	2.17093e-22	2.1042e-21	up	105	88	345	595
PITG_19489	1.68099	2.4931e-22	2.41173e-21	up	141	145	358	522
PITG_00539	5.1934	2.53838e-22	2.45393e-21	up	6	6	152	276
PITG_15832	1.47313	2.55286e-22	2.46633e-21	up	282	357	725	967
PITG_17410	-1.20176	2.72175e-22	2.62778e-21	down	838	833	313	377
PITG_10630	-2.20505	2.82477e-22	2.72369e-21	down	323	320	58	75
PITG_13636	-2.99013	2.99286e-22	2.88201e-21	down	239	265	23	38
PITG_11538	-2.72228	3.0947e-22	2.97814e-21	down	479	576	80	69
PITG_12555	-1.01036	3.67407e-22	3.52654e-21	down	993	1064	398	581
PITG_01594	-1.36832	3.89498e-22	3.73132e-21	down	1475	1580	539	574
PITG_00201	1.17537	4.31166e-22	4.12251e-21	up	347	358	671	843
MSTRG.18519.2	7.46196	4.50859e-22	4.30523e-21	up	0	4	257	426
PITG_15080	13.9373	4.93865e-22	4.7068e-21	up	0	0	2288	3241
PITG_20585	-1.30716	6.00008e-22	5.70373e-21	down	1650	1664	473	827
PITG_02106	1.37356	6.68693e-22	6.35191e-21	up	356	381	704	1142
PITG_10676	1.06264	6.69051e-22	6.35191e-21	up	385	384	642	895
PITG_19025	-1.38757	6.96882e-22	6.6119e-21	down	579	573	172	250
PITG_03617	-1.68973	7.8875e-22	7.46918e-21	down	534	495	138	165
PITG_20387	-2.41561	8.0994e-22	7.66494e-21	down	423	375	70	71
PITG_03136	-1.47466	8.36612e-22	7.91231e-21	down	1499	1488	371	675
PITG_05103	1.8962	8.76234e-22	8.27648e-21	up	111	114	360	434
PITG_19280	1.01135	1.00497e-21	9.47435e-21	up	456	434	728	986
PITG_03480	1.72216	1.83183e-21	1.71821e-20	up	134	129	338	495
PITG_03910	3.2405	1.84743e-21	1.73066e-20	up	76	38	422	614
PITG_08691	3.53646	2.0518e-21	1.92089e-20	up	19	21	211	225
PITG_22630	-3.90725	2.11373e-21	1.97762e-20	down	190	215	9	17
PITG_07793	-1.0539	2.24714e-21	2.09714e-20	down	864	883	355	446
PITG_13292	1.19994	2.3577e-21	2.19755e-20	up	315	316	609	770
PITG_00747	13.7046	2.39425e-21	2.23022e-20	up	0	0	1945	2761
PITG_14131	1.33543	2.77135e-21	2.57663e-20	up	755	618	1502	1777
MSTRG.3748.2	3.59143	2.87089e-21	2.6675e-20	up	28	15	212	283
PITG_06854	-2.31265	3.71237e-21	3.44289e-20	down	285	301	46	67
PITG_18519	-1.12769	3.77835e-21	3.50189e-20	down	762	778	297	374
PITG_19024	1.23418	4.0712e-21	3.76859e-20	up	1296	1014	2136	3082
PITG_20808	7.20136	4.38573e-21	4.05721e-20	up	3	1	237	326
PITG_01224	1.36056	4.85956e-21	4.48715e-20	up	220	234	457	661
PITG_20845	-1.72205	5.30003e-21	4.89081e-20	down	458	460	122	142
PITG_07081	8.07886	5.31173e-21	4.89856e-20	up	2	1	335	438
PITG_19621	-1.74632	5.45125e-21	5.0241e-20	down	396	406	99	129
PITG_08083	-2.03174	5.80659e-21	5.34495e-20	down	692	666	109	215
PITG_00923	-1.00393	6.13895e-21	5.64038e-20	down	831	836	333	462
PITG_10438	-3.53287	6.18264e-21	5.67699e-20	down	248	202	17	20
PITG_17053	-1.38	6.95582e-21	6.37904e-20	down	754	725	209	339
PITG_14980	1.43013	7.2247e-21	6.62153e-20	up	259	247	512	803
PITG_06671	2.1558	7.27006e-21	6.65898e-20	up	77	100	333	416
PITG_17342	-1.22365	7.28125e-21	6.661e-20	down	808	807	301	355
PITG_16466	2.08167	7.99349e-21	7.30805e-20	up	77	75	253	364
MSTRG.8373.4	8.06603	8.4029e-21	7.67289e-20	up	3	0	339	425
PITG_13183	-1.88664	8.50942e-21	7.76537e-20	down	426	385	92	117
PITG_07775	4.28534	9.30014e-21	8.47651e-20	up	8	15	158	278
PITG_14613	1.52423	1.10103e-20	1.00167e-19	up	159	174	388	527
PITG_10077	-1.45127	1.24388e-20	1.13094e-19	down	508	496	148	203
PITG_14692	7.1611	1.29558e-20	1.17722e-19	up	1	3	219	332
PITG_12834	-1.37311	1.5055e-20	1.36462e-19	down	540	531	168	227
PITG_02737	1.34825	1.52079e-20	1.37763e-19	up	211	215	444	591
PITG_12156	-13.4082	1.69181e-20	1.53068e-19	down	2130	2105	0	0
PITG_02358	-4.35342	1.70145e-20	1.53847e-19	down	7139	7012	188	506
PITG_01729	-1.35458	1.79107e-20	1.61753e-19	down	889	827	297	338
PITG_00227	7.16975	1.83062e-20	1.65224e-19	up	4	0	244	303
PITG_08104	3.8939	2.13706e-20	1.92531e-19	up	11	14	160	192
PITG_13423	-1.01902	2.45023e-20	2.2061e-19	down	1316	1204	529	653
PITG_01164	-1.62015	2.63914e-20	2.37474e-19	down	537	514	151	173
PITG_02536	1.77762	2.66875e-20	2.39848e-19	up	124	129	374	448
PITG_11223	1.92342	3.13762e-20	2.81645e-19	up	92	112	317	421
PITG_04358	7.19271	3.26877e-20	2.93239e-19	up	2	2	207	362
PITG_03995	4.58333	3.54364e-20	3.17513e-19	up	15	5	208	246
PITG_02115	-1.87438	3.87151e-20	3.46472e-19	down	483	440	91	152
PITG_05172	7.0832	3.97727e-20	3.55722e-19	up	12	3	694	1301
PITG_04814	2.08482	4.63593e-20	4.14132e-19	up	165	240	763	854
PITG_03593	-1.20415	4.86319e-20	4.34171e-19	down	845	906	283	449
PITG_02104	-1.70826	5.24234e-20	4.67458e-19	down	594	588	166	175
PITG_00912	-1.03862	6.32825e-20	5.63271e-19	down	1372	1253	549	664
PITG_14713	13.1903	7.15342e-20	6.35955e-19	up	0	0	1411	1869
PITG_02506	-13.188	7.18913e-20	6.38746e-19	down	1779	1857	0	0
PITG_12362	3.97998	8.48871e-20	7.52409e-19	up	9	21	194	257
PITG_04609	13.1621	8.60183e-20	7.6198e-19	up	0	0	1342	1887
PITG_21336	1.11474	8.77527e-20	7.76415e-19	up	323	343	569	813
MSTRG.22455.1	5.08945	8.97827e-20	7.93902e-19	up	5	5	142	182
MSTRG.26591.1	7.90054	9.37732e-20	8.282e-19	up	3	0	272	419
PITG_22963	5.59996	9.81525e-20	8.6533e-19	up	5	3	175	190
PITG_17734	-1.03417	1.03865e-19	9.14063e-19	down	773	812	306	435
PITG_05604	-1.52421	1.04198e-19	9.1645e-19	down	944	971	230	417
PITG_02452	-1.25666	1.11988e-19	9.83793e-19	down	610	625	199	297
PITG_14223	1.29117	1.2106e-19	1.06286e-18	up	333	284	619	822
PITG_08495	1.49744	1.40597e-19	1.23366e-18	up	407	320	878	1069
PITG_12468	1.68525	1.70445e-19	1.49379e-18	up	237	234	691	731
PITG_14573	-13.06	1.77033e-19	1.55061e-18	down	1573	1755	0	0
MSTRG.23817.1	3.76899	1.82319e-19	1.59596e-18	up	11	18	171	203
PITG_03506	1.26917	1.84279e-19	1.61217e-18	up	497	404	895	1176
PITG_08600	13.045	1.91657e-19	1.67474e-18	up	0	0	1306	1650
PITG_00573	2.40875	2.06933e-19	1.80715e-18	up	52	69	243	376
PITG_00149	-13.0337	2.19344e-19	1.91442e-18	down	1726	1540	0	0
PITG_02462	-1.61864	2.44025e-19	2.12857e-18	down	479	519	143	165
PITG_13824	3.24828	2.45703e-19	2.14196e-18	up	26	19	185	220
PITG_02928	2.13191	2.64469e-19	2.30283e-18	up	69	72	235	360
PITG_07633	-2.36962	2.68756e-19	2.33879e-18	down	382	357	47	92
PITG_00473	1.39906	2.78211e-19	2.41824e-18	up	197	190	425	547
PITG_02725	1.16191	3.77091e-19	3.26431e-18	up	287	282	525	689
MSTRG.2517.4	-1.46943	4.04681e-19	3.49497e-18	down	505	471	142	195
PITG_11983	-1.22982	4.42786e-19	3.81739e-18	down	662	696	249	301
PITG_01940	-1.31511	4.50922e-19	3.88527e-18	down	2438	2351	895	907
PITG_03818	2.10154	5.27464e-19	4.53423e-18	up	185	123	530	736
MSTRG.970.1	6.34461	5.81333e-19	4.99441e-18	up	2	3	162	227
PITG_11189	12.8675	6.06511e-19	5.20168e-18	up	0	0	1160	1452
PITG_17032	1.15551	6.49005e-19	5.5629e-18	up	459	394	790	1020
PITG_22789	12.85	6.53394e-19	5.59728e-18	up	0	0	1068	1537
PITG_12157	-12.8402	6.68413e-19	5.72263e-18	down	1427	1430	0	0
PITG_03612	-1.11623	6.91396e-19	5.91257e-18	down	845	860	342	404
PITG_06403	1.9903	7.26995e-19	6.21342e-18	up	240	375	920	1436
PITG_10256	-1.781	8.67006e-19	7.38875e-18	down	364	388	94	114
PITG_04970	-12.7962	8.89938e-19	7.57547e-18	down	1397	1374	0	0
PITG_02264	-12.7951	8.90536e-19	7.5762e-18	down	1382	1387	0	0
PITG_07912	-3.13708	9.25848e-19	7.8721e-18	down	354	317	21	54
MSTRG.10933.1	-1.32791	1.02708e-18	8.7178e-18	down	644	623	188	298
PITG_06547	3.58372	1.32166e-18	1.1199e-17	up	13	15	135	186
PITG_19507	1.10621	1.37152e-18	1.16082e-17	up	383	412	731	893
PITG_00957	1.90444	1.42646e-18	1.20663e-17	up	104	87	291	392
PITG_12563	12.7238	1.46437e-18	1.23799e-17	up	0	0	1036	1333
PITG_05313	-1.82274	1.49806e-18	1.26575e-17	down	355	339	82	105
PITG_03233	1.23441	1.77764e-18	1.4977e-17	up	230	239	448	606
PITG_00545	-12.6677	1.99381e-18	1.67697e-17	down	1258	1277	0	0
MSTRG.24110.1	-2.03136	2.00983e-18	1.68949e-17	down	313	300	57	87
PITG_06821	-1.6929	2.03754e-18	1.71181e-17	down	671	703	199	200
PITG_10933	-1.4001	2.07862e-18	1.74533e-17	down	463	472	141	198
PITG_09107	1.00504	2.13433e-18	1.79109e-17	up	398	377	635	850
PITG_02671	12.6683	2.40406e-18	2.01631e-17	up	0	0	894	1419
PITG_00051	1.39426	2.42127e-18	2.02959e-17	up	227	205	481	598
PITG_13581	1.12149	2.58577e-18	2.16504e-17	up	295	295	507	723
PITG_14938	-2.6771	2.60566e-18	2.18046e-17	down	257	237	36	37
PITG_09222	2.34932	2.65578e-18	2.22114e-17	up	48	64	228	318
PITG_08841	1.25174	2.77982e-18	2.32226e-17	up	224	229	443	586
PITG_20115	-1.85601	2.82942e-18	2.36236e-17	down	353	405	80	121
PITG_11421	3.35184	2.83468e-18	2.36543e-17	up	25	56	340	447
PITG_13635	1.17532	3.02157e-18	2.5143e-17	up	602	740	1301	1569
PITG_11260	2.29372	3.20617e-18	2.66641e-17	up	59	62	217	357
PITG_08340	7.59198	3.27926e-18	2.72567e-17	up	2	1	244	306
PITG_21037	-3.34592	3.34739e-18	2.78073e-17	down	172	188	13	21
PITG_13528	9.01192	3.45207e-18	2.86609e-17	up	2	0	420	566
PITG_22557	-1.99505	3.53565e-18	2.93384e-17	down	298	318	66	81
PITG_01952	1.53008	4.00196e-18	3.3152e-17	up	146	140	339	449
PITG_19736	1.31059	4.96443e-18	4.10792e-17	up	221	211	448	572
PITG_16057	-2.60315	5.04348e-18	4.171e-17	down	317	283	32	64
PITG_01363	-1.7718	5.07933e-18	4.19831e-17	down	458	502	99	173
PITG_11459	-2.39002	5.18412e-18	4.28253e-17	down	412	473	53	112
PITG_05417	12.5124	5.39669e-18	4.45317e-17	up	0	0	876	1176
PITG_02808	1.33173	5.87805e-18	4.84498e-17	up	650	869	1633	1988
PITG_11446	1.42752	6.63812e-18	5.46235e-17	up	238	225	462	741
PITG_08085	2.51789	8.49082e-18	6.97915e-17	up	87	65	297	554
PITG_09523	2.53039	8.82876e-18	7.2529e-17	up	39	37	183	235
PITG_07786	-1.86817	9.33782e-18	7.65835e-17	down	449	508	91	163
PITG_15021	-1.66308	9.54868e-18	7.82696e-17	down	354	372	93	126
PITG_19609	-12.4171	9.75703e-18	7.9889e-17	down	1034	1097	0	0
PITG_05014	2.17886	1.01888e-17	8.33323e-17	up	70	100	299	440
PITG_06119	1.19794	1.07518e-17	8.78396e-17	up	314	309	540	837
PITG_18069	2.69709	1.09334e-17	8.92742e-17	up	51	43	209	386
PITG_14968	1.51122	1.19697e-17	9.76821e-17	up	141	150	327	468
PITG_08875	3.13103	1.22899e-17	1.0024e-16	up	33	21	208	239
MSTRG.20251.1	2.84574	1.23639e-17	1.00788e-16	up	31	25	159	227
PITG_19741	7.50063	1.25185e-17	1.01992e-16	up	3	0	227	290
PITG_06021	-1.53956	1.26333e-17	1.02871e-16	down	463	503	123	197
PITG_22792	12.3927	1.28374e-17	1.04361e-16	up	0	0	749	1158
PITG_18624	2.03566	1.4482e-17	1.17602e-16	up	87	102	346	384
PITG_15948	-4.07495	1.51274e-17	1.22776e-16	down	375	329	26	12
PITG_02260	-1.39772	1.51786e-17	1.23123e-16	down	609	557	192	228
MSTRG.13352.2	-1.5149	1.85692e-17	1.5038e-16	down	411	420	112	167
PITG_10166	1.51321	1.90093e-17	1.5386e-16	up	216	240	579	648
PITG_03803	3.97009	1.94913e-17	1.57675e-16	up	51	17	470	537
PITG_07586	-2.11014	2.04429e-17	1.65283e-16	down	339	441	71	102
PITG_20866	-1.06706	2.06904e-17	1.67193e-16	down	1421	1309	575	657
PITG_08793	-1.16597	2.1e-17	1.69602e-16	down	559	578	206	278
PITG_17760	-1.99978	2.17901e-17	1.75792e-16	down	314	359	62	100
PITG_02528	1.55664	2.47698e-17	1.99396e-16	up	220	261	630	703
PITG_20622	5.22857	2.59254e-17	2.08359e-16	up	4	4	117	171
PITG_14403	5.22857	2.59254e-17	2.08359e-16	up	4	4	117	171
PITG_07310	1.52678	2.65713e-17	2.13319e-16	up	395	297	851	1041
PITG_18951	-1.20418	2.96882e-17	2.37827e-16	down	1387	1399	552	585
PITG_08142	-12.234	2.99644e-17	2.39909e-16	down	917	960	0	0
PITG_00878	1.1249	3.1043e-17	2.48411e-16	up	322	354	567	850
PITG_10429	2.17766	3.3964e-17	2.71492e-16	up	61	55	221	278
MSTRG.18951.3	-1.053	3.5772e-17	2.85329e-16	down	908	907	325	518
PITG_08843	1.28708	3.66538e-17	2.92205e-16	up	309	350	703	817
PITG_00289	-12.1892	4.19019e-17	3.33326e-16	down	947	872	0	0
PITG_04963	12.1883	4.24886e-17	3.37812e-16	up	0	0	665	985
PITG_05746	-1.67075	4.41859e-17	3.5093e-16	down	410	387	93	148
PITG_03045	-2.42736	4.48085e-17	3.55684e-16	down	264	248	33	59
PITG_19622	-1.04464	4.57028e-17	3.62395e-16	down	2881	3012	1009	1768
PITG_23182	8.72863	5.04756e-17	3.99812e-16	up	2	0	349	460
PITG_15904	1.37631	5.17611e-17	4.09775e-16	up	216	269	508	695
PITG_05890	10.7004	5.26433e-17	4.16537e-16	up	0	5	3358	4565
PITG_16033	1.42485	5.2846e-17	4.17917e-16	up	239	196	471	646
PITG_22154	1.51182	5.35339e-17	4.23132e-16	up	156	158	385	464
PITG_22678	2.61099	5.56835e-17	4.38952e-16	up	45	74	315	372
PITG_10530	12.1424	5.59911e-17	4.41142e-16	up	0	0	699	882
PITG_22378	2.21014	5.61023e-17	4.41783e-16	up	77	70	241	420
PITG_10793	-1.4758	5.80436e-17	4.56827e-16	down	492	445	141	180
PITG_04845	1.15517	6.10102e-17	4.79666e-16	up	245	256	452	614
PITG_10314	1.07254	6.64274e-17	5.21703e-16	up	289	301	497	690
PITG_09732	-1.57352	7.81445e-17	6.12104e-16	down	426	387	111	150
PITG_18411	1.11783	8.1186e-17	6.34922e-16	up	383	351	680	832
PITG_02439	-12.0695	8.72093e-17	6.81308e-16	down	793	882	0	0
PITG_15072	-1.22346	9.43186e-17	7.35833e-16	down	546	603	195	276
PITG_22818	3.67179	9.43376e-17	7.35833e-16	up	12	17	171	175
PITG_06785	8.64371	1.07096e-16	8.33593e-16	up	1	1	328	435
PITG_16031	2.97016	1.10048e-16	8.56123e-16	up	31	21	170	218
PITG_11247	1.16378	1.17127e-16	9.09758e-16	up	244	268	464	632
PITG_15962	1.04624	1.20218e-16	9.33282e-16	up	329	370	588	790
PITG_09035	-1.75888	1.22561e-16	9.50967e-16	down	366	432	101	123
PITG_14000	1.20849	1.32453e-16	1.02719e-15	up	347	292	603	807
PITG_13847	-1.13917	1.34092e-16	1.03936e-15	down	698	645	237	348
PITG_16468	1.16105	1.51883e-16	1.17418e-15	up	356	409	647	1001
PITG_03427	3.24717	1.58032e-16	1.22108e-15	up	64	29	384	452
PITG_13717	-11.9552	1.6262e-16	1.25523e-15	down	770	777	0	0
PITG_01860	-4.91359	1.64444e-16	1.26864e-15	down	144	238	6	6
MSTRG.13018.2	-3.70056	1.65339e-16	1.27488e-15	down	154	211	10	17
PITG_01924	-2.67325	1.8727e-16	1.44248e-15	down	364	441	37	87
PITG_00191	-1.19096	1.89015e-16	1.45442e-15	down	519	541	191	252
MSTRG.4588.1	-1.3881	2.03427e-16	1.56207e-15	down	433	426	136	177
PITG_15511	1.7682	2.22132e-16	1.70482e-15	up	118	97	290	412
PITG_04638	1.03406	2.53754e-16	1.94348e-15	up	451	520	763	1149
PITG_08723	-1.73702	2.55431e-16	1.95532e-15	down	336	318	82	105
PITG_18364	-2.08101	2.593e-16	1.9839e-15	down	292	368	63	86
PITG_00726	1.15778	2.63259e-16	2.01316e-15	up	247	274	476	633
PITG_03170	-4.40508	2.70098e-16	2.06439e-15	down	153	138	7	6
PITG_02080	3.21357	3.14874e-16	2.4029e-15	up	19	39	216	298
PITG_10664	-11.8752	3.17502e-16	2.42046e-15	down	786	677	0	0
PITG_17539	1.04576	3.19359e-16	2.43337e-15	up	524	486	905	1069
PITG_10312	-1.17341	3.77505e-16	2.87051e-15	down	539	543	201	256
PITG_20138	2.43152	4.89639e-16	3.70794e-15	up	59	42	233	284
MSTRG.4522.1	3.72152	5.37903e-16	4.0672e-15	up	12	10	125	150
PITG_02840	1.30523	5.60252e-16	4.23403e-15	up	354	436	853	991
MSTRG.6367.2	-4.27483	5.65813e-16	4.27388e-15	down	131	151	5	9
MSTRG.4081.1	-3.65567	6.25698e-16	4.72141e-15	down	166	147	8	16
PITG_15819	11.7339	6.36483e-16	4.80034e-15	up	0	0	505	693
PITG_02031	-1.55497	6.39471e-16	4.82042e-15	down	512	510	159	169
PITG_04624	-1.49708	6.58777e-16	4.96343e-15	down	573	569	142	250
PITG_09943	3.73735	7.20721e-16	5.42463e-15	up	16	45	297	490
PITG_01038	11.7085	7.43316e-16	5.58334e-15	up	0	0	503	672
MSTRG.2184.1	7.15622	7.64483e-16	5.73362e-15	up	1	2	182	224
PITG_03939	1.33299	8.04799e-16	6.03294e-15	up	171	168	346	470
MSTRG.15084.1	7.24089	8.33432e-16	6.24182e-15	up	0	3	203	224
PITG_10451	-1.37152	8.33506e-16	6.24182e-15	down	966	918	252	456
PITG_14572	3.85742	8.51614e-16	6.36777e-15	up	10	11	107	189
PITG_09139	1.23252	8.64635e-16	6.46187e-15	up	641	739	1151	2001
PITG_10397	8.46746	8.99987e-16	6.71592e-15	up	0	2	260	425
PITG_19125	11.7025	9.03392e-16	6.73793e-15	up	0	0	458	726
PITG_22785	11.7769	9.58128e-16	7.14258e-15	up	0	0	434	830
PITG_21323	-1.33443	1.09789e-15	8.16431e-15	down	952	909	257	460
PITG_20320	7.1403	1.09794e-15	8.16431e-15	up	0	3	172	232
PITG_07143	3.49936	1.16726e-15	8.67541e-15	up	12	15	113	182
PITG_00701	1.34794	1.18136e-15	8.77578e-15	up	167	162	340	460
MSTRG.20743.1	-1.57222	1.26805e-15	9.41036e-15	down	487	413	124	165
PITG_16814	-1.62658	1.33236e-15	9.87276e-15	down	323	327	86	115
PITG_07534	10.2236	1.34463e-15	9.94881e-15	up	5	0	2413	3324
PITG_06090	-11.6142	1.36641e-15	1.00948e-14	down	639	582	0	0
PITG_09311	-11.588	1.62566e-15	1.19803e-14	down	631	568	0	0
MSTRG.7826.5	11.5889	1.72044e-15	1.26724e-14	up	0	0	489	584
PITG_07670	1.54218	1.86015e-15	1.36947e-14	up	133	120	292	414
PITG_08143	11.5478	1.93526e-15	1.42336e-14	up	0	0	444	609
PITG_02384	-11.541	1.9533e-15	1.43591e-14	down	570	591	0	0
PITG_15996	1.42025	2.00439e-15	1.472e-14	up	141	153	314	439
PITG_21151	-2.00884	2.02226e-15	1.48366e-14	down	579	582	90	193
PITG_05274	1.04417	2.29724e-15	1.68207e-14	up	317	295	504	704
PITG_19996	4.68468	2.44059e-15	1.78527e-14	up	8	3	110	162
MSTRG.24999.1	8.32137	2.54273e-15	1.85815e-14	up	0	2	244	372
PITG_23066	-1.60452	2.65384e-15	1.93743e-14	down	683	638	147	276
PITG_08331	3.32888	2.68972e-15	1.96266e-14	up	18	13	119	181
PITG_13953	8.28981	2.82962e-15	2.06373e-14	up	2	0	257	340
PITG_00260	11.4986	3.09072e-15	2.25083e-14	up	0	0	465	541
PITG_17362	-11.4886	3.17505e-15	2.31111e-14	down	512	608	0	0
PITG_16197	-2.25298	3.39304e-15	2.46857e-14	down	209	229	36	52
PITG_16603	3.86408	3.45102e-15	2.50952e-14	up	7	17	140	194
PITG_13008	2.81648	3.48594e-15	2.53367e-14	up	25	24	149	178
PITG_15956	-1.92424	3.76051e-15	2.72923e-14	down	470	467	80	161
PITG_18165	11.4352	3.81542e-15	2.76637e-14	up	0	0	420	551
PITG_20593	1.27743	4.01705e-15	2.90798e-14	up	197	231	427	562
PITG_22856	1.1188	4.01858e-15	2.90798e-14	up	272	306	526	668
PITG_16702	-3.9285	4.08438e-15	2.95271e-14	down	174	182	5	18
MSTRG.9194.1	5.82277	4.10305e-15	2.96332e-14	up	3	2	116	154
PITG_04786	-11.4043	4.35722e-15	3.14076e-14	down	524	532	0	0
PITG_02040	-3.51048	4.70019e-15	3.37976e-14	down	160	181	16	12
PITG_09005	-1.22416	4.72188e-15	3.39371e-14	down	667	633	204	333
PITG_12001	1.02586	4.83685e-15	3.47297e-14	up	300	332	526	702
PITG_20251	11.3906	4.91197e-15	3.5252e-14	up	0	0	399	545
PITG_03400	-2.32238	4.94355e-15	3.54615e-14	down	502	458	57	132
MSTRG.16120.1	10.0059	4.95721e-15	3.55251e-14	up	0	5	1983	2946
PITG_08162	-1.40012	5.06754e-15	3.62982e-14	down	433	429	142	168
PITG_11000	2.21771	5.91845e-15	4.22299e-14	up	207	119	637	806
PITG_12042	-1.3959	6.10773e-15	4.35595e-14	down	382	401	117	168
PITG_06868	11.3609	6.33027e-15	4.51248e-14	up	0	0	412	506
PITG_06019	2.36325	6.45514e-15	4.59929e-14	up	36	41	162	216
MSTRG.2218.1	8.20823	6.46784e-15	4.60612e-14	up	0	2	249	313
MSTRG.18944.1	2.03226	7.14971e-15	5.08439e-14	up	57	56	186	256
MSTRG.3606.1	1.61792	7.27753e-15	5.1728e-14	up	121	105	274	391
PITG_02885	1.22432	7.37976e-15	5.24296e-14	up	315	298	527	858
PITG_17779	1.18188	8.05053e-15	5.71129e-14	up	206	222	392	536
PITG_09305	2.05163	8.10709e-15	5.74866e-14	up	103	80	342	372
PITG_02814	1.00738	9.80078e-15	6.943e-14	up	292	296	484	644
PITG_10413	-2.45036	1.03027e-14	7.29161e-14	down	196	201	26	44
MSTRG.12328.1	3.24009	1.05907e-14	7.48827e-14	up	14	27	153	218
PITG_16927	-3.11643	1.11136e-14	7.84674e-14	down	272	181	21	29
PITG_17732	6.42851	1.15534e-14	8.15339e-14	up	4	0	123	212
PITG_10396	2.17878	1.24426e-14	8.76424e-14	up	50	52	201	236
PITG_14639	1.15212	1.31586e-14	9.25972e-14	up	455	405	704	1145
PITG_02433	6.89888	1.32513e-14	9.3206e-14	up	1	2	145	197
PITG_00131	5.7678	1.41726e-14	9.95909e-14	up	0	6	135	176
PITG_19086	-1.67317	1.45666e-14	1.02263e-13	down	304	320	74	114
PITG_10818	4.06037	1.46594e-14	1.02866e-13	up	9	6	102	137
PITG_11083	-1.2334	1.49158e-14	1.04615e-13	down	463	480	154	231
PITG_16191	8.09368	1.58772e-14	1.11306e-13	up	1	1	215	309
PITG_16483	-1.31681	1.63578e-14	1.14566e-13	down	435	417	133	195
PITG_16909	-1.01679	1.71079e-14	1.19707e-13	down	754	738	276	434
MSTRG.16485.1	4.72562	1.72286e-14	1.20495e-13	up	5	4	95	133
PITG_16622	3.64259	1.78093e-14	1.2438e-13	up	9	16	139	155
PITG_01479	11.3318	1.79235e-14	1.2506e-13	up	0	0	303	631
PITG_09452	-2.69225	1.88463e-14	1.31436e-13	down	200	206	31	28
PITG_09961	1.3099	1.96585e-14	1.36972e-13	up	245	318	571	760
PITG_15821	1.38742	1.97371e-14	1.37455e-13	up	166	177	388	462
PITG_00877	-2.38432	2.09172e-14	1.454e-13	down	192	189	28	42
PITG_07154	-1.74864	2.20469e-14	1.53181e-13	down	289	275	70	90
MSTRG.13383.1	11.1278	2.29456e-14	1.59201e-13	up	0	0	332	455
PITG_02348	11.1334	2.29838e-14	1.59392e-13	up	0	0	346	440
PITG_19152	-11.1327	2.30509e-14	1.59782e-13	down	412	463	0	0
PITG_07007	1.898	2.32307e-14	1.60953e-13	up	78	108	274	390
PITG_05569	1.01446	2.34794e-14	1.62601e-13	up	301	338	516	719
PITG_16469	3.3859	2.41514e-14	1.67176e-13	up	25	19	141	314
PITG_14599	11.1727	2.4905e-14	1.72312e-13	up	0	0	303	522
PITG_01527	1.86225	2.721e-14	1.88172e-13	up	251	421	1032	1284
PITG_20675	-1.7569	2.79236e-14	1.93016e-13	down	567	514	106	206
PITG_20676	11.1044	2.86587e-14	1.97913e-13	up	0	0	309	471
MSTRG.3793.11	1.39986	2.93331e-14	2.02476e-13	up	187	228	472	565
PITG_11187	-1.97569	3.17508e-14	2.18859e-13	down	280	308	69	72
PITG_20060	-1.26889	3.20397e-14	2.20748e-13	down	748	793	292	310
PITG_18662	-3.37953	3.23638e-14	2.22877e-13	down	287	200	13	33
PITG_03246	-11.1735	3.61128e-14	2.48118e-13	down	530	369	0	0
MSTRG.17150.1	11.103	3.81253e-14	2.61824e-13	up	0	0	367	393
PITG_21146	11.0522	4.2385e-14	2.90673e-13	up	0	0	290	465
PITG_08944	-4.49789	4.25217e-14	2.91476e-13	down	118	118	4	6
PITG_12987	-1.46356	4.2952e-14	2.94289e-13	down	364	417	117	153
PITG_00287	-11.0311	4.31959e-14	2.95824e-13	down	432	383	0	0
PITG_05159	11.0301	4.43152e-14	3.0321e-13	up	0	0	293	448
PITG_02784	-2.01625	4.6744e-14	3.19532e-13	down	376	366	59	120
PITG_11277	3.25645	4.83115e-14	3.29943e-13	up	14	14	104	153
PITG_11870	-11.014	4.95446e-14	3.38053e-13	down	370	436	0	0
MSTRG.27525.1	3.69937	4.97339e-14	3.39188e-13	up	12	8	100	150
PITG_01154	1.36915	5.6359e-14	3.83842e-13	up	202	221	484	547
PITG_01452	-1.4067	6.10604e-14	4.15289e-13	down	410	452	121	192
PITG_02383	11.0053	6.16711e-14	4.19251e-13	up	0	0	338	374
MSTRG.14172.1	1.92156	6.22283e-14	4.22844e-13	up	63	80	214	305
PITG_16940	-10.9451	6.48077e-14	4.39766e-13	down	394	374	0	0
PITG_14694	-1.57039	6.59218e-14	4.47122e-13	down	383	338	94	139
PITG_01130	-1.63615	6.78914e-14	4.6027e-13	down	420	481	133	140
PITG_11009	10.9637	6.84886e-14	4.64107e-13	up	0	0	319	376
PITG_00028	11.086	6.93652e-14	4.69832e-13	up	0	0	388	354
PITG_21396	10.9522	7.18776e-14	4.86627e-13	up	0	0	315	375
PITG_01124	-3.17225	7.58807e-14	5.12564e-13	down	150	219	17	22
PITG_20300	-4.61227	7.68991e-14	5.192e-13	down	126	149	2	9
PITG_13911	1.77686	8.68412e-14	5.84994e-13	up	123	171	371	603
PITG_03273	-1.24919	8.9004e-14	5.99291e-13	down	560	500	190	234
PITG_02552	1.59012	9.13407e-14	6.14745e-13	up	96	103	237	337
PITG_04777	10.9229	9.21566e-14	6.19955e-13	up	0	0	263	428
PITG_03423	-7.92992	9.48238e-14	6.37531e-13	down	234	274	0	2
PITG_21313	-2.72548	9.48554e-14	6.37531e-13	down	332	328	54	38
PITG_18037	10.9369	1.06907e-13	7.17557e-13	up	0	0	331	345
MSTRG.11852.1	10.9413	1.10687e-13	7.42251e-13	up	0	0	335	342
PITG_07926	1.18295	1.16098e-13	7.77481e-13	up	277	234	473	635
PITG_03516	10.9096	1.16887e-13	7.82416e-13	up	0	0	251	437
PITG_02572	-10.8315	1.21403e-13	8.1228e-13	down	349	361	0	0
PITG_01830	-1.33058	1.21998e-13	8.15523e-13	down	448	409	132	195
PITG_13281	-10.8688	1.36708e-13	9.11385e-13	down	320	409	0	0
PITG_16245	7.83914	1.45562e-13	9.6954e-13	up	1	1	181	258
PITG_16418	7.83914	1.45562e-13	9.6954e-13	up	1	1	181	258
PITG_09648	1.2084	1.51085e-13	1.00588e-12	up	352	399	776	858
PITG_11682	2.1361	1.56671e-13	1.04166e-12	up	53	46	166	253
PITG_07937	-10.932	1.60271e-13	1.06464e-12	down	303	459	0	0
PITG_01908	-2.36856	1.60494e-13	1.06565e-12	down	177	194	27	42
PITG_03004	1.66992	1.65212e-13	1.09599e-12	up	95	89	249	307
PITG_13027	-1.11622	1.68611e-13	1.11753e-12	down	492	534	197	254
PITG_05445	2.48047	1.80832e-13	1.19587e-12	up	38	31	169	195
PITG_07409	1.72116	1.85708e-13	1.22701e-12	up	78	89	216	312
PITG_19555	6.73363	1.86766e-13	1.23345e-12	up	0	3	135	168
PITG_09051	7.87405	1.92314e-13	1.26896e-12	up	2	0	170	285
PITG_06994	-1.49601	2.04956e-13	1.35118e-12	down	329	345	103	124
MSTRG.25942.16	-3.56019	2.05716e-13	1.35558e-12	down	410	284	13	46
PITG_07005	2.36011	2.20148e-13	1.45004e-12	up	80	52	242	417
PITG_19939	4.99584	2.23769e-13	1.47258e-12	up	4	3	95	117
PITG_07572	3.63471	2.32758e-13	1.53038e-12	up	31	11	201	302
PITG_08427	2.60518	2.35122e-13	1.54524e-12	up	24	29	134	173
PITG_05730	1.9809	2.38199e-13	1.56476e-12	up	57	57	172	261
PITG_16331	10.7275	2.46356e-13	1.61548e-12	up	0	0	240	360
PITG_13407	-1.30241	2.55021e-13	1.67157e-12	down	847	920	333	339
PITG_15187	10.5771	2.7658e-13	1.80967e-12	up	1	0	611	851
PITG_06770	-1.03683	2.77196e-13	1.81291e-12	down	589	653	255	321
PITG_04042	1.56701	2.86192e-13	1.86927e-12	up	103	122	259	381
PITG_11936	4.00871	2.94733e-13	1.92335e-12	up	5	11	110	134
MSTRG.21352.1	6.68325	2.95569e-13	1.92797e-12	up	0	3	123	172
PITG_07042	2.34231	3.06985e-13	2.00067e-12	up	36	37	139	218
PITG_13559	-2.37993	3.10791e-13	2.02458e-12	down	183	232	33	43
PITG_22203	-3.35793	3.21341e-13	2.09239e-12	down	121	135	9	15
PITG_19147	-10.6592	3.23616e-13	2.10535e-12	down	315	315	0	0
PITG_13174	-1.38359	3.273e-13	2.12838e-12	down	408	459	145	170
PITG_11975	-1.80651	3.34923e-13	2.17604e-12	down	258	240	58	78
PITG_17404	10.9011	3.35595e-13	2.17945e-12	up	0	0	360	286
PITG_10233	1.23798	3.6727e-13	2.38308e-12	up	221	192	381	554
PITG_08672	1.45693	3.72892e-13	2.41743e-12	up	228	186	418	682
PITG_16853	-1.50316	3.78933e-13	2.45445e-12	down	411	521	133	181
PITG_00952	-10.6293	3.94452e-13	2.55274e-12	down	317	300	0	0
PITG_14574	10.6308	4.07691e-13	2.63612e-12	up	0	0	231	328
PITG_08739	3.55484	4.26772e-13	2.75589e-12	up	8	16	118	150
PITG_10199	1.52022	4.41213e-13	2.8479e-12	up	122	115	257	398
PITG_22790	10.6287	4.4319e-13	2.85817e-12	up	0	0	222	339
PITG_01556	-10.6031	4.44565e-13	2.86579e-12	down	301	305	0	0
PITG_08009	-10.6009	4.56917e-13	2.94286e-12	down	308	297	0	0
PITG_07445	1.22312	4.69307e-13	3.02003e-12	up	485	673	1067	1523
PITG_10844	-1.45083	4.73299e-13	3.04439e-12	down	512	591	142	249
PITG_04248	-1.63955	4.74084e-13	3.04812e-12	down	296	343	78	119
PITG_05331	-1.08671	4.84379e-13	3.11296e-12	down	618	647	262	302
PITG_18429	10.6197	5.03418e-13	3.22972e-12	up	0	0	253	294
MSTRG.6906.1	3.54825	5.45681e-13	3.49481e-12	up	10	11	89	149
PITG_09629	1.64185	5.51076e-13	3.52784e-12	up	90	89	215	322
PITG_18079	10.5729	5.66742e-13	3.62656e-12	up	0	0	222	315
PITG_02800	3.73958	5.97486e-13	3.81834e-12	up	23	8	160	239
PITG_07366	-1.05292	6.30579e-13	4.02809e-12	down	515	538	196	291
PITG_12312	7.67428	6.63177e-13	4.23268e-12	up	0	2	163	228
PITG_15376	-5.92528	6.68524e-13	4.26497e-12	down	133	234	0	6
PITG_07814	-10.7715	6.77818e-13	4.32054e-12	down	248	434	0	0
PITG_01081	-10.537	6.85815e-13	4.36964e-12	down	274	305	0	0
PITG_11691	5.78498	6.93263e-13	4.4133e-12	up	5	0	105	161
PITG_07911	10.5613	6.97282e-13	4.43698e-12	up	0	0	207	330
PITG_03074	-1.91474	7.73096e-13	4.90886e-12	down	214	235	47	67
PITG_08442	-2.87789	8.3268e-13	5.28041e-12	down	175	179	25	20
PITG_09870	-10.7023	8.44883e-13	5.3555e-12	down	243	407	0	0
PITG_20077	10.5196	8.5924e-13	5.44418e-12	up	0	0	234	277
PITG_10686	-1.08296	1.02089e-12	6.4436e-12	down	600	701	239	350
PITG_11266	1.63909	1.03281e-12	6.51609e-12	up	81	90	215	294
PITG_15924	-1.88278	1.08566e-12	6.83785e-12	down	777	959	144	320
PITG_01343	2.34927	1.09012e-12	6.86305e-12	up	44	36	148	247
PITG_09042	-1.17347	1.10506e-12	6.94825e-12	down	484	514	165	261
PITG_18607	5.88295	1.15528e-12	7.26091e-12	up	2	2	91	136
PITG_19563	10.6059	1.189e-12	7.4697e-12	up	0	0	182	383
PITG_06851	4.10653	1.19411e-12	7.49863e-12	up	7	13	101	241
PITG_02448	1.35768	1.19688e-12	7.51279e-12	up	160	142	326	410
PITG_13314	1.11858	1.21285e-12	7.60984e-12	up	279	309	476	756
MSTRG.10929.1	10.4254	1.29784e-12	8.12931e-12	up	0	0	206	277
PITG_08482	10.4252	1.33981e-12	8.3887e-12	up	0	0	212	269
MSTRG.2412.7	7.59094	1.35888e-12	8.50447e-12	up	0	2	154	215
PITG_10158	10.4148	1.38292e-12	8.65127e-12	up	0	0	206	273
PITG_06460	-1.87808	1.48368e-12	9.25814e-12	down	281	326	57	103
PITG_06672	-1.67992	1.50887e-12	9.40742e-12	down	360	453	92	153
MSTRG.15982.1	6.61156	1.54649e-12	9.6379e-12	up	2	1	138	136
PITG_22017	2.0662	1.54749e-12	9.64012e-12	up	54	47	182	219
PITG_16972	1.66384	1.64129e-12	1.02116e-11	up	78	88	218	283
PITG_21602	1.29321	1.6519e-12	1.02733e-11	up	146	162	313	406
PITG_22827T0	10.3837	1.66875e-12	1.03693e-11	up	0	0	204	264
PITG_14964	1.53898	1.76113e-12	1.09296e-11	up	107	115	242	380
PITG_14937	-1.22463	1.82539e-12	1.1319e-11	down	385	386	130	186
PITG_13890	-2.69173	1.89342e-12	1.1731e-11	down	139	160	20	24
PITG_21481	-1.10379	1.90947e-12	1.18255e-11	down	439	466	172	230
PITG_04855	2.663	1.91858e-12	1.18769e-11	up	35	70	285	344
MSTRG.21796.4	10.3734	1.97032e-12	1.21921e-11	up	0	0	183	288
PITG_01840	10.3709	1.98515e-12	1.22787e-11	up	0	0	211	250
PITG_13574	10.3456	2.03735e-12	1.25964e-11	up	0	0	195	262
PITG_22665	7.57397	2.05924e-12	1.27211e-11	up	0	2	142	226
PITG_18732	1.27761	2.1553e-12	1.33034e-11	up	333	264	545	852
PITG_09599	-1.49075	2.21e-12	1.36354e-11	down	363	337	110	126
MSTRG.6744.1	3.90032	2.21797e-12	1.36789e-11	up	8	6	84	116
PITG_17087	10.4742	2.32833e-12	1.43535e-11	up	0	0	168	347
PITG_21767	10.383	2.38648e-12	1.47059e-11	up	0	0	173	305
PITG_03340	-1.20365	2.40082e-12	1.47881e-11	down	586	578	228	249
MSTRG.17465.1	-3.20327	2.49961e-12	1.53838e-11	down	367	365	17	63
PITG_12152	-11.8224	2.54411e-12	1.56447e-11	down	965	443	0	0
PITG_14731	1.19794	2.60237e-12	1.59897e-11	up	173	170	311	443
PITG_22347	2.86596	2.64117e-12	1.62214e-11	up	16	21	108	150
PITG_05532	-10.3364	2.69561e-12	1.6542e-11	down	222	282	0	0
PITG_03722	-3.71055	2.7181e-12	1.66731e-11	down	114	107	8	8
PITG_06222	-1.11138	2.75273e-12	1.68786e-11	down	515	585	216	268
PITG_10096	-2.33165	2.77115e-12	1.69845e-11	down	226	286	33	66
PITG_07790	-1.67446	2.79292e-12	1.71108e-11	down	1407	1458	456	371
PITG_12291	2.35313	2.86372e-12	1.75373e-11	up	156	98	641	560
PITG_14466	-1.33463	3.18126e-12	1.94257e-11	down	377	443	134	176
PITG_09890	10.2633	3.25497e-12	1.98677e-11	up	0	0	180	253
PITG_03260	-1.35462	3.25916e-12	1.9885e-11	down	638	586	166	299
PITG_20819	10.2605	3.35976e-12	2.0482e-11	up	0	0	177	256
PITG_12753	1.8864	3.50097e-12	2.13253e-11	up	125	169	513	500
PITG_04437	3.12591	3.60151e-12	2.19197e-11	up	13	27	142	191
PITG_14051	10.2316	3.8808e-12	2.36001e-11	up	0	0	181	241
PITG_01547	-1.02883	4.00863e-12	2.43475e-11	down	615	725	263	365
PITG_15470	1.22545	4.07911e-12	2.47654e-11	up	321	255	519	777
PITG_04511	1.0267	4.2291e-12	2.56655e-11	up	261	240	415	560
PITG_13805	10.2796	4.26714e-12	2.58858e-11	up	0	0	209	220
MSTRG.16247.1	-2.70567	4.31883e-12	2.61886e-11	down	136	166	20	24
PITG_06913	-10.2174	4.46876e-12	2.70747e-11	down	213	251	0	0
PITG_06186	10.0538	4.47043e-12	2.70747e-11	up	1	0	445	566
PITG_03714	-2.44553	4.51921e-12	2.7359e-11	down	158	158	26	29
PITG_04582	-1.57709	4.52582e-12	2.73878e-11	down	445	402	132	135
PITG_00384	-2.47919	4.73267e-12	2.86161e-11	down	214	172	24	43
PITG_01942	-10.206	4.88792e-12	2.95187e-11	down	248	212	0	0
PITG_17251	-1.5904	4.99636e-12	3.01613e-11	down	282	260	73	99
PITG_17360	1.37677	5.09937e-12	3.07706e-11	up	202	159	390	503
PITG_18303	1.33125	5.14752e-12	3.10485e-11	up	142	145	275	420
PITG_02685	-1.63758	5.46386e-12	3.29432e-11	down	280	327	85	100
PITG_17071	1.04945	5.67718e-12	3.41877e-11	up	491	452	872	967
PITG_11375	-2.92315	5.6928e-12	3.42678e-11	down	155	153	21	17
PITG_13766	-10.1936	5.86986e-12	3.53049e-11	down	252	204	0	0
PITG_20755	7.44664	5.92961e-12	3.56498e-11	up	1	1	127	211
PITG_06835	1.22468	6.05028e-12	3.63605e-11	up	211	178	368	501
MSTRG.25889.1	1.58034	6.07952e-12	3.65215e-11	up	83	91	211	286
PITG_17825	-3.68905	6.17605e-12	3.70713e-11	down	160	165	5	20
PITG_15529	1.16633	6.54798e-12	3.92243e-11	up	173	175	310	438
MSTRG.8038.1	-2.38216	7.47123e-12	4.46826e-11	down	163	190	31	33
PITG_07184	1.21366	7.59055e-12	4.5378e-11	up	199	174	360	464
PITG_16198	-1.13841	7.81833e-12	4.67208e-11	down	2005	1978	857	831
PITG_06188	10.1913	8.01915e-12	4.78823e-11	up	0	0	201	201
PITG_04889	1.00271	8.36687e-12	4.98982e-11	up	464	445	663	1101
PITG_02807	10.1097	9.56063e-12	5.68802e-11	up	0	0	181	202
PITG_21222	10.0878	9.60539e-12	5.71235e-11	up	0	0	173	206
PITG_11612	10.0669	9.83105e-12	5.84421e-11	up	0	0	163	213
PITG_14585	10.1027	9.97596e-12	5.92798e-11	up	0	0	147	245
PITG_22157	10.0907	1.0101e-11	5.99746e-11	up	0	0	148	240
PITG_22909	10.0662	1.015e-11	6.02413e-11	up	0	0	153	226
MSTRG.5877.1	-2.46221	1.02071e-11	6.05321e-11	down	191	162	22	40
PITG_13954	5.30199	1.03291e-11	6.12065e-11	up	5	1	112	109
PITG_07138	9.89017	1.07807e-11	6.38059e-11	up	0	1	405	495
PITG_13675	-2.82742	1.13736e-11	6.72883e-11	down	157	149	13	29
PITG_12394	4.15239	1.19602e-11	7.06174e-11	up	8	40	331	487
PITG_14676	-2.37746	1.21367e-11	7.16314e-11	down	334	382	73	54
MSTRG.7377.3	4.55301	1.26673e-11	7.46736e-11	up	3	20	208	310
PITG_00761	1.6425	1.29266e-11	7.61719e-11	up	102	143	320	407
MSTRG.25463.1	10.0449	1.31446e-11	7.74258e-11	up	0	0	143	233
PITG_12140	-10.191	1.35279e-11	7.96515e-11	down	172	284	0	0
PITG_12239	1.05094	1.35367e-11	7.96717e-11	up	224	252	389	556
PITG_03570	10.1676	1.373e-11	8.07514e-11	up	0	0	134	283
PITG_17894	-2.16431	1.39923e-11	8.22553e-11	down	165	168	30	41
MSTRG.25612.1	4.25119	1.4147e-11	8.31318e-11	up	6	4	74	109
PITG_10254	1.40132	1.44033e-11	8.46043e-11	up	110	112	242	317
PITG_03044	1.17467	1.50994e-11	8.8623e-11	up	928	658	1459	1962
PITG_03889	3.65144	1.53359e-11	8.99753e-11	up	31	10	184	318
PITG_17800	3.08778	1.5769e-11	9.2443e-11	up	15	12	91	129
MSTRG.23119.1	6.33713	1.71445e-11	1.00348e-10	up	3	0	101	130
PITG_15197	-2.15967	1.71863e-11	1.00553e-10	down	203	171	34	46
PITG_12401	-2.62813	1.72111e-11	1.00658e-10	down	135	141	16	27
PITG_05701	-1.16124	1.75628e-11	1.02634e-10	down	424	414	161	195
PITG_20201	1.16374	1.78455e-11	1.04246e-10	up	200	239	413	522
PITG_17559	9.96262	1.79492e-11	1.04809e-10	up	0	0	154	195
PITG_08046	-9.94116	1.80447e-11	1.05285e-10	down	191	192	0	0
PITG_11128	-9.93733	1.84369e-11	1.07531e-10	down	189	193	0	0
PITG_20619	6.14558	2.03071e-11	1.18251e-10	up	20	4	702	922
PITG_22808	9.93101	2.17538e-11	1.26527e-10	up	0	0	152	189
PITG_09095	1.25014	2.19646e-11	1.27703e-10	up	155	143	292	384
MSTRG.15542.1	-2.11023	2.61999e-11	1.5197e-10	down	213	185	33	56
PITG_03011	-6.431	2.65677e-11	1.54043e-10	down	239	109	0	4
PITG_00672	-2.09438	2.77858e-11	1.61043e-10	down	247	283	61	55
PITG_17922	-1.13684	2.80936e-11	1.62763e-10	down	575	490	196	267
PITG_13269	-1.75448	2.83411e-11	1.64133e-10	down	293	366	69	120
PITG_17403	1.78027	2.85925e-11	1.65524e-10	up	188	121	404	620
PITG_16789	1.88044	3.1135e-11	1.80031e-10	up	52	53	151	220
PITG_02583	-9.87636	3.18113e-11	1.83799e-10	down	200	166	0	0
PITG_14222	-9.8563	3.20349e-11	1.85018e-10	down	192	169	0	0
MSTRG.3478.1	-2.72607	3.3666e-11	1.94363e-10	down	127	123	16	20
PITG_14076	2.1535	3.48445e-11	2.00932e-10	up	35	47	149	199
PITG_02648	9.87847	3.51495e-11	2.02612e-10	up	0	0	155	171
PITG_06438	1.03593	3.67861e-11	2.11964e-10	up	213	209	346	482
PITG_12153	-3.55077	3.96867e-11	2.28588e-10	down	2009	1953	85	256
PITG_18080	-1.13815	4.01988e-11	2.31447e-10	down	388	412	153	193
PITG_07909	5.29272	4.05102e-11	2.3315e-10	up	3	2	68	123
PITG_17316	-5.47339	4.10697e-11	2.36278e-10	down	89	140	1	4
MSTRG.27518.9	9.80031	4.30164e-11	2.4719e-10	up	0	0	131	183
PITG_10057	2.5048	4.32625e-11	2.48508e-10	up	25	26	106	174
PITG_14214	1.55548	4.36822e-11	2.50822e-10	up	166	253	497	679
PITG_01706	-3.93472	4.47304e-11	2.56641e-10	down	173	199	16	6
PITG_01029	-1.86905	4.54534e-11	2.60689e-10	down	215	245	57	62
PITG_18230	9.83453	4.56684e-11	2.6182e-10	up	0	0	151	165
PITG_08538	9.81658	4.64982e-11	2.66475e-10	up	0	0	122	199
MSTRG.21219.1	7.17514	4.66453e-11	2.67214e-10	up	2	0	121	154
PITG_00022	-1.94622	4.67242e-11	2.67563e-10	down	243	254	62	59
PITG_12791	2.33817	4.7577e-11	2.72131e-10	up	43	29	151	196
PITG_13819	1.20138	4.87981e-11	2.79008e-10	up	871	625	1290	2036
PITG_13449	6.3154	5.27685e-11	3.0136e-10	up	0	3	109	115
PITG_19010	7.17804	5.39891e-11	3.08212e-10	up	2	0	126	148
PITG_13695	9.80181	5.66352e-11	3.23069e-10	up	0	0	117	202
PITG_07837	-9.79978	5.89307e-11	3.35905e-10	down	197	150	0	0
PITG_02107	-9.73099	6.06656e-11	3.45661e-10	down	173	158	0	0
MSTRG.4628.1	-2.54797	6.0884e-11	3.46772e-10	down	126	137	18	25
PITG_08374	2.01861	6.21797e-11	3.54016e-10	up	60	90	271	301
PITG_04394	-1.09206	6.38565e-11	3.63423e-10	down	409	395	150	211
PITG_08536	1.10511	6.53983e-11	3.72055e-10	up	186	202	350	444
PITG_13061	1.41585	6.71582e-11	3.8192e-10	up	108	100	226	304
PITG_09647	3.95488	6.77486e-11	3.8513e-10	up	9	4	81	112
PITG_03604	1.45142	6.92329e-11	3.93417e-10	up	243	208	424	780
MSTRG.11812.3	9.72604	7.36039e-11	4.17935e-10	up	0	0	116	185
PITG_01123	9.70304	7.43203e-11	4.21841e-10	up	0	0	121	173
PITG_14582	-3.17188	7.76719e-11	4.40359e-10	down	125	101	10	14
PITG_12377	4.92273	7.84057e-11	4.44349e-10	up	3	3	64	113
PITG_13583	-1.5612	8.23913e-11	4.66758e-10	down	348	326	106	109
PITG_02767	-1.15752	8.29351e-11	4.69659e-10	down	369	360	129	184
PITG_09895	-9.69461	8.50432e-11	4.81413e-10	down	145	178	0	0
PITG_03305	-1.09456	8.58926e-11	4.8585e-10	down	673	717	296	317
PITG_11085	-1.01375	8.7233e-11	4.93244e-10	down	2043	1926	672	1247
MSTRG.2834.1	9.72269	8.80401e-11	4.97428e-10	up	0	0	141	151
PITG_09249	-5.39332	9.07012e-11	5.12073e-10	down	148	105	0	6
PITG_14716	-1.4857	9.4586e-11	5.33396e-10	down	497	420	114	204
PITG_11102	-1.00999	9.52859e-11	5.37139e-10	down	437	457	185	238
PITG_06950	-1.33625	9.55055e-11	5.37967e-10	down	952	990	372	344
MSTRG.10530.1	9.65447	9.81707e-11	5.5277e-10	up	0	0	124	158
PITG_13606	1.74494	1.03639e-10	5.82453e-10	up	58	69	171	236
PITG_01973	1.63287	1.04592e-10	5.87362e-10	up	77	99	212	312
MSTRG.10164.2	7.07203	1.0505e-10	5.8971e-10	up	0	2	109	148
PITG_02779	4.42996	1.12245e-10	6.28911e-10	up	3	5	72	92
PITG_17347	1.03057	1.15172e-10	6.44823e-10	up	465	390	650	1038
PITG_14136	2.59233	1.20072e-10	6.7175e-10	up	58	130	524	534
PITG_23025	9.39718	1.22634e-10	6.85826e-10	up	0	1	280	362
PITG_20371	-4.90227	1.34805e-10	7.52472e-10	down	79	110	3	3
PITG_15084	3.24808	1.35034e-10	7.53464e-10	up	10	11	86	103
PITG_03954	-1.17702	1.39138e-10	7.76071e-10	down	536	477	198	226
PITG_03943	-9.59293	1.41135e-10	7.86916e-10	down	137	164	0	0
PITG_02468	-9.63035	1.46511e-10	8.16582e-10	down	132	177	0	0
PITG_08795	-3.76215	1.50223e-10	8.36329e-10	down	1735	1760	61	200
PITG_15968	9.88401	1.50922e-10	8.39906e-10	up	0	0	95	253
PITG_11426	9.81202	1.55301e-10	8.62654e-10	up	0	0	96	233
PITG_16669	1.25876	1.55952e-10	8.65948e-10	up	197	184	331	552
PITG_10738	-1.26871	1.59407e-10	8.84798e-10	down	332	351	123	146
PITG_22782	9.56087	1.61065e-10	8.93332e-10	up	0	0	114	151
PITG_07321	1.31974	1.62885e-10	9.03086e-10	up	245	200	403	674
PITG_05929	9.55777	1.63192e-10	9.0445e-10	up	0	0	112	153
PITG_12163	-9.63015	1.68923e-10	9.34467e-10	down	128	181	0	0
PITG_00480	9.55142	1.69103e-10	9.35085e-10	up	0	0	111	153
PITG_12484	1.28331	1.69161e-10	9.35085e-10	up	125	128	240	351
PITG_12914	-9.53943	1.74414e-10	9.63766e-10	down	136	154	0	0
PITG_08040	1.22829	1.78978e-10	9.88249e-10	up	241	262	417	728
PITG_07272	2.1768	1.83861e-10	1.01483e-09	up	44	76	216	303
PITG_09384	3.8618	1.85819e-10	1.0245e-09	up	19	6	176	162
PITG_14124	9.69063	1.96177e-10	1.0812e-09	up	0	0	95	205
PITG_06228	-1.38338	2.00302e-10	1.10352e-09	down	457	447	118	219
PITG_10446	3.7432	2.07252e-10	1.14139e-09	up	9	6	69	127
PITG_02791	-1.02863	2.08998e-10	1.15057e-09	down	486	523	215	254
MSTRG.25769.1	9.52206	2.17893e-10	1.19732e-09	up	0	0	117	139
MSTRG.2360.1	5.43926	2.19473e-10	1.20556e-09	up	4	1	110	90
PITG_11443	1.52626	2.21541e-10	1.21647e-09	up	84	96	221	271
PITG_10038	9.50278	2.23986e-10	1.22898e-09	up	0	0	105	151
PITG_16354	1.35226	2.26234e-10	1.24086e-09	up	180	170	406	434
PITG_12378	2.56809	2.33001e-10	1.27702e-09	up	20	27	123	140
PITG_11322	9.63913	2.39155e-10	1.30882e-09	up	0	0	93	196
PITG_15675	3.39271	2.46556e-10	1.34733e-09	up	8	11	89	99
PITG_22936	4.54076	2.51562e-10	1.37367e-09	up	3	4	68	87
PITG_16342	9.5416	2.52049e-10	1.37583e-09	up	0	0	126	131
PITG_10485	2.30877	2.63071e-10	1.43335e-09	up	32	26	112	164
PITG_11804	-9.45838	2.7063e-10	1.47291e-09	down	144	130	0	0
PITG_21132	-9.49347	2.76415e-10	1.50384e-09	down	123	158	0	0
PITG_19781	-1.21861	2.81349e-10	1.52956e-09	down	760	675	213	387
PITG_18961	-9.58232	2.90502e-10	1.57817e-09	down	117	182	0	0
PITG_18397	-1.57242	2.94872e-10	1.60132e-09	down	424	413	136	127
PITG_20736	9.44867	2.98726e-10	1.62165e-09	up	0	0	106	139
PITG_03099	-9.74619	3.00835e-10	1.63251e-09	down	221	113	0	0
PITG_09643	1.23815	3.03648e-10	1.64657e-09	up	162	169	343	395
PITG_17113	9.75475	3.13792e-10	1.70033e-09	up	0	0	171	118
PITG_05364	3.15852	3.1475e-10	1.7049e-09	up	30	99	481	611
PITG_17409	11.2214	3.31804e-10	1.79465e-09	up	0	0	202	693
PITG_17727	3.31221	3.40238e-10	1.83825e-09	up	26	10	131	216
PITG_06886	-9.6153	3.51016e-10	1.89441e-09	down	112	194	0	0
PITG_11607	9.44046	3.52144e-10	1.89981e-09	up	0	0	95	152
PITG_13505	9.43873	3.65277e-10	1.96923e-09	up	0	0	94	153
MSTRG.12658.2	9.46561	3.70801e-10	1.99828e-09	up	0	0	119	125
PITG_15855	2.52086	3.71636e-10	2.00205e-09	up	33	62	189	342
PITG_22262	-1.37231	3.85261e-10	2.07395e-09	down	297	274	93	117
PITG_18635	1.83657	4.23789e-10	2.27886e-09	up	56	62	153	255
PITG_07848	9.39787	4.24644e-10	2.28263e-09	up	0	0	107	128
PITG_07194	-2.03176	4.27343e-10	2.29631e-09	down	734	740	97	263
PITG_14211	9.38548	4.28544e-10	2.30193e-09	up	0	0	103	131
PITG_02263	-1.01402	4.30799e-10	2.3132e-09	down	440	498	191	252
PITG_05597	1.35274	4.30978e-10	2.31333e-09	up	152	138	270	447
PITG_00124	-1.3448	4.3513e-10	2.33477e-09	down	304	361	102	149
MSTRG.9224.1	5.12385	4.35638e-10	2.33664e-09	up	1	4	75	90
PITG_16683	1.42772	4.43965e-10	2.37787e-09	up	100	115	219	338
PITG_06578	1.19864	4.50614e-10	2.41174e-09	up	180	166	345	407
PITG_03322	5.30528	4.65274e-10	2.4884e-09	up	7	0	124	137
PITG_07816	2.96631	4.72424e-10	2.52552e-09	up	11	18	93	123
PITG_00659	-9.49083	4.72555e-10	2.52552e-09	down	169	111	0	0
PITG_06863	2.18366	4.86709e-10	2.59893e-09	up	97	59	243	450
PITG_05127	-1.03009	4.86817e-10	2.59893e-09	down	547	613	209	339
PITG_13950	9.6168	4.96789e-10	2.65121e-09	up	0	0	82	206
PITG_02409	1.32554	4.97774e-10	2.65551e-09	up	107	117	232	303
PITG_13375	1.63722	5.01253e-10	2.67311e-09	up	67	76	190	232
PITG_01866	-2.27496	5.22463e-10	2.78322e-09	down	139	147	21	36
PITG_00126	2.29424	5.4563e-10	2.90349e-09	up	34	28	135	152
PITG_05819	-2.2308	5.56194e-10	2.95759e-09	down	330	225	56	55
MSTRG.1432.2	3.31774	5.79453e-10	3.08016e-09	up	11	9	70	124
PITG_18002	-1.02658	5.80193e-10	3.08299e-09	down	412	395	163	215
PITG_22124	1.07912	5.89592e-10	3.13181e-09	up	633	837	1124	1887
PITG_12950	-9.34376	5.98674e-10	3.17891e-09	down	140	113	0	0
MSTRG.3254.2	6.85952	5.99304e-10	3.18112e-09	up	2	0	91	132
PITG_17420	9.32873	6.18084e-10	3.27728e-09	up	0	0	102	122
PITG_17664	1.74093	6.18716e-10	3.27829e-09	up	81	101	212	380
PITG_15170	-9.3533	6.19496e-10	3.28125e-09	down	110	145	0	0
PITG_07578	9.31389	6.25194e-10	3.30937e-09	up	0	0	97	126
PITG_18966	-9.37797	6.3877e-10	3.3773e-09	down	150	109	0	0
PITG_16500	-2.30206	6.41509e-10	3.39057e-09	down	203	158	25	46
PITG_06519	-9.6388	6.55534e-10	3.46346e-09	down	209	101	0	0
PITG_15790	-1.12328	6.66084e-10	3.51795e-09	down	394	394	158	185
PITG_13286	-1.14685	6.70112e-10	3.53796e-09	down	395	355	136	188
PITG_03416	-1.35472	6.74707e-10	3.56095e-09	down	471	412	121	214
PITG_00591	-1.48417	6.75951e-10	3.56625e-09	down	528	401	122	199
PITG_15910	9.29292	7.25544e-10	3.81838e-09	up	0	0	98	121
PITG_12894	9.29532	7.49059e-10	3.93934e-09	up	0	0	87	136
MSTRG.7703.1	-1.4606	7.68532e-10	4.04031e-09	down	262	266	70	115
PITG_08755	-1.34825	7.96254e-10	4.17864e-09	down	274	277	82	126
PITG_14212	1.33325	7.98167e-10	4.18571e-09	up	352	246	643	787
PITG_17799	3.61173	8.08331e-10	4.23602e-09	up	6	12	74	141
PITG_03104	-9.7531	8.08923e-10	4.23762e-09	down	94	243	0	0
PITG_02723	1.14173	8.14022e-10	4.25982e-09	up	370	286	549	847
PITG_08111	9.47205	8.35233e-10	4.36465e-09	up	0	0	134	106
PITG_20345	9.25828	8.38231e-10	4.37877e-09	up	0	0	92	123
MSTRG.2889.1	3.01429	8.44133e-10	4.40805e-09	up	11	14	88	103
PITG_08621	1.90602	8.44947e-10	4.41075e-09	up	55	86	209	297
PITG_14138	-9.23665	8.52011e-10	4.44449e-09	down	120	115	0	0
PITG_13102	9.52223	8.65349e-10	4.51248e-09	up	0	0	76	194
PITG_17353	-1.10157	9.0201e-10	4.69705e-09	down	1056	1086	471	462
PITG_15606	1.66482	9.17003e-10	4.77344e-09	up	101	155	346	423
PITG_05668	2.40386	9.23108e-10	4.80353e-09	up	36	24	118	189
PITG_18339	-2.16465	9.38502e-10	4.88192e-09	down	171	233	41	44
PITG_17679	9.23452	9.63833e-10	5.01193e-09	up	0	0	92	119
PITG_13483	1.11002	9.71316e-10	5.04907e-09	up	200	220	337	538
PITG_10284	1.34349	9.83438e-10	5.11029e-09	up	107	107	230	286
PITG_12887	9.35886	9.98559e-10	5.18341e-09	up	0	0	118	106
PITG_17803	3.28138	1.03145e-09	5.35226e-09	up	15	12	79	181
PITG_01214	-1.10132	1.03753e-09	5.38196e-09	down	517	444	190	236
MSTRG.23464.10	2.30337	1.05167e-09	5.45335e-09	up	42	30	162	172
PITG_01421	8.95954	1.05541e-09	5.47086e-09	up	1	0	210	263
PITG_22435	9.24879	1.0758e-09	5.57461e-09	up	0	0	81	136
PITG_11408	9.23095	1.13936e-09	5.8957e-09	up	0	0	81	133
MSTRG.10423.2	-2.592	1.21308e-09	6.2685e-09	down	110	111	15	20
PITG_07025	9.19445	1.21309e-09	6.2685e-09	up	0	0	84	123
MSTRG.9634.1	2.11807	1.25001e-09	6.45473e-09	up	31	38	115	173
MSTRG.3083.2	9.28748	1.25551e-09	6.48091e-09	up	0	0	110	104
PITG_22339	-1.09673	1.2842e-09	6.62439e-09	down	405	448	149	235
PITG_04232	1.70242	1.29599e-09	6.68055e-09	up	78	114	236	366
PITG_02471	2.31955	1.29718e-09	6.68433e-09	up	132	63	428	492
PITG_04787	-6.88817	1.31216e-09	6.75922e-09	down	100	145	0	2
PITG_10200	1.19069	1.35684e-09	6.98449e-09	up	140	131	251	340
MSTRG.15987.1	4.26715	1.36164e-09	7.00677e-09	up	5	3	60	88
PITG_12523	9.61606	1.38049e-09	7.10132e-09	up	0	0	165	94
PITG_08429	9.16725	1.41013e-09	7.2412e-09	up	0	0	89	112
PITG_02762	-9.54182	1.41847e-09	7.28151e-09	down	89	202	0	0
PITG_08612	-1.60389	1.51523e-09	7.76744e-09	down	417	464	92	192
PITG_09344	2.51016	1.52125e-09	7.79563e-09	up	30	19	116	150
PITG_08702	-1.18665	1.64766e-09	8.42951e-09	down	365	442	146	192
PITG_14292	-1.55547	1.71488e-09	8.76664e-09	down	240	232	58	97
PITG_03931	2.08029	1.7811e-09	9.10206e-09	up	34	37	131	153
PITG_11216	-9.09479	1.81203e-09	9.25691e-09	down	108	105	0	0
PITG_20603	1.87072	1.95268e-09	9.95826e-09	up	74	52	198	239
PITG_12303	9.20456	1.96403e-09	1.00092e-08	up	0	0	104	98
PITG_12763	-9.11404	1.98185e-09	1.00965e-08	down	96	120	0	0
PITG_13494	-1.64725	2.00593e-09	1.02087e-08	down	193	192	52	65
PITG_20079	9.09899	2.01214e-09	1.02368e-08	up	0	0	84	108
MSTRG.6172.1	3.16178	2.06459e-09	1.04929e-08	up	20	9	97	154
MSTRG.23203.1	9.15258	2.11381e-09	1.07393e-08	up	0	0	97	99
MSTRG.15304.1	9.08795	2.19544e-09	1.11464e-08	up	0	0	85	105
MSTRG.8738.1	-1.59761	2.29325e-09	1.1635e-08	down	261	242	58	103
PITG_14359	5.17966	2.32018e-09	1.17677e-08	up	0	6	86	122
PITG_16199	-1.10055	2.36874e-09	1.20057e-08	down	352	368	144	175
PITG_14365	-1.30554	2.39196e-09	1.2111e-08	down	329	407	114	172
PITG_10519	-9.22223	2.44461e-09	1.23649e-08	down	87	146	0	0
PITG_13773	-1.22395	2.48717e-09	1.25716e-08	down	538	556	159	297
PITG_07598	4.3716	2.53826e-09	1.28254e-08	up	3	4	60	78
PITG_20934	-9.34598	2.66087e-09	1.34221e-08	down	83	171	0	0
PITG_20936	-9.34598	2.66087e-09	1.34221e-08	down	83	171	0	0
PITG_00516	2.13225	2.7249e-09	1.37357e-08	up	46	33	128	207
PITG_07473	9.0567	2.81474e-09	1.41838e-08	up	0	0	86	99
PITG_11258	1.00926	2.87319e-09	1.44685e-08	up	188	213	327	444
PITG_00424	1.01027	2.92446e-09	1.47166e-08	up	183	190	311	405
MSTRG.3117.1	3.93569	2.9381e-09	1.47803e-08	up	6	4	66	79
PITG_03972	-1.52859	2.96239e-09	1.48923e-08	down	261	293	67	119
PITG_19667	9.28903	2.99887e-09	1.50706e-08	up	0	0	122	88
PITG_04936	1.03647	3.05153e-09	1.533e-08	up	193	177	312	412
MSTRG.18016.1	-1.67495	3.13451e-09	1.57416e-08	down	189	221	55	67
PITG_05556	9.04823	3.2211e-09	1.61655e-08	up	0	0	70	119
PITG_00607	-2.73053	3.27888e-09	1.64499e-08	down	157	227	16	41
PITG_16834	-2.62852	3.38762e-09	1.69782e-08	down	185	127	17	32
PITG_21110	8.70594	3.42334e-09	1.71514e-08	up	0	1	169	230
PITG_08842	2.29493	3.45161e-09	1.72755e-08	up	51	51	150	346
MSTRG.5414.24	9.2587	3.48477e-09	1.74356e-08	up	0	0	63	162
PITG_02949	-8.99589	3.5163e-09	1.75756e-08	down	90	109	0	0
PITG_05221	8.99254	3.52153e-09	1.75958e-08	up	0	0	76	103
PITG_07720	9.02023	3.57802e-09	1.786e-08	up	0	0	85	95
PITG_08684	9.10364	3.58461e-09	1.78854e-08	up	0	0	98	90
PITG_17941	-6.7361	3.58553e-09	1.78854e-08	down	91	137	2	0
PITG_06632	-9.64488	3.62978e-09	1.81001e-08	down	237	74	0	0
PITG_20760	9.02998	3.74992e-09	1.86803e-08	up	0	0	68	119
PITG_22323	8.97365	3.90713e-09	1.94503e-08	up	0	0	74	103
PITG_12179	-1.82873	3.92357e-09	1.95256e-08	down	194	216	39	73
PITG_02094	-9.07946	3.94057e-09	1.95971e-08	down	83	128	0	0
PITG_05125	4.21191	4.0161e-09	1.9966e-08	up	3	5	65	75
PITG_22522	9.00866	4.1109e-09	2.04236e-08	up	0	0	86	92
MSTRG.3909.1	8.96628	4.13396e-09	2.05244e-08	up	0	0	77	98
PITG_16341	8.98338	4.16938e-09	2.06864e-08	up	0	0	69	111
MSTRG.22930.1	-1.79452	4.20837e-09	2.08658e-08	down	168	168	42	50
PITG_01215	5.16117	4.31291e-09	2.1377e-08	up	7	0	110	127
PITG_00965	-2.23411	4.31647e-09	2.13875e-08	down	141	145	20	39
PITG_01034	1.77685	4.37767e-09	2.16835e-08	up	126	93	252	483
MSTRG.946.6	4.39395	4.48851e-09	2.22177e-08	up	3	4	52	91
PITG_16278	-1.48401	4.62399e-09	2.28806e-08	down	246	217	68	90
PITG_14965	1.20953	4.62832e-09	2.28944e-08	up	124	119	224	314
MSTRG.3577.1	8.99044	4.66597e-09	2.3073e-08	up	0	0	66	116
PITG_07344	-1.1357	4.75579e-09	2.35015e-08	down	358	336	136	164
PITG_03618	-9.25752	4.77724e-09	2.35996e-08	down	161	77	0	0
PITG_08604	-1.24857	4.78658e-09	2.36378e-08	down	597	453	181	241
MSTRG.7022.1	8.93509	4.92431e-09	2.43018e-08	up	0	0	70	103
PITG_02545	1.77542	4.99905e-09	2.4646e-08	up	52	46	138	182
MSTRG.26492.17	8.94199	5.11731e-09	2.52207e-08	up	0	0	79	92
PITG_05651	2.39722	5.33115e-09	2.62223e-08	up	21	24	104	120
PITG_15042	-8.90738	5.38706e-09	2.64797e-08	down	100	87	0	0
PITG_19165	9.11767	5.54424e-09	2.72342e-08	up	0	0	60	143
MSTRG.3226.1	5.81505	5.61018e-09	2.75399e-08	up	3	0	64	99
MSTRG.20208.3	8.96627	5.9318e-09	2.90802e-08	up	0	0	86	86
PITG_03741	-1.59936	5.96469e-09	2.92216e-08	down	227	195	57	76
PITG_02331	4.28635	5.96656e-09	2.92216e-08	up	4	4	76	69
PITG_01661	8.90746	6.12415e-09	2.99637e-08	up	0	0	77	90
PITG_13573	-1.18973	6.19709e-09	3.02712e-08	down	297	313	115	139
PITG_01871	9.46269	6.19933e-09	3.02715e-08	up	0	0	54	212
PITG_07426	-1.44871	6.4191e-09	3.12931e-08	down	220	248	73	90
PITG_21924	1.29222	6.4481e-09	3.14241e-08	up	171	158	285	498
PITG_20615	8.87222	6.83099e-09	3.32682e-08	up	0	0	72	92
PITG_10654	1.42741	7.17705e-09	3.49422e-08	up	78	87	183	240
PITG_02816	8.86956	7.26004e-09	3.53346e-08	up	0	0	74	89
PITG_11858	-2.56159	7.4713e-09	3.63389e-08	down	309	316	61	35
PITG_11522	-1.2411	7.50055e-09	3.64572e-08	down	302	366	114	156
MSTRG.24326.1	-8.90026	7.53485e-09	3.6612e-08	down	107	79	0	0
PITG_05226	1.17518	7.8049e-09	3.78869e-08	up	149	166	310	363
PITG_12212	-2.09223	7.86203e-09	3.81517e-08	down	180	195	27	59
PITG_04296	-2.06631	7.90672e-09	3.8356e-08	down	131	147	29	34
PITG_03723	-2.03557	7.91144e-09	3.83664e-08	down	136	137	25	39
MSTRG.22924.5	8.84147	8.07493e-09	3.91464e-08	up	0	0	66	96
PITG_06184	8.33282	8.20817e-09	3.97663e-08	up	5	0	584	988
PITG_18117	8.8572	8.24592e-09	3.99361e-08	up	0	0	63	102
PITG_03112	1.09223	8.41427e-09	4.07382e-08	up	707	1066	1563	2033
MSTRG.7494.2	-1.07764	8.88812e-09	4.29902e-08	down	741	809	343	345
MSTRG.13086.1	8.82841	8.91852e-09	4.31231e-08	up	0	0	64	97
PITG_18659	-8.80249	8.92841e-09	4.31569e-08	down	82	92	0	0
PITG_01104	8.90031	9.07796e-09	4.38655e-08	up	0	0	59	113
MSTRG.8646.1	8.81228	9.26445e-09	4.4752e-08	up	0	0	67	91
PITG_21652	8.90269	9.30741e-09	4.49449e-08	up	0	0	84	80
PITG_16427	8.96939	9.75791e-09	4.7059e-08	up	0	0	93	77
PITG_15895	8.82584	1.05004e-08	5.05411e-08	up	0	0	60	102
PITG_15628	-8.76064	1.07549e-08	5.17493e-08	down	82	87	0	0
PITG_07163	1.95891	1.11345e-08	5.34889e-08	up	63	42	154	240
PITG_03775	-1.25275	1.16918e-08	5.60754e-08	down	372	316	125	149
PITG_18443	-2.58944	1.20868e-08	5.79507e-08	down	178	180	15	44
MSTRG.20373.1	-2.98562	1.23943e-08	5.93868e-08	down	94	118	14	11
PITG_09199	-1.6096	1.24639e-08	5.97009e-08	down	267	284	87	82
PITG_15577	8.74955	1.29926e-08	6.21531e-08	up	0	0	65	86
MSTRG.730.1	3.94174	1.3137e-08	6.28109e-08	up	5	7	96	73
PITG_10557	-8.74293	1.35814e-08	6.48652e-08	down	75	92	0	0
PITG_14113	-1.08605	1.38755e-08	6.62055e-08	down	327	325	131	161
PITG_10059	-1.5598	1.4105e-08	6.72573e-08	down	201	184	52	73
PITG_17524	1.40843	1.42328e-08	6.78012e-08	up	171	186	451	432
PITG_21905	3.68107	1.44622e-08	6.88498e-08	up	4	8	59	89
MSTRG.27561.4	-1.57875	1.45147e-08	6.90776e-08	down	270	272	87	83
MSTRG.22142.1	6.45103	1.45347e-08	6.91509e-08	up	0	2	68	100
PITG_16962	-2.50569	1.54282e-08	7.33309e-08	down	129	133	24	19
PITG_03084	-1.33749	1.58611e-08	7.53643e-08	down	226	226	72	99
PITG_16775	1.50114	1.59283e-08	7.5611e-08	up	69	68	152	220
PITG_11133	5.34599	1.59855e-08	7.58582e-08	up	4	0	62	95
MSTRG.22225.1	8.70723	1.62388e-08	7.70109e-08	up	0	0	62	85
PITG_05524	3.55396	1.65903e-08	7.86274e-08	up	8	8	96	77
PITG_19714	2.5316	1.67381e-08	7.93025e-08	up	28	20	132	127
PITG_13419	3.02314	1.76613e-08	8.36232e-08	up	12	31	160	167
PITG_16209	1.07832	1.77287e-08	8.39156e-08	up	142	153	249	347
PITG_00474	-1.25515	1.83756e-08	8.69217e-08	down	331	349	100	176
MSTRG.18219.5	8.74943	1.84812e-08	8.73933e-08	up	0	0	74	74
PITG_13461	1.61222	1.86689e-08	8.82248e-08	up	88	68	209	242
MSTRG.23220.1	5.06414	1.93377e-08	9.13272e-08	up	2	2	60	66
MSTRG.12128.1	8.67806	1.9664e-08	9.28387e-08	up	0	0	64	79
PITG_08004	-1.4353	1.97205e-08	9.30757e-08	down	695	532	216	208
PITG_14166	8.80462	2.07529e-08	9.77926e-08	up	0	0	82	70
PITG_06303	-6.36601	2.08524e-08	9.82303e-08	down	91	85	2	0
PITG_06922	2.41098	2.1391e-08	1.00679e-07	up	30	20	96	162
PITG_18540	8.65471	2.15712e-08	1.01488e-07	up	0	0	59	83
PITG_07288	1.56297	2.29735e-08	1.07879e-07	up	66	59	146	208
PITG_22670	8.64554	2.30726e-08	1.0831e-07	up	0	0	62	78
PITG_13160	-3.46923	2.34616e-08	1.10067e-07	down	214	222	26	9
PITG_11520	8.64591	2.38253e-08	1.11596e-07	up	0	0	56	86
MSTRG.23886.1	2.56215	2.50815e-08	1.17332e-07	up	38	20	120	214
PITG_21852	8.71867	2.53591e-08	1.18593e-07	up	0	0	51	101
PITG_20194	2.30058	2.55025e-08	1.19226e-07	up	26	26	119	121
PITG_16050	2.68205	2.55881e-08	1.19589e-07	up	13	25	101	131
PITG_21167	-2.00344	2.63403e-08	1.229e-07	down	185	176	28	60
MSTRG.2752.1	2.17429	2.65433e-08	1.23663e-07	up	30	25	108	127
PITG_11909	-2.79369	2.80553e-08	1.30625e-07	down	91	84	11	13
PITG_12138	1.52703	2.8407e-08	1.32221e-07	up	68	63	159	200
PITG_16337	1.67148	2.84819e-08	1.32528e-07	up	395	214	850	984
PITG_11249	1.30151	2.94687e-08	1.36948e-07	up	197	143	325	481
PITG_14065	-2.39514	3.01745e-08	1.40184e-07	down	98	106	16	21
PITG_15900	3.57521	3.09871e-08	1.43914e-07	up	109	49	576	1295
PITG_17511	2.03039	3.12088e-08	1.44853e-07	up	42	34	141	151
PITG_15319	-8.71938	3.19668e-08	1.48185e-07	down	102	62	0	0
PITG_00655	1.10124	3.2342e-08	1.49831e-07	up	191	251	395	507
PITG_20248	8.58745	3.26169e-08	1.5101e-07	up	0	0	61	73
PITG_19905	8.70459	3.29952e-08	1.52666e-07	up	0	0	76	66
PITG_08308	3.49808	3.32892e-08	1.5393e-07	up	8	5	64	75
PITG_03042	8.94245	3.34962e-08	1.54839e-07	up	0	0	102	61
MSTRG.27885.1	6.34424	3.39763e-08	1.5696e-07	up	2	0	70	84
MSTRG.5046.5	8.56896	3.42497e-08	1.58174e-07	up	0	0	55	79
PITG_05605	1.60887	3.46455e-08	1.59903e-07	up	73	100	235	262
PITG_18604	-8.17313	3.48627e-08	1.60855e-07	down	109	197	1	0
PITG_09240	1.73867	3.49643e-08	1.61273e-07	up	45	45	125	161
PITG_18567	1.24612	3.57985e-08	1.64967e-07	up	100	104	190	274
PITG_05169	1.07167	3.67909e-08	1.69382e-07	up	167	147	270	360
PITG_10105	1.30091	3.70001e-08	1.7024e-07	up	211	310	473	768
MSTRG.26639.2	8.60293	3.73148e-08	1.71634e-07	up	0	0	66	68
PITG_10138	5.00079	3.82294e-08	1.75623e-07	up	0	6	78	105
PITG_21473	8.54649	3.8433e-08	1.76503e-07	up	0	0	57	74
PITG_02114	1.74343	3.84778e-08	1.76655e-07	up	110	203	435	561
PITG_14717	-3.94134	3.87433e-08	1.77763e-07	down	68	130	7	5
PITG_07630	3.83106	4.17634e-08	1.91443e-07	up	4	5	53	69
PITG_06766	1.18562	4.19877e-08	1.92411e-07	up	370	260	549	832
PITG_16950	8.52729	4.24121e-08	1.94296e-07	up	0	0	54	76
MSTRG.809.1	4.3457	4.27562e-08	1.95682e-07	up	3	3	48	69
MSTRG.10301.3	-1.29901	4.27675e-08	1.95682e-07	down	280	312	109	118
MSTRG.4192.4	4.43157	4.28955e-08	1.96207e-07	up	4	2	58	64
PITG_04956	1.02488	4.34605e-08	1.9873e-07	up	281	289	410	717
MSTRG.14955.50	8.53668	4.44891e-08	2.03245e-07	up	0	0	60	69
PITG_10472	8.86489	4.46246e-08	2.03802e-07	up	0	0	43	130
PITG_16908	2.03347	4.50039e-08	2.0547e-07	up	32	28	102	132
PITG_00841	-1.18177	4.56406e-08	2.08313e-07	down	506	402	150	236
MSTRG.24022.1	4.38166	4.77783e-08	2.17869e-07	up	2	4	52	67
PITG_12737	-8.50021	4.83136e-08	2.20174e-07	down	77	64	0	0
PITG_11252	1.62368	4.95194e-08	2.256e-07	up	55	53	128	192
MSTRG.8180.1	-1.00969	5.08837e-08	2.31744e-07	down	397	352	153	202
PITG_08753	-8.46882	5.12389e-08	2.33291e-07	down	72	66	0	0
PITG_20907	8.56268	5.12979e-08	2.33487e-07	up	0	0	47	89
PITG_16287	8.50453	5.1706e-08	2.35273e-07	up	0	0	50	79
PITG_03932	-8.78337	5.39851e-08	2.45259e-07	down	54	118	0	0
PITG_00671	1.52511	5.43373e-08	2.46564e-07	up	91	68	187	250
PITG_16752	9.70192	5.44784e-08	2.46902e-07	up	7	0	2389	3201
PITG_08655	-1.11256	5.53052e-08	2.50573e-07	down	280	304	105	154
PITG_22409	8.75125	5.6719e-08	2.569e-07	up	0	0	86	58
PITG_08725	1.09515	5.68357e-08	2.57349e-07	up	372	540	829	1017
PITG_07898	4.25442	5.77129e-08	2.61082e-07	up	3	15	89	256
MSTRG.16727.1	8.47075	5.82438e-08	2.63404e-07	up	0	0	55	69
PITG_03606	1.81623	5.83923e-08	2.63994e-07	up	158	86	346	477
PITG_17247	-8.53838	5.8529e-08	2.64532e-07	down	58	87	0	0
PITG_11388	8.75895	5.85926e-08	2.64738e-07	up	0	0	42	118
PITG_05401	-3.57117	5.95749e-08	2.69013e-07	down	99	115	3	15
PITG_14297	-1.09977	5.97466e-08	2.69706e-07	down	281	304	114	146
PITG_10034	-1.1823	6.19939e-08	2.7934e-07	down	858	807	237	483
PITG_17552	2.86382	6.46346e-08	2.90974e-07	up	22	10	94	129
PITG_15238	-2.06566	6.6866e-08	3.00562e-07	down	146	142	22	45
PITG_01266	-8.68827	6.79621e-08	3.05212e-07	down	53	108	0	0
PITG_09454	1.72337	6.92986e-08	3.10931e-07	up	79	53	176	241
PITG_18157	-3.06692	7.0105e-08	3.14454e-07	down	77	73	8	9
PITG_10316	1.22546	7.02365e-08	3.14853e-07	up	215	156	353	476
PITG_18778	3.21575	7.0404e-08	3.15509e-07	up	8	7	57	76
MSTRG.7254.4	8.42631	7.19858e-08	3.22403e-07	up	0	0	51	70
PITG_20791	-8.54793	7.20562e-08	3.2262e-07	down	55	91	0	0
MSTRG.10042.3	-8.39345	7.34665e-08	3.28736e-07	down	66	65	0	0
PITG_06801	-8.52148	7.36774e-08	3.2958e-07	down	87	56	0	0
MSTRG.6526.1	5.61079	7.49306e-08	3.35085e-07	up	0	3	68	69
PITG_03974	-2.08866	7.55709e-08	3.37847e-07	down	144	147	34	30
PITG_12993	-1.63839	7.65986e-08	3.42338e-07	down	152	161	41	55
PITG_15419	8.50092	7.70825e-08	3.44396e-07	up	0	0	64	60
PITG_10834	-1.27901	7.76189e-08	3.46688e-07	down	901	1006	391	336
PITG_02744	1.99763	7.82804e-08	3.49433e-07	up	72	42	198	233
MSTRG.15821.101	-8.45926	7.88818e-08	3.51799e-07	down	80	57	0	0
PITG_20579	4.67782	8.05907e-08	3.59204e-07	up	4	1	50	73
MSTRG.16590.1	-8.76617	8.0823e-08	3.60131e-07	down	50	120	0	0
PITG_13562	-2.18373	8.49902e-08	3.78245e-07	down	104	116	21	25
PITG_08758	-2.01856	8.5345e-08	3.79709e-07	down	411	489	58	164
PITG_05339	-1.3301	8.55883e-08	3.80678e-07	down	310	394	126	138
MSTRG.3883.1	8.40501	8.59092e-08	3.81876e-07	up	0	0	54	64
MSTRG.28136.1	8.40501	8.59092e-08	3.81876e-07	up	0	0	54	64
PITG_18813	-8.47723	8.98733e-08	3.98899e-07	down	54	85	0	0
MSTRG.5833.1	2.52903	9.05205e-08	4.01651e-07	up	27	15	104	126
MSTRG.19910.1	8.41606	9.116e-08	4.04125e-07	up	0	0	45	77
MSTRG.25190.2	8.60735	9.19834e-08	4.07654e-07	up	0	0	76	55
PITG_04794	8.41553	9.25619e-08	4.10095e-07	up	0	0	57	61
PITG_04480	-1.91136	9.77595e-08	4.32993e-07	down	143	124	28	40
MSTRG.22293.1	-2.01636	9.80704e-08	4.34241e-07	down	130	133	22	41
MSTRG.16892.1	-2.11947	9.82496e-08	4.34904e-07	down	110	108	20	28
PITG_13716	-8.38131	9.98133e-08	4.41562e-07	down	56	74	0	0
MSTRG.2266.1	8.46749	9.98924e-08	4.4165e-07	up	0	0	42	86
PITG_07427	8.36959	9.98929e-08	4.4165e-07	up	0	0	47	70
PITG_09962	-1.2267	1.03237e-07	4.55894e-07	down	244	234	79	117
PITG_20011	1.52156	1.05284e-07	4.64791e-07	up	60	59	133	195
PITG_18250	-1.45466	1.10712e-07	4.88172e-07	down	193	186	52	81
PITG_00740	8.41593	1.13545e-07	5.0037e-07	up	0	0	42	81
PITG_13444	-1.2128	1.15235e-07	5.07212e-07	down	376	345	108	194
PITG_22375	2.91862	1.17419e-07	5.16363e-07	up	17	9	89	96
PITG_01963	-8.16785	1.2094e-07	5.31219e-07	down	594	757	4	0
PITG_06876	-8.52214	1.2295e-07	5.39729e-07	down	93	50	0	0
PITG_06792	2.07498	1.23669e-07	5.42564e-07	up	122	58	313	411
PITG_10035	2.17687	1.24923e-07	5.47739e-07	up	21	26	86	117
PITG_13955	8.43684	1.26704e-07	5.55383e-07	up	0	0	63	55
MSTRG.23896.1	3.38125	1.27009e-07	5.56558e-07	up	5	11	77	79
PITG_00721	1.7158	1.2716e-07	5.57055e-07	up	59	57	177	180
PITG_11469	4.95026	1.31166e-07	5.74093e-07	up	8	0	92	148
PITG_15785	1.12076	1.3514e-07	5.91137e-07	up	199	272	436	535
PITG_00618	-8.27914	1.36834e-07	5.98371e-07	down	63	58	0	0
PITG_01909	8.45689	1.39259e-07	6.08616e-07	up	0	0	39	89
PITG_01235	-7.67103	1.39637e-07	6.10089e-07	down	108	106	0	1
PITG_15601	5.016	1.42846e-07	6.23559e-07	up	0	5	72	80
PITG_15049	-1.49881	1.44697e-07	6.31451e-07	down	199	250	59	94
MSTRG.9027.1	8.31048	1.4761e-07	6.43786e-07	up	0	0	43	70
PITG_05864	1.17732	1.47921e-07	6.44953e-07	up	129	122	211	337
PITG_22427	1.87423	1.50006e-07	6.5366e-07	up	34	34	105	132
PITG_21388	-1.76775	1.54801e-07	6.74199e-07	down	137	135	34	42
MSTRG.19594.1	7.87304	1.54811e-07	6.74199e-07	up	1	0	95	129
PITG_05497	1.05588	1.57897e-07	6.87438e-07	up	154	151	239	372
PITG_02459	8.38377	1.6282e-07	7.08454e-07	up	0	0	39	82
PITG_00874	8.27182	1.65673e-07	7.20444e-07	up	0	0	48	60
PITG_09227	8.26822	1.68982e-07	7.34402e-07	up	0	0	44	65
PITG_14046	-3.50729	1.71417e-07	7.44768e-07	down	59	71	4	7
PITG_07800	-2.28141	1.7363e-07	7.53717e-07	down	318	448	39	119
MSTRG.12321.1	2.93415	1.74673e-07	7.58025e-07	up	8	12	65	80
PITG_15881	-8.28949	1.75278e-07	7.60428e-07	down	51	71	0	0
PITG_03258	2.45269	1.75765e-07	7.62318e-07	up	17	15	69	99
PITG_06914	1.62465	1.78465e-07	7.73572e-07	up	151	90	301	410
PITG_11341	8.7079	1.85734e-07	8.03906e-07	up	0	0	91	46
MSTRG.3911.1	8.25261	1.85997e-07	8.04809e-07	up	0	0	43	65
PITG_21422	8.24831	1.91473e-07	8.28261e-07	up	0	0	48	58
PITG_12186	-5.18921	1.93391e-07	8.35583e-07	down	83	123	5	0
PITG_15447	1.79443	1.94292e-07	8.39232e-07	up	69	48	146	248
MSTRG.3560.1	8.2527	2.15037e-07	9.26677e-07	up	0	0	40	69
MSTRG.21850.1	2.46652	2.18452e-07	9.4085e-07	up	28	18	85	164
PITG_12276	8.21274	2.27731e-07	9.8024e-07	up	0	0	42	63
MSTRG.946.9	8.25221	2.32728e-07	1.00088e-06	up	0	0	52	53
PITG_10448	-8.20449	2.39425e-07	1.02878e-06	down	50	65	0	0
MSTRG.14934.2	1.66957	2.40727e-07	1.03408e-06	up	42	49	119	157
PITG_01155	8.19652	2.52083e-07	1.08161e-06	up	0	0	41	63
PITG_04798T0	2.22079	2.524e-07	1.08265e-06	up	61	41	142	330
PITG_03083	-1.51523	2.55409e-07	1.09492e-06	down	197	231	69	72
PITG_11356	-3.70951	2.56602e-07	1.09972e-06	down	56	66	3	6
PITG_12181	1.95871	2.56945e-07	1.10056e-06	up	48	52	192	168
MSTRG.28219.1	5.40389	2.60861e-07	1.11636e-06	up	3	0	50	72
PITG_14898	1.25477	2.61915e-07	1.12023e-06	up	197	141	343	423
PITG_19715	8.22443	2.68063e-07	1.14553e-06	up	0	0	51	52
MSTRG.23855.1	8.1756	2.74067e-07	1.17085e-06	up	0	0	45	56
PITG_02128	-1.69555	2.75423e-07	1.1763e-06	down	532	752	205	159
PITG_20681	-8.19169	2.80793e-07	1.19786e-06	down	48	66	0	0
PITG_04728	2.79852	2.88601e-07	1.22939e-06	up	14	9	68	84
PITG_17354	-1.26066	2.9471e-07	1.25506e-06	down	554	452	141	269
PITG_01076	-1.52204	2.95433e-07	1.25777e-06	down	188	245	65	78
PITG_06684	1.57474	3.01795e-07	1.28413e-06	up	72	78	152	284
MSTRG.7274.1	6.07856	3.04588e-07	1.29489e-06	up	1	1	43	90
PITG_09450	2.44106	3.11038e-07	1.32193e-06	up	50	146	403	621
PITG_13804	-2.90214	3.12097e-07	1.32529e-06	down	2557	2492	165	519
MSTRG.20982.1	-1.89275	3.1501e-07	1.33728e-06	down	156	182	45	40
PITG_15831	-1.58651	3.17873e-07	1.34866e-06	down	433	499	91	216
PITG_08759	3.29164	3.19834e-07	1.35621e-06	up	7	7	46	88
PITG_13796	1.31918	3.23197e-07	1.37007e-06	up	85	76	159	226
MSTRG.16760.1	2.61826	3.27241e-07	1.38642e-06	up	12	13	61	86
MSTRG.20245.1	2.82558	3.31471e-07	1.40394e-06	up	18	9	84	97
MSTRG.11584.1	-1.28773	3.34691e-07	1.41718e-06	down	370	342	139	134
PITG_03328	8.38882	3.35544e-07	1.42038e-06	up	0	0	67	45
PITG_21885	1.73892	3.4611e-07	1.46386e-06	up	38	39	106	139
PITG_02081	-1.32559	3.47571e-07	1.46961e-06	down	201	206	71	83
PITG_12248	8.14668	3.52101e-07	1.48707e-06	up	0	0	38	63
PITG_21350	8.14668	3.52101e-07	1.48707e-06	up	0	0	38	63
MSTRG.8020.1	-1.61728	3.55786e-07	1.50135e-06	down	205	180	59	59
MSTRG.12177.1	-1.61728	3.55786e-07	1.50135e-06	down	205	180	59	59
PITG_10211	-1.03254	3.5744e-07	1.5079e-06	down	315	343	119	191
PITG_03070	4.78092	3.57916e-07	1.50948e-06	up	3	1	45	60
PITG_00112	-8.17863	3.62202e-07	1.52712e-06	down	45	68	0	0
PITG_08250	-8.08817	3.64115e-07	1.53475e-06	down	55	51	0	0
PITG_14384	-1.37418	3.65832e-07	1.54155e-06	down	224	297	81	111
PITG_07045	1.88843	3.69e-07	1.55446e-06	up	55	106	246	321
MSTRG.23890.1	5.51826	3.70762e-07	1.56124e-06	up	0	3	68	59
MSTRG.3217.2	8.11638	3.70821e-07	1.56124e-06	up	0	0	43	54
PITG_03988	1.08481	3.76747e-07	1.58529e-06	up	198	262	425	497
PITG_02860	1.61201	3.79982e-07	1.59845e-06	up	56	47	134	165
PITG_04209	8.14244	3.80475e-07	1.60007e-06	up	0	0	37	64
PITG_17943	2.15252	3.80669e-07	1.60043e-06	up	35	26	92	173
PITG_02830	-1.08063	3.95034e-07	1.66035e-06	down	255	255	95	136
MSTRG.23261.1	8.15087	3.99245e-07	1.67757e-06	up	0	0	36	66
MSTRG.10946.1	3.25235	4.00173e-07	1.681e-06	up	5	9	52	76
PITG_10056	2.46416	4.05175e-07	1.70056e-06	up	14	17	64	101
PITG_17248	-8.16572	4.06001e-07	1.70307e-06	down	44	68	0	0
PITG_10856	8.7163	4.12491e-07	1.7298e-06	up	0	0	28	132
PITG_11598	-1.18678	4.19169e-07	1.75681e-06	down	217	235	79	111
PITG_20241	2.21735	4.2288e-07	1.77136e-06	up	25	22	101	104
MSTRG.1425.1	2.44195	4.38284e-07	1.83226e-06	up	24	14	82	116
PITG_20522	1.27586	4.42705e-07	1.85022e-06	up	127	98	230	288
PITG_04454	8.18411	4.55454e-07	1.90136e-06	up	0	0	53	46
PITG_00847	8.13387	4.5741e-07	1.90899e-06	up	0	0	35	66
PITG_22041	-2.31513	4.70162e-07	1.95945e-06	down	91	99	18	18
MSTRG.8567.1	3.17178	4.72015e-07	1.96606e-06	up	8	6	53	67
PITG_06022	-1.89721	4.74367e-07	1.97531e-06	down	142	127	34	34
MSTRG.8286.1	2.3759	4.83394e-07	2.01064e-06	up	17	16	65	100
PITG_07023	-2.06248	4.85946e-07	2.01985e-06	down	186	213	51	37
PITG_10484	-3.09503	4.86018e-07	2.01985e-06	down	98	88	13	7
PITG_10705	1.98975	4.95875e-07	2.05851e-06	up	33	25	94	126
PITG_22798	-3.48052	4.96638e-07	2.0611e-06	down	64	62	3	8
PITG_17138	1.50915	4.98529e-07	2.06836e-06	up	59	61	126	204
[truncated: 1,758 more rows]

## Sheet: 8811_vs_8811_E13a
#Transcripts	log2FC	pvalue	FDR	regulations	X8811repA	X8811repB	X8811xE13arepA	X8811xE13arepB	X8811xE13arepC
PITG_19373	1.70961	0	0	up	3475	3717	8977	18475	14407
PITG_07422	6.55308	0	0	up	63	56	4418	8757	6629
PITG_01369	-3.82323	0	0	down	9070	10562	530	1017	901
PITG_01966	2.65571	0	0	up	1289	1392	6310	13589	10300
PITG_11581	5.22513	0	0	up	129	103	3458	6674	5241
PITG_13011	4.20331	0	0	up	1135	1249	16172	36387	26313
PITG_13012	3.07305	0	0	up	2278	2511	15464	32530	23845
PITG_02525	6.86483	0	0	up	112	146	12435	20575	19140
PITG_13807	-2.52672	0	0	down	74276	80854	9879	21871	16518
PITG_15278	-7.09924	0	0	down	8972	10747	67	110	76
PITG_15358	9.47477	0	0	up	31	23	13970	31677	23481
PITG_15079	3.60506	0	0	up	432	469	4086	8706	6780
PITG_16199	-5.59832	0	0	down	9870	9394	147	330	236
PITG_19151	4.08791	0	0	up	278	322	4116	7943	5954
PITG_08044	1.18744	9.83745e-304	9.16851e-301	up	7640	8322	13971	28736	21951
PITG_11690	-1.97634	4.27466e-261	3.73498e-258	down	7037	7817	1405	3013	2314
PITG_00544	6.70847	6.83202e-250	5.61833e-247	up	77	96	6077	16788	10307
PITG_15739	2.07524	6.26639e-248	4.8669e-245	up	867	941	2909	6019	4629
PITG_21128	-3.49759	4.63201e-241	3.40818e-238	down	7219	8090	586	967	808
PITG_18369	-2.326	5.95849e-240	4.16499e-237	down	3663	4196	594	1224	965
PITG_19119	-2.66859	1.18793e-239	7.90823e-237	down	8449	9361	1002	2251	1766
PITG_04928	3.60942	4.52717e-237	2.87681e-234	up	230	313	2570	5210	3954
MSTRG.27792.1	-5.11761	5.61449e-235	3.41263e-232	down	3472	4106	85	147	151
PITG_17199	1.28584	1.03896e-226	6.05196e-224	up	20180	23479	40834	83734	64466
PITG_13013	2.89866	5.67917e-224	3.17579e-221	up	6042	5644	35320	68758	50527
PITG_12551	-3.61908	2.84913e-222	1.53196e-219	down	112902	122968	7784	13022	12632
PITG_05902	-4.4419	1.35914e-220	7.03732e-218	down	5822	7777	266	452	371
PITG_20590	-2.47944	2.4735e-216	1.23498e-213	down	2543	2893	383	755	588
PITG_23175	1.23846	1.48532e-212	7.16025e-210	up	6658	7559	13221	25721	20334
PITG_11942	3.57724	1.13583e-210	5.29299e-208	up	222	199	1972	3910	3043
PITG_11060	-1.80108	1.36928e-200	6.175e-198	down	7986	8908	1806	3796	3031
PITG_01958	3.36481	8.37598e-200	3.65926e-197	up	203	199	1601	3168	2577
PITG_06507	-3.48836	1.09486e-199	4.63824e-197	down	2192	2245	149	324	233
PITG_05603	4.86398	2.00575e-193	8.24716e-191	up	68	85	1868	3250	2657
PITG_16042	-4.87934	7.79661e-192	3.11419e-189	down	4898	4381	109	248	210
PITG_00213	-2.7024	2.83024e-190	1.09908e-187	down	3062	3239	362	741	618
PITG_01238	2.12457	1.75646e-189	6.63656e-187	up	720	742	2441	5085	3835
PITG_16144	1.26424	1.71313e-185	6.30252e-183	up	6098	6927	12268	23882	19140
PITG_00999	-3.28745	6.83933e-184	2.45164e-181	down	2053	2111	175	324	255
PITG_21022	-2.70908	1.25567e-176	4.38856e-174	down	7417	7844	989	1831	1290
PITG_09262	3.34661	1.27968e-173	4.36341e-171	up	228	295	1950	4316	3245
PITG_05616	-2.37569	3.62974e-171	1.20819e-168	down	7040	7549	1015	2352	1690
MSTRG.18058.1	-3.39947	3.18917e-170	1.03685e-167	down	13672	14427	909	2345	1595
PITG_06404	4.61214	5.2969e-167	1.68297e-164	up	99	85	1897	3291	2692
MSTRG.18150.1	-1.63861	9.3905e-167	2.91732e-164	down	4280	4629	1147	2192	1719
PITG_21516	3.22126	5.25253e-155	1.59631e-152	up	161	177	1202	2592	1837
PITG_00390	1.09668	3.5479e-154	1.05531e-151	up	3962	4272	6962	13594	10609
PITG_18002	-4.87944	9.70151e-154	2.82557e-151	down	3581	3366	108	156	146
PITG_07711	-2.53199	3.33693e-149	9.52047e-147	down	2309	2555	338	684	471
PITG_07716	-3.36571	2.93116e-146	8.19552e-144	down	1673	1728	125	277	188
PITG_14349	1.40842	2.49671e-144	6.84392e-142	up	1977	2270	4274	8985	6815
PITG_16549	-2.18736	5.14092e-144	1.38212e-141	down	2994	3348	554	1029	871
PITG_22562	-2.25215	2.37392e-138	6.26178e-136	down	2451	2657	446	825	620
PITG_06189	3.29625	6.24795e-137	1.61753e-134	up	375	520	3321	6579	5612
PITG_05582	-1.29012	3.52589e-136	8.96218e-134	down	4567	4979	1517	3115	2307
PITG_20709	2.55614	9.31334e-136	2.32501e-133	up	268	305	1371	2583	1984
PITG_09595	5.68775	7.3573e-132	1.77336e-129	up	23	25	928	1956	1526
PITG_08425	-1.97013	2.15825e-131	5.11396e-129	down	38290	41229	8626	15196	11668
PITG_17507	-1.95272	4.19155e-131	9.7663e-129	down	2620	2849	580	1077	835
PITG_17176	1.64203	1.01119e-129	2.31745e-127	up	3790	4541	10335	19460	15933
PITG_13970	2.00354	1.56379e-127	3.5261e-125	up	2148	2223	6612	14744	10128
PITG_16472	-2.12087	1.61508e-126	3.58393e-124	down	2186	2589	437	851	652
PITG_16715	3.19371	6.43551e-126	1.40576e-123	up	424	422	2693	6613	4749
PITG_16245	-2.61348	8.40589e-126	1.78052e-123	down	1703	1770	214	437	358
PITG_16418	-2.61348	8.40589e-126	1.78052e-123	down	1703	1770	214	437	358
PITG_04189	-3.63923	2.44411e-125	5.0998e-123	down	2549	3242	186	322	304
PITG_20344	-3.5141	2.61867e-125	5.38369e-123	down	4069	3737	282	485	434
PITG_03679	2.23704	2.18455e-124	4.42608e-122	up	2386	2406	8191	19088	13527
PITG_11997	-3.38503	9.77299e-124	1.95181e-121	down	5028	7053	467	914	653
PITG_18366	2.67983	4.80278e-122	9.3254e-120	up	902	973	5217	8739	6933
PITG_02253	-1.58842	1.49574e-121	2.86444e-119	down	2869	3080	751	1576	1196
PITG_05900	9.18075	3.45619e-121	6.5294e-119	up	8	14	5771	7321	8436
PITG_21034	6.04409	1.33134e-119	2.48161e-117	up	31	27	1728	2655	2218
PITG_07710	-2.93719	2.5857e-119	4.75632e-117	down	1199	1256	129	249	190
PITG_16865	-2.17513	4.11498e-119	7.4711e-117	down	1642	1863	291	618	472
PITG_00867	2.82971	9.74193e-119	1.74605e-116	up	661	809	4220	7313	6688
PITG_09053	7.32455	2.69048e-118	4.76113e-116	up	14	12	1705	2914	2659
PITG_04462	-3.26375	3.49843e-118	6.11351e-116	down	5876	5328	451	848	768
PITG_11454	10.0678	8.7342e-118	1.50746e-115	up	1	11	5473	9100	7758
PITG_18554	1.46441	2.70918e-117	4.61883e-115	up	1464	1538	3305	6323	5010
PITG_05729	-1.54902	5.14909e-117	8.6728e-115	down	3289	3789	937	1856	1489
PITG_05225	-2.61265	6.3919e-117	1.06379e-114	down	1646	1914	221	484	333
PITG_06757	-2.89743	9.79942e-116	1.61172e-113	down	7625	7158	710	1703	1183
PITG_08780	-2.47454	2.4253e-115	3.94252e-113	down	5962	6695	977	1788	1233
PITG_02830	-3.54921	2.95205e-115	4.74364e-113	down	1060	1231	69	164	117
PITG_14194	2.58984	1.80544e-114	2.83596e-112	up	522	681	2923	5328	4425
PITG_17804	-5.09433	2.11688e-114	3.28822e-112	down	2699	2365	52	103	109
PITG_12161	-1.51678	2.41627e-114	3.71202e-112	down	7186	7298	2022	3960	2992
PITG_18683	-5.13283	3.3374e-114	5.0714e-112	down	873	959	17	40	36
PITG_22707	8.11805	4.18968e-113	6.29803e-111	up	13	13	3134	4352	4863
PITG_11036	-1.12085	5.32785e-113	7.92375e-111	down	6389	7058	2335	4957	3730
PITG_00991	2.18707	8.84278e-110	1.28773e-107	up	1244	1159	4244	8853	6461
PITG_22818	6.98094	1.50252e-109	2.16548e-107	up	14	10	1159	2496	1765
PITG_13152	1.19772	8.14813e-109	1.16236e-106	up	10268	10720	18684	39117	28079
PITG_16275	-2.70151	4.30898e-108	6.0848e-106	down	5139	6699	723	1313	1149
PITG_17034	-1.15691	7.73559e-108	1.08143e-105	down	22803	23232	8047	16271	12400
PITG_15878	1.39801	2.07574e-107	2.87315e-105	up	1860	2061	3845	8237	6367
PITG_16600	2.63906	5.02342e-107	6.88505e-105	up	284	259	1331	2636	2042
PITG_07424	11.2623	1.11247e-106	1.50993e-104	up	0	8	7823	14947	11896
PITG_00471	2.95737	1.8935e-106	2.5453e-104	up	413	410	2309	5584	3697
PITG_15045	-1.10253	1.92022e-105	2.55664e-103	down	6316	6707	2342	4850	3605
PITG_00708	1.86381	2.66859e-105	3.51951e-103	up	4031	4972	12678	24228	20788
PITG_15956	-3.47588	5.04142e-103	6.58683e-101	down	1282	1225	85	184	134
PITG_20230	2.77746	1.81541e-102	2.34995e-100	up	422	401	2288	4655	3104
MSTRG.4260.1	-1.875	7.9749e-102	1.02284e-99	down	2288	2731	544	1048	823
PITG_22781	10.1185	9.7302e-102	1.23662e-99	up	5	7	6005	7912	8702
PITG_04521	-2.98193	1.36116e-101	1.71433e-99	down	9978	10494	1148	1740	1581
PITG_17037	6.76996	1.70472e-101	2.12785e-99	up	57	42	5137	5953	7126
PITG_20414	4.87596	1.78617e-101	2.20979e-99	up	39	52	932	2371	1547
PITG_05413	1.73741	2.26243e-101	2.77445e-99	up	599	694	1735	3314	2556
PITG_21118	1.58288	2.71139e-101	3.29611e-99	up	2309	2591	5387	12122	8834
PITG_23123	-5.88434	3.33646e-101	4.02101e-99	down	1385	1485	11	48	30
PITG_11282	2.95852	3.66748e-101	4.38217e-99	up	1011	852	5999	10998	8581
PITG_00366	-5.43275	2.93902e-100	3.482e-98	down	1600	1406	30	44	48
PITG_08734	-1.29367	5.34876e-100	6.28367e-98	down	7262	7532	2432	4673	3569
PITG_12599	-1.15458	4.09629e-98	4.73274e-96	down	5905	6704	2131	4547	3418
PITG_20917	-2.76273	9.20983e-98	1.05536e-95	down	1255	1267	143	303	217
PITG_10763	-2.12879	2.83297e-97	3.21991e-95	down	5085	4909	932	1709	1390
PITG_15546	5.05862	1.69548e-95	1.89623e-93	up	41	54	1394	2063	1968
MSTRG.19351.1	-3.34302	7.63652e-95	8.4447e-93	down	1962	2193	176	272	263
PITG_20619	5.31314	7.67151e-95	8.4447e-93	up	15	28	664	1370	1000
PITG_02119	3.61743	5.02117e-94	5.48405e-92	up	85	81	839	1643	1127
PITG_10837	4.16136	7.93393e-94	8.59817e-92	up	238	254	4180	5715	5059
PITG_11049	-2.25525	8.52701e-94	9.16982e-92	down	3068	3052	483	967	829
PITG_07905	-2.84845	4.00789e-93	4.24472e-91	down	885	1014	100	213	156
PITG_06785	-2.45552	1.91518e-92	2.0131e-90	down	2948	3216	451	788	731
PITG_20491	3.25774	4.72124e-92	4.92559e-90	up	87	85	645	1330	954
PITG_10269	1.75415	6.69401e-92	6.93202e-90	up	2405	2652	6238	14456	10034
PITG_01111	1.84326	1.40234e-91	1.44152e-89	up	417	459	1267	2412	1869
PITG_06401	2.39595	2.23395e-90	2.27961e-88	up	204	218	891	1765	1280
PITG_22317	-2.29263	2.26351e-90	2.29303e-88	down	1870	2183	320	693	462
PITG_20121	-2.13398	4.16748e-90	4.19146e-88	down	1980	2392	409	776	570
PITG_07817	4.33617	4.99626e-90	4.98912e-88	up	289	330	6126	7991	6953
MSTRG.7826.1	10.5366	1.32983e-89	1.31852e-87	up	5	4	4141	12631	8041
PITG_14619	2.39976	6.9022e-89	6.79526e-87	up	330	303	1335	2594	1994
PITG_18396	-2.37675	7.33492e-88	7.17078e-86	down	2772	2662	437	798	611
PITG_19078	-2.54225	1.79153e-87	1.73928e-85	down	9657	9962	1171	3004	1963
PITG_18252	-2.60867	2.16447e-87	2.08685e-85	down	1063	1092	138	285	206
PITG_07440	-3.78837	2.56685e-87	2.45785e-85	down	1769	1701	82	227	149
PITG_15492	2.16846	4.328e-87	4.11601e-85	up	1406	1365	4515	10576	7438
PITG_02510	-2.03724	5.90427e-87	5.57715e-85	down	38627	50976	8352	16209	13871
PITG_01397	-1.84832	6.39628e-86	6.00134e-84	down	9119	10992	2346	4084	3308
PITG_16918	2.32423	8.66447e-85	8.07529e-83	up	663	614	2451	5343	3689
PITG_18934	-1.39546	1.4827e-84	1.37272e-82	down	18709	22446	6232	11587	9656
PITG_07167	2.71508	5.21505e-84	4.79647e-82	up	642	929	3815	8293	6241
PITG_09403	2.46761	1.42283e-83	1.30008e-81	up	1337	1876	6650	13528	11231
PITG_14405	4.53799	1.30595e-82	1.18553e-80	up	32	33	618	1078	947
PITG_14280	4.91496	4.08162e-82	3.68136e-80	up	73	84	2043	2802	3236
PITG_15627	2.30834	6.73291e-82	6.03372e-80	up	284	374	1257	2493	2008
PITG_08578	1.16684	5.63431e-81	5.01704e-79	up	3457	3722	5979	12999	9867
PITG_10765	-2.64359	8.65461e-81	7.65769e-79	down	9132	7758	1084	2052	1660
PITG_06906	-1.83365	1.11591e-80	9.81155e-79	down	2917	2866	652	1256	967
PITG_07423	11.2392	1.14324e-80	9.98909e-79	up	2	4	5690	11292	8714
PITG_18503	1.36109	1.19187e-80	1.03493e-78	up	2484	2815	4990	10833	8509
MSTRG.1096.1	-2.61388	1.20487e-80	1.03976e-78	down	988	1166	137	261	223
PITG_03695	-1.92314	1.59318e-80	1.36642e-78	down	3687	4416	782	1633	1382
PITG_02192	1.42428	7.06135e-80	6.01937e-78	up	1141	1195	2349	5085	3781
PITG_13082	9.78089	1.44274e-79	1.22239e-77	up	2	6	2892	5346	4130
PITG_21651	6.12224	8.84896e-79	7.45231e-77	up	9	14	606	1257	986
PITG_09936	-2.38223	1.59916e-78	1.3387e-76	down	2645	2625	353	837	634
PITG_01908	-4.40902	3.0796e-78	2.56266e-76	down	825	922	36	72	38
PITG_03639	-3.89558	3.12855e-78	2.588e-76	down	12655	17129	882	1191	1321
PITG_12466	1.68007	2.27393e-77	1.86997e-75	up	5082	6440	13902	30606	21425
PITG_03441	1.62334	4.29611e-77	3.51226e-75	up	3384	3269	7624	16309	12792
PITG_05370	3.60979	2.3052e-76	1.87364e-74	up	47	58	484	1056	750
PITG_13849	-1.33675	3.25556e-76	2.63079e-74	down	3737	4032	1155	2531	1816
PITG_12139	-3.3687	4.54381e-76	3.65072e-74	down	3398	3644	297	429	448
PITG_03746	4.16309	5.24217e-76	4.18775e-74	up	50	35	585	1187	944
PITG_17302	8.17026	9.53926e-76	7.57721e-74	up	17	21	5810	4754	7096
PITG_08944	-8.43423	2.17525e-75	1.70843e-73	down	1062	1285	2	4	6
PITG_10940	-3.20717	5.75511e-75	4.49477e-73	down	2859	4205	307	620	421
PITG_01080	4.84698	3.15053e-74	2.44691e-72	up	26	22	581	994	840
PITG_03301	1.49498	4.99776e-74	3.86015e-72	up	570	649	1376	2668	2028
PITG_01398	-2.87842	2.21524e-73	1.7016e-71	down	3712	4283	495	732	641
MSTRG.22740.1	-3.08329	1.11025e-72	8.4816e-71	down	677	774	61	142	103
PITG_01010	5.69689	8.94249e-72	6.79434e-70	up	31	25	1409	1842	1676
PITG_21806	-1.47804	9.29098e-72	7.02097e-70	down	2665	3055	770	1575	1300
PITG_07715	2.38284	1.7276e-71	1.29848e-69	up	487	518	2295	3819	2997
PITG_02197	1.72602	3.95126e-71	2.95394e-69	up	957	1140	2898	5196	4042
PITG_17254	-1.48947	8.09411e-71	6.01892e-69	down	2255	2651	708	1352	1022
PITG_07411	1.7748	1.17061e-70	8.65878e-69	up	404	416	1100	2263	1631
PITG_22391	3.38221	1.88765e-70	1.38891e-68	up	990	829	8813	13040	10825
PITG_08042	-1.61642	2.60908e-70	1.90968e-68	down	8414	9324	2394	4128	3581
PITG_13559	-4.35661	7.8137e-70	5.68935e-68	down	664	735	21	51	50
PITG_22343	-2.04472	3.48964e-69	2.5018e-67	down	1459	1559	304	584	406
PITG_03742	-1.92375	5.32291e-69	3.79665e-67	down	2083	2074	421	906	633
PITG_07717	-3.36684	1.54633e-68	1.09734e-66	down	3016	2586	247	393	307
PITG_06021	-2.45092	1.69406e-68	1.19611e-66	down	907	1040	126	291	220
PITG_01673	1.83727	2.26282e-68	1.58966e-66	up	473	542	1366	3031	2097
PITG_16926	-2.16472	9.9728e-68	6.97099e-66	down	9876	8808	1532	3447	2540
PITG_06370	8.42182	6.21126e-67	4.27751e-65	up	6	5	1622	2357	2501
PITG_10107	-2.43633	2.89933e-66	1.9772e-64	down	1280	1342	202	397	260
PITG_07521	2.91596	3.23788e-66	2.19736e-64	up	95	124	613	1256	1063
PITG_01388	-3.80963	7.7834e-66	5.25662e-64	down	1529	1601	104	137	142
PITG_12357	-2.92189	8.9232e-66	5.99742e-64	down	2614	2382	285	455	410
PITG_18547	1.59938	2.69072e-65	1.79982e-63	up	767	800	1823	3566	3023
PITG_14721	-2.47193	2.8314e-65	1.8849e-63	down	7899	6994	1126	1902	1675
PITG_11719	-2.68163	2.9531e-65	1.9566e-63	down	6874	7397	1012	1471	1332
PITG_12257	2.18643	7.6149e-65	4.99795e-63	up	231	223	821	1660	1194
PITG_10226	1.01723	9.95531e-65	6.50352e-63	up	3460	3989	5794	12279	8794
PITG_02796	-2.49807	2.21636e-64	1.44115e-62	down	20658	18185	3051	4996	3934
PITG_07709	-3.38288	3.34183e-64	2.16291e-62	down	1002	935	65	163	108
PITG_11852	-1.15767	8.5052e-64	5.47938e-62	down	9939	11074	3462	7794	5644
MSTRG.14563.1	1.60675	1.94803e-63	1.24354e-61	up	646	671	1582	2986	2513
PITG_18083	-2.37309	2.3777e-63	1.51092e-61	down	1424	1731	242	512	329
PITG_13887	-1.71577	2.89687e-63	1.8325e-61	down	1384	1433	347	659	511
PITG_21293	-3.08343	3.00151e-63	1.89014e-61	down	2832	2894	265	440	476
PITG_04184	-1.56521	4.84512e-63	3.03744e-61	down	2323	2660	619	1300	1077
PITG_06212	-1.93057	5.46451e-63	3.41044e-61	down	1057	1231	223	470	374
PITG_19736	2.25328	1.41278e-62	8.7781e-61	up	151	180	623	1263	913
PITG_08001	-1.2085	1.53046e-62	9.46721e-61	down	8096	8440	2955	5532	4128
MSTRG.1101.1	-2.59725	7.14203e-62	4.37919e-60	down	993	1030	126	243	223
PITG_11803	-4.17116	1.85231e-61	1.1308e-59	down	1938	1979	65	219	120
PITG_06260	-1.73027	4.13237e-61	2.51176e-59	down	2519	3108	636	1403	988
PITG_09183	-2.87624	5.64485e-61	3.41623e-59	down	703	852	90	167	116
PITG_11647	2.18244	2.59339e-60	1.56274e-58	up	207	256	807	1737	1203
PITG_12641	1.77022	3.68592e-60	2.21155e-58	up	571	563	1495	2904	2456
PITG_16548	-2.96572	2.82945e-58	1.69041e-56	down	1770	1481	160	336	250
PITG_06452	-2.30328	3.22778e-58	1.92018e-56	down	708	806	126	240	176
PITG_13544	1.10947	5.93092e-58	3.51332e-56	up	1412	1685	2629	5126	4047
PITG_06755	-1.43109	8.05586e-58	4.73197e-56	down	3092	3250	963	1880	1322
PITG_05295	4.28965	1.25087e-57	7.31682e-56	up	512	1101	12465	22695	19381
PITG_06815	-1.04632	3.31545e-57	1.92323e-55	down	7329	7639	2952	5490	4332
PITG_14054	3.46533	3.73988e-57	2.15158e-55	up	55	79	623	1040	904
PITG_15661	1.19545	6.93809e-57	3.97519e-55	up	2856	2812	4938	10349	7902
PITG_11189	2.67033	8.33536e-57	4.75626e-55	up	2233	1716	9358	20947	15210
PITG_19969	-2.5957	8.37131e-57	4.75735e-55	down	2901	2661	410	696	505
MSTRG.27649.1	-2.27502	1.09944e-56	6.22276e-55	down	2645	2814	410	813	778
PITG_03593	-3.6525	1.08056e-55	6.06675e-54	down	2349	2151	128	349	180
PITG_13462	1.32357	2.83568e-55	1.57939e-53	up	861	911	1691	3645	2592
PITG_14818	1.08002	3.86321e-55	2.14316e-53	up	1324	1373	2275	4472	3357
PITG_06166	6.09103	5.69362e-55	3.14612e-53	up	7	11	430	1062	728
PITG_04479	3.45858	6.87649e-55	3.78478e-53	up	52	64	534	880	801
PITG_14713	3.60018	9.53293e-55	5.22629e-53	up	59	98	803	1359	1133
PITG_09482	-1.14912	4.03405e-54	2.20297e-52	down	2219	2443	850	1593	1265
PITG_06855	2.05452	5.55327e-54	3.0208e-52	up	218	223	698	1384	1168
PITG_00483	3.37595	7.7175e-54	4.18181e-52	up	647	1161	7925	13920	10565
PITG_12965	3.70323	8.71007e-54	4.68334e-52	up	217	412	3307	5962	4926
PITG_06365	1.20353	1.0085e-53	5.40185e-52	up	996	1196	1939	4049	2987
PITG_13135	2.96718	1.33196e-53	7.10718e-52	up	96	139	781	1369	1048
PITG_14397	1.07333	1.4943e-53	7.94308e-52	up	1806	2048	3010	6588	4905
PITG_09350	-5.1453	2.51105e-53	1.32972e-51	down	2353	4439	98	132	92
PITG_09886	7.10399	2.65484e-53	1.40055e-51	up	3	20	1390	2141	1834
PITG_07522	2.63508	3.5253e-53	1.85277e-51	up	178	199	812	2065	1379
PITG_03602	6.99635	4.12231e-53	2.15329e-51	up	7	6	742	1100	1011
PITG_16203	-1.62416	4.12791e-53	2.15329e-51	down	2424	3026	706	1312	1087
PITG_09367	-1.59621	1.02699e-52	5.31752e-51	down	13875	14993	4124	7415	5184
PITG_09760	-2.65955	1.04552e-52	5.39348e-51	down	24981	25839	3722	6416	3868
PITG_04275	-2.85203	1.06321e-52	5.46458e-51	down	866	832	103	168	141
PITG_09428	-3.01361	1.43229e-52	7.33459e-51	down	798	827	69	149	141
PITG_11140	4.19184	1.70256e-52	8.68677e-51	up	22	35	428	730	654
PITG_20102	-2.20394	2.32821e-52	1.18358e-50	down	1544	1456	259	539	365
PITG_10191	-1.04556	2.43336e-52	1.23255e-50	down	3865	4322	1626	3000	2352
PITG_13023	-5.42968	3.37252e-52	1.70209e-50	down	2223	1681	33	50	76
PITG_00778	-2.51353	4.01661e-52	2.01987e-50	down	584	632	78	165	136
PITG_03778	1.23603	4.81264e-52	2.40288e-50	up	1121	1187	2191	4051	3331
PITG_10495	-2.6539	5.07037e-52	2.52255e-50	down	5819	5681	842	1203	1090
PITG_08460	-2.50117	6.89599e-52	3.41865e-50	down	1783	1734	209	495	417
PITG_07203	5.51863	7.41568e-52	3.66329e-50	up	14	10	434	758	739
PITG_10951	-1.0882	9.96848e-52	4.90702e-50	down	3207	3593	1212	2444	2018
MSTRG.27587.1	8.9439	1.16128e-51	5.6964e-50	up	8	27	7352	9928	11559
PITG_07449	-5.90636	1.42235e-51	6.95261e-50	down	725	608	9	12	18
MSTRG.11149.1	4.30524	6.92501e-51	3.37323e-49	up	31	22	440	739	654
PITG_05669	1.66842	1.60977e-50	7.78707e-49	up	377	406	1033	1872	1467
PITG_00329	-2.7298	1.80032e-50	8.67877e-49	down	3041	2499	343	603	527
PITG_07661	-5.08962	1.82422e-50	8.76377e-49	down	2726	5346	70	236	130
PITG_00564	-3.64287	2.86596e-50	1.36744e-48	down	1202	1644	73	217	126
PITG_07953	-1.57134	4.08954e-50	1.93802e-48	down	2715	2621	678	1403	1123
PITG_17766	-4.72695	4.25862e-50	2.01134e-48	down	875	1557	39	61	58
PITG_09043	4.24055	4.42866e-50	2.0846e-48	up	39	27	546	980	670
PITG_07150	8.26497	1.20667e-49	5.64187e-48	up	4	3	874	1624	1293
PITG_15660	-1.25052	1.79956e-49	8.38593e-48	down	1785	1996	603	1216	1000
PITG_01544	-2.91111	1.83828e-49	8.53791e-48	down	708	686	80	131	114
PITG_10290	-4.28306	2.08092e-49	9.63286e-48	down	2584	4948	172	297	197
MSTRG.7826.4	11.2075	2.70036e-49	1.24591e-47	up	0	4	2939	9158	5445
PITG_13490	-2.45919	3.12083e-49	1.43517e-47	down	1317	1242	162	369	306
PITG_15238	-4.55263	3.44946e-49	1.5811e-47	down	369	456	12	32	19
PITG_09295	2.87056	4.11872e-49	1.88169e-47	up	237	368	1571	3796	2583
PITG_09570	4.33581	4.58424e-49	2.08755e-47	up	19	29	423	685	568
PITG_20620	4.96387	7.65405e-49	3.47414e-47	up	19	18	541	784	653
PITG_22858	1.49353	8.43023e-49	3.81407e-47	up	550	631	1244	2538	2123
PITG_00191	-2.4629	1.05944e-48	4.77772e-47	down	1112	1003	155	302	225
PITG_05002	3.11202	1.22123e-48	5.47207e-47	up	47	66	360	802	584
PITG_02507	-2.25556	1.55944e-48	6.96517e-47	down	3134	4457	642	1154	976
MSTRG.24865.1	-2.32905	1.6287e-48	7.25135e-47	down	694	752	121	231	157
PITG_12530	1.39777	2.09683e-48	9.30593e-47	up	585	588	1247	2388	1831
PITG_07148	5.86766	2.55503e-48	1.13036e-46	up	28	92	2991	5228	3760
PITG_19802	4.33091	3.00443e-48	1.32081e-46	up	57	125	1292	3025	2205
PITG_00831	3.59396	3.86456e-48	1.69362e-46	up	27	35	280	588	464
PITG_03738	-1.07903	4.13537e-48	1.80664e-46	down	5620	5983	2275	4248	3154
PITG_07328	-1.17781	8.15931e-48	3.54246e-46	down	16730	19762	5811	13318	9842
PITG_22988	5.67445	8.25377e-48	3.57237e-46	up	8	10	374	649	584
PITG_22706	12.3827	9.11178e-48	3.93156e-46	up	3	0	7209	10266	9939
PITG_12949	-1.49012	9.46483e-48	4.07133e-46	down	1364	1653	407	848	652
PITG_13484	6.60524	9.95425e-48	4.26872e-46	up	7	6	575	906	706
PITG_17805	-3.90359	1.31401e-47	5.61767e-46	down	1817	1639	120	161	114
MSTRG.16452.1	-2.79763	1.45807e-47	6.2146e-46	down	1032	1199	134	209	214
PITG_06134	-1.3504	1.88839e-47	8.02421e-46	down	2798	2797	826	1704	1381
PITG_05571	-2.60878	2.10963e-47	8.93715e-46	down	633	791	82	184	150
PITG_00844	1.61861	4.67214e-47	1.97331e-45	up	587	581	1307	2935	2206
PITG_08296	-6.68032	4.78091e-47	2.01316e-45	down	2331	2735	28	16	36
PITG_17349	-1.26072	5.29484e-47	2.22288e-45	down	5858	5639	1890	3708	2921
PITG_11853	-1.94577	7.92723e-47	3.31804e-45	down	2451	2721	533	1160	707
PITG_13951	3.42355	1.29767e-46	5.41537e-45	up	62	54	478	1101	668
PITG_02199	1.38275	1.68022e-46	6.99091e-45	up	604	630	1323	2474	1876
PITG_02733	1.15924	2.01124e-46	8.34335e-45	up	970	1031	1669	3506	2793
PITG_23156	-5.48638	3.66707e-46	1.51226e-44	down	983	1451	26	25	40
PITG_18332	4.18501	4.50851e-46	1.85379e-44	up	32	20	362	711	611
PITG_00289	-2.06766	4.67869e-46	1.91813e-44	down	1437	1515	283	601	373
PITG_08301	1.59909	7.67111e-46	3.12659e-44	up	288	337	758	1495	1097
MSTRG.4081.1	-6.40537	1.34715e-45	5.45889e-44	down	493	687	6	6	12
PITG_15531	-2.16989	1.42942e-45	5.77551e-44	down	1784	2348	396	670	529
PITG_15649	1.94611	1.68902e-45	6.80476e-44	up	308	278	859	1777	1396
PITG_08723	-2.63751	1.8341e-45	7.36804e-44	down	721	670	86	184	130
PITG_11977	-1.84236	5.16842e-45	2.07033e-43	down	2008	2043	489	876	620
PITG_12731	-4.98912	5.2253e-45	2.08713e-43	down	297	350	8	15	13
MSTRG.19351.2	-3.25605	5.43954e-45	2.16652e-43	down	855	799	70	155	86
PITG_15877	1.32351	8.59647e-45	3.41416e-43	up	1323	1522	2581	5961	4262
PITG_11943	2.12095	1.15729e-44	4.58327e-43	up	1007	918	2885	7247	5147
PITG_11224	-2.52883	1.56884e-44	6.19558e-43	down	589	673	95	155	132
MSTRG.23663.1	-2.43041	1.88418e-44	7.41997e-43	down	544	593	74	174	130
PITG_21397	-2.16302	2.83846e-44	1.11465e-42	down	1133	1073	188	415	281
PITG_16925	-1.38273	3.48277e-44	1.36003e-42	down	5963	6604	1686	4005	3004
PITG_08159	-1.99567	4.91869e-44	1.91541e-42	down	1672	1584	327	591	522
PITG_16287	-2.29559	1.10991e-43	4.29822e-42	down	799	776	130	234	202
PITG_04090	-5.82454	1.12711e-43	4.35277e-42	down	515	780	7	13	20
MSTRG.7351.1	-2.89234	1.9364e-43	7.43704e-42	down	2982	4044	352	617	682
PITG_03636	-3.90938	2.04342e-43	7.82656e-42	down	768	1230	60	89	79
PITG_05501	1.10518	2.5856e-43	9.87615e-42	up	1782	2221	3310	6849	5124
PITG_16684	-3.02226	3.40248e-43	1.29609e-41	down	2116	1757	221	337	270
MSTRG.9506.3	-3.34885	4.55805e-43	1.73156e-41	down	4835	6148	305	858	804
PITG_17344	-1.52002	5.85552e-43	2.21843e-41	down	2358	2858	706	1521	1014
PITG_16866	-1.0202	7.30803e-43	2.76125e-41	down	2481	2679	945	2014	1579
PITG_09767	2.45617	7.58199e-43	2.85704e-41	up	1940	1975	9496	13306	13960
PITG_19870	1.07046	1.23839e-42	4.65396e-41	up	1746	1741	2772	5868	4448
PITG_04574	4.29344	1.30446e-42	4.88909e-41	up	25	15	310	644	449
PITG_13004	-2.41285	2.22819e-42	8.30668e-41	down	1298	1142	192	360	260
PITG_17567	3.79417	2.36724e-42	8.80162e-41	up	26	51	404	816	663
PITG_07468	3.72969	2.59749e-42	9.63206e-41	up	34	42	336	905	599
PITG_11247	1.86756	2.86462e-42	1.05946e-40	up	187	185	545	1058	801
PITG_04481	-1.0134	3.44403e-42	1.27039e-40	down	1974	2221	779	1641	1279
PITG_14636	1.07565	4.33076e-42	1.59326e-40	up	1127	1323	1928	4059	3205
MSTRG.2586.1	-4.09994	5.42491e-42	1.99056e-40	down	320	367	12	34	26
PITG_14802	2.01788	1.03648e-41	3.79319e-40	up	166	167	536	999	844
PITG_01050	1.71615	1.60454e-41	5.85679e-40	up	4533	4014	11347	23296	15528
PITG_11584	-1.76708	1.66481e-41	6.04519e-40	down	4318	5686	1140	2107	1904
PITG_13248	1.61201	2.20835e-41	7.99811e-40	up	326	344	762	1702	1209
PITG_11103	1.79473	2.39321e-41	8.64525e-40	up	930	825	2237	4870	3841
PITG_03160	1.04614	3.98632e-41	1.43631e-39	up	1145	1231	1956	3944	2810
PITG_02627	1.17575	4.10081e-41	1.47376e-39	up	1327	1403	2258	4858	3912
PITG_07143	2.94242	4.38259e-41	1.57099e-39	up	48	59	348	616	475
PITG_01421	-1.68782	5.64362e-41	2.01785e-39	down	1452	1509	325	775	557
PITG_10573	-3.38281	6.14184e-41	2.19038e-39	down	1670	1791	124	201	254
PITG_09370	1.42909	6.25813e-41	2.22618e-39	up	1313	1276	2911	5424	3960
PITG_03583	-1.42265	8.46178e-41	3.00243e-39	down	3328	3417	1048	1809	1548
PITG_22965	7.13929	9.82656e-41	3.47786e-39	up	4	4	417	932	673
PITG_05294	7.50725	1.56633e-40	5.52961e-39	up	34	119	10872	19802	17062
PITG_04901	1.46483	1.66855e-40	5.87566e-39	up	343	364	735	1591	1162
PITG_04276	-3.93888	2.25302e-40	7.91386e-39	down	450	561	33	41	39
PITG_15237	-5.41598	3.24027e-40	1.13531e-38	down	410	408	12	12	9
MSTRG.16252.4	-2.44546	3.67275e-40	1.27724e-38	down	633	609	85	173	148
PITG_01940	-1.3115	3.84745e-40	1.33467e-38	down	5842	5808	1748	3565	3050
PITG_09001	-1.46836	5.05773e-40	1.75017e-38	down	1527	1888	467	1009	722
PITG_22777	11.4662	5.7236e-40	1.9757e-38	up	2	1	3839	4990	5571
PITG_13491	-1.36914	6.83769e-40	2.35446e-38	down	1674	1673	510	981	804
PITG_13804	-2.27849	8.48636e-40	2.91497e-38	down	2850	3411	583	847	780
PITG_09310	1.25114	9.33313e-40	3.19797e-38	up	454	489	888	1713	1368
PITG_04321	-2.87889	2.34217e-39	8.00576e-38	down	1697	2524	192	434	396
MSTRG.6476.1	9.52811	3.0904e-39	1.05375e-37	up	2	2	1140	2335	1774
PITG_07529	-1.254	3.14398e-39	1.06941e-37	down	3773	3935	1154	2646	2015
PITG_04963	7.58383	5.12031e-39	1.73743e-37	up	8	0	699	1059	901
PITG_09551	2.38756	1.14546e-38	3.87737e-37	up	91	129	444	874	713
PITG_02420	1.15464	1.50849e-38	5.09389e-37	up	1884	1871	3387	6678	4764
PITG_10846	6.23687	1.8964e-38	6.38836e-37	up	13	3	463	1099	641
PITG_08434	-3.1249	3.7589e-38	1.25766e-36	down	368	361	35	65	48
PITG_14571	-2.98318	3.7604e-38	1.25766e-36	down	1694	2358	246	366	263
PITG_18847	1.7961	4.10858e-38	1.37083e-36	up	273	260	683	1524	1119
PITG_14675	3.12695	4.28956e-38	1.42781e-36	up	51	77	381	918	712
PITG_13022	-3.49141	6.39233e-38	2.11765e-36	down	377	374	23	49	47
PITG_05987	3.77945	8.86253e-38	2.91525e-36	up	22	41	351	702	471
PITG_10663	2.67894	1.10703e-37	3.63292e-36	up	934	680	4499	7392	6209
PITG_12884	3.93842	1.28769e-37	4.2159e-36	up	15	27	251	524	367
PITG_16484	-1.4698	1.72971e-37	5.64986e-36	down	1268	1381	369	803	537
PITG_03245	1.04415	2.70133e-37	8.80294e-36	up	1384	1608	2289	4798	3895
PITG_13392	-1.4143	3.35648e-37	1.09124e-35	down	1221	1356	350	757	618
PITG_05172	7.52471	4.3588e-37	1.41383e-35	up	2	5	588	920	711
PITG_13390	-2.32204	4.47112e-37	1.4469e-35	down	656	838	104	252	180
PITG_04437	3.52701	4.55536e-37	1.47076e-35	up	24	30	260	449	378
PITG_06828	2.75251	5.48048e-37	1.76537e-35	up	493	420	2935	4361	3291
PITG_10049	-1.23926	5.57418e-37	1.79142e-35	down	1500	1817	558	1108	819
PITG_13597	-1.91954	7.00771e-37	2.24182e-35	down	4688	4054	884	1711	1515
PITG_12746	1.28624	8.98196e-37	2.86684e-35	up	506	616	1096	2069	1652
PITG_04940	1.32789	1.00643e-36	3.1977e-35	up	500	488	954	1966	1500
PITG_06783	1.59849	1.05107e-36	3.33195e-35	up	1086	1453	3141	5569	4691
PITG_09439	1.303	1.09141e-36	3.45203e-35	up	529	640	1087	2360	1700
PITG_06203	-1.1424	1.31314e-36	4.14396e-35	down	8126	8304	2669	6127	4616
PITG_00406	1.18961	1.92414e-36	6.04483e-35	up	931	935	1576	3434	2616
PITG_00552	-1.00131	2.4719e-36	7.7309e-35	down	4719	4636	1828	3652	2828
PITG_16591	1.01942	3.36644e-36	1.05051e-34	up	2908	2889	4758	8828	7134
PITG_22791	8.90128	3.71685e-36	1.15727e-34	up	4	1	1046	1376	1659
PITG_16083	1.65539	4.25468e-36	1.32179e-34	up	684	600	1568	3210	2446
PITG_04894	2.58914	4.32004e-36	1.33912e-34	up	147	120	662	1144	1016
MSTRG.6728.1	2.17045	4.36124e-36	1.3489e-34	up	165	233	713	1304	1118
PITG_00416	1.75826	4.86622e-36	1.50176e-34	up	849	731	2158	4031	3271
PITG_00288	4.15041	5.11852e-36	1.57614e-34	up	16	19	274	441	362
MSTRG.7287.1	-1.46127	6.77502e-36	2.08164e-34	down	890	935	248	539	397
PITG_02104	-2.08648	7.81267e-36	2.3952e-34	down	781	916	136	344	241
PITG_22829	5.17425	8.08416e-36	2.46818e-34	up	7	21	431	665	632
PITG_07335	2.20506	8.08604e-36	2.46818e-34	up	81	92	314	613	484
PITG_00806	-2.24978	9.75925e-36	2.97242e-34	down	715	835	141	264	169
PITG_13093	-3.08455	9.98721e-36	3.03524e-34	down	405	379	40	69	54
PITG_15518	1.66269	1.02879e-35	3.11983e-34	up	224	288	626	1297	954
PITG_17829	-2.86737	1.56899e-35	4.73747e-34	down	2273	1754	235	376	355
PITG_11259	-1.66968	1.60011e-35	4.82101e-34	down	813	897	215	390	341
PITG_12352	2.07005	1.76009e-35	5.29161e-34	up	143	131	461	868	705
PITG_07249	-1.09918	1.87393e-35	5.62179e-34	down	1588	1675	568	1229	924
PITG_11558	3.27535	1.8823e-35	5.63481e-34	up	41	55	399	762	473
PITG_06415	1.04326	2.39225e-35	7.14609e-34	up	55558	72141	104713	201576	156472
PITG_14581	-3.81752	2.94788e-35	8.78707e-34	down	2386	1689	139	175	181
PITG_18322	-3.01045	3.20396e-35	9.53007e-34	down	319	335	35	61	47
PITG_08311	-1.59687	3.68314e-35	1.09321e-33	down	9205	12560	2617	6089	4194
PITG_11275	-1.81271	3.80079e-35	1.12574e-33	down	642	709	144	289	249
PITG_06146	-2.01746	5.40262e-35	1.59343e-33	down	6225	8981	1511	2589	2414
MSTRG.27841.1	-2.33277	6.00218e-35	1.76654e-33	down	1075	945	157	340	223
PITG_16981	-2.98341	6.1257e-35	1.7991e-33	down	3069	5182	449	846	522
PITG_08692	-1.06036	6.38201e-35	1.87045e-33	down	2013	2450	832	1670	1286
PITG_09998	-1.71883	1.15563e-34	3.36577e-33	down	2428	2408	511	1148	982
PITG_17768	-4.14644	1.19308e-34	3.46237e-33	down	671	674	43	51	35
PITG_18385	-1.89196	1.19375e-34	3.46237e-33	down	1861	2528	486	843	729
PITG_06389	-2.17802	2.05786e-34	5.9563e-33	down	3551	2892	561	1041	923
PITG_00693	-1.32489	4.65901e-34	1.34295e-32	down	23549	22277	7812	13978	10342
PITG_13488	-1.09658	5.3678e-34	1.54407e-32	down	1279	1360	475	994	729
PITG_00460	7.44646	6.05601e-34	1.73846e-32	up	0	7	556	829	697
PITG_09364	-1.83981	6.5183e-34	1.86733e-32	down	663	770	142	335	241
PITG_07565	-3.57898	7.41743e-34	2.12057e-32	down	767	656	41	80	91
PITG_02260	-6.16205	9.04236e-34	2.56935e-32	down	512	340	6	8	7
PITG_11249	1.68228	1.03199e-33	2.9205e-32	up	173	197	455	906	743
PITG_16900	1.03046	1.07277e-33	3.02976e-32	up	863	896	1422	2887	2078
PITG_10445	1.13134	1.24897e-33	3.52027e-32	up	533	628	974	2049	1503
PITG_19509	1.99712	1.79768e-33	5.05666e-32	up	202	187	628	1123	981
MSTRG.20245.1	-2.51278	1.89753e-33	5.32679e-32	down	635	868	91	205	173
PITG_04884	-2.00021	1.94724e-33	5.45538e-32	down	1196	1244	277	448	336
PITG_05346	1.88595	2.0096e-33	5.6045e-32	up	7390	6222	22312	38091	27676
PITG_07878	6.4195	2.01249e-33	5.6045e-32	up	4	10	585	658	742
PITG_14107	2.95564	3.15407e-33	8.76618e-32	up	49	52	324	536	505
MSTRG.16120.1	7.55115	3.36333e-33	9.32925e-32	up	3	4	571	749	912
PITG_15746	1.27621	4.52797e-33	1.25348e-31	up	339	402	702	1419	1061
PITG_10968	2.1088	7.91669e-33	2.18726e-31	up	347	376	1393	2088	1881
PITG_05198	1.9134	8.4154e-33	2.32046e-31	up	684	622	1684	4022	3220
MSTRG.11360.3	-3.17235	9.92097e-33	2.73022e-31	down	381	391	33	78	43
PITG_08953	1.79783	1.25822e-32	3.45579e-31	up	804	683	2013	3862	3309
PITG_07975	-1.9375	1.73722e-32	4.73417e-31	down	822	873	193	310	268
MSTRG.458.1	-2.83376	2.25077e-32	6.12175e-31	down	758	878	75	163	171
MSTRG.17150.1	7.25018	2.72743e-32	7.40379e-31	up	3	3	336	735	563
PITG_11252	3.33421	2.85854e-32	7.74466e-31	up	31	38	242	623	399
MSTRG.7823.2	12.1817	3.39655e-32	9.18447e-31	up	2	0	3214	8296	5437
PITG_21872	-1.59151	3.55387e-32	9.59134e-31	down	1943	2350	526	1242	794
MSTRG.2928.1	-2.12369	4.10063e-32	1.10456e-30	down	508	563	84	206	152
PITG_05173	2.36592	4.33413e-32	1.16521e-30	up	119	124	448	923	860
PITG_12211	-2.42272	4.59812e-32	1.23381e-30	down	2138	3099	353	888	521
PITG_06387	-4.10342	4.77438e-32	1.27865e-30	down	474	496	16	38	47
PITG_02506	-13.9685	4.95899e-32	1.32121e-30	down	2548	2633	0	0	0
PITG_22082	9.82656	4.96162e-32	1.32121e-30	up	2	15	6746	8626	10089
PITG_12362	4.00443	5.94434e-32	1.57688e-30	up	16	31	296	513	502
PITG_11869	1.18045	6.0995e-32	1.61498e-30	up	620	646	1179	2153	1716
PITG_19624	5.70711	6.57939e-32	1.73875e-30	up	5	14	434	572	668
PITG_13020	-2.82497	7.07693e-32	1.86671e-30	down	1989	1877	258	445	251
PITG_06345	1.77873	8.44275e-32	2.22278e-30	up	168	167	473	874	679
MSTRG.20288.1	2.47204	8.80987e-32	2.31507e-30	up	74	84	307	684	579
PITG_00578	-1.96218	1.15305e-31	3.02433e-30	down	1438	1327	256	536	477
PITG_14624	5.05892	1.35796e-31	3.5551e-30	up	36	126	2013	4301	3116
PITG_13068	3.67401	2.03988e-31	5.33037e-30	up	147	84	996	2488	1942
PITG_02109	-1.17246	2.07126e-31	5.40227e-30	down	4824	4556	1567	3341	2547
PITG_13158	1.26123	2.22912e-31	5.80318e-30	up	663	703	1376	2429	1931
MSTRG.26748.20	3.1309	2.41758e-31	6.28212e-30	up	35	57	281	671	495
PITG_20808	-2.14306	2.60572e-31	6.74593e-30	down	692	678	137	238	170
PITG_07156	-1.788	2.84059e-31	7.34039e-30	down	528	578	123	240	204
PITG_01626	-1.4312	3.33838e-31	8.59494e-30	down	1962	2581	672	1332	968
PITG_02174	1.43483	3.86399e-31	9.92989e-30	up	3003	2603	5805	12311	9082
PITG_05092	-5.11757	4.47123e-31	1.14693e-29	down	545	496	9	16	28
PITG_02349	-3.1441	5.39438e-31	1.37867e-29	down	396	347	36	66	47
PITG_11227	-2.13545	7.07125e-31	1.80394e-29	down	600	721	123	207	195
PITG_09478	-1.95181	7.15246e-31	1.81887e-29	down	577	599	130	220	183
PITG_03951	2.45745	7.15578e-31	1.81887e-29	up	103	101	494	779	669
PITG_01851	-1.88738	7.35442e-31	1.86597e-29	down	1434	1890	306	736	572
PITG_11615	2.60736	1.31071e-30	3.30753e-29	up	75	98	394	937	567
PITG_16487	-2.65287	1.32689e-30	3.34232e-29	down	3057	3293	472	590	646
PITG_15899	2.40784	1.37435e-30	3.45564e-29	up	596	474	2598	4021	3227
PITG_13903	-1.42829	1.47253e-30	3.69585e-29	down	637	725	199	398	300
PITG_15790	-2.0092	1.75844e-30	4.40556e-29	down	444	463	91	181	128
PITG_16698	1.43768	1.82687e-30	4.56881e-29	up	375	401	878	1535	1267
PITG_07081	4.4624	1.85266e-30	4.61658e-29	up	9	12	189	332	289
PITG_09675	-1.79678	1.85514e-30	4.61658e-29	down	1624	1505	319	708	592
PITG_14084	-2.76772	1.85588e-30	4.61658e-29	down	1127	1855	158	328	286
PITG_05159	6.43271	2.85302e-30	7.05932e-29	up	1	8	336	517	480
PITG_07938	16.6025	2.98585e-30	7.37493e-29	up	0	0	15360	23406	24438
PITG_10674	-2.35956	3.0961e-30	7.63377e-29	down	6088	4387	798	1693	1188
MSTRG.22596.7	-1.96761	3.11302e-30	7.66199e-29	down	493	514	95	196	167
PITG_03236	1.19791	3.2389e-30	7.95779e-29	up	528	542	1009	1876	1442
PITG_12156	-13.6028	3.4867e-30	8.5516e-29	down	1778	2263	0	0	0
MSTRG.20286.1	1.00907	5.1621e-30	1.26386e-28	up	1516	1522	2516	4643	3612
MSTRG.2517.4	5.96325	6.14854e-30	1.4949e-28	up	5	4	222	461	317
PITG_12760	1.27792	7.65929e-30	1.85897e-28	up	786	946	1543	3556	2444
PITG_14573	-13.512	8.00734e-30	1.94008e-28	down	1913	1857	0	0	0
PITG_18144	3.182	9.17384e-30	2.21886e-28	up	97	86	763	1006	1062
PITG_06732	-1.20155	9.48157e-30	2.28933e-28	down	1783	2105	701	1235	1022
PITG_05293	1.58059	1.33061e-29	3.20722e-28	up	1322	1917	3870	7404	5710
PITG_05757	1.41493	1.42672e-29	3.43296e-28	up	911	1095	2318	3963	3019
PITG_15819	-1.84401	1.61066e-29	3.86889e-28	down	1162	1338	265	483	476
PITG_13196	1.39483	1.76042e-29	4.19261e-28	up	786	1011	1973	3457	2803
PITG_12894	-2.22762	1.81567e-29	4.30951e-28	down	386	485	76	146	106
PITG_17740	-2.48804	1.99248e-29	4.72115e-28	down	552	504	83	136	111
PITG_11283	1.34118	2.33494e-29	5.51394e-28	up	2373	2215	4451	9926	6557
MSTRG.21985.4	6.9839	2.35016e-29	5.54052e-28	up	0	6	291	609	449
PITG_00841	-1.86691	2.40525e-29	5.66085e-28	down	1204	1277	272	461	457
PITG_12157	-13.3237	3.46315e-29	8.12328e-28	down	1557	1764	0	0	0
PITG_13762	1.09479	3.73017e-29	8.73497e-28	up	1306	1317	2060	4666	3355
PITG_09537	1.14673	4.79041e-29	1.11803e-27	up	444	491	840	1561	1245
PITG_00848	-1.68092	5.77653e-29	1.34369e-27	down	590	614	157	291	215
PITG_16495	1.88641	6.59074e-29	1.53054e-27	up	169	185	454	1097	813
PITG_11153	1.02025	7.08239e-29	1.64199e-27	up	771	808	1189	2605	1940
PITG_00352	1.5251	7.21578e-29	1.67014e-27	up	207	248	483	1055	800
PITG_10701	3.26758	7.85265e-29	1.81455e-27	up	71	138	690	1756	1176
MSTRG.26492.17	-2.55542	9.13429e-29	2.10722e-27	down	489	573	85	136	93
PITG_21006	1.29413	9.20736e-29	2.12057e-27	up	394	486	815	1655	1355
MSTRG.16468.1	1.17828	9.36099e-29	2.15241e-27	up	4254	5467	7941	18382	13164
PITG_11260	4.59597	1.36856e-28	3.12622e-27	up	8	11	161	353	307
PITG_00697	-1.33374	1.68831e-28	3.85033e-27	down	1520	1670	448	988	828
PITG_07088	-1.95386	2.27555e-28	5.18114e-27	down	2613	2162	500	896	781
PITG_08297	-7.876	2.49792e-28	5.67821e-27	down	4707	6407	35	23	15
PITG_03512	-3.73532	2.70119e-28	6.1303e-27	down	277	244	17	28	24
PITG_07101	1.08663	2.89097e-28	6.55036e-27	up	592	649	1084	2050	1514
MSTRG.27625.1	-3.13188	3.46161e-28	7.81797e-27	down	390	343	35	57	55
MSTRG.14636.1	-3.63034	5.16238e-28	1.16216e-26	down	200	224	12	27	22
PITG_10880	-6.3612	6.35097e-28	1.42514e-26	down	1559	1479	29	18	11
MSTRG.24110.1	-3.6289	8.76962e-28	1.96473e-26	down	252	243	19	28	23
PITG_09167	-2.31168	1.06569e-27	2.37994e-26	down	425	394	64	130	100
PITG_13052	-1.53395	1.2876e-27	2.86178e-26	down	1294	1198	329	706	507
PITG_01872	1.90997	1.44089e-27	3.19741e-26	up	158	208	529	1165	761
PITG_07850	-3.99506	1.52376e-27	3.37593e-26	down	441	446	32	34	28
PITG_16044	2.2196	2.33209e-27	5.1505e-26	up	60	69	232	484	353
PITG_00260	3.45227	2.74673e-27	6.05668e-26	up	40	47	429	565	623
PITG_21011	-1.30486	3.05135e-27	6.71777e-26	down	1158	1273	414	712	596
PITG_18382	-2.53011	3.61554e-27	7.94738e-26	down	977	1482	164	374	221
MSTRG.16251.2	-2.19139	3.91891e-27	8.60069e-26	down	734	729	133	213	213
PITG_11278	-4.55819	4.6564e-27	1.02032e-25	down	1139	1176	60	46	53
PITG_10493	-2.6739	5.08228e-27	1.11016e-25	down	3600	3122	520	651	614
PITG_01218	-12.8152	6.02057e-27	1.31307e-25	down	1130	1201	0	0	0
PITG_00553	-2.04875	8.57893e-27	1.86522e-25	down	1324	1346	290	422	400
PITG_10798	2.56576	8.96776e-27	1.94673e-25	up	42	51	204	420	354
PITG_08516	-2.25427	9.05595e-27	1.96282e-25	down	844	852	125	251	256
PITG_05456	1.45525	9.08e-27	1.96499e-25	up	226	276	564	1045	810
PITG_00525	-1.33302	9.23295e-27	1.995e-25	down	889	1033	302	628	426
PITG_20300	-4.77391	1.09121e-26	2.35056e-25	down	363	400	18	18	11
PITG_14297	-2.12539	1.53614e-26	3.29141e-25	down	395	477	80	167	108
PITG_00368	-1.33148	1.5374e-26	3.29141e-25	down	800	976	271	570	413
PITG_13914	2.07193	1.7629e-26	3.7684e-25	up	134	159	538	853	739
PITG_04042	2.14401	1.94886e-26	4.15321e-25	up	206	168	597	1412	991
PITG_11040	-1.49466	2.10596e-26	4.47436e-25	down	1201	1178	306	650	553
PITG_10485	-3.47322	2.22963e-26	4.72994e-25	down	413	413	19	67	51
MSTRG.3519.1	5.85793	2.29604e-26	4.86343e-25	up	3	8	267	383	440
PITG_08995	2.67377	2.88383e-26	6.09924e-25	up	57	56	317	495	437
PITG_19741	7.53207	2.94898e-26	6.2276e-25	up	5	0	292	791	619
MSTRG.19141.1	-2.6692	3.15878e-26	6.65057e-25	down	402	414	60	85	77
PITG_14371	-4.75115	3.3596e-26	7.06274e-25	down	198	273	5	12	14
PITG_08714	-1.12627	3.37305e-26	7.08037e-25	down	3550	4139	1297	3030	2010
PITG_14473	1.53727	4.17211e-26	8.74454e-25	up	334	454	850	1873	1356
PITG_19609	-12.6948	4.75462e-26	9.92084e-25	down	923	1233	0	0	0
PITG_00753	-1.15498	4.8384e-26	1.00806e-24	down	1664	2051	667	1230	1032
PITG_05117	-2.1316	4.90371e-26	1.02015e-24	down	1094	1599	263	433	366
PITG_14056	3.09491	5.33881e-26	1.10737e-24	up	36	36	265	406	393
PITG_03950	-12.5803	5.99344e-26	1.23947e-24	down	938	1045	0	0	0
PITG_15545	4.7843	6.0763e-26	1.25475e-24	up	6	11	207	311	286
PITG_06868	7.21096	6.19469e-26	1.27731e-24	up	5	0	306	528	465
PITG_10838	-2.98293	7.25974e-26	1.49471e-24	down	794	844	63	146	163
PITG_11922	-2.63977	7.54874e-26	1.55193e-24	down	291	316	43	67	60
PITG_02697	1.08403	8.16462e-26	1.67608e-24	up	1075	1175	2015	3491	2826
PITG_19148	1.66223	1.0566e-25	2.1627e-24	up	326	284	781	1544	1109
MSTRG.27132.1	-2.14989	1.07153e-25	2.19006e-24	down	330	377	65	115	100
PITG_09949	-4.07545	1.26031e-25	2.57214e-24	down	232	272	12	17	23
PITG_14625	1.49253	1.29327e-25	2.63556e-24	up	198	216	475	927	659
PITG_15846	-1.01395	1.29974e-25	2.64489e-24	down	7295	7153	2987	5583	4053
PITG_09160	5.50184	1.35188e-25	2.747e-24	up	14	4	370	510	530
PITG_00545	-12.4902	1.60748e-25	3.26162e-24	down	860	1005	0	0	0
MSTRG.8372.1	3.2015	1.85016e-25	3.74316e-24	up	101	72	706	986	1051
MSTRG.25715.1	-2.32535	1.8779e-25	3.79379e-24	down	407	540	66	162	111
PITG_23182	5.32606	1.95414e-25	3.94212e-24	up	7	4	186	362	234
PITG_14561	1.04068	2.07027e-25	4.16436e-24	up	897	922	1545	2941	2123
PITG_06222	-1.26809	2.55618e-25	5.12703e-24	down	782	915	290	530	419
PITG_12707	-2.15434	2.61963e-25	5.24677e-24	down	986	802	156	325	239
PITG_20777	6.78395	2.90995e-25	5.80329e-24	up	2	4	230	617	360
PITG_02353	1.0367	2.95499e-25	5.88472e-24	up	2671	2606	4538	8332	6191
MSTRG.21829.1	-2.29525	3.27417e-25	6.51109e-24	down	612	677	101	173	186
PITG_22922	-1.47656	4.16029e-25	8.24978e-24	down	1006	936	271	546	426
PITG_15603	-2.16131	4.35074e-25	8.61521e-24	down	299	357	55	119	87
PITG_01594	-1.30704	5.80111e-25	1.14386e-23	down	919	1108	340	639	463
MSTRG.19908.1	-3.01096	6.18241e-25	1.21732e-23	down	256	250	28	44	38
PITG_01316	-12.5938	6.44482e-25	1.26721e-23	down	1120	864	0	0	0
PITG_06502	1.30926	6.8084e-25	1.33682e-23	up	977	983	2105	3698	2699
PITG_03381	1.50709	6.87766e-25	1.34852e-23	up	200	239	517	924	745
PITG_05898	15.0319	7.50655e-25	1.46977e-23	up	0	0	5237	7349	8535
PITG_12989	-1.56007	7.99148e-25	1.56253e-23	down	881	981	238	453	424
PITG_15388	1.59084	8.31133e-25	1.6228e-23	up	598	833	1534	3622	2583
PITG_01245	-1.16538	1.05662e-24	2.04875e-23	down	1592	1762	525	1222	941
PITG_07894	-1.06912	1.24969e-24	2.41975e-23	down	920	1036	346	751	566
PITG_02439	-12.3015	1.46667e-24	2.83205e-23	down	828	801	0	0	0
PITG_13148	7.73992	1.56594e-24	3.01956e-23	up	1	3	378	602	498
MSTRG.13491.1	-2.37625	1.64305e-24	3.16388e-23	down	535	637	88	147	159
MSTRG.12838.1	-2.40066	1.78026e-24	3.42339e-23	down	291	338	52	84	72
PITG_08722	-2.65419	1.88019e-24	3.61059e-23	down	290	300	31	73	64
PITG_12487	-1.05297	1.92329e-24	3.68828e-23	down	4966	4904	1735	4018	2833
PITG_12302	-1.0441	2.31008e-24	4.4179e-23	down	2062	2009	801	1530	1164
PITG_08004	-1.8365	2.79723e-24	5.34225e-23	down	969	1029	246	373	349
PITG_15201	6.77372	3.12828e-24	5.96636e-23	up	5	2	366	421	503
PITG_15197	-2.56271	3.33584e-24	6.35355e-23	down	292	287	39	70	64
PITG_02114	2.0101	4.1832e-24	7.93503e-23	up	153	230	579	1290	881
PITG_05890	14.8467	4.47272e-24	8.47272e-23	up	0	0	5110	6089	7018
PITG_02519	14.7799	4.5655e-24	8.63677e-23	up	0	0	4706	6200	6671
PITG_13947	6.77568	4.64796e-24	8.78088e-23	up	6	0	231	602	375
PITG_22756	7.33062	4.7766e-24	9.01173e-23	up	1	5	482	499	605
PITG_13954	3.63215	5.30958e-24	1.00038e-22	up	24	18	191	363	370
PITG_19394	1.1791	5.4238e-24	1.02052e-22	up	2475	3407	5317	10261	7820
PITG_10057	3.52851	5.83221e-24	1.09298e-22	up	15	16	129	293	220
PITG_11459	-12.1294	5.83236e-24	1.09298e-22	down	714	734	0	0	0
PITG_03476	-1.10356	6.12261e-24	1.14584e-22	down	1262	1249	447	909	724
PITG_08539	-3.52689	6.68927e-24	1.25021e-22	down	174	213	12	29	19
PITG_22414	2.27198	6.87852e-24	1.28387e-22	up	53	65	219	475	323
PITG_20346	-4.57682	7.53626e-24	1.40476e-22	down	251	212	8	11	15
PITG_11460	-1.41767	8.16229e-24	1.51942e-22	down	713	746	205	461	313
PITG_17508	-1.86238	8.17479e-24	1.51973e-22	down	1333	1961	353	750	502
MSTRG.23067.2	-2.53973	8.29207e-24	1.53948e-22	down	1010	1323	132	277	303
PITG_05819	-4.41377	8.46647e-24	1.56978e-22	down	509	547	9	52	33
PITG_19280	1.26034	9.78563e-24	1.81196e-22	up	374	477	755	1620	1255
PITG_10201	1.27817	1.12523e-23	2.07804e-22	up	267	324	561	1080	888
PITG_03724	-2.54831	1.64541e-23	3.01852e-22	down	1109	1819	224	374	264
PITG_00452	-1.23117	1.67222e-23	3.0559e-22	down	1078	1099	365	769	521
PITG_13102	-12.3498	1.76809e-23	3.22268e-22	down	978	694	0	0	0
PITG_21037	-4.93632	1.97403e-23	3.59335e-22	down	309	270	7	9	17
PITG_02524	14.4494	2.0588e-23	3.74279e-22	up	0	0	3417	5695	5223
PITG_12571	2.70021	2.63774e-23	4.78283e-22	up	115	186	828	1226	1284
PITG_06908	14.3854	3.29386e-23	5.94937e-22	up	0	0	2783	6928	4599
PITG_13574	1.63474	4.15715e-23	7.48929e-22	up	195	176	467	909	668
PITG_10676	1.70278	4.206e-23	7.56756e-22	up	139	165	421	734	574
PITG_12531	-3.04975	4.34987e-23	7.81636e-22	down	917	650	68	135	136
PITG_22789	8.61235	4.86996e-23	8.7297e-22	up	3	0	481	758	801
MSTRG.24209.1	2.9605	4.87065e-23	8.7297e-22	up	23	29	144	326	255
PITG_09724	1.29292	5.17885e-23	9.27021e-22	up	632	805	1281	2986	2057
MSTRG.27593.1	7.91184	6.92721e-23	1.23366e-21	up	0	4	451	560	604
PITG_18571	1.15743	7.04232e-23	1.25257e-21	up	1506	1427	2755	4835	3885
PITG_06860	-2.67459	7.1418e-23	1.26864e-21	down	3849	2473	439	715	585
PITG_14141	-3.13707	7.42258e-23	1.31685e-21	down	883	1057	120	148	102
PITG_20675	-1.82191	8.97222e-23	1.58976e-21	down	750	734	180	288	264
MSTRG.8373.4	6.01003	9.70208e-23	1.7169e-21	up	3	5	236	310	328
PITG_10015	1.00626	9.91902e-23	1.75307e-21	up	670	672	1064	2028	1675
PITG_09315	-1.1313	1.02182e-22	1.80366e-21	down	2029	1970	668	1445	1158
PITG_13950	7.34671	1.1171e-22	1.96937e-21	up	0	5	233	667	583
PITG_04535	1.01566	1.25219e-22	2.20197e-21	up	1048	988	1620	3264	2444
PITG_07534	14.2232	1.41932e-22	2.48336e-21	up	0	0	2407	6542	3965
PITG_07949	1.7087	1.42418e-22	2.48876e-21	up	1686	1313	4074	7251	5976
MSTRG.24018.1	-2.00551	1.53262e-22	2.67491e-21	down	379	504	84	166	138
PITG_05779	14.392	1.60041e-22	2.78975e-21	up	0	0	3873	4250	5046
PITG_20755	-1.56292	1.78206e-22	3.09481e-21	down	462	484	119	248	203
PITG_07921	3.87031	1.87037e-22	3.24414e-21	up	12	16	150	377	215
PITG_10086	3.17131	2.09268e-22	3.62075e-21	up	22	26	146	339	292
PITG_22782	14.1981	2.14731e-22	3.71067e-21	up	0	0	3060	4290	4475
PITG_22770	14.2169	2.23474e-22	3.85699e-21	up	0	0	3025	4218	4747
PITG_15833	-1.74758	2.3986e-22	4.12961e-21	down	1084	1591	300	626	483
PITG_06821	-11.7965	2.47904e-22	4.26284e-21	down	593	554	0	0	0
PITG_15080	14.055	2.48943e-22	4.27545e-21	up	0	0	2287	5022	3917
PITG_18397	-2.71623	2.62931e-22	4.51016e-21	down	347	389	45	70	80
PITG_15721	-1.75061	2.67522e-22	4.57987e-21	down	1917	2091	466	780	833
PITG_12853	4.54796	2.69271e-22	4.60197e-21	up	15	41	606	718	842
PITG_21127	-1.46254	2.7115e-22	4.62843e-21	down	995	917	275	524	431
PITG_16956	-1.06727	3.13065e-22	5.33088e-21	down	3138	2970	1136	2398	1681
PITG_14949	1.22755	3.28396e-22	5.58514e-21	up	1080	1013	1761	4079	3017
PITG_11139	1.61715	3.5634e-22	6.05108e-21	up	1958	3047	6276	11915	8640
PITG_00437	1.05355	3.56659e-22	6.05108e-21	up	541	674	984	1905	1559
PITG_08733	1.87575	3.5866e-22	6.07765e-21	up	341	280	854	1688	1522
PITG_06336	-4.00171	3.69681e-22	6.25683e-21	down	743	1743	69	128	71
PITG_16233	-2.22817	4.65243e-22	7.85519e-21	down	866	770	164	256	187
PITG_09139	1.58429	4.75621e-22	8.01107e-21	up	450	433	1081	2255	1391
PITG_22790	5.77463	4.8799e-22	8.19963e-21	up	5	4	244	304	283
PITG_11493	1.215	5.19396e-22	8.71688e-21	up	2446	2122	4042	8534	6444
PITG_04385	-1.41576	5.61668e-22	9.40373e-21	down	776	852	228	527	341
PITG_11138	-1.91364	6.29149e-22	1.05084e-20	down	911	816	167	407	258
PITG_20079	8.27232	6.49634e-22	1.08376e-20	up	0	3	330	803	542
MSTRG.27217.5	-1.1485	7.36174e-22	1.22666e-20	down	844	883	286	637	472
PITG_20037	1.83685	8.82321e-22	1.46669e-20	up	268	331	694	1785	1404
PITG_12343	1.29851	9.17689e-22	1.52367e-20	up	227	234	429	922	675
PITG_17251	-1.83236	9.62967e-22	1.59695e-20	down	359	364	84	157	118
PITG_00716	1.43885	1.09448e-21	1.81075e-20	up	805	815	1476	3776	2753
PITG_00761	-2.58575	1.29588e-21	2.13637e-20	down	1290	1140	169	240	291
PITG_17942	1.46098	1.33982e-21	2.20621e-20	up	853	719	1779	3279	2593
PITG_07115	-1.40977	1.73066e-21	2.84308e-20	down	3400	3235	1113	1808	1422
PITG_13953	9.82257	1.75741e-21	2.88364e-20	up	0	2	708	1519	1005
PITG_22779	13.9459	2.00411e-21	3.28458e-20	up	0	0	2546	3314	4013
PITG_05014	4.00489	2.2663e-21	3.70127e-20	up	12	10	158	242	211
PITG_02951	-1.17486	2.33586e-21	3.80598e-20	down	975	1059	319	724	572
PITG_13157	-1.21724	2.38406e-21	3.87999e-20	down	2916	3224	925	2327	1541
PITG_19649	1.83714	2.7243e-21	4.42858e-20	up	82	101	248	497	413
PITG_01939	-1.96493	2.79979e-21	4.546e-20	down	3722	4821	810	2091	1074
PITG_02358	14.0899	3.27188e-21	5.29408e-20	up	0	0	3680	4056	2796
PITG_04386	-2.58204	4.39681e-21	7.10605e-20	down	589	474	71	121	121
PITG_13376	1.03548	4.69727e-21	7.58289e-20	up	592	737	1064	2040	1696
PITG_04248	-3.21193	4.77051e-21	7.69225e-20	down	321	360	24	47	59
PITG_13938	-2.89744	5.76602e-21	9.28675e-20	down	1151	1308	155	173	226
PITG_03514	1.62856	5.83052e-21	9.37983e-20	up	544	473	1374	2281	1835
PITG_09906	-3.84533	6.80148e-21	1.09167e-19	down	479	989	51	71	50
PITG_15862	4.15636	6.87249e-21	1.1018e-19	up	27	22	448	451	549
PITG_13963	5.57846	7.76901e-21	1.24269e-19	up	2	6	142	268	262
PITG_03338	1.83503	8.55036e-21	1.3661e-19	up	193	285	719	1312	944
PITG_22776	13.6495	9.15656e-21	1.46129e-19	up	0	0	2217	3010	2810
PITG_15142	-11.3428	1.11482e-20	1.77508e-19	down	408	432	0	0	0
PITG_00623	-1.0372	1.23329e-20	1.96147e-19	down	4673	4261	1687	3503	2594
PITG_19771	2.16512	1.26026e-20	2.00209e-19	up	92	146	380	850	672
PITG_02254	-1.9431	1.38577e-20	2.19899e-19	down	2189	3208	581	910	922
PITG_19152	-11.5654	1.71356e-20	2.71298e-19	down	556	416	0	0	0
PITG_21117	2.74534	1.71727e-20	2.71577e-19	up	528	327	2635	4629	2862
PITG_07310	1.06369	1.73736e-20	2.74444e-19	up	329	378	561	1142	920
PITG_14717	-2.24925	1.89859e-20	2.99574e-19	down	352	411	69	136	79
PITG_13528	2.74175	1.94207e-20	3.06e-19	up	72	53	288	766	484
MSTRG.7956.4	-2.61042	1.94369e-20	3.06e-19	down	193	224	28	49	43
PITG_06723	-11.2808	1.99731e-20	3.14087e-19	down	377	429	0	0	0
MSTRG.6744.1	6.34796	2.21029e-20	3.47189e-19	up	3	2	164	320	237
PITG_09732	-1.833	2.63669e-20	4.13239e-19	down	465	427	94	195	158
PITG_01495	-11.2377	2.97782e-20	4.66181e-19	down	369	413	0	0	0
PITG_04054	1.29222	3.09182e-20	4.83486e-19	up	339	363	622	1471	1008
PITG_13286	-1.85721	3.43163e-20	5.35427e-19	down	402	501	103	174	158
MSTRG.11466.1	9.64427	4.06576e-20	6.3366e-19	up	2	0	509	1468	976
PITG_23006	2.26004	4.19869e-20	6.53649e-19	up	533	364	1899	3280	2389
PITG_05781	-1.03397	4.98017e-20	7.72729e-19	down	5367	4951	2083	3824	2983
PITG_08600	1.36476	5.39688e-20	8.36456e-19	up	445	606	1127	2003	1588
PITG_23077	-3.57508	5.63838e-20	8.72919e-19	down	216	187	17	24	18
PITG_09870	-11.3768	5.75055e-20	8.89299e-19	down	477	377	0	0	0
PITG_07224	-3.02407	6.54176e-20	1.00942e-18	down	172	193	15	34	31
PITG_10033	3.49714	6.66078e-20	1.02666e-18	up	80	186	1399	1769	1817
PITG_02509	-1.82747	6.97597e-20	1.07405e-18	down	1216	1562	349	508	483
PITG_13345	-1.61952	7.01577e-20	1.07899e-18	down	766	703	170	398	295
MSTRG.25010.1	13.1993	7.50366e-20	1.15149e-18	up	0	0	1366	2848	1954
PITG_19147	-11.1371	8.39247e-20	1.28507e-18	down	337	393	0	0	0
PITG_09716	1.5883	8.744e-20	1.33743e-18	up	209	229	550	907	835
PITG_00287	-11.131	8.93497e-20	1.36515e-18	down	355	370	0	0	0
PITG_16752	13.4649	8.95436e-20	1.36662e-18	up	0	0	1942	2174	2848
PITG_21313	-3.35299	9.01816e-20	1.37485e-18	down	155	161	11	23	21
PITG_05591	1.25444	9.32353e-20	1.41986e-18	up	1176	1042	1927	4361	3266
PITG_13440	1.68545	9.69704e-20	1.47513e-18	up	120	163	374	706	519
PITG_01223	1.47483	1.0409e-19	1.58172e-18	up	476	411	903	2061	1491
MSTRG.22701.1	-2.56985	1.09464e-19	1.66157e-18	down	252	269	37	57	59
MSTRG.14955.51	-3.1791	1.1022e-19	1.67123e-18	down	158	173	15	31	19
PITG_08467	-3.09791	1.10989e-19	1.68107e-18	down	524	973	60	161	94
PITG_14139	13.2415	1.13355e-19	1.71504e-18	up	0	0	1558	2259	2299
PITG_06120	1.09889	1.23162e-19	1.86141e-18	up	1075	1021	1665	3798	2634
PITG_21786	-2.24467	1.26691e-19	1.91268e-18	down	445	414	69	124	127
PITG_07814	-11.2361	1.27117e-19	1.91704e-18	down	320	466	0	0	0
PITG_03910	1.34458	1.37544e-19	2.06982e-18	up	185	205	411	754	577
PITG_15399	-5.52617	1.38874e-19	2.0876e-18	down	734	429	9	32	7
PITG_10772	1.22686	1.77328e-19	2.65707e-18	up	714	982	1517	3245	2292
PITG_05125	-2.58354	2.20421e-19	3.29571e-18	down	206	204	27	50	44
PITG_11870	-11.1157	2.35663e-19	3.51608e-18	down	305	417	0	0	0
PITG_12494	2.10561	2.64061e-19	3.93559e-18	up	150	114	409	912	731
PITG_17306	13.0092	2.89469e-19	4.30966e-18	up	0	0	1258	2155	1886
PITG_14863	1.11986	3.00314e-19	4.46638e-18	up	1328	1190	2059	4305	3432
PITG_20762	1.10696	3.37144e-19	5.00879e-18	up	372	359	627	1219	945
PITG_08471	-1.68336	3.38915e-19	5.02976e-18	down	503	461	114	242	181
PITG_20646	3.57581	3.5048e-19	5.19587e-18	up	15	10	122	236	171
PITG_03496	2.44481	4.09746e-19	6.04884e-18	up	67	116	422	777	536
PITG_21388	-5.17931	4.87893e-19	7.17973e-18	down	195	216	7	4	8
PITG_15882	2.66637	4.8899e-19	7.1883e-18	up	295	178	1348	2149	1761
PITG_20909	2.38076	5.11332e-19	7.50885e-18	up	81	108	316	913	577
PITG_09611	7.29692	5.52485e-19	8.10466e-18	up	27	4	1907	4033	3045
PITG_13031	-10.9398	5.93563e-19	8.69813e-18	down	291	346	0	0	0
PITG_10530	9.33367	5.9813e-19	8.74995e-18	up	0	2	530	835	867
PITG_03818	2.33722	6.31196e-19	9.2206e-18	up	122	107	552	810	627
MSTRG.22051.1	-2.45381	6.55134e-19	9.56031e-18	down	226	212	32	62	48
PITG_20622	3.33814	6.75171e-19	9.83217e-18	up	13	15	117	206	173
PITG_14403	3.33814	6.75171e-19	9.83217e-18	up	13	15	117	206	173
PITG_01769	2.71587	7.47557e-19	1.0875e-17	up	26	26	126	288	200
PITG_16376	1.02196	7.65655e-19	1.11267e-17	up	1993	2086	3588	5940	4872
PITG_22432	-1.92987	8.1678e-19	1.1845e-17	down	1032	1293	216	578	317
PITG_05067	-1.92987	8.1678e-19	1.1845e-17	down	1032	1293	216	578	317
PITG_09831	-2.07478	8.34494e-19	1.20893e-17	down	564	459	95	197	143
PITG_00715	1.73542	8.56492e-19	1.23952e-17	up	595	455	1331	2944	2043
PITG_11528	3.21569	8.6005e-19	1.24338e-17	up	20	31	172	318	341
PITG_15038	3.13313	9.26272e-19	1.33774e-17	up	18	28	173	268	254
PITG_17552	-1.23765	1.00097e-18	1.44412e-17	down	507	584	189	350	276
PITG_05707	-2.63017	1.02727e-18	1.48054e-17	down	797	1055	89	304	163
PITG_06425	-7.25403	1.04128e-18	1.49919e-17	down	452	589	2	11	0
PITG_12404	1.01889	1.11342e-18	1.60139e-17	up	326	373	530	1123	870
PITG_00754	-1.39472	1.15525e-18	1.65815e-17	down	749	805	250	482	313
PITG_19996	6.04831	1.165e-18	1.67043e-17	up	8	1	180	610	344
PITG_00132	1.03362	1.26922e-18	1.818e-17	up	414	461	714	1316	1122
PITG_00314	-1.41709	1.45106e-18	2.0721e-17	down	2309	3321	758	1749	1263
PITG_04970	-11.1049	1.63477e-18	2.32729e-17	down	408	298	0	0	0
PITG_18379	-2.81032	1.75608e-18	2.49746e-17	down	175	174	19	42	28
PITG_17959	1.18211	1.83844e-18	2.61193e-17	up	366	420	668	1322	1168
PITG_17357	-1.66209	1.87547e-18	2.66184e-17	down	310	374	87	170	125
PITG_02460	-1.46415	1.92802e-18	2.73364e-17	down	453	570	136	296	228
PITG_02790	4.037	1.94266e-18	2.7516e-17	up	22	11	254	443	257
PITG_01081	-10.8439	1.98841e-18	2.81355e-17	down	303	290	0	0	0
PITG_01941	1.188	2.07245e-18	2.9295e-17	up	597	531	997	2049	1544
PITG_01438	-1.56492	2.1853e-18	3.08591e-17	down	774	920	257	397	335
PITG_22201	-2.25304	2.292e-18	3.23006e-17	down	321	337	66	97	76
PITG_17015	1.76444	2.30679e-18	3.24763e-17	up	115	133	359	584	520
MSTRG.18729.1	-2.90084	2.37569e-18	3.34126e-17	down	226	231	31	44	31
MSTRG.7826.5	12.8143	2.37839e-18	3.3417e-17	up	0	0	810	2520	1597
PITG_18340	-2.3037	2.51303e-18	3.52378e-17	down	555	446	90	144	121
PITG_15924	-1.43008	2.70725e-18	3.79233e-17	down	1616	1478	461	979	617
PITG_13660	12.8095	3.05693e-18	4.27786e-17	up	0	0	786	2579	1573
PITG_21458	-1.44359	3.22347e-18	4.50642e-17	down	428	515	129	288	202
PITG_14356	-2.42464	3.26498e-18	4.55988e-17	down	232	249	40	73	45
PITG_16908	3.19284	3.37505e-18	4.7089e-17	up	21	28	216	312	236
PITG_08320	-1.7338	3.38257e-18	4.71468e-17	down	803	1188	248	459	339
PITG_02373	-4.252	3.43829e-18	4.78758e-17	down	958	431	33	47	48
PITG_01858	1.98306	4.01839e-18	5.58976e-17	up	248	208	787	1191	1145
PITG_15170	-11.1432	4.05234e-18	5.63139e-17	down	438	285	0	0	0
PITG_16764	-2.98799	4.13283e-18	5.73753e-17	down	179	215	22	31	33
PITG_14716	-2.12166	4.27803e-18	5.92734e-17	down	282	366	56	106	100
PITG_18607	4.24217	4.29788e-18	5.94895e-17	up	11	7	109	262	247
MSTRG.7319.1	-3.95338	4.30702e-18	5.95571e-17	down	217	167	9	16	19
PITG_10459	-1.11481	4.31455e-18	5.96022e-17	down	14349	18746	5264	13074	9283
PITG_17142	2.69117	4.33622e-18	5.98424e-17	up	35	30	149	315	287
PITG_02501	-1.34273	5.52792e-18	7.61383e-17	down	5151	5471	1672	2752	2871
PITG_10801	1.69722	6.63932e-18	9.10871e-17	up	766	706	2226	3200	2760
PITG_18339	-3.53462	6.90144e-18	9.45903e-17	down	404	279	17	47	44
PITG_09648	-1.76111	7.3183e-18	1.00206e-16	down	974	1102	259	388	410
PITG_11245	-2.54401	7.4087e-18	1.01245e-16	down	237	240	32	74	41
PITG_04435	1.12324	7.71633e-18	1.05243e-16	up	1639	1607	3087	5073	4139
PITG_21026	2.26086	8.77012e-18	1.19383e-16	up	85	112	410	796	455
PITG_02208	1.15018	8.88504e-18	1.2083e-16	up	689	656	1246	2381	1654
PITG_11046	-2.14029	9.62773e-18	1.30734e-16	down	2254	2619	553	829	506
PITG_21610	-10.6762	9.63207e-18	1.30734e-16	down	269	259	0	0	0
PITG_04690	1.44973	1.00569e-17	1.36368e-16	up	1679	1333	3133	6938	4793
MSTRG.27766.4	-2.24187	1.03898e-17	1.40746e-16	down	583	581	99	152	177
PITG_21517	-10.8367	1.10453e-17	1.49335e-16	down	232	365	0	0	0
PITG_06702	1.10897	1.13656e-17	1.53518e-16	up	612	603	1091	2097	1448
PITG_09140	12.4074	1.13938e-17	1.53751e-16	up	0	0	774	1474	1284
PITG_14057	1.38674	1.15396e-17	1.55568e-16	up	140	177	315	655	502
PITG_10664	-11.0817	1.30164e-17	1.75139e-16	down	428	264	0	0	0
PITG_09647	1.69199	1.33171e-17	1.79013e-16	up	83	91	207	458	341
PITG_15996	2.23358	1.38291e-17	1.85716e-16	up	46	48	190	346	241
MSTRG.25463.1	5.68824	1.40406e-17	1.88376e-16	up	2	4	105	242	208
PITG_00308	1.80233	1.44247e-17	1.93344e-16	up	144	203	478	837	794
PITG_13560	-1.986	1.49759e-17	2.00499e-16	down	234	289	49	101	84
PITG_15067	-5.58723	1.67591e-17	2.23989e-16	down	260	161	6	5	4
PITG_19637	4.1179	1.70351e-17	2.2746e-16	up	5	14	112	261	216
PITG_19961	-1.09938	1.80772e-17	2.40915e-16	down	11761	10052	3917	7865	6394
PITG_21580	3.51735	1.87791e-17	2.5003e-16	up	15	19	192	270	200
MSTRG.14995.4	-2.13284	1.96568e-17	2.61468e-16	down	308	306	61	94	89
MSTRG.5565.1	-1.76793	1.98918e-17	2.6409e-16	down	334	328	74	145	126
PITG_09199	-2.08712	2.00087e-17	2.6539e-16	down	548	505	80	193	175
PITG_20818	1.19702	2.19946e-17	2.91454e-16	up	248	269	469	869	750
PITG_03995	6.61102	2.5286e-17	3.34752e-16	up	0	5	245	316	254
PITG_13679	-3.35437	2.53721e-17	3.35575e-16	down	1047	1101	121	103	117
PITG_00149	-11.0022	2.54274e-17	3.35988e-16	down	227	446	0	0	0
PITG_12312	6.522	2.71242e-17	3.5807e-16	up	0	4	139	284	228
PITG_12872	1.83346	2.71913e-17	3.58618e-16	up	164	128	425	816	608
PITG_01529	1.67216	2.82612e-17	3.72377e-16	up	97	95	225	503	370
MSTRG.4899.1	-3.92206	2.95695e-17	3.88516e-16	down	337	333	11	52	21
PITG_08846	2.13853	2.98631e-17	3.91434e-16	up	997	620	2781	5641	4393
PITG_08119	-1.62794	3.0135e-17	3.94094e-16	down	3847	2906	883	1659	1342
MSTRG.17783.1	3.77098	3.39594e-17	4.42453e-16	up	18	8	145	288	202
PITG_11128	-10.6455	3.42523e-17	4.45854e-16	down	212	310	0	0	0
PITG_19084	-1.79832	3.47492e-17	4.51902e-16	down	1431	1340	287	755	417
PITG_22001	-2.48973	3.62936e-17	4.71546e-16	down	806	710	100	269	127
PITG_13595	-10.9861	4.19091e-17	5.42491e-16	down	220	446	0	0	0
PITG_10397	12.4643	4.51347e-17	5.83164e-16	up	0	0	953	1100	1441
PITG_14003	1.20985	4.76557e-17	6.15168e-16	up	363	382	609	1467	1039
PITG_11969	-1.14866	4.83142e-17	6.23093e-16	down	4731	4601	1872	3088	2364
PITG_19865	-3.90805	5.20938e-17	6.71217e-16	down	184	156	6	17	18
PITG_19678	-2.23338	5.68696e-17	7.32078e-16	down	412	555	79	133	146
PITG_15139	1.07327	5.74179e-17	7.38457e-16	up	627	716	1221	2118	1591
PITG_13391	1.37234	5.88243e-17	7.55849e-16	up	1101	1221	2642	3917	3764
PITG_21021	-2.52598	5.89013e-17	7.56144e-16	down	484	545	56	182	93
PITG_14695	-1.18048	6.39874e-17	8.1843e-16	down	2078	1955	664	1541	1010
MSTRG.17197.1	-2.16074	9.22369e-17	1.17653e-15	down	426	497	73	138	153
MSTRG.5411.1	-2.71515	9.29411e-17	1.18443e-15	down	167	204	18	50	34
PITG_07205	-2.23351	9.39085e-17	1.19567e-15	down	879	1368	181	442	235
PITG_03018	-10.4962	9.50714e-17	1.20937e-15	down	248	217	0	0	0
MSTRG.2112.1	-2.66011	9.62708e-17	1.22351e-15	down	280	269	36	80	40
PITG_01044	2.26095	9.72662e-17	1.23504e-15	up	496	403	2147	2657	2479
PITG_19693	6.41218	9.8894e-17	1.25457e-15	up	0	5	207	279	229
PITG_14652	1.99933	9.96532e-17	1.26306e-15	up	85	90	234	546	480
PITG_04608	2.627	1.00393e-16	1.27128e-15	up	177	108	614	1615	1027
MSTRG.23886.1	4.17265	1.05565e-16	1.33556e-15	up	8	7	85	233	177
PITG_23304	-2.24875	1.09779e-16	1.38762e-15	down	720	580	88	219	191
PITG_12233	-1.38621	1.12769e-16	1.42413e-15	down	790	1051	254	595	413
PITG_07601	12.0796	1.17118e-16	1.47771e-15	up	0	0	592	1120	1102
PITG_07899	-2.64322	1.23464e-16	1.55497e-15	down	878	685	120	148	159
PITG_18133	8.79517	1.29525e-16	1.62985e-15	up	0	2	385	547	587
PITG_20759	-1.96618	1.33658e-16	1.67883e-15	down	1243	1331	327	472	327
PITG_02067	-10.3701	1.35659e-16	1.70244e-15	down	208	220	0	0	0
PITG_22934	2.85146	1.43236e-16	1.79591e-15	up	41	42	184	590	342
PITG_02505	11.5672	1.43787e-16	1.8012e-15	up	11	0	14890	22003	22995
PITG_07959	3.16421	1.48034e-16	1.85274e-15	up	33	83	390	774	651
PITG_00573	2.3008	1.53326e-16	1.91726e-15	up	53	71	281	448	324
MSTRG.18519.2	5.84308	1.61765e-16	2.02098e-15	up	0	9	178	386	343
PITG_18312	-1.06586	1.63571e-16	2.04171e-15	down	7292	6497	2688	4790	4121
MSTRG.16251.1	-2.53834	1.68222e-16	2.0979e-15	down	468	511	82	96	107
PITG_02654	-1.44213	1.7173e-16	2.13974e-15	down	474	492	124	301	216
PITG_00797	-1.1873	1.90866e-16	2.37394e-15	down	1569	2170	654	1297	942
PITG_13761	1.214	2.12735e-16	2.63422e-15	up	1864	2531	3561	8853	6003
PITG_12806	3.89277	2.17351e-16	2.689e-15	up	6	15	134	249	161
PITG_17354	-2.12788	2.34374e-16	2.89448e-15	down	800	826	186	271	181
PITG_21400	7.43003	2.37577e-16	2.93145e-15	up	0	3	201	485	246
PITG_05512	1.09495	2.54231e-16	3.13417e-15	up	832	756	1388	2514	2076
PITG_01289	2.65131	2.61664e-16	3.22297e-15	up	62	49	326	443	425
PITG_08931	3.50469	2.72477e-16	3.3532e-15	up	32	15	184	443	350
PITG_07347	-1.35416	2.88302e-16	3.54482e-15	down	1584	1378	426	898	753
PITG_10364	-3.30622	2.89391e-16	3.55509e-15	down	593	1226	94	121	91
PITG_19671	12.2089	2.95672e-16	3.62906e-15	up	0	0	960	1081	837
PITG_04336	2.23458	2.97861e-16	3.65271e-15	up	80	121	391	609	627
PITG_04255	1.60259	3.12014e-16	3.82293e-15	up	341	272	694	1567	1105
PITG_06918	-1.77767	3.26158e-16	3.99272e-15	down	308	419	80	164	131
PITG_01811	-3.22164	3.33281e-16	4.07635e-15	down	543	634	70	63	74
PITG_06788	-1.15717	3.51285e-16	4.2928e-15	down	1134	1504	483	876	710
PITG_01045	-3.67425	4.04102e-16	4.91675e-15	down	222	216	7	33	24
PITG_02450	1.09457	4.10223e-16	4.98688e-15	up	392	521	743	1568	1152
PITG_15312	5.534	4.63168e-16	5.61587e-15	up	3	28	593	934	884
PITG_00180	-10.3468	4.66293e-16	5.64885e-15	down	226	193	0	0	0
PITG_18896	11.7765	4.91092e-16	5.93899e-15	up	0	0	525	1039	724
PITG_01233	1.36175	5.05039e-16	6.10237e-15	up	642	696	1538	2306	2068
PITG_10139	1.15705	5.10338e-16	6.16108e-15	up	204	229	360	790	576
PITG_15952	1.28086	5.67759e-16	6.83658e-15	up	166	200	358	713	503
PITG_07031	1.06843	5.70342e-16	6.86177e-15	up	545	723	1064	1971	1626
PITG_16553	2.60234	6.24294e-16	7.49796e-15	up	48	32	175	387	315
PITG_21074	1.21613	6.37538e-16	7.65046e-15	up	233	294	468	1016	699
PITG_13955	11.7685	6.44375e-16	7.72587e-15	up	0	0	439	1090	800
PITG_06792	2.99783	6.69553e-16	8.02086e-15	up	64	51	467	709	405
PITG_15187	11.5755	6.72084e-16	8.04429e-15	up	0	1	1086	2648	1794
PITG_19938	-2.07581	6.73415e-16	8.05333e-15	down	490	565	74	229	157
PITG_19404	1.24981	7.44656e-16	8.86737e-15	up	352	354	600	1456	985
PITG_01039	5.95734	7.71138e-16	9.1749e-15	up	0	5	135	223	178
PITG_08456	2.50857	7.73803e-16	9.19879e-15	up	79	94	497	694	477
PITG_09768	-1.18268	7.75264e-16	9.20733e-15	down	10375	9078	3485	5997	5566
PITG_17383	2.52985	7.80012e-16	9.249e-15	up	105	67	439	696	601
MSTRG.2412.7	7.02794	7.85817e-16	9.30993e-15	up	0	3	145	319	235
PITG_12667	1.08552	8.39677e-16	9.93961e-15	up	260	279	464	913	649
PITG_16312	-1.0469	9.46647e-16	1.11964e-14	down	1342	1351	562	977	745
PITG_22091T0	-1.39046	9.85976e-16	1.16517e-14	down	680	693	216	361	339
PITG_03563	1.18548	1.00765e-15	1.18978e-14	up	255	315	514	944	818
PITG_06890	11.6599	1.07562e-15	1.26682e-14	up	0	0	454	868	783
PITG_12987	-2.62306	1.10292e-15	1.29788e-14	down	276	481	47	101	69
PITG_20820	11.6764	1.15198e-15	1.35447e-14	up	0	0	519	966	634
PITG_12496	1.58342	1.16603e-15	1.36984e-14	up	199	303	575	1232	862
MSTRG.10887.1	-2.32629	1.17085e-15	1.37435e-14	down	187	243	38	66	46
PITG_17409	8.39572	1.326e-15	1.54996e-14	up	0	2	263	465	451
MSTRG.22050.1	-2.90735	1.32958e-15	1.55284e-14	down	202	215	16	41	43
MSTRG.10933.1	11.6015	1.34648e-15	1.57127e-14	up	0	0	445	947	650
PITG_02080	4.41687	1.45818e-15	1.7002e-14	up	22	6	212	522	372
PITG_09366	-1.34197	1.53607e-15	1.78803e-14	down	660	675	218	439	279
PITG_03837	-2.4458	1.66548e-15	1.93545e-14	down	388	298	43	101	84
PITG_18820	11.9314	1.70144e-15	1.97232e-14	up	0	0	351	1318	1039
PITG_00903	3.18831	1.79281e-15	2.07651e-14	up	16	23	108	291	247
PITG_10352	-3.56522	1.87936e-15	2.17316e-14	down	306	676	39	50	50
PITG_03422	1.04348	1.89246e-15	2.18649e-14	up	229	257	384	804	595
PITG_03741	-1.62767	2.26923e-15	2.61232e-14	down	275	339	76	149	126
PITG_00846	-1.88943	2.2898e-15	2.63252e-14	down	235	259	46	114	80
PITG_17016	-3.59531	2.41818e-15	2.77554e-14	down	691	603	30	130	46
PITG_15576	11.545	2.42279e-15	2.77856e-14	up	0	0	413	972	600
PITG_18325	6.88792	2.53296e-15	2.90015e-14	up	2	1	145	269	212
PITG_17732	-2.45133	2.58104e-15	2.95036e-14	down	937	1052	114	234	299
PITG_21151	-1.7385	2.7449e-15	3.13511e-14	down	681	686	189	323	204
PITG_15903	-1.26691	2.77023e-15	3.16146e-14	down	1243	1277	411	720	707
PITG_17097	1.83144	2.91298e-15	3.31895e-14	up	97	137	315	728	449
PITG_15078	6.15311	3.13749e-15	3.56603e-14	up	9	0	225	595	381
PITG_00249	3.88221	3.24446e-15	3.68462e-14	up	11	36	222	607	419
MSTRG.23898.5	1.05588	3.31256e-15	3.75889e-14	up	908	1130	1475	3597	2577
PITG_06611	-1.12451	3.40943e-15	3.86255e-14	down	2036	1838	748	1371	1017
PITG_02287	2.86937	3.53579e-15	4.00245e-14	up	22	37	138	339	298
MSTRG.26384.20	-2.26307	3.58567e-15	4.05563e-14	down	305	299	43	120	67
PITG_02687	-1.31221	3.68422e-15	4.16037e-14	down	1163	1191	341	856	525
MSTRG.21445.3	-2.06889	4.0442e-15	4.55216e-14	down	201	214	38	85	54
PITG_16892	-1.89717	4.23821e-15	4.76288e-14	down	261	290	48	124	95
MSTRG.24079.1	-1.6186	4.45718e-15	4.99691e-14	down	449	425	109	247	156
PITG_07488	8.18683	4.56018e-15	5.10828e-14	up	0	2	245	432	342
PITG_03480	1.41886	5.11311e-15	5.72308e-14	up	146	146	307	568	502
PITG_00328	1.83207	5.13034e-15	5.73778e-14	up	106	146	330	632	617
PITG_17356	-1.67404	5.17982e-15	5.78848e-14	down	350	333	92	157	127
PITG_22333	1.06855	5.29256e-15	5.90503e-14	up	652	888	1248	2414	2021
PITG_20805	2.42757	5.63652e-15	6.27877e-14	up	25	26	110	211	164
PITG_17910	-2.13525	6.18649e-15	6.88043e-14	down	524	502	69	217	146
PITG_17582	11.6271	6.32193e-15	7.02549e-14	up	0	0	589	641	703
PITG_22963	6.06845	6.51467e-15	7.23392e-14	up	5	0	133	219	239
PITG_01605	11.7023	6.58938e-15	7.31108e-14	up	0	0	675	685	649
MSTRG.9574.1	11.4456	6.68435e-15	7.41057e-14	up	0	0	319	918	653
MSTRG.14486.1	4.96093	7.91828e-15	8.7716e-14	up	1	7	90	192	159
PITG_13716	-9.97976	8.20374e-15	9.06722e-14	down	144	184	0	0	0
PITG_07937	-7.88392	8.35109e-15	9.22182e-14	down	201	343	0	0	4
PITG_08599	11.5739	9.11497e-15	1.00574e-13	up	0	0	503	1042	450
PITG_12555	-1.13822	9.51753e-15	1.0485e-13	down	884	1164	347	768	544
PITG_12835	1.06032	9.7023e-15	1.06718e-13	up	420	485	666	1594	1143
PITG_01418	-1.38489	1.04733e-14	1.14927e-13	down	1080	1563	408	813	561
MSTRG.3883.1	2.99293	1.09411e-14	1.19872e-13	up	18	20	102	283	169
MSTRG.28136.1	2.99293	1.09411e-14	1.19872e-13	up	18	20	102	283	169
PITG_09746	-2.48196	1.10174e-14	1.20613e-13	down	241	222	28	59	61
PITG_02572	-10.236	1.14804e-14	1.25584e-13	down	140	255	0	0	0
PITG_21033	-1.86057	1.21744e-14	1.3276e-13	down	650	711	118	358	215
PITG_22648	-4.2426	1.22603e-14	1.33592e-13	down	97	104	3	8	8
PITG_08371	6.1951	1.26273e-14	1.37484e-13	up	1	3	93	240	198
PITG_10451	-2.04117	1.35973e-14	1.477e-13	down	760	608	156	245	178
PITG_12138	-1.46222	1.51643e-14	1.64594e-13	down	440	591	151	273	231
PITG_07258	1.62465	1.612e-14	1.74696e-13	up	208	169	441	996	663
PITG_22792	11.062	1.69452e-14	1.83497e-13	up	1	0	963	1408	1297
PITG_19762	1.81303	1.73933e-14	1.88204e-13	up	404	296	1069	1730	1502
PITG_20031	-1.59621	1.79298e-14	1.93858e-13	down	400	373	93	218	150
PITG_00912	-1.38332	1.80747e-14	1.95274e-13	down	1306	1816	453	1042	646
MSTRG.2783.13	-2.10145	1.86411e-14	2.01237e-13	down	850	675	154	226	237
PITG_05249	-1.20563	1.98167e-14	2.13764e-13	down	846	1147	353	645	514
PITG_03943	-9.85067	2.07545e-14	2.23535e-13	down	141	158	0	0	0
PITG_07911	-1.76952	2.09905e-14	2.25729e-13	down	785	971	191	335	375
PITG_22774	6.26687	2.19496e-14	2.35861e-13	up	0	13	331	892	555
PITG_20038	2.54941	2.23906e-14	2.40231e-13	up	39	40	151	337	342
PITG_16338	1.04809	2.28679e-14	2.45164e-13	up	582	585	983	1707	1538
PITG_07598	4.48381	2.305e-14	2.46927e-13	up	7	3	101	162	127
PITG_20096	-2.86044	2.45274e-14	2.62351e-13	down	271	269	34	40	53
PITG_04325	-1.40007	2.58414e-14	2.76195e-13	down	452	607	147	317	249
PITG_18959	2.18554	2.79897e-14	2.98472e-13	up	193	121	584	1134	836
PITG_03721	-2.11801	2.9517e-14	3.14279e-13	down	662	1040	120	325	264
PITG_01598	-1.09386	3.02852e-14	3.22212e-13	down	713	882	294	619	415
PITG_00232	1.10438	3.27322e-14	3.47982e-13	up	295	302	461	1072	779
PITG_09479	3.5669	3.54654e-14	3.75895e-13	up	8	13	116	168	141
MSTRG.2218.1	4.57629	3.71638e-14	3.93301e-13	up	6	3	72	172	145
MSTRG.2965.2	2.9366	3.78239e-14	3.99983e-13	up	22	47	221	346	337
PITG_10860	1.76533	3.90958e-14	4.13121e-13	up	163	165	351	979	717
PITG_05597	1.5855	4.54275e-14	4.78942e-13	up	91	108	223	513	336
PITG_00362	-9.79138	4.66076e-14	4.91014e-13	down	145	141	0	0	0
MSTRG.18219.5	-3.4017	4.71972e-14	4.9685e-13	down	115	115	11	16	11
PITG_14574	11.2956	4.85489e-14	5.10695e-13	up	0	0	466	490	577
PITG_03662	-2.54881	5.09778e-14	5.35841e-13	down	427	398	70	116	60
MSTRG.21796.4	10.9996	5.23022e-14	5.4935e-13	up	0	0	289	531	507
PITG_10186	1.33189	5.47155e-14	5.72976e-13	up	210	260	512	912	643
PITG_15564	1.02469	5.82069e-14	6.09081e-13	up	562	696	999	2164	1401
PITG_00998	11.5351	6.04619e-14	6.32204e-13	up	0	0	638	486	616
PITG_21577	-4.12272	6.17726e-14	6.45426e-13	down	105	182	5	11	13
PITG_03841	1.38753	6.66209e-14	6.95044e-13	up	489	446	1089	1689	1459
PITG_05893	8.0926	6.70641e-14	6.99146e-13	up	0	2	256	332	334
PITG_22968	2.1091	6.77875e-14	7.06162e-13	up	76	125	382	589	513
PITG_09484	6.20451	6.99752e-14	7.27867e-13	up	11	0	331	635	512
PITG_14616	1.1071	7.19363e-14	7.4771e-13	up	223	286	414	850	680
PITG_20728	-2.94883	7.85861e-14	8.14406e-13	down	976	842	72	272	105
PITG_00384	-3.08069	8.15761e-14	8.44766e-13	down	357	452	24	67	82
PITG_15519	-1.86653	8.17282e-14	8.45714e-13	down	655	639	140	332	170
PITG_09047	10.8781	8.67111e-14	8.95951e-13	up	0	0	292	504	415
PITG_03827	-1.29815	8.76105e-14	9.04575e-13	down	897	949	258	676	433
PITG_18797	-1.61133	9.15262e-14	9.44307e-13	down	818	1091	286	477	318
PITG_11497	1.15631	9.1808e-14	9.46516e-13	up	1473	1292	2690	4580	3514
PITG_06976	10.8539	9.20467e-14	9.48278e-13	up	0	0	258	567	395
PITG_12258	-1.7112	9.3032e-14	9.57722e-13	down	278	277	75	125	97
PITG_16483	-2.13535	1.07546e-13	1.10551e-12	down	437	610	105	205	109
PITG_11421	2.89999	1.08796e-13	1.11671e-12	up	21	26	146	212	245
PITG_05452	-1.43256	1.09031e-13	1.1183e-12	down	260	299	82	158	126
PITG_11856	10.8586	1.24636e-13	1.27463e-12	up	0	0	236	611	398
PITG_11364	1.666	1.27756e-13	1.30558e-12	up	78	91	187	457	324
PITG_10750	1.57393	1.28316e-13	1.30914e-12	up	704	1214	2274	4298	3386
PITG_03516	10.8945	1.28444e-13	1.30914e-12	up	0	0	276	458	488
PITG_03024	1.4935	1.33106e-13	1.35529e-12	up	85	92	197	404	285
PITG_09286	1.02935	1.34301e-13	1.36647e-12	up	613	548	952	1803	1442
PITG_11682	2.13158	1.45488e-13	1.47815e-12	up	34	48	127	286	229
MSTRG.19880.1	1.51078	1.52972e-13	1.55305e-12	up	128	174	364	612	518
PITG_06181	10.7487	1.54165e-13	1.56289e-12	up	0	0	248	483	390
PITG_08968	-1.84819	1.64831e-13	1.66981e-12	down	924	804	224	307	293
PITG_10056	5.30916	1.68487e-13	1.70561e-12	up	2	3	77	153	121
PITG_07898	10.7438	1.75457e-13	1.77489e-12	up	0	0	252	459	399
MSTRG.5862.1	-2.01443	1.77717e-13	1.79644e-12	down	175	216	36	71	64
PITG_00896	1.39107	1.79918e-13	1.81591e-12	up	416	580	1159	1856	1479
MSTRG.7889.1	-3.50099	1.80032e-13	1.81591e-12	down	93	129	9	13	12
PITG_13615	1.40431	1.86322e-13	1.87664e-12	up	145	136	271	580	480
PITG_18428	4.19211	1.9253e-13	1.93498e-12	up	3	11	114	177	146
PITG_10254	1.29429	1.95582e-13	1.96284e-12	up	129	148	283	508	401
PITG_22435	10.8191	1.99357e-13	1.9981e-12	up	0	0	234	467	480
MSTRG.22924.5	10.7123	1.99381e-13	1.9981e-12	up	0	0	256	464	365
PITG_02050	1.70744	2.0411e-13	2.04402e-12	up	1626	2286	6132	7680	7556
PITG_16190	-2.19807	2.08472e-13	2.08622e-12	down	179	184	26	62	54
PITG_08845	3.05383	2.34758e-13	2.34423e-12	up	14	32	158	259	240
PITG_08538	-2.08575	2.35445e-13	2.3489e-12	down	303	405	71	104	112
MSTRG.24999.1	10.6945	2.35562e-13	2.3489e-12	up	0	0	229	455	398
PITG_01034	2.00005	2.37457e-13	2.36611e-12	up	166	110	442	859	671
MSTRG.4808.1	-2.31019	2.46194e-13	2.45142e-12	down	154	207	27	63	40
PITG_09067	-1.27428	2.49394e-13	2.48152e-12	down	1695	1389	494	1015	774
PITG_12632	1.51833	2.56186e-13	2.54547e-12	up	398	336	945	1600	1132
PITG_16043	-1.19987	2.67133e-13	2.64672e-12	down	2666	2396	892	1522	1452
PITG_08755	-1.78526	2.67515e-13	2.64863e-12	down	305	369	75	176	100
PITG_00233	2.66159	2.68612e-13	2.65761e-12	up	63	46	335	420	417
MSTRG.21477.1	-1.70603	2.74133e-13	2.71031e-12	down	252	266	71	119	88
MSTRG.9155.1	1.44073	2.80839e-13	2.77452e-12	up	84	95	194	376	289
MSTRG.23203.1	-2.01845	2.81025e-13	2.77452e-12	down	207	283	53	86	71
PITG_07046	1.30005	3.14796e-13	3.09919e-12	up	2043	1591	3795	6638	5325
PITG_00284	-10.0378	3.46515e-13	3.40906e-12	down	214	121	0	0	0
PITG_14413	1.04923	3.49284e-13	3.43389e-12	up	499	463	838	1503	1161
PITG_14091	2.01534	3.58944e-13	3.52638e-12	up	43	48	150	309	195
MSTRG.11058.1	-2.31925	4.19518e-13	4.10705e-12	down	213	224	44	62	45
MSTRG.9027.1	-1.81487	4.33232e-13	4.23833e-12	down	301	419	68	167	132
PITG_05395	-1.11604	4.49098e-13	4.38742e-12	down	877	890	355	581	485
PITG_00591	-2.83858	4.60244e-13	4.49316e-12	down	1070	1203	121	151	271
PITG_07553	-2.18357	4.69769e-13	4.58295e-12	down	359	521	62	185	107
PITG_18899	10.6987	5.09997e-13	4.96847e-12	up	0	0	182	538	408
PITG_12339	10.6085	5.21267e-13	5.07473e-12	up	0	0	220	517	300
MSTRG.10073.1	3.08782	5.58869e-13	5.42568e-12	up	11	14	71	177	136
PITG_14613	1.0034	5.68305e-13	5.51347e-12	up	221	268	393	758	579
PITG_02362	10.6338	5.86814e-13	5.68908e-12	up	0	0	205	406	427
PITG_06186	10.7233	5.96511e-13	5.77908e-12	up	0	0	290	359	402
PITG_15616	-3.04241	6.08477e-13	5.88686e-12	down	247	530	40	62	59
MSTRG.14294.1	-3.24459	6.13122e-13	5.92559e-12	down	116	124	8	17	20
PITG_14215	-1.75798	6.13328e-13	5.92559e-12	down	267	335	80	123	105
PITG_13686	-1.18647	6.31702e-13	6.09468e-12	down	428	542	163	323	267
PITG_02230	10.5327	6.35671e-13	6.12874e-12	up	0	0	231	381	337
MSTRG.17400.1	10.5482	6.59265e-13	6.3492e-12	up	0	1	667	806	1054
PITG_14893	-4.43313	6.59445e-13	6.3492e-12	down	197	189	13	8	8
MSTRG.21099.1	-2.86836	6.68324e-13	6.43027e-12	down	98	125	12	24	18
PITG_14051	10.5706	6.73747e-13	6.47798e-12	up	0	0	181	465	372
MSTRG.809.1	-2.66033	6.9625e-13	6.68975e-12	down	174	226	17	53	45
PITG_03954	-1.32481	7.95904e-13	7.62105e-12	down	427	410	128	281	190
PITG_15239	-3.22845	8.10746e-13	7.75786e-12	down	133	170	17	26	13
PITG_03904	-1.72797	8.2851e-13	7.92241e-12	down	320	459	98	188	127
PITG_11447	1.5595	8.42051e-13	8.0409e-12	up	5545	8177	19018	24661	24163
PITG_04900	-1.00413	9.00508e-13	8.58738e-12	down	3962	5129	1540	3821	2827
PITG_04885	10.5199	9.34538e-13	8.89975e-12	up	0	0	220	478	269
PITG_16608	3.44204	9.35463e-13	8.9025e-12	up	34	13	192	422	317
PITG_12436	3.44945	9.68308e-13	9.20881e-12	up	6	11	73	151	105
PITG_10643	-1.63733	1.00661e-12	9.56658e-12	down	427	644	125	273	213
PITG_11298	-1.50603	1.06571e-12	1.01145e-11	down	231	266	73	133	102
PITG_12394	8.03647	1.21258e-12	1.1485e-11	up	2	0	267	255	347
PITG_05892	10.4567	1.23155e-12	1.16568e-11	up	0	0	221	339	334
PITG_01269	-1.81118	1.36358e-12	1.2889e-11	down	199	270	51	108	78
PITG_05091	-7.20606	1.49247e-12	1.40693e-11	down	260	206	4	1	0
PITG_19229	-7.20606	1.49247e-12	1.40693e-11	down	260	206	4	1	0
PITG_13266	1.24472	1.51722e-12	1.42833e-11	up	115	132	235	453	346
PITG_03697	1.30452	1.6752e-12	1.576e-11	up	121	146	238	544	400
PITG_06781	-1.2628	1.74197e-12	1.63551e-11	down	383	397	114	266	204
PITG_01860	-2.40808	1.796e-12	1.68511e-11	down	463	383	83	102	86
PITG_01020	-3.66273	1.82017e-12	1.70664e-11	down	149	174	5	28	15
PITG_08431	-1.36156	1.83699e-12	1.72126e-11	down	341	376	95	230	177
PITG_23131	-4.20775	2.02111e-12	1.89124e-11	down	174	251	16	11	10
PITG_03899	6.86427	2.22048e-12	2.07502e-11	up	6	0	419	266	445
PITG_05533	8.46151	2.3135e-12	2.1605e-11	up	0	9	1450	1625	2035
PITG_11473	-1.56795	2.31733e-12	2.16119e-11	down	985	770	245	482	329
PITG_14645	-6.55138	2.3898e-12	2.22433e-11	down	123	86	1	2	1
PITG_22592	-6.55138	2.3898e-12	2.22433e-11	down	123	86	1	2	1
PITG_18592	-6.55138	2.3898e-12	2.22433e-11	down	123	86	1	2	1
PITG_03246	-10.7754	2.39528e-12	2.22794e-11	down	439	111	0	0	0
PITG_12042	-1.57141	2.48244e-12	2.30748e-11	down	414	483	106	214	215
PITG_01845	10.6172	2.52876e-12	2.34898e-11	up	0	0	245	579	221
PITG_07154	-2.43137	2.58429e-12	2.39896e-11	down	538	413	87	141	80
PITG_02779	6.26212	2.59937e-12	2.41136e-11	up	2	1	95	163	145
PITG_19507	1.50004	2.63254e-12	2.44052e-11	up	115	112	268	449	405
PITG_18343	-3.09872	2.64136e-12	2.44707e-11	down	180	220	15	27	40
PITG_07076	1.9041	2.68752e-12	2.48818e-11	up	65	104	274	458	361
PITG_13948	10.3839	2.72504e-12	2.52124e-11	up	0	0	234	382	235
PITG_15341	-2.02794	2.80732e-12	2.59565e-11	down	169	192	39	60	55
MSTRG.17212.1	10.2406	2.88175e-12	2.66272e-11	up	0	0	160	340	295
PITG_12028	1.46741	2.89437e-12	2.67261e-11	up	211	314	599	1010	905
PITG_06403	1.59658	2.90897e-12	2.68254e-11	up	587	427	1204	2197	2040
PITG_09644	-2.44507	3.0119e-12	2.77564e-11	down	121	140	17	35	33
MSTRG.20464.1	10.0455	3.02769e-12	2.78835e-11	up	0	1	393	928	586
MSTRG.2439.1	-2.54649	3.12805e-12	2.87888e-11	down	133	121	16	36	26
PITG_12798	-1.14454	3.19821e-12	2.94151e-11	down	625	607	203	476	326
MSTRG.3254.2	2.57618	3.24383e-12	2.97955e-11	up	35	56	161	515	326
PITG_05629	2.32749	3.35536e-12	3.07795e-11	up	328	195	1249	1711	1563
PITG_11127	11.5433	3.41675e-12	3.13221e-11	up	0	0	760	258	613
PITG_08495	1.32129	3.88821e-12	3.55974e-11	up	533	458	859	2183	1486
PITG_02021	-1.43643	4.36778e-12	3.99356e-11	down	1457	1339	463	669	648
MSTRG.24067.1	-1.56898	4.46349e-12	4.0784e-11	down	246	249	67	120	107
PITG_01242	1.29529	4.96758e-12	4.53012e-11	up	494	419	982	1641	1294
PITG_03232	2.51091	5.12531e-12	4.66787e-11	up	121	254	1045	1429	1094
PITG_05103	2.01188	5.36454e-12	4.87939e-11	up	45	50	172	261	228
MSTRG.3596.1	9.88926	5.40863e-12	4.9131e-11	up	0	1	363	728	592
PITG_03725	2.88334	5.48475e-12	4.97578e-11	up	67	33	249	670	452
PITG_08482	10.2677	5.52843e-12	5.01216e-11	up	0	0	207	270	294
PITG_22964	5.85454	5.77617e-12	5.23337e-11	up	0	13	283	553	453
PITG_01164	-1.59483	5.91902e-12	5.35932e-11	down	1730	1269	364	857	587
PITG_18110	-2.61439	6.17892e-12	5.58741e-11	down	264	197	24	71	44
PITG_21114	1.51913	6.72942e-12	6.0695e-11	up	262	233	623	938	893
PITG_03070	-3.31771	6.9175e-12	6.23512e-11	down	680	405	41	120	43
PITG_02257	-3.7933	7.16762e-12	6.4564e-11	down	121	203	7	26	10
PITG_08842	10.1355	7.26305e-12	6.53394e-11	up	0	0	190	275	245
PITG_08142	-1.29076	7.31706e-12	6.57521e-11	down	1201	1438	369	1001	599
MSTRG.1102.2	-2.58187	7.31833e-12	6.57521e-11	down	118	177	20	35	31
PITG_03500	10.1716	7.67129e-12	6.88348e-11	up	0	0	189	360	199
PITG_17040	-2.41929	7.76344e-12	6.9617e-11	down	277	432	62	109	59
PITG_06000	1.12005	7.81453e-12	7.00302e-11	up	219	209	379	746	526
PITG_16200	-1.92567	7.89826e-12	7.07352e-11	down	333	336	79	108	116
MSTRG.8240.1	7.34305	8.09909e-12	7.2441e-11	up	0	2	126	219	222
PITG_16912	-10.4128	8.16183e-12	7.29555e-11	down	123	766	1	0	0
PITG_19125	10.4485	8.1677e-12	7.29613e-11	up	0	0	271	250	320
PITG_17362	-10.3981	8.33795e-12	7.44345e-11	down	89	360	0	0	0
MSTRG.18876.1	2.24602	8.48091e-12	7.56625e-11	up	30	55	163	294	245
PITG_22575	-1.35327	8.57809e-12	7.64807e-11	down	436	599	144	323	255
PITG_09954	-1.07899	8.64569e-12	7.70334e-11	down	1384	1980	631	1258	916
MSTRG.6411.4	-2.55572	8.65111e-12	7.70334e-11	down	418	376	72	75	79
PITG_09672	-1.56278	8.8517e-12	7.87193e-11	down	310	300	70	177	127
MSTRG.5079.1	-2.41001	9.02206e-12	8.01344e-11	down	265	252	37	58	75
PITG_21334	-1.22454	9.18881e-12	8.15617e-11	down	1011	1320	385	876	524
PITG_16381	2.66799	9.36829e-12	8.30493e-11	up	24	47	207	295	262
PITG_09230	-3.0768	9.59399e-12	8.49962e-11	down	137	116	14	18	20
PITG_00659	-10.0128	9.70484e-12	8.59238e-11	down	232	95	0	0	0
PITG_13037	-6.90641	1.11621e-11	9.85138e-11	down	88	114	0	1	2
PITG_14237	-2.64976	1.14077e-11	1.00555e-10	down	242	217	34	66	30
PITG_02041	9.95246	1.176e-11	1.03464e-10	up	0	0	153	279	209
PITG_08009	-7.88446	1.18218e-11	1.03942e-10	down	112	150	0	2	0
PITG_13281	-9.2291	1.21699e-11	1.06869e-10	down	85	110	0	0	0
PITG_16853	-1.31503	1.23142e-11	1.08068e-10	down	251	302	88	173	132
PITG_17127	2.72237	1.27953e-11	1.12079e-10	up	461	202	2057	3284	2364
PITG_17799	4.49351	1.29977e-11	1.1371e-10	up	3	4	69	109	95
PITG_16923	9.94629	1.30161e-11	1.138e-10	up	0	0	137	267	239
MSTRG.6024.3	10.1653	1.30493e-11	1.14018e-10	up	0	0	198	237	277
PITG_06129	10.1599	1.33811e-11	1.16772e-10	up	0	0	216	259	230
PITG_21396	10.237	1.34441e-11	1.17248e-10	up	0	0	172	242	351
PITG_05668	3.1251	1.43252e-11	1.24776e-10	up	12	34	165	309	222
PITG_16688	1.15696	1.4624e-11	1.273e-10	up	218	220	343	781	632
PITG_12506	1.17261	1.51386e-11	1.31697e-10	up	205	199	323	743	574
PITG_02685	-1.76921	1.52815e-11	1.32858e-10	down	294	327	69	169	91
PITG_06346	3.44477	1.53927e-11	1.33741e-10	up	10	8	66	141	144
MSTRG.26976.1	-1.75357	1.55246e-11	1.34804e-10	down	197	234	42	106	82
PITG_02085	1.42482	1.61245e-11	1.39752e-10	up	744	714	1879	2604	2191
PITG_21401	9.88158	1.61391e-11	1.39793e-10	up	0	0	139	278	199
PITG_15707	-3.73508	1.6707e-11	1.44621e-10	down	162	131	14	13	10
PITG_10055	-9.31976	1.69848e-11	1.46935e-10	down	117	88	0	0	0
PITG_02455	1.95615	1.70035e-11	1.47007e-10	up	48	80	202	353	308
PITG_04116	-2.82452	1.72171e-11	1.48669e-10	down	135	127	14	23	28
PITG_13626	1.6044	1.73536e-11	1.49755e-10	up	91	84	190	465	310
PITG_14968	-1.9287	1.75706e-11	1.51534e-10	down	913	696	204	287	237
PITG_07152	11.1193	1.75836e-11	1.51552e-10	up	0	0	619	283	307
PITG_12882	1.19628	1.85173e-11	1.59012e-10	up	339	459	627	1537	1132
PITG_00746	10.586	1.9188e-11	1.6467e-10	up	0	0	284	557	156
PITG_06861	-2.82199	1.92451e-11	1.6506e-10	down	161	154	13	31	36
PITG_11446	1.65364	1.93952e-11	1.66245e-10	up	287	205	607	1320	868
PITG_14431	7.28552	1.98368e-11	1.69718e-10	up	2	0	105	299	172
PITG_04263	-3.02708	2.17714e-11	1.85928e-10	down	189	417	24	59	49
PITG_08890	9.8451	2.19845e-11	1.87404e-10	up	0	0	133	286	186
PITG_19024	1.96996	2.21422e-11	1.88634e-10	up	531	424	1496	2150	2841
PITG_18863	9.82204	2.23304e-11	1.90121e-10	up	0	0	137	260	191
PITG_17541	10.0383	2.28228e-11	1.94077e-10	up	0	0	108	348	263
PITG_14214	3.01226	2.32353e-11	1.97465e-10	up	14	21	122	253	125
PITG_13426	9.84447	2.36342e-11	2.00611e-10	up	0	0	120	259	226
PITG_19766	1.33755	2.49682e-11	2.11421e-10	up	461	421	1019	1527	1298
PITG_09891	-1.57031	2.79464e-11	2.35782e-10	down	364	488	109	255	150
PITG_00201	1.47915	2.82366e-11	2.38087e-10	up	174	275	491	907	788
MSTRG.3478.1	-2.75422	3.1043e-11	2.61592e-10	down	135	151	11	34	32
PITG_02289	1.16912	3.33317e-11	2.8054e-10	up	454	663	1054	1879	1437
PITG_06238	1.42752	3.3963e-11	2.85682e-10	up	84	111	192	434	312
PITG_15477	1.65468	3.44889e-11	2.89931e-10	up	122	206	376	811	643
PITG_15335	-1.59733	3.65581e-11	3.06772e-10	down	279	394	80	169	145
PITG_16968	2.70008	3.66785e-11	3.07598e-10	up	50	37	277	317	359
PITG_05746	-2.77068	3.73667e-11	3.13181e-10	down	220	473	44	72	58
PITG_17363	2.29913	3.74306e-11	3.13529e-10	up	58	50	264	390	259
PITG_11909	-2.17066	3.74789e-11	3.13745e-10	down	197	227	28	90	55
PITG_09352	1.38823	3.86307e-11	3.23e-10	up	233	195	394	951	691
PITG_00259	7.28563	3.92597e-11	3.28064e-10	up	2	0	144	182	205
PITG_21214	1.27058	4.02678e-11	3.36287e-10	up	294	332	688	1136	794
PITG_15063	-1.63261	4.11847e-11	3.43328e-10	down	447	633	111	286	231
MSTRG.3637.1	-3.50055	4.1241e-11	3.43593e-10	down	76	103	5	11	12
MSTRG.23232.1	-3.51799	4.16077e-11	3.46442e-10	down	308	366	32	54	16
PITG_06267	-1.00993	4.22086e-11	3.51027e-10	down	750	834	281	689	451
PITG_02648	9.85809	4.53032e-11	3.75869e-10	up	0	0	145	203	238
PITG_16927	-3.74057	4.58607e-11	3.80268e-10	down	1529	1543	31	257	168
PITG_01038	9.87401	4.78194e-11	3.95571e-10	up	0	0	142	202	250
PITG_02474	-2.55891	4.87353e-11	4.02196e-10	down	116	109	16	32	20
PITG_19387	9.68351	5.31598e-11	4.38192e-10	up	0	0	132	229	168
PITG_08178	-2.85113	5.3364e-11	4.39616e-10	down	353	268	39	44	64
PITG_09473	-1.00146	5.34437e-11	4.40013e-10	down	542	694	230	504	366
PITG_03083	-1.7283	5.38065e-11	4.4274e-10	down	183	179	46	84	63
MSTRG.3850.1	-2.62216	5.49872e-11	4.51923e-10	down	304	303	54	53	57
MSTRG.23806.1	-9.04481	5.50792e-11	4.52413e-10	down	81	90	0	0	0
PITG_10555	1.20311	5.69936e-11	4.67314e-10	up	190	167	331	628	497
PITG_12153	-5.77698	6.34344e-11	5.18604e-10	down	8810	9453	199	65	245
PITG_02262	7.35495	6.41895e-11	5.24164e-10	up	0	2	145	173	232
PITG_15896	1.12424	6.49421e-11	5.3e-10	up	270	364	575	990	839
PITG_19015	-1.52924	6.64792e-11	5.41912e-10	down	458	395	125	206	187
MSTRG.5414.24	9.66472	6.80143e-11	5.5378e-10	up	0	0	112	209	206
PITG_01130	-3.12058	6.92794e-11	5.63752e-10	down	283	610	26	101	63
PITG_03646	1.22648	6.99543e-11	5.68913e-10	up	132	134	223	507	388
PITG_01156	-1.22559	7.12485e-11	5.79101e-10	down	556	587	220	375	259
MSTRG.26559.1	-3.2836	7.49549e-11	6.08166e-10	down	83	106	7	19	9
MSTRG.7641.1	-2.79008	7.88263e-11	6.39206e-10	down	154	132	11	36	29
PITG_05288	-1.63304	8.11384e-11	6.57193e-10	down	255	290	65	160	92
PITG_06518	2.00774	8.29113e-11	6.71164e-10	up	75	117	321	476	524
MSTRG.17215.1	1.76519	8.31191e-11	6.72457e-10	up	45	66	137	296	238
PITG_21295	9.94773	8.84944e-11	7.13056e-10	up	0	0	169	341	134
PITG_21598	1.47006	8.85774e-11	7.13314e-10	up	73	99	197	365	274
PITG_03015	-1.87339	9.05144e-11	7.28073e-10	down	352	533	97	155	165
PITG_08753	-8.99315	9.1125e-11	7.32563e-10	down	78	87	0	0	0
PITG_13372	-1.11375	9.96659e-11	7.98928e-10	down	1835	2667	735	1743	1252
PITG_14599	10.183	1.02575e-10	8.21302e-10	up	0	0	253	179	246
PITG_00126	2.70654	1.07386e-10	8.59332e-10	up	14	21	72	195	148
MSTRG.14653.2	9.54949	1.08989e-10	8.7166e-10	up	0	0	120	194	165
PITG_11546	1.00656	1.11322e-10	8.88288e-10	up	214	215	328	715	500
PITG_13024	-9.1331	1.12237e-10	8.94566e-10	down	104	76	0	0	0
MSTRG.9018.1	-1.53408	1.13451e-10	9.0373e-10	down	197	198	53	104	85
PITG_10292	-3.14406	1.1496e-10	9.15232e-10	down	1251	2412	201	159	307
PITG_03357	-1.96926	1.15529e-10	9.19169e-10	down	767	529	111	295	204
MSTRG.26492.16	-3.32639	1.24361e-10	9.87825e-10	down	117	185	17	22	12
PITG_13805	9.66659	1.26802e-10	1.00664e-09	up	0	0	111	186	226
PITG_10166	1.71811	1.27351e-10	1.01042e-09	up	195	164	437	786	865
PITG_08109	-9.05125	1.3336e-10	1.0575e-09	down	69	104	0	0	0
PITG_13771	9.69239	1.35375e-10	1.07287e-09	up	0	0	91	307	172
MSTRG.3943.1	9.52968	1.3662e-10	1.08213e-09	up	0	0	91	240	165
PITG_10514	1.02663	1.37251e-10	1.08651e-09	up	1796	1716	3265	5142	3971
PITG_04880	-1.38896	1.37599e-10	1.08864e-09	down	273	257	76	163	123
PITG_10924	2.01049	1.38288e-10	1.09348e-09	up	522	360	1144	3645	1915
MSTRG.5863.1	-2.252	1.41609e-10	1.11847e-09	down	114	134	19	37	36
MSTRG.16590.1	-1.59811	1.43456e-10	1.13242e-09	down	308	342	67	192	133
MSTRG.16181.8	-3.54638	1.46505e-10	1.15584e-09	down	242	194	24	18	19
PITG_12592	-1.02628	1.54107e-10	1.21444e-09	down	593	594	217	501	331
PITG_11613	9.6171	1.55469e-10	1.22448e-09	up	0	0	84	247	201
MSTRG.11511.1	-2.2813	1.62897e-10	1.28154e-09	down	136	151	21	56	30
MSTRG.28034.1	-3.94388	1.67659e-10	1.31752e-09	down	126	339	12	16	23
PITG_21336	-1.54988	1.73105e-10	1.35803e-09	down	716	728	241	359	248
MSTRG.22969.1	-1.54786	1.74093e-10	1.36502e-09	down	172	199	50	95	79
PITG_20046	1.21976	1.82945e-10	1.43282e-09	up	122	160	272	496	383
PITG_02139	-6.03908	1.89112e-10	1.47946e-09	down	333	287	7	9	0
PITG_16354	1.43031	1.92292e-10	1.50265e-09	up	130	149	279	522	524
MSTRG.14124.1	5.27716	1.94574e-10	1.51879e-09	up	2	2	70	122	79
PITG_07761	-2.0261	2.07123e-10	1.61584e-09	down	461	327	73	138	134
PITG_16920	-10.1682	2.12093e-10	1.65369e-09	down	289	72	0	0	0
PITG_23234T0	4.11899	2.19539e-10	1.71079e-09	up	2	7	68	109	92
PITG_10654	-2.41922	2.50817e-10	1.94693e-09	down	420	618	105	109	105
PITG_07816	5.3243	2.56298e-10	1.98727e-09	up	3	1	76	115	86
PITG_03084	-1.66173	2.56692e-10	1.98922e-09	down	194	214	45	115	73
MSTRG.9941.2	-1.11804	2.7007e-10	2.09174e-09	down	728	631	249	492	374
MSTRG.18951.3	-1.76157	2.84347e-10	2.19848e-09	down	690	780	132	311	337
MSTRG.3748.2	5.56322	2.90599e-10	2.24328e-09	up	0	4	91	128	100
MSTRG.25942.16	-1.67665	2.96925e-10	2.28958e-09	down	527	492	156	233	161
PITG_20768	-2.08082	3.09343e-10	2.38271e-09	down	218	207	44	89	46
PITG_10769	-2.60802	3.09933e-10	2.38594e-09	down	262	207	42	51	38
MSTRG.21352.1	-2.8282	3.12139e-10	2.4016e-09	down	132	146	19	35	15
PITG_02475	-1.37637	3.14119e-10	2.41551e-09	down	263	248	76	151	123
PITG_03144	9.64363	3.17576e-10	2.44074e-09	up	0	0	78	312	170
MSTRG.2181.1	-2.68902	3.29525e-10	2.53119e-09	down	271	312	21	70	75
PITG_06675	-1.10899	3.38706e-10	2.60028e-09	down	704	924	260	596	494
PITG_16315	-8.87037	3.59592e-10	2.75911e-09	down	67	85	0	0	0
PITG_00516	9.3764	3.60608e-10	2.76538e-09	up	0	0	90	165	176
PITG_08681	-8.92211	3.6932e-10	2.83064e-09	down	85	71	0	0	0
PITG_08999	1.86475	3.69702e-10	2.83202e-09	up	53	74	152	419	272
PITG_02613	1.98514	3.70213e-10	2.83438e-09	up	67	99	245	418	480
MSTRG.6172.1	5.2754	3.83181e-10	2.93205e-09	up	2	2	75	107	83
PITG_07564	2.03837	3.9111e-10	2.98574e-09	up	122	260	607	1297	858
MSTRG.8020.1	5.96739	3.9116e-10	2.98574e-09	up	3	0	63	180	105
MSTRG.12177.1	5.96739	3.9116e-10	2.98574e-09	up	3	0	63	180	105
PITG_22340	-1.89566	3.91265e-10	2.98574e-09	down	211	178	44	85	57
PITG_22947	-2.14716	4.08685e-10	3.11019e-09	down	264	259	49	68	87
PITG_22672	1.57708	4.09977e-10	3.11832e-09	up	315	457	693	2043	1487
PITG_06718	-3.22422	4.11653e-10	3.12937e-09	down	234	205	16	23	43
PITG_01031	2.0662	4.1866e-10	3.18091e-09	up	206	463	988	2129	1814
PITG_00874	9.23479	4.31821e-10	3.27912e-09	up	0	0	87	167	138
PITG_17113	9.41354	4.38177e-10	3.32558e-09	up	0	0	111	147	170
PITG_13449	2.42506	4.49025e-10	3.40421e-09	up	32	64	198	470	253
PITG_01186	-1.88753	4.54859e-10	3.44471e-09	down	1137	2299	367	770	494
PITG_15301	2.23416	4.72534e-10	3.57469e-09	up	57	129	333	685	516
PITG_13328	-4.11585	4.90795e-10	3.71083e-09	down	67	74	4	4	6
PITG_03525	9.39301	4.92985e-10	3.72537e-09	up	0	0	71	221	166
PITG_17943	2.24581	4.96011e-10	3.74621e-09	up	26	35	94	220	205
PITG_17841	-8.91069	5.3158e-10	4.00188e-09	down	62	95	0	0	0
PITG_02136	1.75969	5.33454e-10	4.01383e-09	up	49	60	124	324	222
PITG_08841	3.42682	5.39639e-10	4.05818e-09	up	14	51	306	420	440
PITG_18164	1.11565	5.53615e-10	4.16105e-09	up	174	189	273	651	494
PITG_09620	9.47624	5.54823e-10	4.16788e-09	up	0	0	70	211	202
PITG_11985	-2.62436	5.57239e-10	4.18378e-09	down	120	98	15	29	19
MSTRG.19112.2	9.23576	5.67633e-10	4.25953e-09	up	0	0	86	196	117
PITG_21708	-2.20413	5.7436e-10	4.3077e-09	down	117	115	20	43	27
PITG_01196	-3.30959	5.81672e-10	4.35553e-09	down	111	128	13	21	8
PITG_12521	1.43789	5.83838e-10	4.36941e-09	up	404	294	788	1381	1168
PITG_08577	1.40394	6.03447e-10	4.51375e-09	up	90	85	165	376	292
PITG_14567	-2.8445	6.19563e-10	4.62686e-09	down	625	1905	132	252	224
PITG_05169	1.21413	6.26747e-10	4.67801e-09	up	137	141	226	545	394
PITG_08574	9.20357	6.29127e-10	4.69327e-09	up	0	0	82	154	147
PITG_12827	-2.83832	6.35317e-10	4.73692e-09	down	250	524	46	59	77
MSTRG.5812.1	-2.50597	6.50939e-10	4.84823e-09	down	104	156	20	30	29
PITG_01655	-2.53318	6.82166e-10	5.0727e-09	down	192	182	22	39	53
MSTRG.12453.1	5.29456	6.97346e-10	5.18283e-09	up	2	2	53	157	80
MSTRG.27848.1	2.29868	7.07734e-10	5.25165e-09	up	20	22	70	166	136
PITG_18079	9.21704	7.11757e-10	5.2787e-09	up	0	0	76	202	122
PITG_14211	9.13231	7.31051e-10	5.41605e-09	up	0	0	81	169	118
MSTRG.7377.3	8.88144	7.72324e-10	5.71274e-09	up	0	1	196	354	278
PITG_01504	1.36316	8.03358e-10	5.93602e-09	up	549	955	1520	3022	2241
PITG_19862	-3.87362	8.04134e-10	5.93861e-09	down	82	184	7	10	14
PITG_15342	1.57113	8.25154e-10	6.09063e-09	up	61	57	148	266	203
PITG_18291	-1.66629	8.53037e-10	6.2898e-09	down	280	416	73	174	145
PITG_20303	-2.96938	8.59824e-10	6.3365e-09	down	125	123	15	16	23
PITG_19249	-1.43627	8.82654e-10	6.50132e-09	down	179	197	57	105	83
PITG_06851	9.14565	8.83363e-10	6.50311e-09	up	0	0	94	149	118
PITG_06007	-1.00497	8.90356e-10	6.55115e-09	down	404	437	154	317	274
PITG_06047	-1.7493	9.10642e-10	6.69337e-09	down	509	708	109	276	267
PITG_00119	1.38384	9.34293e-10	6.85999e-09	up	102	98	189	454	301
PITG_04141	2.08327	9.40194e-10	6.89969e-09	up	34	36	93	256	193
PITG_09351	1.21818	9.44796e-10	6.92982e-09	up	167	144	270	577	450
PITG_15552	3.58267	9.57684e-10	7.02068e-09	up	246	819	5703	7468	7930
PITG_15619	-1.21739	9.70453e-10	7.10683e-09	down	802	697	268	536	345
PITG_10835	-2.53241	9.96508e-10	7.29381e-09	down	121	110	13	38	22
PITG_08869	-1.82461	1.00096e-09	7.32254e-09	down	272	221	48	109	94
PITG_22020	9.93853	1.01158e-09	7.39253e-09	up	0	0	56	399	258
MSTRG.1223.1	-1.91605	1.02944e-09	7.5191e-09	down	175	164	42	67	48
MSTRG.9405.6	9.63052	1.04804e-09	7.63903e-09	up	0	0	82	161	276
PITG_08843	3.56976	1.06792e-09	7.77173e-09	up	14	61	351	559	596
PITG_21638	9.63705	1.10735e-09	8.04611e-09	up	0	0	62	227	258
PITG_02576	1.03364	1.15394e-09	8.37163e-09	up	344	367	502	1283	862
PITG_08806	-1.6131	1.17561e-09	8.51996e-09	down	212	242	51	108	105
PITG_05579	2.46933	1.22772e-09	8.88385e-09	up	116	71	524	818	457
PITG_18069	2.92946	1.26775e-09	9.164e-09	up	23	73	260	592	437
PITG_13497	6.11247	1.26988e-09	9.17466e-09	up	0	11	367	281	545
PITG_01527	1.06391	1.30509e-09	9.4193e-09	up	431	370	606	1344	1067
PITG_09851	1.73982	1.38413e-09	9.97945e-09	up	84	62	180	372	322
PITG_04683	5.44772	1.39172e-09	1.0029e-08	up	4	0	55	140	126
MSTRG.3606.1	-1.85446	1.44057e-09	1.03757e-08	down	442	805	119	266	226
PITG_02472	5.60002	1.53324e-09	1.10374e-08	up	0	4	63	200	94
PITG_14680	1.63293	1.64249e-09	1.17935e-08	up	114	116	221	574	504
PITG_18706	1.04915	1.68551e-09	1.20962e-08	up	15195	12947	26981	40420	33043
PITG_14669	1.54925	1.69372e-09	1.21426e-08	up	129	205	407	806	504
PITG_08496	9.52654	1.73003e-09	1.23966e-08	up	0	0	56	296	175
PITG_11374	-3.97949	1.79254e-09	1.28248e-08	down	58	64	2	7	5
PITG_10378	-3.28036	1.88678e-09	1.34853e-08	down	174	231	27	25	16
PITG_17937	8.96326	1.8964e-09	1.35471e-08	up	0	0	80	138	103
PITG_15686	-2.11245	1.91361e-09	1.3663e-08	down	443	451	56	154	167
PITG_14016	-3.77764	1.95381e-09	1.3943e-08	down	53	72	4	7	5
PITG_15254	-2.17689	1.95892e-09	1.39723e-08	down	223	302	33	86	90
PITG_04646	1.27828	2.10726e-09	1.49921e-08	up	328	286	498	1316	917
PITG_07663	-3.3973	2.11717e-09	1.50549e-08	down	269	882	51	62	67
PITG_09296	-1.4173	2.18882e-09	1.55407e-08	down	2037	1798	707	999	751
MSTRG.16252.1	-3.0682	2.21503e-09	1.57189e-08	down	179	177	13	50	17
PITG_14536	2.18478	2.30349e-09	1.63135e-08	up	43	27	116	260	200
PITG_09173	-8.74704	2.36202e-09	1.67026e-08	down	77	61	0	0	0
PITG_04590	1.41585	2.37335e-09	1.67658e-08	up	276	234	628	928	791
MSTRG.19351.3	-3.101	2.4709e-09	1.74373e-08	down	519	698	39	69	141
PITG_03663	-3.53592	2.54602e-09	1.79492e-08	down	285	315	32	42	13
PITG_18001	-1.41651	2.64391e-09	1.86112e-08	down	6574	7382	2578	4120	2290
MSTRG.2360.1	8.92597	2.65513e-09	1.8662e-08	up	0	0	59	150	116
PITG_07532	8.99452	2.66356e-09	1.87119e-08	up	0	0	69	123	138
MSTRG.13539.2	-2.34988	2.77689e-09	1.94982e-08	down	149	224	25	72	36
PITG_17471	-2.19591	2.8227e-09	1.97999e-08	down	148	224	35	70	38
PITG_12382	9.06135	2.85786e-09	2.00365e-08	up	0	0	97	154	88
PITG_23025	9.00209	2.878e-09	2.01575e-08	up	0	0	87	114	120
MSTRG.19595.1	5.58493	3.01826e-09	2.10977e-08	up	2	6	185	96	325
PITG_18118	-1.42039	3.02629e-09	2.11432e-08	down	192	220	60	110	101
PITG_06674	-1.25743	3.0915e-09	2.15772e-08	down	1261	1108	325	895	604
PITG_13781	-3.0079	3.16967e-09	2.21118e-08	down	142	228	10	47	29
MSTRG.23633.1	5.58667	3.22544e-09	2.2456e-08	up	0	3	60	102	88
PITG_16341	8.96233	3.24635e-09	2.25903e-08	up	0	0	61	130	137
MSTRG.7828.1	-2.34986	3.2511e-09	2.26121e-08	down	135	148	23	32	41
PITG_14570	-2.98673	3.27814e-09	2.27889e-08	down	140	204	17	21	36
PITG_09807	-3.37919	3.28024e-09	2.27921e-08	down	1121	1177	84	70	216
PITG_03045	-1.7058	3.28914e-09	2.28426e-08	down	199	196	55	97	61
PITG_02858	8.85352	3.47549e-09	2.41008e-08	up	0	0	65	120	115
PITG_15375	-4.36518	3.776e-09	2.61071e-08	down	155	900	17	39	33
MSTRG.1529.1	-1.78645	3.84684e-09	2.65575e-08	down	208	225	37	113	80
PITG_14225	-8.62198	3.88437e-09	2.68033e-08	down	56	72	0	0	0
PITG_15980	-3.43281	3.88665e-09	2.68058e-08	down	588	620	75	40	58
PITG_05717	-2.83348	3.93166e-09	2.71029e-08	down	65	80	8	16	12
PITG_06390	1.05653	3.98773e-09	2.74758e-08	up	308	350	508	1227	738
PITG_19790	-1.51965	3.99537e-09	2.75149e-08	down	216	214	51	116	102
PITG_04269	-1.62882	4.05933e-09	2.79416e-08	down	445	433	111	270	134
MSTRG.21789.1	-2.68413	4.08138e-09	2.80796e-08	down	745	895	62	314	120
PITG_05228	-1.25235	4.08751e-09	2.81079e-08	down	245	318	92	175	149
PITG_01337	1.70252	4.11601e-09	2.829e-08	up	901	684	2645	3214	2843
PITG_01051	-3.16303	4.22529e-09	2.90219e-08	down	90	84	5	20	11
PITG_01706	-9.89749	4.22666e-09	2.90219e-08	down	47	272	0	0	0
PITG_11048	-1.03031	4.23963e-09	2.90967e-08	down	362	415	148	322	209
PITG_00112	-8.74013	4.26696e-09	2.92556e-08	down	80	57	0	0	0
PITG_15611	-2.46595	4.29678e-09	2.94403e-08	down	130	111	17	41	21
PITG_17566	8.85713	4.29812e-09	2.94403e-08	up	0	0	54	143	114
PITG_04483	2.01347	4.31643e-09	2.95223e-08	up	311	164	733	1570	1180
PITG_00653	3.82052	4.35438e-09	2.97674e-08	up	3	16	116	184	155
MSTRG.5833.1	2.94188	4.36748e-09	2.98423e-08	up	10	13	86	111	102
PITG_11625	1.03443	4.38638e-09	2.99568e-08	up	1234	1181	2261	3341	2905
PITG_07145	2.30339	4.39218e-09	2.99818e-08	up	397	177	1079	2195	1865
PITG_18961	-8.97777	4.3978e-09	3.00055e-08	down	50	116	0	0	0
PITG_12031	8.78493	4.42833e-09	3.01991e-08	up	0	0	57	136	100
MSTRG.5280.1	-2.20531	4.4663e-09	3.04431e-08	down	509	375	90	107	130
PITG_06032	8.79174	4.52919e-09	3.08417e-08	up	0	0	56	132	106
PITG_09523	1.40656	4.65362e-09	3.16582e-08	up	166	125	301	596	480
PITG_09594	1.34402	4.69886e-09	3.19349e-08	up	96	87	189	338	291
MSTRG.27826.4	9.25604	4.72651e-09	3.21072e-08	up	0	0	49	244	142
PITG_19549	8.99507	4.83177e-09	3.27903e-08	up	0	0	97	109	107
PITG_10671	-2.48736	4.94353e-09	3.35325e-08	down	196	222	34	37	55
PITG_06046	1.47619	5.00121e-09	3.39073e-08	up	59	63	122	287	202
PITG_22856	1.30279	5.09005e-09	3.44929e-08	up	201	247	476	710	713
PITG_01513	-9.39107	5.33491e-09	3.61347e-08	down	48	175	0	0	0
MSTRG.5400.1	8.7159	5.55066e-09	3.75233e-08	up	0	0	60	117	97
PITG_22725	-2.91476	5.57865e-09	3.76943e-08	down	149	211	23	45	16
PITG_06234	2.29685	5.69256e-09	3.83898e-08	up	19	23	80	186	105
PITG_09346	-1.33601	5.77049e-09	3.88778e-08	down	2403	1785	706	1138	1060
PITG_02082	-2.0382	5.79167e-09	3.90017e-08	down	169	256	31	87	69
PITG_09218	-1.47915	5.95768e-09	4.0081e-08	down	204	191	51	113	90
PITG_09235	-2.11287	5.9948e-09	4.03113e-08	down	107	125	21	48	27
MSTRG.10530.1	5.63276	6.05654e-09	4.0707e-08	up	3	0	62	96	102
PITG_13794	4.20046	6.1803e-09	4.15188e-08	up	2	17	124	272	214
PITG_05340	1.44108	6.21067e-09	4.17028e-08	up	168	130	301	603	542
PITG_03233	1.07005	6.25874e-09	4.20054e-08	up	174	230	336	701	468
PITG_19667	9.26527	6.34195e-09	4.2523e-08	up	0	0	130	97	135
MSTRG.19747.1	6.42703	6.38466e-09	4.27684e-08	up	1	1	72	153	82
PITG_13671	-1.85542	6.57799e-09	4.40212e-08	down	209	209	34	93	83
PITG_03718	5.03127	6.60542e-09	4.41836e-08	up	6	0	73	178	112
PITG_15682	-3.14296	6.66477e-09	4.4538e-08	down	196	164	26	22	19
MSTRG.4213.1	-2.66129	6.68343e-09	4.46413e-08	down	71	85	11	17	15
PITG_18940	2.39464	6.78193e-09	4.5256e-08	up	101	48	336	590	467
PITG_08847	2.32786	6.93727e-09	4.62485e-08	up	32	55	190	251	297
MSTRG.8769.2	-1.15051	6.96074e-09	4.63828e-08	down	365	358	125	281	179
PITG_01871	9.23941	7.75498e-09	5.15769e-08	up	0	0	43	215	169
PITG_18947	-2.71736	7.77115e-09	5.16353e-08	down	79	73	9	17	15
MSTRG.27789.1	1.46057	7.90432e-09	5.24952e-08	up	65	62	126	275	225
PITG_10199	2.8326	7.92678e-09	5.26194e-08	up	45	153	472	1152	873
PITG_03368	1.52373	8.0098e-09	5.312e-08	up	66	70	137	349	224
PITG_11857	-1.3448	8.08548e-09	5.35711e-08	down	1759	1270	486	865	760
PITG_12378	8.74212	8.12405e-09	5.38012e-08	up	0	0	56	108	115
PITG_11560	-7.57728	8.30954e-09	5.50035e-08	down	140	75	0	0	2
PITG_02614	-1.26586	8.44016e-09	5.58417e-08	down	1920	1527	520	1035	1008
PITG_22254	5.53292	8.48499e-09	5.61117e-08	up	3	0	59	117	72
PITG_03442	1.42385	8.76707e-09	5.7895e-08	up	57	59	120	238	194
PITG_20105	1.16801	8.77364e-09	5.7911e-08	up	676	1124	1582	3121	2390
PITG_17955	-2.16106	8.86198e-09	5.84665e-08	down	168	196	37	73	34
MSTRG.1088.1	-2.74442	8.94964e-09	5.90088e-08	down	135	147	9	37	32
PITG_07720	5.25107	9.15867e-09	6.02898e-08	up	0	6	106	118	150
PITG_11875	1.71321	9.15992e-09	6.02898e-08	up	241	455	1004	1483	1381
PITG_20320	9.03008	9.41607e-09	6.19175e-08	up	0	0	79	91	156
PITG_08050	1.5545	9.52045e-09	6.25744e-08	up	80	123	252	405	371
PITG_02331	4.02179	9.63197e-09	6.32777e-08	up	2	7	50	141	75
PITG_03506	1.16392	9.69267e-09	6.36465e-08	up	292	410	667	1065	979
PITG_09110	2.13917	1.00259e-08	6.57729e-08	up	77	93	198	764	453
PITG_10333	3.37685	1.00903e-08	6.61334e-08	up	180	43	884	1967	1435
PITG_15604	5.17567	1.01248e-08	6.63274e-08	up	0	4	58	128	70
MSTRG.9194.1	8.60411	1.06993e-08	6.99658e-08	up	0	0	56	102	94
PITG_05081	-7.17055	1.07051e-08	6.99658e-08	down	66	92	0	2	0
PITG_10256	-1.64597	1.07574e-08	7.02445e-08	down	269	451	87	183	136
PITG_06643	9.18755	1.10082e-08	7.1846e-08	up	0	0	64	106	207
PITG_10121	2.88896	1.12169e-08	7.31745e-08	up	45	166	601	1160	933
PITG_22785	8.99129	1.14031e-08	7.43198e-08	up	0	1	83	548	366
MSTRG.21716.1	-2.57224	1.15568e-08	7.52864e-08	down	83	92	13	18	20
PITG_02051	-2.00075	1.19836e-08	7.79941e-08	down	127	159	35	50	38
PITG_08429	8.55138	1.21386e-08	7.88922e-08	up	0	0	55	110	80
PITG_01899	-1.08163	1.23588e-08	8.02146e-08	down	451	467	150	383	254
PITG_00962	-1.74349	1.23869e-08	8.0357e-08	down	451	815	135	333	209
PITG_14583	1.30393	1.25028e-08	8.10708e-08	up	1029	1797	2646	6010	3753
PITG_14222	-9.28328	1.25235e-08	8.11674e-08	down	44	163	0	0	0
MSTRG.12470.1	1.95059	1.25307e-08	8.11769e-08	up	32	55	126	293	182
PITG_14360	-8.51439	1.27236e-08	8.23881e-08	down	50	69	0	0	0
MSTRG.12658.2	8.61431	1.27436e-08	8.24796e-08	up	0	0	61	123	72
MSTRG.409.1	-3.02765	1.30183e-08	8.41793e-08	down	97	137	13	28	10
PITG_06928	3.48059	1.30483e-08	8.43269e-08	up	4	9	44	116	102
MSTRG.20135.3	-2.87582	1.3063e-08	8.43516e-08	down	135	128	21	26	14
PITG_22827T0	6.26317	1.33841e-08	8.63052e-08	up	1	1	71	109	85
MSTRG.15304.1	8.60394	1.35754e-08	8.74579e-08	up	0	0	64	115	72
MSTRG.15606.1	8.8574	1.35924e-08	8.75274e-08	up	0	0	43	174	107
PITG_03124	8.63544	1.39875e-08	8.99888e-08	up	0	0	45	121	101
PITG_14075	-2.13052	1.4102e-08	9.06835e-08	down	173	228	25	72	69
PITG_15565	-9.10188	1.4389e-08	9.24863e-08	down	44	138	0	0	0
PITG_15268	-1.33275	1.44884e-08	9.30827e-08	down	637	843	242	521	282
PITG_08691	2.00716	1.45379e-08	9.33575e-08	up	36	29	119	186	149
MSTRG.9628.1	-3.14569	1.4758e-08	9.46845e-08	down	143	164	19	14	24
PITG_02448	1.1771	1.49836e-08	9.60873e-08	up	119	170	242	523	397
PITG_10768	8.71381	1.5081e-08	9.66675e-08	up	0	0	72	87	102
PITG_03079	-1.77872	1.53058e-08	9.80191e-08	down	178	229	44	111	59
PITG_16033	1.44945	1.5372e-08	9.83974e-08	up	153	268	459	869	679
PITG_06029	-2.08858	1.56179e-08	9.99257e-08	down	139	187	32	46	54
PITG_05364	1.53934	1.58645e-08	1.01411e-07	up	68	56	151	269	215
PITG_09599	3.46432	1.62782e-08	1.03913e-07	up	20	93	349	1070	828
MSTRG.25154.1	-1.78232	1.64588e-08	1.05018e-07	down	154	230	39	96	65
PITG_13636	-3.26939	1.67896e-08	1.06982e-07	down	211	251	11	62	20
PITG_04714	-2.28172	1.68879e-08	1.07559e-07	down	112	154	16	52	32
PITG_19010	8.51203	1.69193e-08	1.0771e-07	up	0	0	57	94	83
PITG_08046	-7.18331	1.69878e-08	1.08097e-07	down	76	177	0	0	3
MSTRG.21191.1	6.25678	1.72177e-08	1.09389e-07	up	2	0	51	121	105
MSTRG.8800.1	8.54354	1.73092e-08	1.09886e-07	up	0	0	46	106	95
PITG_06520	-2.22018	1.7316e-08	1.09886e-07	down	117	154	16	51	39
PITG_20504	1.11556	1.7546e-08	1.11244e-07	up	122	127	226	391	328
PITG_16191	8.66191	1.76485e-08	1.11793e-07	up	0	0	73	88	90
PITG_01556	-24.3776	1.78012e-08	1.12709e-07	down	0	749	0	0	0
PITG_19411	1.53847	1.79815e-08	1.13768e-07	up	154	276	478	1052	684
PITG_04553	1.09329	1.82686e-08	1.15511e-07	up	349	386	725	1104	868
MSTRG.2827.12	2.01296	1.84535e-08	1.16575e-07	up	38	56	184	252	206
PITG_18951	-1.84419	1.85238e-08	1.16913e-07	down	1088	2038	388	735	389
MSTRG.7305.1	-2.10321	1.95941e-08	1.23613e-07	down	123	142	28	37	41
PITG_22630	-2.899	1.96587e-08	1.23964e-07	down	84	102	14	14	14
PITG_11624	-7.7328	2.10881e-08	1.32679e-07	down	65	69	0	1	0
PITG_09490	-8.69342	2.12358e-08	1.33488e-07	down	44	92	0	0	0
PITG_02477	1.17523	2.13392e-08	1.34078e-07	up	129	183	253	575	431
PITG_01973	-1.04432	2.1536e-08	1.35253e-07	down	566	496	197	424	303
PITG_06871	-1.70438	2.18956e-08	1.37388e-07	down	507	776	166	354	177
MSTRG.2184.1	8.12388	2.26037e-08	1.41767e-07	up	0	1	108	222	166
PITG_15540	-1.29615	2.27108e-08	1.42311e-07	down	236	317	83	168	147
MSTRG.2834.1	6.28422	2.27268e-08	1.42348e-07	up	1	1	70	135	70
PITG_21852	1.02657	2.32921e-08	1.45758e-07	up	313	376	617	954	848
PITG_02399	-1.78828	2.34355e-08	1.4659e-07	down	748	1568	250	541	390
PITG_15673	8.52422	2.39541e-08	1.49633e-07	up	0	0	65	89	77
PITG_13868	-1.74847	2.46371e-08	1.53693e-07	down	261	255	74	123	71
MSTRG.25769.1	8.17924	2.494e-08	1.55514e-07	up	0	1	111	263	149
PITG_14851	3.17081	2.53858e-08	1.58223e-07	up	21	7	95	210	155
PITG_07630	6.15457	2.64423e-08	1.64295e-07	up	0	2	51	108	94
PITG_03243	-2.16487	2.6947e-08	1.67282e-07	down	1032	1049	222	209	338
PITG_01311	5.68236	2.74856e-08	1.70474e-07	up	0	8	228	160	245
PITG_16494	-2.18177	2.95623e-08	1.83192e-07	down	253	479	78	118	78
PITG_02583	-6.85263	3.00993e-08	1.86437e-07	down	115	230	0	6	0
PITG_13160	-2.73389	3.21748e-08	1.98589e-07	down	172	132	17	25	38
MSTRG.23817.1	8.60103	3.26399e-08	2.01371e-07	up	0	0	76	100	65
PITG_13327	-3.81823	3.30834e-08	2.03837e-07	down	56	129	7	8	7
MSTRG.2266.1	-1.15614	3.34267e-08	2.05861e-07	down	240	303	93	203	138
PITG_08099	2.86428	3.35518e-08	2.06541e-07	up	52	176	767	943	1019
PITG_19110	8.33494	3.39358e-08	2.08813e-07	up	0	0	48	92	70
PITG_00923	2.61328	3.48768e-08	2.14428e-07	up	10	22	72	139	132
PITG_14088	1.64644	3.48881e-08	2.14428e-07	up	126	84	241	538	412
PITG_17216	-1.34002	3.49098e-08	2.14428e-07	down	274	254	71	167	138
PITG_18486	-1.34002	3.49098e-08	2.14428e-07	down	274	254	71	167	138
PITG_17171	8.40751	3.51288e-08	2.15613e-07	up	0	0	57	98	63
PITG_06914	1.67458	3.52556e-08	2.16268e-07	up	136	92	254	582	486
PITG_17867	8.54587	3.566e-08	2.18652e-07	up	0	0	39	106	106
PITG_13080	8.50855	3.82258e-08	2.33974e-07	up	0	0	67	79	79
MSTRG.20654.1	-1.81145	3.95837e-08	2.41968e-07	down	105	111	23	51	36
PITG_11293	-1.09712	3.9767e-08	2.42982e-07	down	234	247	89	183	128
MSTRG.730.1	2.83851	3.98197e-08	2.43198e-07	up	10	7	47	96	74
MSTRG.635.2	1.72414	3.98916e-08	2.43531e-07	up	37	45	99	242	148
MSTRG.24036.1	-2.90014	3.99689e-08	2.43896e-07	down	291	280	34	30	64
PITG_05272	5.07275	4.02759e-08	2.45662e-07	up	0	8	84	177	207
PITG_07409	2.98008	4.05749e-08	2.47378e-07	up	23	9	114	178	151
PITG_07501	-1.7657	4.07644e-08	2.48424e-07	down	1572	1712	489	492	614
PITG_02365	8.36843	4.11718e-08	2.50689e-07	up	0	0	39	105	78
PITG_19111	-1.0101	4.17531e-08	2.54007e-07	down	4662	3571	1635	3033	2588
MSTRG.25832.1	-2.93163	4.27892e-08	2.60197e-07	down	103	72	7	20	15
PITG_18574	-1.72855	4.29139e-08	2.60842e-07	down	278	225	67	99	98
PITG_08340	8.01808	4.40811e-08	2.67397e-07	up	0	1	116	190	144
PITG_01240	8.85334	4.4088e-08	2.67397e-07	up	0	0	82	67	130
PITG_13755	3.13966	4.43842e-08	2.69077e-07	up	11	28	162	171	231
PITG_20510	4.05095	4.45568e-08	2.69889e-07	up	7	4	42	205	108
PITG_11472	-1.26162	4.68433e-08	2.83003e-07	down	627	1018	253	537	423
MSTRG.22796.1	-3.51436	4.8781e-08	2.94074e-07	down	46	58	4	7	5
PITG_07731	1.23246	5.04545e-08	3.03508e-07	up	223	189	422	669	594
MSTRG.24986.1	-2.27922	5.12163e-08	3.07694e-07	down	103	113	23	28	25
PITG_05313	-1.85482	5.27574e-08	3.16273e-07	down	165	166	45	70	44
PITG_16012	1.46833	5.76196e-08	3.44682e-07	up	55	80	152	303	204
MSTRG.21877.1	8.84823	5.80029e-08	3.46827e-07	up	0	0	31	162	133
MSTRG.11770.1	-1.69809	5.83146e-08	3.48541e-07	down	423	537	83	231	224
PITG_16451	1.17565	5.92011e-08	3.53387e-07	up	1228	984	2313	3407	2901
MSTRG.26728.1	-2.82847	6.06991e-08	3.62019e-07	down	60	65	8	14	9
PITG_09880	3.42809	6.13521e-08	3.65708e-07	up	21	119	556	1153	893
PITG_14730	1.14741	6.222e-08	3.70616e-07	up	452	726	1044	2138	1415
PITG_16963	-1.29558	6.23251e-08	3.71084e-07	down	1647	1194	505	899	641
PITG_00673	-1.94721	6.25246e-08	3.72113e-07	down	167	224	52	68	52
MSTRG.26289.1	-1.28874	6.41758e-08	3.81778e-07	down	641	1031	237	560	426
MSTRG.17292.2	-2.16348	6.49733e-08	3.86193e-07	down	191	163	29	48	62
PITG_11203	1.08139	6.58384e-08	3.91169e-07	up	281	422	612	1070	902
PITG_14411	2.22709	6.74424e-08	4.00189e-07	up	16	29	91	165	111
PITG_19231	-3.05401	6.88067e-08	4.07765e-07	down	62	63	8	10	8
MSTRG.21219.1	2.19406	6.93378e-08	4.10739e-07	up	32	21	109	190	128
PITG_21505	-2.33629	7.20789e-08	4.26238e-07	down	206	210	46	61	33
PITG_12878	-2.23816	7.21068e-08	4.26238e-07	down	503	1258	126	334	209
MSTRG.23104.6	-8.3701	7.2172e-08	4.26263e-07	down	42	66	0	0	0
PITG_00298	8.36589	7.27222e-08	4.29149e-07	up	0	0	51	69	88
PITG_06188	8.79779	7.27334e-08	4.29149e-07	up	0	0	104	102	58
PITG_17032	1.2086	7.46655e-08	4.40061e-07	up	428	331	763	1246	1058
PITG_18227	1.8853	7.54998e-08	4.44603e-07	up	28	30	95	147	129
PITG_10392	-2.1671	7.58638e-08	4.46558e-07	down	98	120	18	31	36
PITG_00669	1.01766	7.71441e-08	4.53903e-07	up	229	295	360	892	663
PITG_14359	-1.62341	7.87757e-08	4.63114e-07	down	170	215	42	90	90
PITG_16471	8.32956	8.1159e-08	4.76524e-07	up	0	0	60	86	56
MSTRG.970.1	5.20269	8.14052e-08	4.77768e-07	up	1	2	43	70	79
PITG_08331	2.89832	8.26512e-08	4.84674e-07	up	6	15	59	109	105
MSTRG.12039.1	-1.88904	8.27629e-08	4.85126e-07	down	104	104	23	47	30
MSTRG.20054.1	-4.63986	8.6969e-08	5.07652e-07	down	47	51	2	4	1
MSTRG.7642.1	8.47911	8.94154e-08	5.21062e-07	up	0	0	74	73	68
PITG_11007	8.27715	9.09914e-08	5.29363e-07	up	0	0	33	102	76
PITG_17165	-8.34283	9.40746e-08	5.46845e-07	down	41	65	0	0	0
MSTRG.11812.3	6.42451	9.80647e-08	5.68857e-07	up	2	0	98	86	97
PITG_09962	-2.63452	9.98201e-08	5.78799e-07	down	914	903	168	110	188
PITG_01219	-2.55366	1.00958e-07	5.84669e-07	down	123	285	26	51	44
PITG_12808	-2.04764	1.01218e-07	5.8545e-07	down	529	669	77	322	152
PITG_15082	3.28165	1.01393e-07	5.86215e-07	up	25	9	90	323	220
MSTRG.4604.3	8.22281	1.05732e-07	6.1051e-07	up	0	0	45	67	78
PITG_10922	-1.23527	1.05769e-07	6.1051e-07	down	3926	5300	1953	2647	1994
PITG_10321	-2.87304	1.06475e-07	6.1433e-07	down	61	66	9	12	9
PITG_15133	1.11248	1.11643e-07	6.42029e-07	up	108	132	223	382	300
PITG_03123	8.107	1.13553e-07	6.52473e-07	up	0	0	42	84	54
PITG_04144	-2.3634	1.15088e-07	6.61026e-07	down	430	452	82	74	128
PITG_05558	-2.88189	1.18653e-07	6.81221e-07	down	80	145	16	23	13
PITG_03261	-1.47021	1.19367e-07	6.85037e-07	down	319	494	126	195	183
MSTRG.15876.1	2.54509	1.20515e-07	6.91056e-07	up	14	12	69	97	95
MSTRG.24090.1	-8.98886	1.22071e-07	6.99696e-07	down	122	38	0	0	0
PITG_16050	3.4492	1.23445e-07	7.0728e-07	up	4	9	73	87	76
PITG_11555	-2.38841	1.24316e-07	7.11687e-07	down	119	114	21	24	31
PITG_01318	-1.51611	1.24486e-07	7.12366e-07	down	340	316	76	222	125
MSTRG.25972.3	1.53732	1.26151e-07	7.21599e-07	up	36	43	91	176	138
PITG_14767	-1.39834	1.2876e-07	7.35021e-07	down	643	1144	270	534	383
PITG_13113	1.90555	1.3063e-07	7.4539e-07	up	37	39	96	276	152
PITG_03402	-1.44636	1.31494e-07	7.50013e-07	down	979	1164	341	722	336
PITG_02348	9.13298	1.35194e-07	7.70489e-07	up	0	0	147	133	45
MSTRG.6544.1	-1.71059	1.36453e-07	7.77348e-07	down	171	139	37	79	54
PITG_15820	9.16616	1.39816e-07	7.95859e-07	up	0	0	23	218	178
PITG_01812	8.07648	1.41516e-07	8.04878e-07	up	0	0	41	67	65
PITG_06801	-8.24808	1.43731e-07	8.16812e-07	down	41	58	0	0	0
MSTRG.25190.2	8.02746	1.47778e-07	8.3947e-07	up	0	0	37	72	61
PITG_07303	-2.20216	1.52447e-07	8.6529e-07	down	261	157	32	77	57
MSTRG.27561.4	-3.51052	1.56459e-07	8.86981e-07	down	67	69	8	7	5
PITG_11277	2.02148	1.59951e-07	9.06408e-07	up	26	26	73	150	153
PITG_16545	8.26208	1.61332e-07	9.13499e-07	up	0	0	45	61	88
PITG_04856	-1.51751	1.63575e-07	9.25821e-07	down	1315	1135	239	814	555
MSTRG.19305.1	2.78058	1.65917e-07	9.38319e-07	up	9	7	43	83	69
PITG_19505	8.34441	1.66686e-07	9.42283e-07	up	0	0	67	84	49
MSTRG.17035.28	-1.4343	1.67184e-07	9.44718e-07	down	224	209	54	144	94
PITG_00557	-7.49208	1.68143e-07	9.49755e-07	down	49	65	1	0	0
PITG_02086	-1.57447	1.73437e-07	9.7926e-07	down	905	603	230	374	284
PITG_10402	3.12298	1.79638e-07	1.01387e-06	up	12	5	68	116	77
MSTRG.13097.1	1.32844	1.79839e-07	1.01459e-06	up	70	89	153	347	215
MSTRG.1034.4	8.16876	1.82046e-07	1.02621e-06	up	0	0	32	76	83
PITG_20624	8.05545	1.82882e-07	1.03051e-06	up	0	0	40	63	67
PITG_01595	-1.0321	1.84275e-07	1.03752e-06	down	802	1212	399	717	599
PITG_08074	1.42957	1.87859e-07	1.05727e-06	up	52	79	130	281	216
MSTRG.14762.1	-2.58277	1.90454e-07	1.07059e-06	down	70	112	14	25	14
PITG_13588	1.02416	1.93506e-07	1.0873e-06	up	407	464	679	1175	1244
PITG_22296	-2.18889	1.94822e-07	1.09426e-06	down	493	318	48	173	116
PITG_07082	3.41428	1.95175e-07	1.0958e-06	up	4	5	33	85	56
PITG_03200	1.25046	1.95522e-07	1.09731e-06	up	139	166	334	552	371
PITG_04921	-2.77504	1.95666e-07	1.09767e-06	down	74	90	12	21	9
MSTRG.24174.5	8.21575	1.96075e-07	1.09953e-06	up	0	0	44	110	45
PITG_08000	-1.60406	1.99236e-07	1.11636e-06	down	513	1003	188	377	308
PITG_05598	1.3977	2.01326e-07	1.12672e-06	up	186	331	545	1120	731
PITG_00953	1.44847	2.0246e-07	1.1317e-06	up	66	83	167	352	204
PITG_09227	2.36256	2.04491e-07	1.1426e-06	up	12	17	49	118	101
PITG_07870	-2.02253	2.05021e-07	1.1451e-06	down	80	101	18	31	29
PITG_14966	1.10558	2.15881e-07	1.2048e-06	up	174	146	259	575	406
PITG_10672	-2.71558	2.24055e-07	1.24942e-06	down	93	121	19	23	13
MSTRG.22512.2	-1.3794	2.31615e-07	1.29003e-06	down	286	403	88	199	185
PITG_04519	2.61859	2.34171e-07	1.30375e-06	up	24	27	174	161	175
PITG_04711	-1.54971	2.35205e-07	1.30898e-06	down	139	143	39	66	64
PITG_04464	-1.88784	2.48906e-07	1.38358e-06	down	197	385	58	124	95
PITG_08104	1.94856	2.49246e-07	1.38492e-06	up	35	26	87	168	164
PITG_21522	1.07925	2.54849e-07	1.41493e-06	up	321	295	565	866	824
MSTRG.11358.1	-2.33101	2.56764e-07	1.42499e-06	down	115	87	15	37	21
PITG_09943	1.39555	2.57842e-07	1.43041e-06	up	184	149	411	604	496
PITG_03604	1.44174	2.61465e-07	1.44993e-06	up	105	84	183	463	292
PITG_08739	3.43931	2.66878e-07	1.47936e-06	up	5	4	46	71	52
MSTRG.22685.1	8.15186	2.7605e-07	1.52778e-06	up	0	0	31	70	87
PITG_01047	-1.22795	2.76959e-07	1.53221e-06	down	273	325	118	191	134
PITG_18778	3.64171	2.8792e-07	1.59159e-06	up	3	8	55	74	104
PITG_08683	1.55123	2.89233e-07	1.5981e-06	up	43	68	126	236	208
PITG_02397	-1.8713	2.89326e-07	1.5981e-06	down	186	155	35	89	46
PITG_06155	-2.30178	2.98558e-07	1.64649e-06	down	211	498	50	101	100
PITG_09063	-2.50241	3.07565e-07	1.69415e-06	down	116	79	12	26	24
PITG_13673	-1.51347	3.08327e-07	1.69768e-06	down	2037	4369	881	1659	1352
MSTRG.3580.1	-3.13384	3.26648e-07	1.79643e-06	down	55	87	4	12	13
MSTRG.2909.3	7.88171	3.48129e-07	1.91156e-06	up	0	0	39	60	51
PITG_13258	-1.01333	3.67217e-07	2.01343e-06	down	324	328	112	277	195
PITG_12110	3.09364	3.67257e-07	2.01343e-06	up	113	28	454	1086	702
MSTRG.1221.1	-2.04594	3.72205e-07	2.03896e-06	down	136	219	36	51	60
MSTRG.2899.1	-1.8564	3.76174e-07	2.05828e-06	down	98	107	19	42	40
MSTRG.9628.2	-3.00099	3.80619e-07	2.08179e-06	down	144	222	9	55	24
PITG_05524	5.90445	3.89181e-07	2.12778e-06	up	2	0	43	121	58
PITG_05366	1.28926	3.94837e-07	2.15618e-06	up	327	480	943	1332	1061
PITG_00262	-1.77742	3.95412e-07	2.15848e-06	down	1039	1040	337	422	256
PITG_13579	1.65065	3.98766e-07	2.17594e-06	up	31	48	98	203	138
PITG_16094	-2.42386	4.02911e-07	2.19589e-06	down	159	130	17	59	25
PITG_06978	-1.18994	4.03051e-07	2.19589e-06	down	392	453	127	348	201
PITG_08900	-1.21523	4.19061e-07	2.28045e-06	down	424	392	114	280	243
MSTRG.1425.1	-1.32076	4.26335e-07	2.31913e-06	down	167	210	67	112	84
PITG_11151	-1.24032	4.29452e-07	2.33518e-06	down	396	337	117	222	212
PITG_11996	1.48624	4.38355e-07	2.38266e-06	up	497	975	1696	2644	2694
PITG_10933	-2.64128	4.38807e-07	2.38419e-06	down	183	520	35	98	69
PITG_04874	-1.39412	4.39342e-07	2.38617e-06	down	403	397	89	273	200
PITG_19555	8.29964	4.39866e-07	2.38809e-06	up	0	0	46	49	101
PITG_13548	1.05545	4.4064e-07	2.39136e-06	up	106	141	209	378	312
MSTRG.12658.4	5.76655	4.46766e-07	2.42272e-06	up	2	0	47	93	54
PITG_11889	-1.61134	4.56212e-07	2.47108e-06	down	102	121	26	57	47
MSTRG.22645.1	-3.8048	4.633e-07	2.50752e-06	down	44	55	2	8	3
PITG_08250	8.06952	4.64377e-07	2.51238e-06	up	0	0	52	78	39
PITG_18457	1.64394	4.64646e-07	2.51286e-06	up	509	281	1065	1821	1484
MSTRG.4050.1	-2.04563	4.64864e-07	2.51307e-06	down	162	177	23	58	67
PITG_05830	1.22952	4.70115e-07	2.54047e-06	up	172	280	372	842	674
PITG_12950	-9.12665	4.81447e-07	2.59669e-06	down	27	160	0	0	0
MSTRG.12043.1	-2.5589	4.8304e-07	2.60328e-06	down	83	162	12	36	27
MSTRG.3180.1	-2.01964	4.85399e-07	2.61397e-06	down	683	1720	264	432	311
PITG_10694	1.44024	4.96646e-07	2.67145e-06	up	272	525	744	1797	1323
PITG_17865	7.78498	5.09949e-07	2.7409e-06	up	0	0	31	71	44
PITG_04335	-1.90118	5.1725e-07	2.77588e-06	down	925	2360	354	644	516
PITG_19286	-2.73589	5.31706e-07	2.84908e-06	down	97	81	6	26	18
PITG_08684	8.59715	5.41983e-07	2.90303e-06	up	0	0	100	82	41
PITG_00124	-3.68884	5.50874e-07	2.94953e-06	down	91	351	19	23	14
PITG_21094	1.85021	5.59608e-07	2.994e-06	up	27	25	83	146	100
PITG_10831	9.30116	5.66654e-07	3.02938e-06	up	0	1	580	241	53
PITG_20080	3.16076	6.12072e-07	3.25848e-06	up	5	5	38	63	55
PITG_03972	-1.28538	6.17453e-07	3.28587e-06	down	379	333	94	241	197
PITG_11341	4.37811	6.20479e-07	3.30072e-06	up	4	1	29	95	71
PITG_15072	-1.31547	6.37136e-07	3.38675e-06	down	552	485	135	313	305
PITG_17316	-6.65272	6.37611e-07	3.38799e-06	down	212	212	0	9	0
PITG_01742	3.46224	6.69577e-07	3.55379e-06	up	5	3	34	77	48
PITG_07023	-1.44641	6.87377e-07	3.64411e-06	down	179	183	57	114	65
PITG_04222	-1.63033	6.96149e-07	3.68922e-06	down	269	255	47	150	116
PITG_07124	-1.87649	7.10031e-07	3.76136e-06	down	142	108	27	50	44
PITG_06863	21.8564	7.13427e-07	3.77792e-06	up	0	0	143	0	0
MSTRG.2623.1	7.69918	7.20983e-07	3.81649e-06	up	0	0	28	57	51
PITG_10767	2.06533	7.27156e-07	3.84771e-06	up	15	24	61	141	90
PITG_03074	8.83706	7.36666e-07	3.89656e-06	up	0	0	112	135	28
MSTRG.4446.1	2.53658	7.44416e-07	3.93606e-06	up	23	11	74	141	138
PITG_19735	1.87567	7.47816e-07	3.95254e-06	up	23	28	67	170	102
PITG_15753	-1.89193	7.66385e-07	4.04762e-06	down	137	130	20	62	50
PITG_20118	21.7752	7.84615e-07	4.14234e-06	up	0	0	132	0	0
PITG_17761	7.79032	7.85326e-07	4.14453e-06	up	0	0	24	76	51
PITG_16257	-2.26914	7.92361e-07	4.1785e-06	down	363	203	36	115	70
PITG_01439	8.05415	8.04733e-07	4.23895e-06	up	0	0	49	89	33
PITG_10902	21.7523	8.05902e-07	4.24351e-06	up	0	0	0	262	0
PITG_08547	-2.15328	8.20111e-07	4.31345e-06	down	116	89	17	32	33
MSTRG.8997.1	3.95608	8.20492e-07	4.31383e-06	up	1	7	37	109	79
PITG_10334	5.83589	8.35628e-07	4.38681e-06	up	0	3	68	60	153
PITG_13175	1.61638	8.50671e-07	4.46075e-06	up	84	146	331	488	377
MSTRG.6109.3	-1.80983	8.50989e-07	4.46075e-06	down	144	122	30	69	38
MSTRG.6109.4	-1.80983	8.50989e-07	4.46075e-06	down	144	122	30	69	38
PITG_11356	-5.08961	8.833e-07	4.62492e-06	down	40	38	1	1	2
PITG_14466	-2.40663	8.98668e-07	4.70011e-06	down	246	677	66	112	120
PITG_12841	7.88572	9.0882e-07	4.74787e-06	up	0	0	32	48	71
PITG_15926	-1.27712	9.26447e-07	4.83274e-06	down	684	1063	336	501	390
PITG_09881	1.0099	9.45971e-07	4.93274e-06	up	182	207	258	660	503
PITG_00358	1.62411	9.68375e-07	5.0458e-06	up	43	33	94	175	146
PITG_19563	-1.05222	9.79256e-07	5.0987e-06	down	1692	1781	795	1049	998
PITG_02107	-8.68564	9.90957e-07	5.1577e-06	down	27	110	0	0	0
PITG_03722	-2.23202	1.0123e-06	5.26488e-06	down	69	81	15	26	15
PITG_17225	-1.35219	1.03656e-06	5.38902e-06	down	374	330	111	177	194
PITG_03941	-8.18823	1.03767e-06	5.39281e-06	down	59	34	0	0	0
PITG_03151	-1.74081	1.04653e-06	5.43681e-06	down	118	108	27	46	46
MSTRG.18552.3	7.68733	1.04756e-06	5.44016e-06	up	0	0	30	48	54
PITG_01088	21.5038	1.07554e-06	5.57717e-06	up	0	0	108	0	0
MSTRG.4522.1	2.21785	1.09289e-06	5.65873e-06	up	53	25	156	285	206
PITG_18833	21.4788	1.10706e-06	5.72787e-06	up	0	0	106	0	0
PITG_16999	2.66415	1.1188e-06	5.78218e-06	up	45	130	484	1067	395
PITG_04006	2.52813	1.12172e-06	5.79516e-06	up	43	22	105	296	296
PITG_04049	-2.879	1.14854e-06	5.9293e-06	down	132	107	9	18	31
PITG_01746	9.38735	1.15278e-06	5.94899e-06	up	0	0	72	406	22
MSTRG.22262.1	-2.97244	1.18102e-06	6.0925e-06	down	94	102	13	24	7
PITG_02788	-9.21134	1.18353e-06	6.10319e-06	down	22	177	0	0	0
MSTRG.15850.1	7.65922	1.18476e-06	6.1073e-06	up	0	0	36	50	41
MSTRG.12973.1	-1.97356	1.1858e-06	6.11041e-06	down	87	94	14	36	33
MSTRG.14928.1	-1.88063	1.1931e-06	6.14572e-06	down	110	105	29	41	31
MSTRG.9626.2	4.71858	1.19833e-06	6.17042e-06	up	1	2	30	66	45
PITG_09287	1.62377	1.22371e-06	6.29644e-06	up	136	264	383	1072	780
PITG_01386	3.02629	1.28962e-06	6.62342e-06	up	37	36	377	436	161
PITG_14903	-2.1419	1.29335e-06	6.64012e-06	down	138	96	25	39	29
PITG_08880	-1.69458	1.3016e-06	6.68e-06	down	2515	6193	954	2395	1452
PITG_03385	-2.01963	1.33302e-06	6.83877e-06	down	209	171	41	51	69
PITG_13083	2.05088	1.33712e-06	6.85475e-06	up	26	57	145	283	172
PITG_20345	-1.1128	1.34016e-06	6.86785e-06	down	330	304	130	206	175
PITG_02622	-1.97153	1.35158e-06	6.92129e-06	down	74	107	16	36	30
PITG_09344	2.25306	1.36042e-06	6.96399e-06	up	17	43	121	218	155
PITG_00042	1.0919	1.40266e-06	7.17235e-06	up	103	110	167	398	254
PITG_04873	-1.77604	1.4036e-06	7.17452e-06	down	147	137	29	55	63
PITG_01909	7.58685	1.41406e-06	7.22273e-06	up	0	0	31	46	45
PITG_07919	-1.01052	1.4168e-06	7.23145e-06	down	250	240	91	201	144
PITG_10668	1.77524	1.42815e-06	7.28137e-06	up	44	70	188	289	189
PITG_09605	7.57605	1.43508e-06	7.31402e-06	up	0	0	23	61	44
PITG_21380	2.62833	1.47524e-06	7.51052e-06	up	44	177	545	933	844
MSTRG.12071.1	7.75375	1.48312e-06	7.54369e-06	up	0	0	27	85	36
PITG_02398	-1.99194	1.48338e-06	7.54369e-06	down	122	116	17	59	35
PITG_02468	-7.94388	1.49821e-06	7.61084e-06	down	35	45	0	0	0
MSTRG.27366.3	-1.57771	1.49912e-06	7.61266e-06	down	121	140	27	72	59
PITG_20767	8.39057	1.54261e-06	7.83065e-06	up	0	0	18	162	70
PITG_10344	21.1506	1.61326e-06	8.18336e-06	up	0	0	0	168	0
PITG_16016	7.45256	1.61776e-06	8.20323e-06	up	0	19	1265	2398	1950
MSTRG.12128.1	4.03557	1.62804e-06	8.25238e-06	up	1	4	29	61	55
PITG_21990	1.54212	1.66774e-06	8.44748e-06	up	53	87	140	365	232
PITG_00562	-2.34034	1.7207e-06	8.69375e-06	down	313	463	37	98	141
MSTRG.4486.3	5.82912	1.73091e-06	8.74209e-06	up	1	1	61	51	73
PITG_17579	2.47262	1.77464e-06	8.95326e-06	up	14	8	49	92	76
PITG_05741	-1.12915	1.78294e-06	8.99188e-06	down	508	417	172	359	227
PITG_13835	21.0601	1.78833e-06	9.01579e-06	up	0	0	0	0	120
PITG_17828	-2.8532	1.85514e-06	9.33245e-06	down	550	2699	158	381	250
PITG_22936	3.46378	1.93355e-06	9.70594e-06	up	4	3	28	59	51
PITG_18179	-2.38919	2.00588e-06	1.00402e-05	down	113	97	15	22	33
MSTRG.25877.5	-7.92299	2.01981e-06	1.01027e-05	down	33	46	0	0	0
MSTRG.16247.1	-2.96528	2.04355e-06	1.02141e-05	down	60	68	6	18	6
PITG_17063	1.92185	2.05378e-06	1.02579e-05	up	18	24	61	110	108
PITG_03433	-2.92621	2.06889e-06	1.03297e-05	down	618	3165	200	298	333
PITG_14991	1.08263	2.08618e-06	1.04086e-05	up	253	202	373	833	534
PITG_03999	1.79301	2.12904e-06	1.06148e-05	up	101	59	185	489	351
PITG_05661	-1.58922	2.15831e-06	1.07569e-05	down	116	158	42	63	52
MSTRG.1117.1	-1.07877	2.18082e-06	1.08614e-05	down	247	316	97	234	148
PITG_08517	-2.60561	2.25846e-06	1.124e-05	down	112	121	20	35	12
PITG_08344	1.04623	2.2628e-06	1.12576e-05	up	182	162	244	611	438
PITG_18893	7.94557	2.26674e-06	1.12732e-05	up	0	0	49	35	62
PITG_07909	2.65792	2.32586e-06	1.1559e-05	up	6	9	36	80	53
PITG_13051	3.90233	2.341e-06	1.16301e-05	up	2	3	26	55	52
MSTRG.5991.1	4.52892	2.37799e-06	1.18013e-05	up	5	0	40	100	74
MSTRG.8724.1	3.04394	2.38216e-06	1.18178e-05	up	6	28	98	229	167
PITG_07104	-1.33482	2.39011e-06	1.18531e-05	down	175	190	63	122	71
PITG_21885	1.90082	2.47654e-06	1.22686e-05	up	19	34	83	137	122
PITG_07999	-1.76802	2.53233e-06	1.25361e-05	down	1496	3940	562	1333	931
MSTRG.8729.4	-1.27201	2.54931e-06	1.26157e-05	down	138	152	42	102	72
PITG_05795	1.12207	2.60342e-06	1.28653e-05	up	138	124	192	471	372
PITG_14415	-1.01313	2.63479e-06	1.30111e-05	down	663	884	293	694	390
MSTRG.18566.1	-2.83454	2.64282e-06	1.30461e-05	down	58	82	4	17	15
PITG_11408	5.43342	2.68881e-06	1.32685e-05	up	0	2	38	66	46
MSTRG.9797.1	7.47756	2.70549e-06	1.33461e-05	up	0	0	26	41	47
PITG_10934	-2.50214	2.73632e-06	1.34886e-05	down	472	1355	139	310	117
PITG_10560	7.42666	2.77936e-06	1.36911e-05	up	0	0	29	43	37
PITG_08632	4.59559	2.78161e-06	1.36974e-05	up	0	9	72	201	115
MSTRG.23900.1	7.49376	2.85125e-06	1.40291e-05	up	0	0	31	55	30
MSTRG.16431.1	3.85454	2.85198e-06	1.40291e-05	up	2	4	29	89	42
PITG_06820	-1.95939	2.93485e-06	1.44114e-05	down	433	483	52	202	187
PITG_11983	-1.83688	2.965e-06	1.45543e-05	down	382	817	107	316	187
MSTRG.3117.1	3.03285	2.97687e-06	1.46023e-05	up	6	7	32	74	85
PITG_15672	7.54787	2.98489e-06	1.46366e-05	up	0	0	36	50	31
MSTRG.615.1	-2.7195	3.00193e-06	1.47149e-05	down	120	133	18	15	31
PITG_19887	1.29603	3.0522e-06	1.49509e-05	up	536	380	1071	1583	1234
PITG_12105	-2.11005	3.10097e-06	1.51721e-05	down	1027	1313	332	249	274
MSTRG.11508.1	-2.347	3.11752e-06	1.52388e-05	down	112	173	25	27	42
PITG_17295	-2.79977	3.13813e-06	1.53234e-05	down	71	71	12	10	12
PITG_00448	1.30063	3.22379e-06	1.57252e-05	up	113	115	241	348	378
PITG_18521	1.54943	3.23579e-06	1.57728e-05	up	41	67	108	243	212
PITG_13969	1.52205	3.23962e-06	1.57859e-05	up	41	72	128	262	182
MSTRG.18556.1	-1.99265	3.29845e-06	1.60614e-05	down	81	78	19	31	20
PITG_06862	-3.15038	3.37799e-06	1.64201e-05	down	1203	556	144	106	63
MSTRG.3752.1	-1.83917	3.54193e-06	1.71931e-05	down	115	99	19	46	43
PITG_16379	3.05188	3.57586e-06	1.73458e-05	up	10	4	37	107	72
PITG_21924	2.24473	3.61081e-06	1.75032e-05	up	23	39	156	207	128
MSTRG.27518.9	7.08696	3.78973e-06	1.83387e-05	up	0	1	58	73	100
PITG_15659	7.27647	3.88295e-06	1.87833e-05	up	0	1	32	148	115
PITG_03931	2.72004	3.91241e-06	1.89127e-05	up	10	39	130	235	189
PITG_18119	-1.94086	3.95459e-06	1.90968e-05	down	592	412	91	288	114
PITG_21716	1.21651	3.99946e-06	1.93001e-05	up	139	103	210	459	345
PITG_07813	5.36808	4.05473e-06	1.95466e-05	up	45	3	876	1456	1261
PITG_19415	-1.60428	4.07519e-06	1.96384e-05	down	337	227	79	127	120
PITG_09652	-1.63037	4.08767e-06	1.96918e-05	down	697	1041	239	288	417
MSTRG.20208.3	7.6728	4.17902e-06	2.01111e-05	up	0	0	25	88	29
MSTRG.5052.6	-1.21949	4.23063e-06	2.03524e-05	down	171	178	66	120	78
PITG_19163	-1.38285	4.33984e-06	2.08491e-05	down	856	810	207	671	319
MSTRG.12555.1	-2.39115	4.36063e-06	2.0941e-05	down	138	106	16	26	40
PITG_01333	-4.29763	4.37322e-06	2.09879e-05	down	98	1354	31	51	41
PITG_19869	-7.91413	4.39136e-06	2.10677e-05	down	28	51	0	0	0
PITG_18039	7.29301	4.4169e-06	2.11757e-05	up	0	0	20	47	37
PITG_03050	7.93884	4.50247e-06	2.15563e-05	up	0	0	15	72	84
MSTRG.6588.1	2.40158	4.50961e-06	2.15761e-05	up	9	10	38	71	68
PITG_12045	2.64807	4.50968e-06	2.15761e-05	up	11	35	128	239	130
PITG_04074	-2.90936	4.6417e-06	2.2185e-05	down	363	1916	108	244	176
PITG_15074	-3.00937	4.66127e-06	2.22709e-05	down	144	203	6	50	28
MSTRG.21985.1	7.62991	4.68731e-06	2.23727e-05	up	0	0	41	34	43
PITG_04567	1.02271	4.68739e-06	2.23727e-05	up	117	106	170	382	263
PITG_01466	2.53122	4.769e-06	2.27467e-05	up	14	48	128	308	199
PITG_22678	3.33578	4.88559e-06	2.32869e-05	up	7	40	243	319	213
PITG_08217	-1.24857	5.00163e-06	2.38319e-05	down	154	173	51	97	95
PITG_05854	1.13853	5.1198e-06	2.43839e-05	up	109	166	260	443	346
MSTRG.3269.1	-1.67766	5.12272e-06	2.43839e-05	down	221	244	38	143	91
MSTRG.16011.1	-1.61782	5.38251e-06	2.55683e-05	down	140	166	51	68	51
MSTRG.15165.6	-2.36155	5.55292e-06	2.63688e-05	down	70	57	11	21	12
PITG_13447	-8.3963	5.65103e-06	2.68074e-05	down	82	24	0	0	0
PITG_19009	-1.48652	5.67262e-06	2.69007e-05	down	144	120	37	79	53
PITG_04552	-7.94546	5.74859e-06	2.72517e-05	down	26	55	0	0	0
PITG_06876	-7.80814	5.77197e-06	2.73533e-05	down	40	32	0	0	0
PITG_00480	7.31233	5.77731e-06	2.73693e-05	up	0	0	26	35	39
PITG_15922	1.07174	5.85966e-06	2.77406e-05	up	103	98	154	316	283
MSTRG.9955.1	-2.15672	5.86421e-06	2.77528e-05	down	89	116	20	44	18
MSTRG.14885.3	7.33129	5.87079e-06	2.77745e-05	up	0	0	30	42	29
PITG_16973	-1.28632	5.8951e-06	2.78801e-05	down	520	927	203	498	361
PITG_13040	-2.09994	5.91718e-06	2.7975e-05	down	651	588	138	118	222
PITG_13558	-1.19024	5.92044e-06	2.7981e-05	down	10614	9776	4758	5450	4668
PITG_03067	1.49484	5.95461e-06	2.81329e-05	up	82	155	224	576	402
PITG_19421	-2.32474	6.1109e-06	2.88324e-05	down	85	63	12	19	21
PITG_14319	6.81679	6.24291e-06	2.94354e-05	up	0	17	774	1279	1133
PITG_04761	5.03038	6.38981e-06	3.00672e-05	up	0	22	240	653	372
MSTRG.22220.1	4.9484	6.41947e-06	3.01864e-05	up	3	0	42	50	67
PITG_08529	1.35968	6.86576e-06	3.22308e-05	up	305	344	880	1067	830
PITG_00842	1.39862	6.88153e-06	3.2294e-05	up	518	304	766	1843	1368
PITG_15588	1.33446	6.89865e-06	3.23526e-05	up	59	88	127	327	216
PITG_22149	8.60005	6.93858e-06	3.25289e-05	up	0	0	51	21	163
MSTRG.21858.1	7.20955	7.01735e-06	3.28762e-05	up	0	0	24	36	34
PITG_12669	1.25842	7.04098e-06	3.29704e-05	up	59	51	104	201	162
MSTRG.853.7	-1.91539	7.04217e-06	3.29704e-05	down	186	179	52	75	39
MSTRG.17007.1	-1.41054	7.14658e-06	3.34033e-05	down	113	120	31	65	60
PITG_12377	7.55153	7.17665e-06	3.35214e-05	up	0	0	19	83	31
MSTRG.6672.1	2.34084	7.27226e-06	3.39453e-05	up	15	10	41	99	90
MSTRG.8495.6	2.6392	7.38403e-06	3.44325e-05	up	8	6	31	75	52
PITG_00175	8.82502	7.44965e-06	3.47269e-05	up	0	0	125	125	13
MSTRG.1140.1	-1.80709	7.50504e-06	3.49735e-05	down	121	103	20	61	37
PITG_02462	-2.89178	7.69737e-06	3.58339e-05	down	93	300	27	37	24
PITG_11938	-2.15814	7.76453e-06	3.61105e-05	down	75	129	13	41	29
PITG_22017	1.23645	7.77541e-06	3.61491e-05	up	62	63	123	203	188
PITG_04969	2.00211	7.81698e-06	3.63302e-05	up	135	321	895	942	1136
MSTRG.17601.1	-1.16552	7.848e-06	3.64502e-05	down	632	1027	249	662	427
PITG_04612	1.60071	7.95237e-06	3.68859e-05	up	162	107	251	785	496
PITG_05619	-2.70133	8.03521e-06	3.72331e-05	down	96	237	12	42	39
PITG_11126	-2.69228	8.14517e-06	3.77176e-05	down	365	527	20	126	118
PITG_09166	-5.91912	8.19767e-06	3.79482e-05	down	35	32	0	1	1
PITG_07325	7.82344	8.24118e-06	3.81243e-05	up	0	0	58	35	35
PITG_03290	5.10511	8.53361e-06	3.94249e-05	up	18	0	321	364	393
PITG_14026	-2.46675	8.67979e-06	4.00342e-05	down	53	78	6	20	17
PITG_13889	-2.52796	8.87249e-06	4.08959e-05	down	482	1252	76	366	132
PITG_03282	-1.46035	9.07897e-06	4.18201e-05	down	460	885	161	376	332
PITG_18519	-1.11231	9.08364e-06	4.18278e-05	down	790	850	369	467	446
MSTRG.6252.1	-3.7856	9.20637e-06	4.23748e-05	down	49	81	2	13	3
PITG_10892	2.08347	9.36025e-06	4.296e-05	up	18	12	54	94	76
PITG_01107	-1.89038	9.3649e-06	4.29673e-05	down	488	325	79	127	181
PITG_03258	2.75886	9.52714e-06	4.36973e-05	up	11	7	46	125	54
PITG_07319	-1.17968	9.61265e-06	4.40751e-05	down	372	481	122	272	278
MSTRG.23497.2	-3.17713	9.7593e-06	4.47328e-05	down	101	108	17	13	7
PITG_09640	1.0644	9.85626e-06	4.51624e-05	up	204	187	364	667	409
MSTRG.13955.1	-2.64528	9.9454e-06	4.5541e-05	down	59	45	8	11	10
MSTRG.8038.1	-1.6314	1.00795e-05	4.61251e-05	down	102	106	26	62	33
PITG_16636	8.2349	1.01744e-05	4.65438e-05	up	0	0	10	94	112
PITG_17420	2.2004	1.02204e-05	4.67391e-05	up	14	30	96	152	97
PITG_22477	8.35456	1.02623e-05	4.68998e-05	up	0	0	80	19	80
PITG_10077	-2.00717	1.03304e-05	4.71959e-05	down	151	364	47	102	76
PITG_16169	-3.19369	1.03805e-05	4.73935e-05	down	53	143	11	10	14
PITG_06405	-4.68914	1.06969e-05	4.87428e-05	down	238	182	0	23	11
PITG_11898	-2.4094	1.08558e-05	4.94347e-05	down	188	111	32	34	29
MSTRG.11451.2	1.44516	1.09484e-05	4.98398e-05	up	187	386	673	1050	932
PITG_07996	-1.62014	1.10007e-05	5.00618e-05	down	1022	2554	457	942	631
PITG_07355	-2.93672	1.10321e-05	5.01885e-05	down	241	1304	79	165	104
MSTRG.4004.1	7.57199	1.10426e-05	5.02196e-05	up	0	0	13	79	45
MSTRG.19212.1	2.76825	1.13916e-05	5.17566e-05	up	5	6	28	57	48
PITG_12361	-2.21679	1.18381e-05	5.36803e-05	down	109	69	13	33	24
[truncated: 1,583 more rows]

## Sheet: 88069_vs_88069_6636
#Transcripts	log2FC	pvalue	FDR	regulations	X88069repA	X88069repB	X618repA	X618repB
PITG_00123	-2.55964	0	0	down	5940	5580	956	974
PITG_00329	2.93072	0	0	up	1258	1112	8780	9056
PITG_00395	-2.02189	0	0	down	8881	7938	2023	2064
PITG_00492	1.34301	0	0	up	4412	4008	10432	10654
PITG_00689	-2.24113	0	0	down	4375	4093	879	890
MSTRG.1101.1	6.12079	0	0	up	82	79	5456	5606
PITG_00937	-5.15863	0	0	down	3495	3129	98	85
PITG_06741	-1.39422	0	0	down	45985	41150	15881	16834
PITG_06791	-2.08584	0	0	down	4452	4054	969	1009
PITG_20102	2.55255	0	0	up	1425	1395	8176	8168
PITG_19489	-5.17454	0	0	down	5514	4952	141	145
PITG_07564	2.05459	0	0	up	2358	2045	8952	9095
MSTRG.3180.1	-2.60906	0	0	down	15386	13361	2271	2376
PITG_20221	-2.18265	0	0	down	8394	8005	1758	1811
PITG_09262	-3.08064	0	0	down	4970	4410	550	544
PITG_20413	-2.64493	0	0	down	3998	3637	602	603
PITG_20631	1.84118	0	0	up	1975	1800	6614	6739
PITG_20670	2.77024	0	0	up	1324	1294	8685	8960
PITG_20465	1.51716	0	0	up	2243	2065	6092	6082
PITG_10352	-4.59961	0	0	down	6201	5543	243	235
PITG_11171	1.75879	0	0	up	1897	1722	6013	6077
PITG_11241	-1.49094	0	0	down	14227	12744	4706	4764
PITG_01397	2.68099	0	0	up	1328	1231	8054	8149
PITG_01939	5.77916	0	0	up	175	145	8411	8934
PITG_10884	-1.78263	0	0	down	6074	5623	1697	1660
PITG_11996	-3.34942	0	0	down	7798	7300	736	727
PITG_11997	-2.19068	0	0	down	26858	23856	5426	5535
PITG_11584	-2.47241	0	0	down	8385	7431	1343	1469
PITG_11676	1.38296	0	0	up	8021	7327	19580	19937
PITG_11434	3.15429	0	0	up	346	344	2978	3091
PITG_12158	1.67428	0	0	up	5585	4929	16333	16780
PITG_21033	4.4834	0	0	up	162	128	3321	3076
PITG_13177	1.29549	0	0	up	5754	5081	12991	13253
PITG_12551	1.20852	0	0	up	51396	47388	111695	113714
PITG_12561	1.84687	0	0	up	2197	2032	7468	7552
PITG_12827	-4.51589	0	0	down	4886	4565	198	210
PITG_12833	1.80142	0	0	up	2028	1952	6747	6958
PITG_22391	1.59863	0	0	up	3845	3628	10970	11384
PITG_13324	-5.16463	0	0	down	7436	6666	196	192
PITG_13373	-1.23311	0	0	down	8795	7906	3489	3523
PITG_13387	1.06121	0	0	up	5964	5492	11705	11897
PITG_13660	2.02038	0	0	up	4088	3721	15471	15804
PITG_13661	-3.67938	0	0	down	22543	21477	1666	1729
PITG_21410	2.54312	0	0	up	2136	1995	11985	11789
PITG_02507	-4.11754	0	0	down	19890	17754	1066	1074
PITG_02509	-4.43765	0	0	down	3310	3012	133	155
PITG_02510	-1.24806	0	0	down	37462	33160	14689	14645
PITG_02586	1.47577	0	0	up	6703	6319	17793	17977
PITG_02687	4.45641	0	0	up	268	257	5622	5759
PITG_13887	2.97424	0	0	up	445	405	3309	3285
MSTRG.15779.1	5.54978	0	0	up	67	65	3081	3024
PITG_14496	-2.88657	0	0	down	7584	7063	968	988
PITG_15248	1.53698	0	0	up	2101	1909	5747	5740
PITG_15278	1.80012	0	0	up	1689	1500	5520	5440
PITG_14567	-3.0996	0	0	down	8815	7688	923	976
PITG_14568	-1.7989	0	0	down	20853	18727	5345	5882
PITG_14695	2.12107	0	0	up	1769	1576	7250	7111
PITG_15358	3.13873	0	0	up	2891	2421	23120	23012
PITG_15400	6.14904	0	0	up	66	59	4381	4376
PITG_15409	-1.53225	0	0	down	19822	18739	6451	6720
PITG_21516	5.24934	0	0	up	114	108	4184	4153
MSTRG.18058.1	9.86141	0	0	up	19	22	18877	18775
PITG_15858	-3.43538	0	0	down	17492	16196	1516	1559
PITG_15863	-1.40355	0	0	down	34303	31019	12003	12369
PITG_03712	-2.52329	0	0	down	327349	297865	52985	54372
PITG_03719	1.5208	0	0	up	6285	5845	17290	17079
PITG_22562	2.28537	0	0	up	777	736	3616	3668
PITG_16041	1.53358	0	0	up	2678	2390	7130	7351
PITG_16069	-1.57875	0	0	down	9973	9195	3114	3222
PITG_16117	1.09243	0	0	up	8098	7414	16258	16397
PITG_16199	-4.2087	0	0	down	6987	6494	352	368
PITG_16275	1.88609	0	0	up	2123	1810	7147	7192
PITG_16956	1.97325	0	0	up	1751	1635	6445	6684
PITG_16981	1.4844	0	0	up	3018	2749	7828	8102
PITG_16984	1.1184	0	0	up	4881	4384	9870	9984
PITG_04121	-3.45559	0	0	down	364241	338738	31619	31663
PITG_04125	1.6979	0	0	up	7832	7071	23498	24228
PITG_04378	3.8229	0	0	up	213	214	2945	3024
PITG_17199	-1.61055	0	0	down	35100	30465	10493	10681
PITG_17400	-1.49764	0	0	down	9050	8123	2995	3007
PITG_17406	1.98598	0	0	up	8002	7289	29571	30227
PITG_17419	3.29289	0	0	up	779	658	6891	7005
PITG_17445	2.33609	0	0	up	4522	4104	21340	21657
PITG_04999	-2.03629	0	0	down	7822	7265	1836	1796
PITG_17956	2.79611	0	0	up	1096	993	7177	7146
PITG_18002	-3.21054	0	0	down	3965	3603	412	395
PITG_18326	-3.31665	0	0	down	6979	6208	639	667
PITG_18382	-2.60852	0	0	down	3865	3720	610	619
PITG_18385	-2.66939	0	0	down	4355	3958	617	673
PITG_05295	-3.20626	0	0	down	7262	6406	734	727
PITG_05615	1.15112	0	0	up	22189	20411	46193	47218
PITG_18396	3.87488	0	0	up	574	582	8384	8369
PITG_18578	-3.39449	0	0	down	53227	48443	4774	4770
PITG_06260	3.30972	0	0	up	452	454	4436	4439
PITG_06336	2.51478	0	0	up	1603	1507	8648	8904
PITG_06651	-1.71837	0	0	down	6277	5945	1841	1828
PITG_05902	4.02725	0	0	up	776	757	12014	12677
PITG_06146	-1.69706	0	0	down	11830	10644	3398	3443
PITG_18934	-1.6492	0	0	down	17224	14930	4894	5216
PITG_04074	-2.09382	9.17018e-307	1.22389e-304	down	4745	4527	1065	1081
PITG_11855	-5.14099	1.24029e-299	1.61138e-297	down	2800	2733	82	73
PITG_07562	2.2644	7.48351e-299	9.63732e-297	up	758	690	3399	3469
PITG_06408	1.11706	1.43628e-294	1.83357e-292	up	4181	3857	8559	8655
PITG_12886	-1.29638	6.85476e-293	8.67541e-291	down	17195	15624	6369	6822
PITG_13762	1.81342	1.20549e-292	1.51263e-290	up	1302	1214	4344	4388
PITG_17034	1.5116	2.02802e-290	2.52317e-288	up	8175	8107	23035	22867
PITG_14436	1.97991	7.21526e-288	8.90145e-286	up	1227	1077	4536	4432
PITG_05707	-2.85938	6.85415e-287	8.38549e-285	down	2976	2636	382	381
PITG_07249	1.87382	7.47425e-287	9.06855e-285	up	1201	1129	4181	4252
PITG_15471	-2.76954	6.81022e-286	8.19515e-284	down	3621	3386	477	538
PITG_14349	5.11383	2.42565e-280	2.8952e-278	up	86	64	2634	2489
PITG_21607	3.35602	2.72091e-280	3.22143e-278	up	241	221	2355	2315
PITG_13327	-4.20107	3.65086e-277	4.28787e-275	down	2313	2067	115	120
PITG_13403	1.04888	1.23753e-275	1.44192e-273	up	4980	4557	9615	9865
PITG_11690	1.4893	3.1313e-275	3.61974e-273	up	2833	2582	7310	7699
PITG_07134	2.96842	5.21152e-272	5.97737e-270	up	571	566	4176	4620
PITG_00455	1.00736	4.96123e-271	5.64619e-269	up	5657	5298	10775	10973
PITG_20766	-2.93739	1.56415e-266	1.76641e-264	down	2934	2743	345	387
PITG_13323	-4.5105	1.35679e-265	1.52054e-263	down	2373	2131	108	87
PITG_10495	1.09776	8.04764e-264	8.95056e-262	up	4324	3966	8638	8879
PITG_11755	1.6458	8.29511e-263	9.15643e-261	up	2178	1875	6160	6351
PITG_13727	1.71958	2.79923e-261	3.06683e-259	up	1447	1297	4394	4526
PITG_14601	-1.41239	1.70803e-260	1.85745e-258	down	19379	16645	6763	6580
PITG_17907	-1.48434	1.38795e-259	1.49827e-257	down	5382	4876	1796	1823
PITG_00483	-2.56854	2.44457e-259	2.61961e-257	down	4390	4119	661	756
PITG_04536	-2.6481	1.67389e-257	1.78076e-255	down	2976	2854	457	462
PITG_02058	1.72869	4.71461e-255	4.90888e-253	up	1315	1203	4072	4167
PITG_02948	1.77057	5.80711e-253	6.00381e-251	up	1246	1111	3964	3973
PITG_09983	-2.87156	3.64514e-252	3.74226e-250	down	2673	2499	333	365
PITG_13769	-2.64711	6.36415e-252	6.48834e-250	down	2795	2511	405	431
PITG_21022	1.0135	7.06058e-251	7.14871e-249	up	4518	4112	8536	8663
PITG_17503	-2.30693	1.57999e-250	1.58876e-248	down	3150	2851	610	587
PITG_10290	2.8278	1.31316e-249	1.31147e-247	up	500	532	3584	3663
PITG_08304	-1.24005	2.51302e-249	2.49282e-247	down	7562	6740	2979	2996
PITG_03433	-1.76855	1.27226e-245	1.25356e-243	down	5585	5312	1532	1628
PITG_06943	1.77603	3.68948e-245	3.61102e-243	up	1286	1205	4135	4290
PITG_06450	1.05146	6.35995e-245	6.18348e-243	up	5108	4547	9932	9816
PITG_04335	-1.65319	2.06808e-243	1.98643e-241	down	4724	4450	1434	1447
PITG_16478	1.78431	2.07018e-243	1.98643e-241	up	1234	1186	4099	4135
PITG_03936	2.61125	7.98441e-241	7.61163e-239	up	482	408	2643	2722
PITG_20230	2.76013	8.5645e-238	8.11197e-236	up	465	394	2780	2961
PITG_10153	-1.93713	1.22912e-236	1.15671e-234	down	4389	3845	1076	1045
PITG_00431	1.21655	8.78192e-236	8.21193e-234	up	3362	3104	7278	7559
PITG_11603	-1.33273	1.85006e-229	1.70823e-227	down	6633	6169	2551	2468
PITG_07698	-1.84655	1.82866e-227	1.67791e-225	down	5193	4588	1384	1299
PITG_05294	-4.11906	2.59551e-227	2.36675e-225	down	4282	3737	262	193
PITG_23273	-4.66172	3.72742e-227	3.37792e-225	down	2018	1779	68	80
PITG_11238	-1.70963	5.44489e-218	4.87418e-216	down	3764	3429	1074	1097
PITG_03038	1.95517	8.49768e-218	7.56087e-216	up	898	855	3296	3418
PITG_10443	2.38639	1.22111e-217	1.07995e-215	up	489	438	2389	2395
PITG_13673	-1.542	4.69643e-217	4.12864e-215	down	6170	5376	1925	1986
PITG_00089	2.06453	1.06139e-215	9.22023e-214	up	1304	1120	4806	5196
PITG_17351	-1.42118	2.81605e-215	2.43191e-213	down	5446	5057	1890	1983
PITG_07633	-2.67271	4.55143e-210	3.90758e-208	down	2448	2322	382	357
PITG_12487	1.22904	8.55318e-210	7.30054e-208	up	3049	2667	6609	6611
PITG_01369	1.61373	5.32661e-209	4.52023e-207	up	1283	1192	3750	3729
PITG_15102	2.86939	9.57189e-209	8.07614e-207	up	296	293	2153	2099
PITG_22001	3.01929	5.867e-208	4.89394e-206	up	288	240	2059	2164
PITG_16466	-4.49798	8.91295e-206	7.39272e-204	down	1871	1612	77	75
PITG_07565	1.9804	1.74421e-205	1.43054e-203	up	821	772	3039	3169
PITG_02796	-1.32993	3.19066e-204	2.60233e-202	down	5503	4928	2016	2079
PITG_03724	2.39934	5.3036e-204	4.30177e-202	up	531	521	2794	2689
PITG_02174	1.08996	2.11445e-203	1.6963e-201	up	3722	3518	7522	7700
PITG_22865	1.68706	9.77911e-202	7.76039e-200	up	1186	1130	3637	3729
PITG_14005	1.30553	1.77812e-201	1.40347e-199	up	2009	1843	4674	4726
PITG_00613	2.00844	1.76546e-199	1.38603e-197	up	774	759	3039	3055
PITG_16926	1.04644	1.58347e-198	1.23654e-196	up	3706	3310	7078	7224
PITG_00471	1.35307	1.79775e-198	1.39644e-196	up	1876	1716	4479	4580
PITG_06755	1.67543	3.1648e-197	2.43259e-195	up	1174	1076	3586	3509
PITG_23156	10.5349	5.60803e-197	4.28809e-195	up	10	7	12641	12256
PITG_00999	2.20472	1.37196e-196	1.04362e-194	up	592	513	2522	2504
PITG_20590	-1.73878	6.06745e-193	4.56801e-191	down	3943	3573	1071	1152
PITG_15846	-1.04189	1.01416e-190	7.5964e-189	down	6666	6152	3059	3088
PITG_20344	2.51408	4.17829e-190	3.11378e-188	up	496	419	2642	2513
PITG_11719	1.77321	6.24296e-189	4.60567e-187	up	1896	1720	6338	5861
PITG_02532	1.31103	6.62918e-186	4.86615e-184	up	4909	4698	11381	12173
PITG_07960	1.15646	1.60965e-182	1.16986e-180	up	2988	2827	6303	6500
PITG_17947	1.23556	4.83524e-182	3.47972e-180	up	2107	1904	4638	4685
PITG_01398	2.17067	2.99641e-181	2.13545e-179	up	723	728	3147	3311
PITG_05225	2.53906	8.97365e-180	6.36436e-178	up	481	391	2440	2557
PITG_04321	3.24637	9.93464e-180	7.01204e-178	up	246	193	1978	2129
PITG_16118	5.12418	1.35877e-179	9.54458e-178	up	49	38	1494	1500
PITG_01333	-2.54963	1.91761e-178	1.34059e-176	down	3219	2885	473	556
PITG_13889	1.77535	3.88212e-176	2.67575e-174	up	1014	882	3144	3260
PITG_05616	1.33152	1.8159e-175	1.23422e-173	up	2066	1801	4757	4845
PITG_06437	1.96965	6.55712e-175	4.43618e-173	up	809	716	3012	2882
PITG_07958	-1.54292	1.88188e-174	1.26733e-172	down	3934	3487	1239	1274
PITG_03961	1.46177	2.79399e-174	1.87299e-172	up	1758	1617	4462	4717
PITG_13004	2.75601	3.63776e-174	2.42755e-172	up	323	343	2196	2253
PITG_07347	-1.9203	4.76142e-172	3.163e-170	down	2692	2494	661	692
PITG_22343	2.35641	2.68408e-170	1.775e-168	up	424	398	2029	2128
MSTRG.6381.1	1.61685	1.04664e-168	6.85971e-167	up	7845	7083	21155	24043
PITG_07663	-1.42187	1.51003e-168	9.85279e-167	down	4313	3980	1560	1496
PITG_16465	-4.78194	2.76132e-167	1.78586e-165	down	1538	1335	47	56
PITG_14533	1.77529	1.81765e-166	1.17039e-164	up	818	759	2677	2653
PITG_05464	1.14099	4.12212e-166	2.64265e-164	up	2589	2286	5287	5322
PITG_00375	2.79128	5.55599e-165	3.54641e-163	up	339	283	2197	2049
PITG_09613	-1.16627	1.86081e-164	1.17753e-162	down	5723	5302	2368	2483
PITG_08185	-2.65423	5.05826e-163	3.18714e-161	down	2830	2597	461	390
PITG_08795	-1.24276	1.46993e-162	9.22223e-161	down	4379	3999	1735	1760
PITG_08734	-1.04491	1.56902e-162	9.80202e-161	down	6663	6255	3049	3135
PITG_15552	-2.34888	1.28787e-161	7.94424e-160	down	2732	2322	501	477
PITG_15791	1.13308	1.54205e-161	9.4723e-160	up	2551	2407	5305	5435
PITG_03357	2.81196	2.19471e-161	1.34253e-159	up	233	215	1563	1543
PITG_02998	1.25925	1.10192e-160	6.71257e-159	up	2039	1824	4610	4516
PITG_02923	1.35581	6.284e-160	3.81221e-158	up	1568	1461	3853	3802
PITG_13783	2.29288	1.05007e-158	6.34408e-157	up	414	404	1956	2004
PITG_01055	-2.89148	1.94445e-158	1.16516e-156	down	2466	2320	348	289
PITG_19119	1.20562	5.16824e-158	3.08435e-156	up	2047	1866	4487	4422
PITG_03451	1.77663	7.70725e-158	4.58098e-156	up	1439	1180	4432	4412
PITG_07162	2.06783	6.67286e-157	3.95017e-155	up	896	722	3335	3350
PITG_08926	1.42143	2.72319e-156	1.60559e-154	up	1623	1583	4233	4252
PITG_17675	-2.55702	3.20648e-155	1.88297e-153	down	1723	1562	274	277
MSTRG.9506.3	1.50661	5.36957e-154	3.14067e-152	up	4607	3770	11821	11627
PITG_03583	-1.66227	1.03327e-153	6.01962e-152	down	6301	6332	1953	1995
PITG_01223	2.83119	5.34439e-153	3.10122e-151	up	383	432	2850	2893
PITG_03840	1.52082	8.96993e-153	5.18455e-151	up	1618	1544	4340	4624
PITG_00921	1.09941	1.94206e-152	1.11809e-150	up	16700	16669	35365	35349
PITG_18437	2.10603	7.65723e-152	4.39124e-150	up	477	435	1929	1947
PITG_12486	1.29587	4.34998e-151	2.47527e-149	up	2044	1885	4856	4668
PITG_06507	1.9713	1.04267e-150	5.88747e-149	up	684	577	2418	2459
PITG_00124	-2.66529	3.72432e-150	2.09489e-148	down	2227	2045	304	361
PITG_21277	2.15748	2.36887e-148	1.32233e-146	up	528	502	2193	2346
PITG_15980	4.40266	5.3574e-148	2.97924e-146	up	75	53	1285	1384
PITG_13257	1.35991	5.41352e-148	2.99909e-146	up	1482	1335	3512	3625
PITG_17003	-1.60868	1.17227e-145	6.44575e-144	down	3359	2977	995	1055
PITG_10493	1.43266	2.02226e-144	1.10779e-142	up	1360	1206	3356	3480
PITG_17747	1.18801	5.83981e-143	3.17534e-141	up	2538	2450	5665	5563
PITG_05485	1.85779	1.95272e-142	1.05785e-140	up	659	641	2318	2337
PITG_05806	-1.76507	1.29686e-139	6.94862e-138	down	2547	2298	684	723
PITG_13581	-2.49267	4.30515e-139	2.29e-137	down	1805	1562	295	295
PITG_04685	1.18975	1.11247e-138	5.89607e-137	up	3326	3004	7327	6924
PITG_08409	-2.7719	1.46066e-138	7.71367e-137	down	1630	1450	209	236
PITG_13399	1.10004	7.82343e-138	4.10199e-136	up	2097	1902	4220	4242
PITG_07722	2.29207	1.71298e-137	8.94956e-136	up	366	328	1645	1710
PITG_06570	1.46903	1.92643e-137	1.00291e-135	up	1067	984	2784	2822
PITG_13761	1.18081	3.89399e-137	2.02006e-135	up	1768	1624	3793	3799
PITG_09006	1.10599	5.60008e-136	2.89489e-134	up	2218	2101	4560	4622
PITG_02579	1.1076	5.75598e-135	2.96504e-133	up	2020	1872	4126	4155
PITG_13868	3.63907	5.84872e-134	2.99181e-132	up	102	117	1308	1391
PITG_19263	1.21058	7.36888e-134	3.74334e-132	up	2462	2395	5458	5650
PITG_15052	2.57575	2.18258e-131	1.10112e-129	up	335	269	1726	1824
PITG_16058	-1.91741	2.70441e-131	1.35971e-129	down	4246	4111	1023	1164
PITG_07905	3.38726	4.98142e-131	2.48749e-129	up	112	117	1163	1205
PITG_16516	4.79605	5.40139e-131	2.68806e-129	up	43	38	1146	1075
PITG_11863	-1.42537	2.32236e-130	1.15184e-128	down	3581	3403	1253	1316
PITG_10857	1.10091	3.55632e-130	1.75203e-128	up	1986	1805	3987	4040
PITG_17507	1.49541	1.06229e-128	5.19851e-127	up	1843	1525	4645	4715
PITG_11803	-3.91964	2.2227e-128	1.0841e-126	down	1369	1238	98	72
MSTRG.25544.1	1.43379	9.71786e-127	4.70851e-125	up	1651	1403	4126	4010
PITG_08503	2.35257	3.31474e-126	1.60078e-124	up	302	274	1457	1447
PITG_00564	2.91306	4.16652e-126	2.00553e-124	up	204	212	1483	1615
PITG_21293	1.54975	4.40713e-126	2.11442e-124	up	1120	950	2982	2995
MSTRG.7684.5	-3.50855	5.05301e-126	2.41639e-124	down	1376	1242	127	100
PITG_19234	1.03898	9.69536e-126	4.62135e-124	up	2212	2023	4253	4338
PITG_23131	5.8685	9.97413e-125	4.73884e-123	up	19	25	1317	1223
PITG_01004	1.09666	2.27236e-124	1.07615e-122	up	2560	2255	5147	5013
PITG_15616	-2.17055	2.58296e-124	1.21931e-122	down	2329	2219	528	470
PITG_14571	1.42592	1.12898e-123	5.27851e-122	up	1069	992	2697	2771
MSTRG.27217.5	1.85298	2.3808e-123	1.10609e-121	up	608	592	2100	2183
PITG_03859	-2.3444	3.26548e-122	1.51232e-120	down	2391	2073	401	466
PITG_01852	-1.23135	5.20168e-122	2.40144e-120	down	3790	3590	1551	1554
PITG_19237	2.59208	8.07365e-122	3.71565e-120	up	238	214	1371	1319
PITG_10763	-1.54415	2.02627e-120	9.23843e-119	down	2990	2706	926	1002
PITG_12361	3.32469	4.86898e-120	2.21305e-118	up	110	98	1025	1032
PITG_01253	3.6396	6.44861e-120	2.92197e-118	up	87	74	991	989
PITG_02335	-1.65738	1.34397e-119	6.07104e-118	down	2808	2428	825	812
PITG_05591	1.46249	1.69332e-119	7.62563e-118	up	1002	902	2612	2567
PITG_07953	1.44851	2.24176e-118	1.00339e-116	up	1176	1060	2927	3097
PITG_19143	1.82129	1.54377e-116	6.84715e-115	up	646	640	2276	2215
PITG_07791	1.1098	2.99214e-116	1.32312e-114	up	2206	1965	4343	4541
PITG_07423	11.669	1.76478e-115	7.78038e-114	up	4	4	12882	12835
PITG_09627	3.87292	6.40854e-115	2.81688e-113	up	64	71	982	973
PITG_14357	1.44195	7.71164e-113	3.33966e-111	up	1172	1036	2879	3041
PITG_13003	-1.23125	1.20656e-112	5.20986e-111	down	3174	2879	1272	1273
PITG_10687	2.04294	7.7454e-112	3.32486e-110	up	456	384	1720	1694
PITG_10315	2.41358	6.1937e-111	2.64331e-109	up	248	242	1286	1293
PITG_22023	1.61424	3.68504e-109	1.55908e-107	up	1193	1208	3707	3561
PITG_05117	2.7064	2.45347e-108	1.03208e-106	up	192	163	1124	1162
PITG_06212	2.28713	6.02683e-108	2.50651e-106	up	338	285	1532	1467
PITG_13074	1.61698	9.23266e-108	3.82895e-106	up	731	711	2163	2207
PITG_06662	-1.17969	2.73394e-107	1.13062e-105	down	4954	4814	2097	2165
PITG_11767	1.01273	9.63129e-107	3.97182e-105	up	3619	3526	7207	7040
PITG_14663	-3.42255	1.22367e-106	5.03213e-105	down	1123	944	97	93
PITG_11445	-1.68363	3.38565e-106	1.3884e-104	down	2081	1933	598	636
PITG_22117	-3.07416	9.61925e-106	3.91192e-104	down	1084	948	117	121
PITG_12760	1.70718	2.8056e-105	1.13468e-103	up	1074	884	3054	3248
PITG_02651	1.87494	3.66881e-105	1.47567e-103	up	523	509	1820	1920
PITG_16366	1.06052	1.68261e-104	6.73091e-103	up	1953	1865	3915	3951
PITG_01050	1.06429	1.93642e-103	7.70421e-102	up	5436	4637	10069	10701
PITG_12663	-1.91292	2.13378e-103	8.46651e-102	down	3988	3965	972	1117
PITG_18001	-4.82851	8.85665e-103	3.5047e-101	down	15005	13210	565	414
PITG_00923	4.81457	9.93572e-103	3.92114e-101	up	31	29	831	836
PITG_05423	-7.56582	3.01904e-102	1.1851e-100	down	2008	2564	9	15
PITG_03540	3.25853	3.40536e-102	1.33318e-100	up	151	107	1234	1197
PITG_04570	1.14417	1.48733e-101	5.76133e-100	up	1470	1323	3049	3044
PITG_01062	2.08739	3.90827e-101	1.50597e-99	up	356	324	1390	1463
PITG_14084	-1.8707	6.37721e-101	2.45088e-99	down	1671	1558	425	447
PITG_12612	-1.35614	7.09376e-101	2.71915e-99	down	2695	2508	1022	985
PITG_12931	2.63455	1.99026e-100	7.56969e-99	up	256	195	1384	1375
PITG_01556	-2.14362	3.16929e-100	1.1961e-98	down	1441	1273	301	305
PITG_10329	-2.38343	1.13244e-99	4.24118e-98	down	1433	1290	273	242
PITG_03960	2.27233	1.13841e-99	4.25267e-98	up	278	241	1224	1250
PITG_13329	-5.93848	3.24012e-99	1.20732e-97	down	1074	976	11	22
PITG_17130	-2.55699	3.67798e-99	1.367e-97	down	1646	1702	291	272
PITG_21759	1.28835	5.85435e-99	2.1704e-97	up	1179	1126	2802	2759
PITG_20121	-5.51613	1.1045e-98	4.07417e-97	down	933	874	19	20
PITG_17768	3.13627	1.26575e-98	4.65727e-97	up	106	109	941	927
MSTRG.3754.9	3.11042	1.48439e-98	5.44808e-97	up	146	109	1061	1109
PITG_14343	1.62941	4.68226e-96	1.70571e-94	up	2036	1767	6149	5453
PITG_10940	1.0468	4.80104e-96	1.74466e-94	up	1964	1835	3791	3960
PITG_08061	1.16302	5.49346e-96	1.99135e-94	up	1355	1211	2827	2844
PITG_02277	1.19089	1.74459e-94	6.27754e-93	up	1250	1132	2656	2712
PITG_03721	2.00765	2.4925e-94	8.94679e-93	up	348	335	1346	1367
PITG_22087	1.16667	5.0444e-94	1.80187e-92	up	1289	1169	2725	2722
PITG_21651	-3.75123	5.40149e-94	1.92474e-92	down	861	750	59	59
PITG_17958	1.20379	6.47495e-94	2.30166e-92	up	1250	1117	2702	2679
PITG_11524	-1.19202	4.0266e-93	1.42102e-91	down	2933	2762	1234	1228
PITG_02428	1.44313	7.89209e-93	2.77851e-91	up	777	721	1988	2034
PITG_00249	-4.28686	1.46342e-92	5.13982e-91	down	870	734	39	42
PITG_07041	-2.32161	1.60849e-92	5.63585e-91	down	2064	1760	407	347
PITG_15682	2.47998	2.69964e-92	9.43653e-91	up	204	207	1148	1118
PITG_15485	-1.65174	3.37693e-92	1.1748e-90	down	2218	2147	662	711
PITG_00845	-1.28947	9.13307e-92	3.14748e-90	down	2488	2302	952	983
PITG_05427	-4.02484	3.39941e-91	1.16333e-89	down	943	791	46	59
PITG_07715	-2.26087	5.02316e-91	1.715e-89	down	2064	1669	394	373
PITG_07046	-2.76147	8.56821e-91	2.91856e-89	down	2132	1927	255	336
PITG_16073	1.06523	3.87397e-90	1.31652e-88	up	1561	1472	3121	3147
PITG_17592	1.95534	9.82901e-90	3.33256e-88	up	396	339	1381	1431
PITG_07136	1.48934	2.65303e-89	8.97444e-88	up	754	662	1931	1992
PITG_03064	-2.42314	2.82151e-89	9.52242e-88	down	2216	2005	344	433
PITG_12872	-2.32729	3.35751e-89	1.13054e-87	down	1373	1206	237	270
PITG_15387	2.51716	1.32292e-88	4.44436e-87	up	258	274	1429	1584
PITG_05746	-2.07085	3.3624e-88	1.12445e-86	down	1691	1695	410	387
PITG_22432	1.40304	5.44721e-88	1.81339e-86	up	809	719	1984	2004
PITG_05067	1.40304	5.44721e-88	1.81339e-86	up	809	719	1984	2004
PITG_01982	-1.18335	1.53434e-87	5.09631e-86	down	3044	2847	1245	1317
PITG_12534	1.02641	1.9602e-87	6.4961e-86	up	1954	1725	3625	3770
PITG_12139	2.37541	2.75544e-87	9.09046e-86	up	490	566	2681	2750
PITG_09010	-1.60665	1.19919e-86	3.93856e-85	down	2507	2252	811	731
PITG_09648	-1.99286	2.62068e-86	8.53086e-85	down	1575	1452	352	399
PITG_06955	2.59023	2.84686e-86	9.24661e-85	up	162	148	911	932
PITG_23175	-1.35603	1.67583e-85	5.41913e-84	down	12150	10771	4713	4119
PITG_03639	-1.67906	1.85535e-85	5.98646e-84	down	1634	1543	493	487
PITG_19622	1.12166	1.99822e-85	6.4333e-84	up	1431	1312	2881	3012
PITG_07790	1.87227	2.77208e-85	8.88579e-84	up	400	392	1407	1458
PITG_08445	-1.09615	7.19866e-85	2.30247e-83	down	3170	2933	1374	1445
PITG_22459	1.55077	8.57437e-85	2.72468e-83	up	1123	906	2913	2944
PITG_05198	-1.77893	2.0045e-84	6.35594e-83	down	1471	1338	408	400
PITG_09316	4.88223	3.0017e-84	9.49741e-83	up	24	26	697	760
PITG_02274	1.16582	3.03091e-84	9.56921e-83	up	1324	1266	2900	2840
PITG_10870	-1.62142	5.26048e-84	1.65728e-82	down	1899	1660	581	560
PITG_12949	1.44714	5.27884e-84	1.6595e-82	up	719	673	1891	1857
PITG_13405	1.00236	6.28588e-84	1.97186e-82	up	2690	2306	4995	4875
PITG_10107	2.067	8.3851e-84	2.62477e-82	up	312	316	1282	1319
PITG_11446	-2.26337	1.0478e-83	3.27293e-82	down	1151	1099	238	225
PITG_11327	1.12808	1.20519e-83	3.74859e-82	up	1950	1930	4123	4260
PITG_12211	-2.82534	8.94746e-83	2.75961e-81	down	2633	2464	408	302
PITG_17001	1.34369	9.69035e-83	2.98248e-81	up	842	768	1986	2048
PITG_17999	1.11089	1.16285e-82	3.57152e-81	up	1555	1391	3059	3221
PITG_22934	5.67981	2.08432e-82	6.3883e-81	up	13	19	773	849
PITG_05247	-3.76925	3.68061e-82	1.12573e-80	down	757	693	47	58
PITG_00957	-3.12969	5.12658e-82	1.56148e-80	down	877	816	104	87
PITG_19802	1.87773	7.21016e-82	2.19156e-80	up	499	410	1680	1613
PITG_01408	1.09389	1.08235e-81	3.28305e-80	up	1934	1697	3911	3735
PITG_14141	1.5909	1.59136e-81	4.81708e-80	up	974	1020	2978	2965
PITG_13334	-3.72844	3.16859e-81	9.57161e-80	down	1089	980	92	62
PITG_10414	1.51807	5.15703e-81	1.55144e-79	up	742	745	2083	2127
PITG_04385	2.0259	1.63402e-80	4.87583e-79	up	400	387	1500	1667
PITG_01238	1.42217	3.36258e-80	9.99312e-79	up	1609	1306	3911	3785
PITG_08612	-1.79481	3.72666e-80	1.10527e-78	down	1617	1479	417	464
PITG_04089	3.14311	1.04811e-79	3.10227e-78	up	89	78	725	731
PITG_08213	1.2263	1.64789e-79	4.85797e-78	up	1092	951	2342	2374
PITG_16112	-1.39977	1.6693e-79	4.91123e-78	down	1893	1757	678	688
PITG_19009	3.55114	1.73564e-79	5.0962e-78	up	60	58	692	674
PITG_03240	-2.15769	3.05909e-79	8.94631e-78	down	2416	2434	582	493
PITG_06107	-1.79749	3.40019e-79	9.9241e-78	down	1390	1289	388	373
PITG_16918	-1.53332	3.48237e-79	1.01438e-77	down	2086	1837	691	646
PITG_08509	1.50175	6.47871e-79	1.87972e-77	up	730	698	1933	2062
PITG_03423	-2.58292	8.20741e-79	2.37659e-77	down	1718	1373	234	274
PITG_07850	-5.32442	1.36736e-78	3.94387e-77	down	721	698	18	17
PITG_09940	1.28346	3.19105e-78	9.18584e-77	up	956	919	2218	2291
PITG_11084	1.59499	7.71674e-78	2.21702e-76	up	578	571	1731	1699
PITG_02011	-3.80789	1.07547e-77	3.07778e-76	down	1206	1051	62	97
PITG_07135	2.33064	1.62933e-77	4.65372e-76	up	197	178	937	925
PITG_08841	-2.18824	1.99935e-76	5.65558e-75	down	1118	975	224	229
PITG_13319	1.29653	5.60449e-76	1.57624e-74	up	1610	1521	3608	3990
PITG_17945	1.39487	6.57523e-76	1.84219e-74	up	688	638	1708	1735
PITG_01462	1.03254	6.59642e-76	1.84461e-74	up	1841	1704	3469	3692
PITG_10924	-1.98723	1.67454e-75	4.67376e-74	down	1182	1052	279	277
PITG_12422	2.83178	2.00902e-75	5.59666e-74	up	120	134	893	896
PITG_09350	1.92353	2.55615e-75	7.09393e-74	up	419	349	1386	1487
PITG_01952	-2.55884	2.97594e-75	8.24336e-74	down	905	803	146	140
PITG_04742	-3.06194	3.08411e-75	8.5269e-74	down	945	833	117	93
PITG_16691	5.23486	4.72855e-75	1.30488e-73	up	16	20	646	694
PITG_15375	-4.35283	4.88693e-75	1.34606e-73	down	888	790	51	30
PITG_09144	1.4022	7.85885e-75	2.16059e-73	up	893	900	2349	2336
PITG_03948	-1.42672	9.87106e-75	2.70873e-73	down	2041	1977	746	731
PITG_05537	-1.03375	3.85936e-74	1.05511e-72	down	2786	2580	1299	1289
PITG_04928	2.23307	1.05868e-73	2.88894e-72	up	664	778	3410	3313
PITG_08305	-1.28608	1.13839e-73	3.10069e-72	down	2872	2512	1045	1133
PITG_02901	-8.45379	1.15375e-73	3.13671e-72	down	1806	1742	7	3
PITG_13183	-1.91721	1.21062e-73	3.28524e-72	down	1566	1533	426	385
PITG_19270	-1.85983	2.24848e-73	6.0904e-72	down	1209	1132	317	320
PITG_20917	2.27149	3.54685e-73	9.55437e-72	up	216	192	997	947
PITG_17004	-1.19268	5.15702e-73	1.38663e-71	down	2627	2288	1059	1062
PITG_00021	3.24869	7.73082e-73	2.0711e-71	up	202	276	2246	2270
PITG_01152	1.41934	1.36109e-72	3.63973e-71	up	1062	874	2498	2606
PITG_15078	5.40174	5.26171e-72	1.40449e-70	up	32	11	903	881
PITG_20096	2.60603	5.96859e-72	1.58741e-70	up	136	141	836	831
PITG_12965	-8.33401	9.36723e-72	2.48681e-70	down	1727	1543	3	7
PITG_09041	2.18832	1.08774e-71	2.88251e-70	up	279	229	1099	1184
PITG_02103	1.66272	1.12327e-71	2.9713e-70	up	486	415	1387	1427
PITG_22347	-5.05176	1.65501e-71	4.37e-70	down	649	594	16	21
PITG_08935	2.85941	1.98581e-71	5.23406e-70	up	271	347	2245	2208
PITG_15596	-1.11135	2.35477e-71	6.1954e-70	down	2823	2582	1193	1277
PITG_07344	-1.80924	7.07458e-71	1.85799e-69	down	1290	1174	358	336
PITG_16866	2.23988	1.15482e-70	3.02749e-69	up	518	376	2106	2047
PITG_13056	1.24215	1.23699e-70	3.23712e-69	up	958	844	2130	2076
PITG_08843	-1.93109	1.51995e-70	3.97052e-69	down	1340	1206	309	350
PITG_14591	-1.44371	2.63255e-70	6.86473e-69	down	2219	2016	726	811
PITG_02840	-2.11357	6.3811e-70	1.65514e-68	down	1819	1644	354	436
PITG_01275	2.20769	1.52207e-69	3.94102e-68	up	210	211	945	977
PITG_13508	-1.5635	1.81614e-69	4.6859e-68	down	1500	1429	492	487
PITG_10830	-1.79377	3.50473e-69	9.02682e-68	down	2515	2010	629	656
PITG_00149	1.94519	3.28508e-68	8.41679e-67	up	462	398	1726	1540
PITG_14863	-1.54093	3.86228e-68	9.86124e-67	down	1958	1749	660	597
PITG_05729	-1.10221	5.79039e-68	1.47585e-66	down	2342	2182	1044	1037
PITG_13328	-4.90139	6.76698e-68	1.72177e-66	down	619	649	22	20
PITG_20759	-8.11006	1.95626e-67	4.96026e-66	down	1493	1308	5	5
PITG_17002	-1.39085	6.58285e-67	1.66625e-65	down	2109	1803	725	746
PITG_00321	-1.95542	7.56217e-67	1.91085e-65	down	1366	1156	332	309
PITG_14215	2.4455	1.08132e-66	2.72763e-65	up	226	207	1248	1080
PITG_16487	1.87915	1.35831e-66	3.42046e-65	up	355	315	1258	1174
PITG_08218	1.78508	1.15551e-65	2.88995e-64	up	333	318	1113	1103
PITG_15469	-2.40483	1.70428e-65	4.24798e-64	down	1233	1205	250	205
PITG_07710	1.23167	1.77584e-65	4.41882e-64	up	835	748	1847	1822
PITG_11922	3.35653	1.78819e-65	4.44204e-64	up	65	67	702	634
PITG_17244	1.21311	1.93884e-65	4.80812e-64	up	861	819	1930	1917
PITG_10835	5.28602	2.38392e-65	5.90192e-64	up	13	17	569	588
PITG_07530	3.42588	3.80681e-65	9.40872e-64	up	91	81	808	1017
PITG_05347	2.10792	4.68074e-65	1.15492e-63	up	254	217	965	1038
PITG_15492	-1.11996	4.85497e-65	1.1959e-63	down	3995	3423	1732	1633
PITG_00601	1.66511	5.9626e-65	1.46383e-63	up	479	444	1497	1393
MSTRG.20286.1	-1.3253	8.7376e-65	2.13795e-63	down	2304	2217	854	929
PITG_18089	1.09329	1.12354e-64	2.74453e-63	up	2852	2615	5437	6081
PITG_16015	-1.65526	1.48865e-64	3.62437e-63	down	1647	1597	482	536
PITG_10250	1.60411	1.55531e-64	3.78039e-63	up	424	400	1225	1249
PITG_23123	2.35023	1.09901e-63	2.65807e-62	up	203	167	965	895
PITG_11705	1.51676	1.30368e-63	3.14791e-62	up	514	489	1383	1452
PITG_06000	2.05616	1.87928e-63	4.53032e-62	up	268	273	1147	1077
PITG_14722	1.84974	2.12986e-63	5.12597e-62	up	315	279	1030	1083
PITG_02460	-1.89794	7.73685e-63	1.84991e-61	down	1057	1010	268	280
PITG_15100	1.59925	1.28582e-62	3.05951e-61	up	527	476	1434	1566
PITG_13103	-1.42439	1.49284e-62	3.5406e-61	down	1749	1713	631	644
PITG_14431	1.51874	2.44402e-62	5.78721e-61	up	545	473	1401	1477
PITG_16510	-3.50883	1.9505e-61	4.60374e-60	down	850	687	56	77
PITG_21853	2.38342	7.80064e-61	1.83822e-59	up	190	189	1033	921
PITG_15867	-2.8549	8.80119e-61	2.07068e-59	down	1688	1517	256	181
PITG_19602	1.13381	9.6181e-61	2.25925e-59	up	1199	1029	2447	2375
PITG_01547	3.50942	1.23178e-60	2.88877e-59	up	58	61	615	725
PITG_07569	1.7652	2.45899e-60	5.75764e-59	up	341	338	1115	1166
PITG_11278	-2.95744	3.07488e-60	7.18826e-59	down	618	585	76	77
PITG_06732	1.12847	7.64007e-60	1.78321e-58	up	955	917	2022	2021
PITG_01186	1.12818	7.8747e-60	1.83506e-58	up	933	881	1970	1946
PITG_03612	-1.15965	1.03757e-59	2.41022e-58	down	1981	1875	845	860
PITG_07422	5.9328	1.40253e-59	3.24771e-58	up	144	77	6576	6618
PITG_03236	1.54058	2.37136e-59	5.47389e-58	up	580	597	1715	1671
PITG_00980	-1.83956	3.02468e-59	6.97101e-58	down	2181	2045	638	528
PITG_08368	-1.38734	3.75991e-59	8.65193e-58	down	1620	1437	590	563
PITG_10275	2.01358	1.22415e-58	2.80807e-57	up	341	287	1319	1181
PITG_20585	1.42838	1.39255e-58	3.1894e-57	up	684	565	1650	1664
PITG_12812	-2.3673	1.41132e-58	3.22736e-57	down	933	965	188	176
PITG_01056	-1.02103	1.79153e-58	4.08449e-57	down	2915	2529	1300	1346
PITG_20249	-7.3645	1.79171e-58	4.08449e-57	down	917	916	7	4
PITG_17577	-2.97676	2.3232e-58	5.2879e-57	down	730	627	76	94
PITG_01652	-1.78562	5.7034e-58	1.29615e-56	down	1369	1166	344	381
PITG_02501	-1.09759	7.23065e-58	1.6407e-56	down	2159	2000	979	940
PITG_11671	2.95652	2.52882e-57	5.70285e-56	up	86	102	702	743
PITG_13311	1.84624	5.42984e-57	1.22076e-55	up	320	336	1150	1183
PITG_10410	1.96385	7.42956e-57	1.66524e-55	up	258	270	1004	1033
PITG_12715	-2.49995	1.31219e-56	2.92771e-55	down	753	691	135	117
PITG_15686	1.89099	1.50926e-56	3.36228e-55	up	267	264	992	954
PITG_21524	1.7076	1.9408e-56	4.31709e-55	up	402	410	1344	1278
PITG_16451	-1.11474	2.00804e-56	4.45991e-55	down	2072	1843	874	910
PITG_17637	1.086	2.41535e-56	5.35645e-55	up	1159	1021	2331	2235
PITG_22317	1.43935	2.49577e-56	5.52646e-55	up	533	527	1401	1440
PITG_10457	1.7148	4.26367e-56	9.39863e-55	up	759	675	2129	2517
PITG_22968	2.09267	6.44987e-56	1.41752e-54	up	206	200	824	887
PITG_19084	1.60435	6.59445e-56	1.44713e-54	up	510	428	1449	1363
PITG_15217	-2.14444	1.05173e-55	2.30454e-54	down	810	774	172	182
PITG_02340	-2.40606	3.55641e-55	7.75804e-54	down	994	865	154	192
PITG_09649	-2.13348	3.83501e-55	8.341e-54	down	1526	1301	350	285
PITG_18458	1.08117	4.1842e-55	9.08701e-54	up	943	889	1924	1904
PITG_10454	-1.70348	5.07186e-55	1.09823e-53	down	2218	2147	602	723
PITG_12666	2.05806	5.67529e-55	1.22708e-53	up	445	520	1997	1987
MSTRG.1044.1	2.01829	6.60248e-55	1.42546e-53	up	270	279	1146	1053
PITG_07449	2.96814	9.60217e-55	2.067e-53	up	114	79	769	717
PITG_03309	-1.3431	1.25748e-54	2.70295e-53	down	2716	2704	1001	1112
PITG_12222	-2.61051	1.35749e-54	2.91364e-53	down	677	604	97	110
PITG_17922	4.24511	3.75566e-54	8.03744e-53	up	33	24	575	490
PITG_06019	-3.62877	5.87509e-54	1.25367e-52	down	494	470	36	41
PITG_09249	-2.94495	1.1117e-53	2.3585e-52	down	1004	968	148	105
MSTRG.1425.1	-4.68555	1.8196e-53	3.84367e-52	down	521	470	24	14
PITG_15640	1.16352	2.83921e-53	5.98027e-52	up	1400	1343	3166	2904
PITG_01860	-3.34602	4.04911e-53	8.50429e-52	down	1996	1931	144	238
PITG_22718	1.44537	4.61075e-53	9.65626e-52	up	507	445	1303	1255
PITG_00273	-1.34816	7.1674e-53	1.49679e-51	down	1616	1389	580	584
PITG_04065	1.10991	8.24382e-53	1.71914e-51	up	994	853	1975	1957
PITG_03841	-1.86279	1.3949e-52	2.90065e-51	down	1101	1081	312	281
PITG_08094	1.32873	1.51924e-52	3.15473e-51	up	597	518	1388	1375
PITG_17049	1.09841	1.56511e-52	3.2454e-51	up	935	869	1942	1872
PITG_09211	1.17953	3.94151e-52	8.12714e-51	up	2287	2423	5269	5293
MSTRG.6379.9	1.9144	4.75113e-52	9.7828e-51	up	350	276	1116	1209
PITG_01395	1.09177	5.71166e-52	1.17441e-50	up	1065	911	2044	2110
MSTRG.11466.1	-8.42148	8.24152e-52	1.68986e-50	down	1257	1173	1	6
PITG_02832	1.20261	1.6796e-51	3.43429e-50	up	774	715	1639	1745
PITG_19111	1.13317	3.62836e-51	7.37783e-50	up	1226	1088	2390	2619
PITG_01231	5.17772	4.67554e-51	9.48089e-50	up	134	74	3797	3566
PITG_13135	-5.69189	7.9531e-51	1.61047e-49	down	533	463	12	7
PITG_06155	-2.40229	9.74428e-51	1.97046e-49	down	1472	1318	221	300
PITG_03924	1.59851	1.00219e-50	2.02382e-49	up	544	438	1504	1426
PITG_09655	-1.37211	1.10211e-50	2.22253e-49	down	3918	3293	1272	1474
PITG_08487	1.17189	1.12158e-50	2.2587e-49	up	744	654	1551	1557
PITG_16603	-5.45402	1.37505e-50	2.76535e-49	down	527	536	7	17
PITG_11729	1.02271	1.49766e-50	2.99961e-49	up	1018	912	1955	1915
PITG_21806	1.29756	1.99334e-50	3.98695e-49	up	752	757	1869	1798
PITG_16061	-1.49626	6.26271e-50	1.24753e-48	down	4398	3772	1291	1565
PITG_09906	2.30106	8.80712e-50	1.74962e-48	up	150	165	775	761
PITG_00366	1.40349	9.06631e-50	1.79626e-48	up	453	418	1130	1145
PITG_19482	-1.35249	9.49682e-50	1.87901e-48	down	2405	2083	918	815
MSTRG.18944.1	-3.07611	1.12478e-49	2.22247e-48	down	500	465	57	56
PITG_07120	-2.68269	1.14189e-49	2.25323e-48	down	797	625	106	112
PITG_11443	-2.70219	1.15661e-49	2.27923e-48	down	641	547	84	96
PITG_00721	-3.25965	3.10472e-49	6.09364e-48	down	635	494	59	57
PITG_05605	-2.95939	3.31907e-49	6.50564e-48	down	730	634	73	100
PITG_20414	-4.30655	3.56731e-49	6.98288e-48	down	450	412	25	18
PITG_10077	-1.32557	4.88526e-49	9.53729e-48	down	1317	1231	508	496
PITG_22689	-1.09493	7.63984e-49	1.48557e-47	down	1684	1544	742	750
PITG_01940	1.87433	8.51159e-49	1.65289e-47	up	773	556	2438	2351
PITG_07775	-5.31412	1.24491e-48	2.41115e-47	down	501	427	8	15
PITG_13204	-1.09628	2.03517e-48	3.93655e-47	down	2076	1890	948	883
PITG_09039	8.75502	2.25619e-48	4.35831e-47	up	3	3	1311	1248
PITG_15955	-1.41024	2.3376e-48	4.50964e-47	down	1320	1260	494	465
PITG_06554	2.31684	2.9758e-48	5.73329e-47	up	242	272	1360	1176
PITG_03273	-1.49666	8.20021e-48	1.56754e-46	down	1538	1489	560	500
PITG_13867	3.46327	1.13558e-47	2.15952e-46	up	46	38	432	482
PITG_16089	-1.36482	1.67274e-47	3.17281e-46	down	1419	1234	520	496
PITG_11253	-1.99951	1.99978e-47	3.78822e-46	down	767	750	186	189
PITG_17628	-2.17107	2.61624e-47	4.94325e-46	down	1728	1716	427	329
MSTRG.7351.1	-10.4417	4.56681e-47	8.61766e-46	down	2994	2645	3	1
PITG_19103	-1.59492	5.61027e-47	1.0546e-45	down	1001	938	307	327
PITG_20086	2.00633	6.57455e-47	1.23271e-45	up	226	190	857	791
PITG_23077	3.84327	1.26311e-46	2.35625e-45	up	41	25	478	454
PITG_13930	-2.61379	1.35544e-46	2.52207e-45	down	664	649	117	95
PITG_00697	1.38766	2.23809e-46	4.14867e-45	up	806	854	2096	2203
MSTRG.21789.1	1.71074	2.4904e-46	4.60473e-45	up	266	247	836	822
PITG_11328	-2.2068	2.84731e-46	5.25143e-45	down	780	725	146	176
PITG_21481	3.07251	3.76101e-46	6.91921e-45	up	58	51	439	466
PITG_01830	3.61081	3.87123e-46	7.11308e-45	up	35	36	448	409
MSTRG.13018.1	2.80519	4.06542e-46	7.46056e-45	up	86	89	645	564
PITG_19086	-1.68562	4.43426e-46	8.11713e-45	down	1018	1012	304	320
PITG_20868	1.8392	4.51071e-46	8.2468e-45	up	414	421	1583	1371
PITG_03979	-1.46106	9.00911e-46	1.64302e-44	down	1064	988	372	364
PITG_12160	-1.85851	1.14391e-45	2.07587e-44	down	864	775	234	212
PITG_11153	1.11135	1.3264e-45	2.40109e-44	up	920	789	1776	1866
PITG_13023	1.80372	1.6687e-45	3.01331e-44	up	416	471	1523	1545
PITG_00067	1.76883	2.19197e-45	3.95335e-44	up	919	1083	3335	3434
PITG_15882	-4.18091	2.29152e-45	4.12782e-44	down	501	419	19	31
PITG_07522	-1.60519	2.53872e-45	4.56751e-44	down	1182	1006	367	342
MSTRG.7494.2	2.02189	2.85723e-45	5.12799e-44	up	211	176	741	809
PITG_03560	1.0227	3.32969e-45	5.96136e-44	up	1306	1139	2356	2545
PITG_04481	1.02375	3.36074e-45	6.00231e-44	up	941	872	1774	1866
PITG_13128	-1.57931	3.97091e-45	7.08347e-44	down	1217	1125	360	414
PITG_16600	-4.42915	4.35415e-45	7.75768e-44	down	497	505	30	16
PITG_15847	-1.99056	4.64236e-45	8.26116e-44	down	764	670	171	185
PITG_17390	-2.53826	5.91527e-45	1.05136e-43	down	888	733	120	155
MSTRG.23715.1	4.29111	6.90223e-45	1.22529e-43	up	18	23	410	384
PITG_01092	-3.15679	7.74185e-45	1.37268e-43	down	854	789	71	111
PITG_06643	-3.42811	9.2934e-45	1.64381e-43	down	668	514	62	46
PITG_12632	1.19067	1.57921e-44	2.78659e-43	up	673	613	1405	1493
PITG_01217	-3.1611	1.76263e-44	3.10278e-43	down	831	799	109	71
PITG_00676	1.16405	1.99641e-44	3.51009e-43	up	784	678	1570	1662
PITG_21027	1.66958	2.38479e-44	4.18792e-43	up	300	253	867	868
PITG_06227	1.1493	2.79242e-44	4.89791e-43	up	852	737	1681	1796
PITG_12090	-1.95565	3.38188e-44	5.92474e-43	down	939	766	218	215
PITG_05331	2.32611	3.39283e-44	5.93684e-43	up	144	112	618	647
PITG_15628	-2.85386	4.64943e-44	8.11632e-43	down	588	645	82	87
MSTRG.10933.1	2.17267	4.78585e-44	8.34454e-43	up	156	129	644	623
PITG_11109	-1.43038	6.29774e-44	1.09676e-42	down	1102	995	372	396
PITG_15071	1.20615	9.16871e-44	1.59297e-42	up	656	650	1499	1479
PITG_10184	-1.48127	1.4281e-43	2.47239e-42	down	1075	970	347	376
PITG_22795	1.57772	1.89105e-43	3.26618e-42	up	556	439	1511	1414
PITG_12609	1.5447	2.34156e-43	4.03954e-42	up	857	964	2624	2641
PITG_19766	-1.73667	3.3565e-43	5.76336e-42	down	819	780	241	233
PITG_17280	4.86423	3.41784e-43	5.85499e-42	up	20	45	846	1045
PITG_07161	1.36072	3.68112e-43	6.29867e-42	up	428	402	1056	1049
PITG_04275	2.42193	1.61282e-42	2.74049e-41	up	130	99	586	623
PITG_01872	-2.76639	1.61673e-42	2.74396e-41	down	604	481	80	77
PITG_03463	1.13943	3.18495e-42	5.39311e-41	up	1642	1301	3178	3206
PITG_03311	1.25644	3.74167e-42	6.32122e-41	up	567	485	1239	1240
PITG_16727	-1.38228	5.15075e-42	8.69174e-41	down	1057	986	381	393
PITG_04122	-2.02844	6.23546e-42	1.0498e-40	down	852	852	222	191
PITG_17348	1.04081	6.27621e-42	1.05545e-40	up	1126	983	2056	2225
PITG_05227	1.8834	6.89529e-42	1.15691e-40	up	323	366	1293	1225
PITG_02203	1.54129	7.23756e-42	1.21295e-40	up	469	505	1379	1427
PITG_16936	-1.95083	7.38243e-42	1.23582e-40	down	1059	1000	290	236
PITG_05254	1.80247	7.7187e-42	1.28917e-40	up	213	193	691	707
PITG_09346	-1.32291	7.92414e-42	1.32198e-40	down	1122	1022	427	419
PITG_12137	-3.00055	8.39412e-42	1.3988e-40	down	698	803	103	83
PITG_22648	2.91714	1.20777e-41	2.00807e-40	up	60	64	480	446
PITG_04934	1.53812	1.72578e-41	2.85961e-40	up	479	480	1448	1305
PITG_16233	-1.08535	2.78665e-41	4.60707e-40	down	4349	3775	2007	1768
PITG_07407	3.99919	3.4506e-41	5.69195e-40	up	27	20	350	391
PITG_14639	-1.86972	4.21788e-41	6.9498e-40	down	1812	1384	455	405
PITG_21336	-1.50347	5.47203e-41	9.00615e-40	down	976	935	323	343
PITG_03301	1.30118	6.83272e-41	1.12205e-39	up	585	517	1281	1399
PITG_12549	-5.09938	7.25672e-41	1.19034e-39	down	365	363	10	11
PITG_09220	-1.44182	8.36318e-41	1.37031e-39	down	1977	1967	662	774
PITG_06119	-1.50821	1.03259e-40	1.69002e-39	down	921	873	314	309
PITG_08601	1.10007	1.07921e-40	1.76239e-39	up	1284	1068	2565	2404
PITG_09110	1.33768	1.45013e-40	2.36548e-39	up	530	440	1218	1199
PITG_09086	-2.72625	1.8131e-40	2.95429e-39	down	788	785	137	98
PITG_13597	-1.00733	1.87243e-40	3.04758e-39	down	1797	1697	834	883
PITG_12695	-1.10105	2.26573e-40	3.68364e-39	down	1395	1288	612	623
PITG_07638	1.52591	3.4312e-40	5.55385e-39	up	343	322	976	915
PITG_04462	-9.68714	4.13302e-40	6.67512e-39	down	1846	1502	1	3
PITG_00795	1.28842	5.59474e-40	9.02597e-39	up	505	504	1224	1212
PITG_13386	1.23316	6.21008e-40	1.00077e-38	up	558	550	1302	1272
PITG_04856	1.11426	7.72499e-40	1.24354e-38	up	1046	852	2006	2043
PITG_09891	1.99197	1.12966e-39	1.81649e-38	up	208	161	711	735
PITG_00765	1.09674	1.29e-39	2.07204e-38	up	867	836	1729	1870
PITG_03034	1.36565	1.67134e-39	2.67287e-38	up	430	379	1049	1008
PITG_16213	-1.03044	1.90258e-39	3.03936e-38	down	1535	1423	703	727
PITG_07424	13.3613	3.69296e-39	5.8803e-38	up	2	0	10310	10468
PITG_07190	2.38421	5.15505e-39	8.19949e-38	up	127	139	731	643
PITG_07256	-1.05173	5.98319e-39	9.49613e-38	down	1499	1347	666	689
PITG_01343	-3.25842	9.24228e-39	1.45899e-37	down	411	365	44	36
PITG_19278	1.6251	9.58874e-39	1.51205e-37	up	489	387	1396	1265
PITG_06360	2.4435	1.02644e-38	1.61514e-37	up	112	88	556	516
PITG_19473	-1.48947	1.08477e-38	1.70509e-37	down	891	799	296	298
PITG_02574	1.20113	1.13242e-38	1.77808e-37	up	609	608	1356	1410
MSTRG.6744.1	-5.73056	1.26767e-38	1.98831e-37	down	380	372	8	6
PITG_13921	-4.2319	1.53613e-38	2.40682e-37	down	979	885	30	68
PITG_06309	-1.86479	1.92745e-38	3.01032e-37	down	971	949	284	237
PITG_02052	-1.21683	2.36184e-38	3.68091e-37	down	2854	2501	1219	1053
PITG_09807	1.53614	2.43974e-38	3.79828e-37	up	345	294	882	946
PITG_07399	1.57788	2.45385e-38	3.81621e-37	up	303	259	807	848
PITG_00088	1.50284	5.085e-38	7.86648e-37	up	303	290	836	824
PITG_10890	-2.14866	5.24444e-38	8.1046e-37	down	717	601	135	158
PITG_05598	-2.1711	6.3905e-38	9.85493e-37	down	626	556	119	140
PITG_10663	1.80825	6.55537e-38	1.00986e-36	up	353	409	1325	1320
PITG_14237	-1.41876	6.82988e-38	1.05104e-36	down	1100	1028	413	373
PITG_05497	-1.93808	7.37734e-38	1.13292e-36	down	620	564	154	151
PITG_07165	2.14641	8.9217e-38	1.36722e-36	up	128	111	518	526
PITG_10643	2.22799	1.07721e-37	1.64735e-36	up	129	144	613	653
PITG_02178	1.45675	1.09531e-37	1.67329e-36	up	404	390	1122	1031
PITG_14208	2.36112	1.16095e-37	1.77172e-36	up	146	177	856	789
PITG_14624	-2.19823	1.39558e-37	2.12537e-36	down	685	581	124	148
PITG_14967	-1.43362	1.44433e-37	2.19732e-36	down	1085	1021	405	365
PITG_18361	1.04682	1.44829e-37	2.20107e-36	up	750	679	1486	1428
PITG_13766	-2.26539	1.50125e-37	2.2792e-36	down	1268	962	252	204
PITG_06574	1.07319	2.11988e-37	3.19856e-36	up	1012	877	1871	2050
PITG_00553	-1.36512	2.23062e-37	3.36219e-36	down	1020	894	364	369
PITG_01233	1.31065	3.09258e-37	4.65186e-36	up	535	438	1184	1195
PITG_01222	1.11028	4.75288e-37	7.13467e-36	up	705	678	1426	1524
PITG_02922	-3.72326	4.95581e-37	7.42411e-36	down	445	334	29	29
PITG_17162	-1.78061	6.56446e-37	9.80395e-36	down	695	678	194	201
PITG_08806	-1.4704	8.32738e-37	1.24242e-35	down	996	980	339	366
PITG_13235	1.50303	1.53909e-36	2.28929e-35	up	368	358	1062	971
PITG_09288	-1.68685	2.07006e-36	3.07597e-35	down	717	678	218	210
PITG_06452	2.02181	2.12677e-36	3.15066e-35	up	171	167	718	638
MSTRG.13352.2	6.54869	3.24615e-36	4.79926e-35	up	6	3	411	420
MSTRG.20251.1	-3.66996	3.38366e-36	4.99754e-35	down	402	322	31	25
PITG_14692	-9.16098	3.71825e-36	5.4862e-35	down	1207	1112	1	3
PITG_13253	-1.80314	3.82924e-36	5.64429e-35	down	800	727	198	234
PITG_18397	2.58956	5.24402e-36	7.70646e-35	up	77	64	424	413
PITG_00896	-1.34266	6.06619e-36	8.87914e-35	down	1555	1262	553	541
PITG_00452	1.1864	8.20612e-36	1.19875e-34	up	533	482	1164	1116
PITG_08344	1.78952	8.26107e-36	1.20438e-34	up	264	203	789	801
PITG_09665	-1.471	9.08165e-36	1.3227e-34	down	1889	1724	577	710
PITG_14968	-2.11491	1.07328e-35	1.56008e-34	down	711	569	141	150
PITG_16683	-2.37702	1.23359e-35	1.79133e-34	down	629	505	100	115
PITG_07657	1.00628	2.06965e-35	2.99946e-34	up	749	663	1377	1422
PITG_17692	1.43097	2.28226e-35	3.30433e-34	up	364	373	965	1000
PITG_13486	1.1962	2.68126e-35	3.87818e-34	up	707	578	1419	1483
PITG_08454	-1.15948	2.84809e-35	4.11543e-34	down	3354	3134	1549	1319
MSTRG.8407.1	1.34166	2.94108e-35	4.24563e-34	up	1164	913	2726	2455
MSTRG.11770.1	-6.29325	3.20397e-35	4.62059e-34	down	412	382	2	8
PITG_01396	2.96618	5.76249e-35	8.2778e-34	up	49	46	381	352
PITG_07160	1.01785	7.28953e-35	1.04407e-33	up	922	847	1689	1848
PITG_04601	1.43755	1.22341e-34	1.73871e-33	up	308	281	776	799
PITG_06863	-3.23506	1.52167e-34	2.15843e-33	down	830	663	97	59
PITG_03611	1.12444	1.52344e-34	2.15885e-33	up	588	558	1199	1269
PITG_09667	-4.09136	1.55071e-34	2.19536e-33	down	373	352	27	15
MSTRG.9634.1	-3.31845	2.10893e-34	2.97991e-33	down	349	347	31	38
MSTRG.22455.1	-6.16054	2.45449e-34	3.46485e-33	down	384	341	5	5
PITG_16800	-2.0496	2.54033e-34	3.58258e-33	down	618	593	156	133
PITG_11983	-1.06561	3.32815e-34	4.68677e-33	down	1548	1334	662	696
PITG_10850	1.30247	3.32968e-34	4.68677e-33	up	402	350	907	923
PITG_14371	3.74465	3.50964e-34	4.93534e-33	up	27	25	376	312
PITG_22404	-1.10261	6.18246e-34	8.66903e-33	down	1272	1118	551	547
PITG_15926	-1.24741	6.23405e-34	8.73303e-33	down	1231	1100	458	511
PITG_05701	2.38894	8.81215e-34	1.23093e-32	up	83	79	424	414
PITG_11223	-2.30483	1.00103e-33	1.39431e-32	down	522	498	92	112
PITG_10897	-4.32056	1.68072e-33	2.33883e-32	down	448	364	27	13
PITG_17227	2.04182	1.80896e-33	2.5149e-32	up	204	147	710	712
PITG_18457	-1.66518	2.14932e-33	2.98526e-32	down	1402	1477	410	489
PITG_00919	2.03131	2.26624e-33	3.14468e-32	up	202	238	853	930
PITG_07271	-2.01023	2.28716e-33	3.17071e-32	down	1493	1101	289	344
PITG_18271	-2.66444	2.4563e-33	3.40197e-32	down	388	363	57	60
PITG_06862	-2.51029	2.5393e-33	3.51361e-32	down	1485	1428	305	200
PITG_13097	1.30143	3.11588e-33	4.29523e-32	up	456	379	1025	1004
MSTRG.13497.3	-2.27624	3.29565e-33	4.53878e-32	down	470	461	91	99
PITG_18140	-2.65217	3.73252e-33	5.13082e-32	down	1208	1633	215	235
PITG_13248	1.40054	4.67313e-33	6.41779e-32	up	358	300	846	867
PITG_18683	4.25649	6.14147e-33	8.42644e-32	up	18	12	278	287
PITG_07440	1.00263	6.93276e-33	9.49439e-32	up	678	637	1314	1288
PITG_16645	1.06964	8.50747e-33	1.16293e-31	up	595	527	1147	1177
MSTRG.11584.1	2.93797	9.41448e-33	1.28571e-31	up	46	48	370	342
PITG_16234	-5.42879	1.14112e-32	1.55551e-31	down	375	282	6	9
PITG_04850	2.2823	1.74003e-32	2.35442e-31	up	126	92	512	532
PITG_10122	1.1106	2.09463e-32	2.8264e-31	up	666	668	1384	1464
PITG_15832	-1.78909	2.63962e-32	3.55852e-31	down	1216	1024	282	357
PITG_18940	2.23969	3.04553e-32	4.10197e-31	up	110	87	456	461
PITG_03627	-2.13498	3.46053e-32	4.64812e-31	down	518	474	103	120
PITG_07288	-2.61394	3.63751e-32	4.87692e-31	down	416	360	66	59
PITG_09732	2.70558	5.08612e-32	6.78813e-31	up	60	66	426	387
PITG_14389	1.38889	8.49303e-32	1.12838e-30	up	332	328	871	837
PITG_08483	-3.01668	9.25853e-32	1.22786e-30	down	343	305	41	38
PITG_14023	-2.78403	9.91219e-32	1.31218e-30	down	650	492	93	70
MSTRG.24072.2	-3.82463	1.18337e-31	1.56514e-30	down	380	283	25	21
PITG_03718	3.64097	1.24712e-31	1.64797e-30	up	142	62	1216	1265
PITG_20768	2.66085	2.26821e-31	2.97317e-30	up	58	53	346	347
PITG_15511	-2.22568	2.69437e-31	3.52235e-30	down	521	497	118	97
PITG_09384	-5.03265	2.91055e-31	3.80159e-30	down	403	424	19	6
PITG_18016	-1.98254	3.02209e-31	3.94376e-30	down	602	578	160	135
PITG_16120	1.67651	3.16358e-31	4.12473e-30	up	191	179	576	592
PITG_17053	1.44369	3.29659e-31	4.29434e-30	up	292	259	754	725
PITG_12300	1.01472	3.39588e-31	4.41585e-30	up	1082	1086	2070	2262
PITG_23034	-1.06397	3.61874e-31	4.70149e-30	down	1304	1213	570	619
PITG_06890	-1.01846	4.8723e-31	6.31892e-30	down	1476	1419	727	685
PITG_08845	-1.86805	5.11597e-31	6.62909e-30	down	771	704	177	222
PITG_12641	1.47308	5.9192e-31	7.65637e-30	up	811	639	2131	1831
PITG_13448	-8.68386	5.95753e-31	7.69917e-30	down	3447	3224	13	3
MSTRG.20245.1	-4.53974	6.01427e-31	7.76565e-30	down	353	285	18	9
PITG_00552	-4.05575	8.60354e-31	1.10894e-29	down	4167	3795	177	296
PITG_10703	-3.88786	1.26466e-30	1.62436e-29	down	327	274	24	16
PITG_12027	1.15668	1.56837e-30	2.01162e-29	up	462	408	949	965
PITG_02027	1.09177	1.71879e-30	2.19804e-29	up	1009	799	1891	1904
PITG_13722	1.8422	1.76202e-30	2.24941e-29	up	184	151	614	570
PITG_03052	-3.33294	2.87407e-30	3.65952e-29	down	357	356	28	42
PITG_04184	1.37827	2.90401e-30	3.69443e-29	up	427	461	1131	1154
PITG_11247	-1.5596	3.10569e-30	3.94417e-29	down	832	699	244	268
PITG_18800	1.38946	3.2045e-30	4.06614e-29	up	382	338	976	885
PITG_18456	-2.34288	3.74267e-30	4.74082e-29	down	500	505	87	109
PITG_04090	5.09255	4.34349e-30	5.4924e-29	up	11	6	310	261
PITG_17779	-1.69124	6.53353e-30	8.22631e-29	down	691	706	206	222
PITG_02499	-1.08983	6.54981e-30	8.23973e-29	down	1346	1139	573	578
MSTRG.5422.1	-2.59293	6.59305e-30	8.28704e-29	down	431	347	62	65
PITG_08458	-1.15761	6.84437e-30	8.59557e-29	down	1108	1088	492	481
PITG_12496	1.30558	7.45291e-30	9.33586e-29	up	397	375	898	987
PITG_10934	-1.02268	8.18131e-30	1.02395e-28	down	1783	1590	863	775
PITG_13704	1.48722	1.00407e-29	1.2556e-28	up	300	246	736	773
PITG_14413	1.31647	1.15078e-29	1.43784e-28	up	460	381	988	1077
PITG_00150	1.48104	1.27469e-29	1.58995e-28	up	251	245	692	676
PITG_21351	3.01684	1.49092e-29	1.85808e-28	up	44	40	361	310
PITG_08188	-1.53615	1.64486e-29	2.04819e-28	down	918	757	297	272
PITG_09216	2.63446	2.64695e-29	3.28486e-28	up	62	51	333	359
PITG_10330	-2.88023	2.67265e-29	3.31395e-28	down	557	459	54	82
PITG_21697	1.01275	2.76673e-29	3.42483e-28	up	627	589	1237	1186
PITG_08581	1.8569	3.03089e-29	3.74866e-28	up	263	314	994	1079
PITG_21379	-1.76369	3.2237e-29	3.98376e-28	down	1167	1010	355	277
PITG_03958	-2.07973	3.84216e-29	4.74006e-28	down	615	501	140	120
PITG_16913	2.31125	4.00338e-29	4.93481e-28	up	83	71	377	377
MSTRG.25612.1	-5.81803	4.29553e-29	5.29049e-28	down	305	267	6	4
PITG_03992	1.04493	4.5442e-29	5.59207e-28	up	568	550	1151	1128
PITG_12914	-1.84537	6.06127e-29	7.42783e-28	down	545	510	136	154
PITG_17369	2.70503	6.40902e-29	7.84091e-28	up	106	66	579	522
PITG_13275	1.94771	6.65267e-29	8.13221e-28	up	187	137	623	607
PITG_07731	1.96417	7.97658e-29	9.74244e-28	up	169	201	711	720
PITG_05274	-1.35776	1.06252e-28	1.29451e-27	down	846	744	317	295
PITG_15475	-1.7216	1.18337e-28	1.43579e-27	down	750	603	206	198
PITG_11259	1.32385	1.57519e-28	1.90803e-27	up	314	279	727	738
MSTRG.18012.1	2.90556	2.03159e-28	2.4548e-27	up	70	85	494	658
PITG_16622	-4.37448	2.07145e-28	2.5009e-27	down	273	252	9	16
PITG_01936	-2.14256	2.3116e-28	2.78855e-27	down	1497	1380	382	261
PITG_15470	-1.72185	2.52717e-28	3.04609e-27	down	978	945	321	255
PITG_05611	-1.11147	2.98791e-28	3.59849e-27	down	1195	1048	531	493
PITG_10507	-2.06999	3.35984e-28	4.0431e-27	down	653	659	173	136
PITG_15048	6.31042	3.47975e-28	4.18397e-27	up	5	3	338	288
PITG_08553	1.78652	3.83226e-28	4.60404e-27	up	210	242	757	788
PITG_08004	3.15185	4.08485e-28	4.90349e-27	up	58	81	695	532
PITG_10002	1.22949	4.28826e-28	5.14346e-27	up	359	343	809	817
PITG_07670	-2.01554	5.59923e-28	6.69945e-27	down	510	524	133	120
PITG_12555	1.10607	5.63631e-28	6.73284e-27	up	508	460	993	1064
PITG_02081	-1.5411	6.76187e-28	8.05118e-27	down	616	583	201	206
PITG_10688	1.36115	7.01639e-28	8.3407e-27	up	379	306	882	852
PITG_12404	-5.83093	1.13891e-27	1.35278e-26	down	296	280	2	8
PITG_08473	-1.14275	1.28096e-27	1.52027e-26	down	1078	952	470	437
PITG_14893	2.10485	1.48987e-27	1.76536e-26	up	110	115	504	453
PITG_09609	-1.34896	1.62128e-27	1.91952e-26	down	2242	2327	803	973
PITG_15655	-2.19917	1.80501e-27	2.13532e-26	down	617	716	137	151
PITG_03592	-1.98824	1.81978e-27	2.15106e-26	down	560	459	133	120
PITG_11857	-1.0099	2.15225e-27	2.53997e-26	down	1141	1024	538	523
PITG_10094	-2.84553	2.32927e-27	2.74446e-26	down	364	300	50	41
PITG_06225	-1.41451	2.42064e-27	2.84984e-26	down	708	671	263	248
PITG_17753	-1.04441	2.61389e-27	3.07488e-26	down	1102	1014	490	523
PITG_02778	-1.23013	2.65369e-27	3.1192e-26	down	1151	1104	442	508
PITG_10369	1.15607	3.62983e-27	4.25635e-26	up	410	379	881	855
PITG_23351	3.18941	3.67117e-27	4.30139e-26	up	61	51	408	600
PITG_21456	2.84972	3.82117e-27	4.47357e-26	up	44	37	282	294
PITG_17732	-8.04297	3.94201e-27	4.61136e-26	down	536	531	4	0
PITG_00257	-1.19152	4.00052e-27	4.67609e-26	down	1012	871	417	396
PITG_16469	-4.2523	4.77572e-27	5.57776e-26	down	546	312	25	19
PITG_15251	-1.01501	6.35677e-27	7.39491e-26	down	1069	978	494	506
PITG_11848	1.37283	6.86096e-27	7.97512e-26	up	265	248	651	661
PITG_04976	-1.06591	7.4195e-27	8.61754e-26	down	1018	943	451	474
MSTRG.20743.1	2.67854	8.17158e-27	9.47606e-26	up	85	58	487	413
PITG_13171	1.10688	8.52623e-27	9.87953e-26	up	440	406	909	890
PITG_07521	-1.78941	9.83262e-27	1.13843e-25	down	1109	858	252	308
PITG_04910	1.27738	1.13648e-26	1.31272e-25	up	435	348	939	931
PITG_20808	-7.95262	1.20674e-26	1.39059e-25	down	514	489	3	1
PITG_13231	-2.98348	1.24731e-26	1.43621e-25	down	317	261	37	35
MSTRG.8738.1	3.34916	1.33606e-26	1.5372e-25	up	26	24	261	242
PITG_00056	1.38739	1.48989e-26	1.71151e-25	up	443	410	1010	1194
PITG_07586	2.88526	2.06396e-26	2.36173e-25	up	58	49	339	441
PITG_20845	1.77315	2.60265e-26	2.97119e-25	up	141	131	458	460
PITG_07501	1.15265	2.70125e-26	3.08136e-25	up	931	713	1789	1808
PITG_17289	1.52003	2.84639e-26	3.24189e-25	up	224	191	576	598
PITG_21599	-1.25287	3.42886e-26	3.89621e-25	down	1099	899	405	421
PITG_02766	1.96019	3.68547e-26	4.18456e-25	up	124	104	421	454
PITG_01301	-2.34053	4.30159e-26	4.8653e-25	down	350	322	65	66
PITG_02358	15.2484	4.32972e-26	4.89335e-25	up	0	0	7139	7012
PITG_03045	3.21299	4.43994e-26	5.01406e-25	up	31	25	264	248
PITG_04540	-3.05611	4.88752e-26	5.51528e-25	down	346	271	40	33
PITG_11473	-2.22168	5.0584e-26	5.70372e-25	down	381	383	79	83
PITG_02784	-1.16905	5.08715e-26	5.73173e-25	down	866	823	376	366
PITG_03078	1.36344	6.27226e-26	7.04537e-25	up	290	264	727	680
PITG_10840	-1.56273	6.54396e-26	7.34387e-25	down	691	689	216	246
PITG_21816	1.19863	6.548e-26	7.34387e-25	up	370	346	788	835
PITG_07899	1.37184	6.76461e-26	7.58102e-25	up	259	251	653	651
PITG_12571	-1.82838	6.79591e-26	7.61028e-25	down	571	474	137	153
PITG_13407	2.96204	7.67662e-26	8.58344e-25	up	154	78	847	920
PITG_18024	-1.12759	7.71849e-26	8.62368e-25	down	1056	941	428	474
PITG_17167	-1.79982	8.52035e-26	9.51234e-25	down	592	503	166	144
PITG_03113	1.07198	9.37305e-26	1.04484e-24	up	720	634	1479	1329
PITG_09252	-2.22172	9.75197e-26	1.08543e-24	down	372	346	79	73
PITG_06148	1.16047	1.01514e-25	1.12818e-24	up	441	372	907	885
PITG_08833	1.80891	1.01695e-25	1.12933e-24	up	173	135	546	517
PITG_03886	-1.89502	1.02026e-25	1.13216e-24	down	588	466	141	138
PITG_05741	1.7498	1.32679e-25	1.47009e-24	up	162	135	478	507
PITG_18534	-5.71047	1.3436e-25	1.48759e-24	down	310	223	5	5
PITG_17247	-2.63234	1.60544e-25	1.77481e-24	down	472	438	58	87
PITG_07411	-1.07482	1.67324e-25	1.84698e-24	down	1035	910	442	469
PITG_16433	1.22113	1.79886e-25	1.98266e-24	up	344	302	739	747
PITG_16054	1.00103	1.86658e-25	2.05422e-24	up	564	522	1099	1047
PITG_15490	-3.44332	2.0903e-25	2.29699e-24	down	242	242	23	21
PITG_01316	-2.65575	2.61449e-25	2.86657e-24	down	302	291	44	49
PITG_04189	4.14099	3.40163e-25	3.71573e-24	up	12	13	206	230
PITG_19309	3.13641	3.55825e-25	3.88391e-24	up	32	26	242	261
PITG_01218	14.9589	3.61557e-25	3.94355e-24	up	0	0	5798	5780
PITG_17951	-1.64916	4.26186e-25	4.63813e-24	down	580	584	191	176
PITG_00878	-1.2653	5.79386e-25	6.28675e-24	down	834	810	322	354
PITG_11701	1.36167	5.86434e-25	6.35852e-24	up	295	310	766	772
PITG_02599	1.69229	6.05956e-25	6.56051e-24	up	321	236	830	941
PITG_22301	-1.3519	7.2365e-25	7.8232e-24	down	656	618	247	246
PITG_06689	-1.79362	7.80853e-25	8.4354e-24	down	661	708	209	182
PITG_16740	1.71412	1.18749e-24	1.27812e-23	up	193	157	534	598
PITG_15962	-1.23871	1.18933e-24	1.27916e-23	down	863	807	329	370
PITG_04680	1.18744	1.33239e-24	1.43198e-23	up	546	456	1062	1188
PITG_04905	-1.15831	1.40738e-24	1.51036e-23	down	1027	914	452	406
PITG_12568	-1.41922	1.62451e-24	1.74211e-23	down	687	614	252	228
MSTRG.18369.1	1.70519	1.71998e-24	1.84314e-23	up	151	140	453	484
MSTRG.13097.1	-2.38684	1.7463e-24	1.86862e-23	down	365	314	69	59
PITG_07426	3.89353	1.9086e-24	2.03931e-23	up	20	12	220	248
PITG_23112	1.41323	1.93337e-24	2.06428e-23	up	274	236	639	701
PITG_14712	1.24099	2.02368e-24	2.15756e-23	up	372	374	900	843
PITG_08758	-1.24778	2.17102e-24	2.31297e-23	down	1138	1027	411	489
PITG_14861	1.82688	2.21175e-24	2.35466e-23	up	122	116	410	424
PITG_11102	-1.03989	2.31766e-24	2.46384e-23	down	960	901	437	457
PITG_17477	-3.36706	2.53876e-24	2.69693e-23	down	782	724	97	47
PITG_00176	1.08426	2.55612e-24	2.7134e-23	up	430	414	867	901
PITG_05326	-1.37388	2.5929e-24	2.75046e-23	down	891	798	347	296
PITG_08387	-2.36941	2.98394e-24	3.16069e-23	down	363	308	68	60
MSTRG.27297.1	14.6663	2.98785e-24	3.16256e-23	up	0	0	4687	4766
PITG_02105	1.40543	3.24109e-24	3.42567e-23	up	238	210	592	579
PITG_02863	4.62841	3.30276e-24	3.48834e-23	up	14	6	221	265
PITG_13355	-2.60416	3.52347e-24	3.7161e-23	down	363	315	47	63
PITG_01430	-1.54026	3.77437e-24	3.975e-23	down	776	624	246	228
PITG_21885	-2.87524	3.93702e-24	4.14036e-23	down	322	252	38	39
PITG_05864	-1.84181	4.01621e-24	4.22061e-23	down	498	415	129	122
PITG_02615	1.0651	4.48566e-24	4.71059e-23	up	751	774	1501	1656
PITG_14466	-1.28214	4.5061e-24	4.72867e-23	down	1087	935	377	443
PITG_06785	-10.3515	5.67018e-24	5.94175e-23	down	1386	1261	1	1
PITG_16675	-1.01662	5.84517e-24	6.12075e-23	down	1137	1006	542	503
PITG_20893	1.46873	6.4529e-24	6.74271e-23	up	345	394	992	1035
PITG_14657	1.96019	7.72861e-24	8.0585e-23	up	128	139	547	481
PITG_06142	-1.41098	1.18688e-23	1.23317e-22	down	900	733	285	320
PITG_21117	14.469	1.21713e-23	1.2637e-22	up	0	0	4072	4173
PITG_08178	1.77269	1.61404e-23	1.67343e-22	up	187	140	532	568
PITG_06254	1.13743	1.80133e-23	1.86629e-22	up	438	437	915	988
PITG_10630	2.39649	1.98084e-23	2.05083e-22	up	71	53	323	320
PITG_20733	8.49527	2.20411e-23	2.27877e-22	up	0	3	513	557
PITG_03070	-7.5042	2.45473e-23	2.53431e-22	down	389	347	3	1
PITG_00252	1.12615	2.4844e-23	2.56313e-22	up	589	469	1108	1167
PITG_03678	1.08127	2.70383e-23	2.78561e-22	up	424	420	878	887
PITG_21501	-3.29973	3.05819e-23	3.14847e-22	down	887	734	109	53
PITG_06401	1.16857	3.80427e-23	3.90562e-22	up	434	392	865	968
MSTRG.26591.1	-8.48094	3.86947e-23	3.96979e-22	down	531	552	3	0
PITG_03487	-1.5584	4.16483e-23	4.26387e-22	down	582	502	172	191
PITG_10397	-10.1788	4.34657e-23	4.44682e-22	down	1160	1183	0	2
PITG_12791	-3.0119	4.51122e-23	4.60885e-22	down	314	275	43	29
PITG_15215	-5.33957	4.6243e-23	4.71782e-22	down	219	270	4	8
PITG_14768	2.3295	4.71514e-23	4.80715e-22	up	180	107	694	720
PITG_03340	2.48576	4.97972e-23	5.07337e-22	up	86	123	586	578
PITG_04624	1.51147	5.17367e-23	5.26732e-22	up	198	207	573	569
PITG_19741	-8.45807	5.21764e-23	5.3084e-22	down	523	543	3	0
PITG_07166	1.08972	5.99274e-23	6.08854e-22	up	432	390	832	895
PITG_06601	-2.36597	6.27972e-23	6.37129e-22	down	382	309	71	61
PITG_07687	-1.05565	7.10771e-23	7.19148e-22	down	1038	899	474	445
PITG_11887	1.19774	7.65445e-23	7.73933e-22	up	375	391	872	866
PITG_20727	2.7645	8.58445e-23	8.66174e-22	up	171	87	865	848
MSTRG.16349.4	-2.83155	8.96182e-23	9.0301e-22	down	256	262	35	37
PITG_02030	-1.17966	9.60642e-23	9.65972e-22	down	731	662	302	305
PITG_10284	-1.8464	1.04142e-22	1.04648e-21	down	400	379	107	107
PITG_23058	-2.78004	1.23623e-22	1.24054e-21	down	263	238	34	38
PITG_14101	-1.31915	1.39963e-22	1.40355e-21	down	620	563	234	234
PITG_08297	10.0368	1.53619e-22	1.53839e-21	up	0	2	1003	1072
PITG_06476	-1.41453	1.60567e-22	1.60578e-21	down	658	569	215	239
PITG_02342	-2.21133	1.7026e-22	1.70155e-21	down	339	313	74	65
PITG_06021	1.67946	1.88732e-22	1.88104e-21	up	151	154	463	503
PITG_13829	1.56593	2.09661e-22	2.08539e-21	up	170	161	468	500
MSTRG.8020.1	4.79954	2.35562e-22	2.33984e-21	up	7	7	205	180
MSTRG.12177.1	4.79954	2.35562e-22	2.33984e-21	up	7	7	205	180
PITG_03600	-1.5091	2.3626e-22	2.34519e-21	down	833	831	317	261
PITG_15155	1.57828	2.52371e-22	2.50342e-21	up	236	180	626	597
PITG_10288	1.79849	2.55864e-22	2.53636e-21	up	183	132	538	540
PITG_12838	-2.70275	2.59549e-22	2.57115e-21	down	313	249	40	45
PITG_12873	-1.01056	2.6961e-22	2.66901e-21	down	1266	1082	599	550
MSTRG.24110.1	2.26539	3.16777e-22	3.12751e-21	up	64	65	313	300
PITG_05296	2.15708	3.24314e-22	3.19977e-21	up	130	174	689	658
PITG_16705	2.13243	3.54937e-22	3.49955e-21	up	92	71	361	343
PITG_17353	1.15623	3.61057e-22	3.5575e-21	up	469	502	1056	1086
PITG_04884	-1.29766	5.50287e-22	5.39664e-21	down	657	598	241	263
PITG_17804	1.67297	7.01113e-22	6.87119e-21	up	186	154	498	571
PITG_05339	2.57992	7.34275e-22	7.19139e-21	up	58	61	310	394
PITG_15815	-1.38163	9.07802e-22	8.87313e-21	down	640	567	240	217
PITG_12353	-3.41316	9.3178e-22	9.09539e-21	down	223	198	17	22
PITG_13636	2.95551	1.0526e-21	1.0268e-20	up	39	27	239	265
MSTRG.15084.1	-8.21835	1.1733e-21	1.14301e-20	down	499	408	0	3
PITG_04978	2.5682	1.24661e-21	1.21202e-20	up	51	49	267	319
PITG_06669	-1.19982	1.38279e-21	1.34175e-20	down	734	676	315	291
PITG_02241	-1.21082	1.53889e-21	1.49224e-20	down	793	769	315	352
PITG_03875	-1.14772	1.55683e-21	1.50864e-20	down	731	678	306	322
PITG_12932	13.7443	1.81407e-21	1.75559e-20	up	0	0	2514	2475
PITG_14607	-2.17252	2.10492e-21	2.03439e-20	down	630	540	104	152
PITG_00230	-2.47647	2.13563e-21	2.06135e-20	down	293	314	56	52
PITG_02005	-1.77741	2.32433e-21	2.24054e-20	down	1099	873	323	243
PITG_11538	4.35548	2.57564e-21	2.47954e-20	up	41	12	479	576
PITG_07975	1.36266	2.83285e-21	2.72358e-20	up	281	294	696	767
PITG_14787	8.12223	2.86128e-21	2.74912e-20	up	2	1	401	424
PITG_02772	-1.42326	3.19644e-21	3.06511e-20	down	741	727	293	248
PITG_05462	13.6527	3.34639e-21	3.20682e-20	up	0	0	2346	2336
PITG_18688	1.81997	3.39929e-21	3.25326e-20	up	138	114	464	413
PITG_15820	2.02174	3.53081e-21	3.37473e-20	up	95	105	379	425
PITG_03004	-1.96898	3.60439e-21	3.44281e-20	down	399	332	95	89
MSTRG.8180.1	2.03848	3.84878e-21	3.66909e-20	up	102	83	397	352
PITG_09488	-1.04257	3.86771e-21	3.68474e-20	down	866	839	401	417
PITG_11405	-1.04899	4.02615e-21	3.8332e-20	down	1575	1674	754	801
PITG_20965	-3.37779	4.18972e-21	3.98376e-20	down	235	268	20	28
PITG_16245	-9.70511	4.22333e-21	4.01053e-20	down	857	832	1	1
PITG_16418	-9.70511	4.22333e-21	4.01053e-20	down	857	832	1	1
PITG_07572	-6.18073	4.43598e-21	4.20974e-20	down	1552	1533	31	11
PITG_08301	1.3863	4.73447e-21	4.4901e-20	up	383	285	874	844
PITG_00416	1.08311	4.7929e-21	4.54258e-20	up	813	889	1719	1853
PITG_00778	1.09758	4.86893e-21	4.60869e-20	up	412	422	866	899
PITG_06357	-1.87203	4.90096e-21	4.63601e-20	down	555	555	130	170
PITG_12343	-1.10137	6.70097e-21	6.31431e-20	down	1019	1004	491	441
PITG_19985	13.5389	7.19732e-21	6.77767e-20	up	0	0	2128	2199
PITG_09708	-4.32075	7.27754e-21	6.84882e-20	down	180	203	10	9
PITG_05417	-13.5295	7.7869e-21	7.31879e-20	down	2244	2158	0	0
PITG_03485	-1.56903	9.45658e-21	8.85974e-20	down	505	506	160	177
PITG_08444	-1.27278	1.24532e-20	1.16302e-19	down	796	837	330	339
PITG_17766	1.36312	1.35723e-20	1.26511e-19	up	292	288	684	791
PITG_12563	-13.436	1.44593e-20	1.34608e-19	down	2211	1923	0	0
PITG_02671	-13.4283	1.50434e-20	1.39957e-19	down	2108	1997	0	0
PITG_00672	-1.48402	1.79565e-20	1.66742e-19	down	844	662	247	283
PITG_07723	1.20465	2.03132e-20	1.88388e-19	up	317	289	657	722
PITG_19939	-5.87686	2.13394e-20	1.9778e-19	down	196	219	4	3
PITG_11189	-13.346	2.59581e-20	2.3983e-19	down	2067	1816	0	0
PITG_06718	-1.54442	3.85006e-20	3.5393e-19	down	667	717	219	251
PITG_11858	2.07022	3.86206e-20	3.54811e-19	up	84	67	309	316
PITG_03942	-1.54736	3.91331e-20	3.59295e-19	down	922	1078	332	347
PITG_12123	-2.15258	4.7316e-20	4.32863e-19	down	303	291	69	63
PITG_06990	-4.06395	5.09621e-20	4.65572e-19	down	197	192	8	15
PITG_20866	1.16084	5.15131e-20	4.70313e-19	up	589	644	1421	1309
PITG_04024	-4.45384	8.11474e-20	7.36294e-19	down	174	159	8	7
PITG_03954	1.56698	8.55935e-20	7.75678e-19	up	174	172	536	477
PITG_16741	1.19052	8.79409e-20	7.95968e-19	up	513	403	976	1083
PITG_00469	1.09298	9.13667e-20	8.26466e-19	up	445	378	901	830
PITG_02545	-2.43277	9.44797e-20	8.54099e-19	down	266	269	52	46
PITG_00155	1.39478	1.02534e-19	9.25201e-19	up	213	202	512	566
PITG_19240	-2.25377	1.0597e-19	9.53864e-19	down	354	276	67	63
PITG_14284	-1.50932	1.3614e-19	1.22168e-18	down	1239	1113	466	349
PITG_04226	2.43341	1.41151e-19	1.26587e-18	up	70	50	292	346
PITG_01312	-2.2395	1.44712e-19	1.29623e-18	down	289	252	56	57
PITG_21151	1.24408	1.49951e-19	1.34233e-18	up	269	228	579	582
PITG_04042	-1.89037	1.67435e-19	1.49611e-18	down	471	376	103	122
PITG_02952	-1.30348	1.86116e-19	1.66102e-18	down	757	650	301	261
PITG_22450	1.00395	1.95245e-19	1.74143e-18	up	635	504	1109	1141
PITG_13111	1.16993	1.98062e-19	1.76548e-18	up	280	268	609	609
MSTRG.8769.2	1.65167	2.3086e-19	2.05534e-18	up	182	187	521	626
PITG_10199	-1.79878	2.48095e-19	2.20744e-18	down	405	428	122	115
PITG_03585	3.15204	2.92614e-19	2.60198e-18	up	26	19	204	190
PITG_03448	12.9556	3.23759e-19	2.8737e-18	up	0	0	1446	1442
MSTRG.5095.1	-3.92084	3.26479e-19	2.89435e-18	down	185	168	14	9
PITG_21915	-1.03415	3.28636e-19	2.91171e-18	down	1589	1610	827	718
PITG_07069	-2.13117	3.32316e-19	2.94254e-18	down	311	288	73	62
PITG_13440	1.79411	3.36632e-19	2.97896e-18	up	115	99	382	350
PITG_02685	2.18776	3.49386e-19	3.08996e-18	up	72	63	280	327
PITG_03043	3.9032	3.76243e-19	3.32548e-18	up	21	9	207	233
MSTRG.2752.1	-2.94508	3.8196e-19	3.37398e-18	down	236	194	30	25
PITG_08842	-2.29737	3.90957e-19	3.45137e-18	down	267	241	51	51
PITG_13588	2.07664	4.08385e-19	3.60306e-18	up	90	70	312	353
PITG_05842	-3.47129	4.30259e-19	3.79377e-18	down	222	205	24	14
PITG_03083	2.9281	4.68936e-19	4.12736e-18	up	31	26	197	231
PITG_08600	-12.9563	4.6957e-19	4.12919e-18	down	1368	1579	0	0
PITG_00898	1.53374	5.00522e-19	4.39221e-18	up	186	146	465	482
PITG_13559	3.28807	5.33195e-19	4.67612e-18	up	22	21	183	232
PITG_08229	1.13979	5.43134e-19	4.7576e-18	up	296	265	613	607
PITG_01899	-1.26802	5.5482e-19	4.85418e-18	down	616	621	249	259
PITG_16909	1.87387	5.65236e-19	4.94236e-18	up	254	161	754	738
MSTRG.2632.1	12.8446	6.58675e-19	5.75596e-18	up	0	0	1338	1336
PITG_01956	-2.28625	6.65335e-19	5.8107e-18	down	321	363	74	65
PITG_04588	1.32376	7.06775e-19	6.16162e-18	up	391	449	1073	1011
PITG_11180	-1.52223	8.19132e-19	7.1369e-18	down	849	750	310	239
PITG_20060	1.50047	8.19718e-19	7.13777e-18	up	324	230	748	793
PITG_20115	-1.11294	9.50569e-19	8.26246e-18	down	848	811	353	405
PITG_12989	-1.1547	1.02252e-18	8.88265e-18	down	832	693	350	325
PITG_19781	1.32603	1.11207e-18	9.64912e-18	up	321	260	760	675
PITG_20510	-4.69419	1.12683e-18	9.77143e-18	down	181	160	4	9
MSTRG.3254.2	-9.15132	1.15392e-18	9.99452e-18	down	640	515	2	0
PITG_18725	1.45336	1.29629e-18	1.12078e-17	up	333	402	999	998
PITG_01225	1.03364	1.46168e-18	1.26229e-17	up	378	331	726	706
PITG_18340	4.61939	1.56507e-18	1.34919e-17	up	10	4	174	164
PITG_07298	-1.73115	1.56767e-18	1.35065e-17	down	436	372	110	130
MSTRG.24555.3	-2.70799	1.68387e-18	1.44991e-17	down	302	223	36	43
PITG_18165	-12.6855	1.80893e-18	1.55668e-17	down	1298	1158	0	0
MSTRG.15982.1	-7.65324	1.90305e-18	1.63671e-17	down	297	313	2	1
PITG_13333	-12.6726	1.95923e-18	1.68404e-17	down	1258	1174	0	0
PITG_17910	-1.45776	1.99962e-18	1.71776e-17	down	484	421	156	169
PITG_12186	-2.25251	2.09385e-18	1.79765e-17	down	559	438	83	123
PITG_05419	-1.17238	2.14162e-18	1.83652e-17	down	595	553	249	254
PITG_07873	-1.30912	2.36505e-18	2.02456e-17	down	509	477	197	196
PITG_11131	1.2613	2.47811e-18	2.12011e-17	up	384	338	778	930
MSTRG.13127.2	-3.038	2.82626e-18	2.41235e-17	down	230	179	26	23
PITG_21764	-1.43161	2.88966e-18	2.46503e-17	down	489	443	179	162
PITG_05125	-5.3337	2.97314e-18	2.53476e-17	down	174	153	3	5
PITG_17834	1.06316	3.00147e-18	2.55743e-17	up	407	342	793	750
MSTRG.11852.1	-12.6028	3.0387e-18	2.58766e-17	down	1223	1096	0	0
PITG_13953	-9.02309	3.04659e-18	2.59287e-17	down	537	516	2	0
PITG_03447	-2.22915	3.11737e-18	2.65157e-17	down	470	450	77	117
MSTRG.4088.8	-2.00792	3.13617e-18	2.66602e-17	down	312	275	68	76
PITG_21013	-1.24819	3.35951e-18	2.85257e-17	down	605	594	238	261
PITG_06719	-12.6292	4.00294e-18	3.39106e-17	down	1076	1272	0	0
PITG_15819	-12.5542	4.24991e-18	3.59406e-17	down	1207	1037	0	0
PITG_03906	-2.33479	4.43994e-18	3.75044e-17	down	302	290	49	67
PITG_15493	-2.60167	5.84295e-18	4.92425e-17	down	306	237	50	38
PITG_05437	-3.06822	6.32006e-18	5.31718e-17	down	187	178	20	23
MSTRG.4684.1	1.69621	6.98592e-18	5.87065e-17	up	115	102	335	359
PITG_20265	-1.86006	7.32801e-18	6.1546e-17	down	511	418	142	110
PITG_17361	-1.00492	8.5064e-18	7.13614e-17	down	949	786	422	430
PITG_10686	2.09291	9.08602e-18	7.61369e-17	up	193	118	600	701
PITG_21140	-1.42222	9.3053e-18	7.79299e-17	down	573	615	214	225
PITG_07273	-2.09616	9.40758e-18	7.87416e-17	down	290	256	59	67
PITG_03400	1.39843	1.00145e-17	8.37263e-17	up	194	175	502	458
PITG_00341	-1.45372	1.0219e-17	8.53385e-17	down	495	454	183	159
MSTRG.13383.1	-12.437	1.03009e-17	8.59732e-17	down	1163	910	0	0
PITG_11540	1.18647	1.15737e-17	9.64868e-17	up	294	247	623	591
PITG_21026	-2.13962	1.26181e-17	1.04955e-16	down	789	659	125	199
PITG_06345	1.06773	1.27847e-17	1.06281e-16	up	399	410	865	812
PITG_17216	4.98487	1.43793e-17	1.192e-16	up	8	3	191	151
PITG_18486	4.98487	1.43793e-17	1.192e-16	up	8	3	191	151
PITG_19996	-4.86881	1.64261e-17	1.36013e-16	down	174	152	8	3
PITG_11650	2.9287	1.6664e-17	1.37905e-16	up	39	49	272	393
PITG_20251	-12.3661	1.68618e-17	1.39464e-16	down	936	1024	0	0
PITG_14644	-1.2903	1.6984e-17	1.40395e-16	down	647	601	230	274
MSTRG.20982.1	3.37431	1.74285e-17	1.43827e-16	up	17	16	156	182
PITG_11186	-4.91781	2.03991e-17	1.68058e-16	down	152	183	7	4
PITG_08162	1.43214	2.11117e-17	1.73831e-16	up	177	147	433	429
PITG_21037	3.04817	2.22274e-17	1.82915e-16	up	21	23	172	188
PITG_20676	-12.282	2.37267e-17	1.95144e-16	down	1011	848	0	0
PITG_03512	1.58353	2.46436e-17	2.02458e-16	up	154	121	397	415
PITG_15685	2.01991	2.47612e-17	2.03311e-16	up	105	75	380	338
PITG_10767	12.2866	2.48216e-17	2.03692e-16	up	0	0	963	853
PITG_16912	12.2245	3.32057e-17	2.71584e-16	up	0	0	837	903
PITG_21944	-2.73439	3.76447e-17	3.07376e-16	down	270	210	30	41
PITG_14620	-12.1944	3.97808e-17	3.24637e-16	down	944	805	0	0
PITG_03084	2.61531	4.14176e-17	3.37806e-16	up	45	30	226	226
PITG_12706	4.2923	4.20114e-17	3.42269e-16	up	8	7	155	135
PITG_15454	4.2923	4.20114e-17	3.42269e-16	up	8	7	155	135
PITG_07848	-12.1576	4.85722e-17	3.95281e-16	down	908	796	0	0
PITG_10086	1.0325	4.93408e-17	4.0087e-16	up	359	322	662	713
PITG_06766	-1.74823	4.99486e-17	4.05583e-16	down	1206	946	370	260
PITG_00661	-1.79269	5.5539e-17	4.5048e-16	down	315	292	88	85
PITG_02419	-3.60362	5.64271e-17	4.5743e-16	down	315	229	14	30
MSTRG.2630.15	12.1332	5.76843e-17	4.67364e-16	up	0	0	839	794
PITG_20755	-8.7106	5.86566e-17	4.74456e-16	down	460	390	1	1
PITG_14043	-1.91704	5.93035e-17	4.79425e-16	down	574	473	159	114
PITG_10510	-2.32308	5.9765e-17	4.8289e-16	down	240	231	50	43
PITG_11266	-1.81864	5.98398e-17	4.83228e-16	down	320	291	81	90
MSTRG.6046.1	-5.41445	6.7249e-17	5.42761e-16	down	153	149	3	4
MSTRG.19880.1	-2.27158	7.6151e-17	6.13597e-16	down	234	230	47	48
PITG_18065	-12.2355	7.8019e-17	6.28303e-16	down	746	1035	0	0
PITG_17076	-2.24823	8.06875e-17	6.49437e-16	down	1137	994	281	161
PITG_01153	-12.0977	8.55053e-17	6.87461e-16	down	925	714	0	0
PITG_17989	12.0523	9.27736e-17	7.44674e-16	up	0	0	785	759
PITG_17032	2.08959	9.47127e-17	7.59781e-16	up	89	113	459	394
PITG_10658	1.00542	9.47591e-17	7.59781e-16	up	641	494	1105	1138
PITG_03427	-3.22501	9.69331e-17	7.76787e-16	down	440	440	64	29
PITG_03972	2.00375	9.7612e-17	7.81801e-16	up	75	65	261	293
MSTRG.3227.1	1.68105	1.02815e-16	8.2213e-16	up	888	525	2138	2296
PITG_14281	-1.63714	1.09826e-16	8.77234e-16	down	632	511	158	204
PITG_05313	1.59874	1.18848e-16	9.48777e-16	up	119	113	355	339
PITG_21017	-12.0438	1.19241e-16	9.51403e-16	down	892	687	0	0
PITG_21888	-3.51728	1.22984e-16	9.80202e-16	down	159	165	16	12
MSTRG.13018.2	3.82341	1.30766e-16	1.04109e-15	up	11	15	154	211
PITG_07911	-11.9867	1.35731e-16	1.08003e-15	down	785	727	0	0
PITG_08554	1.93518	1.49084e-16	1.18436e-15	up	127	89	434	378
PITG_02124	11.9685	1.54416e-16	1.22605e-15	up	0	0	711	746
PITG_07468	1.71796	1.54849e-16	1.22883e-15	up	98	100	316	328
PITG_06994	1.6011	1.79182e-16	1.41962e-15	up	117	108	329	345
PITG_22665	-8.57899	1.9215e-16	1.51909e-15	down	396	378	0	2
PITG_10158	-11.9291	1.98588e-16	1.56914e-15	down	783	672	0	0
PITG_03986	-11.9122	2.34471e-16	1.84671e-15	down	709	724	0	0
PITG_13574	-11.8961	2.41528e-16	1.90127e-15	down	764	658	0	0
PITG_13269	-1.24661	2.44553e-16	1.92405e-15	down	821	762	293	366
PITG_06821	11.8838	2.57356e-16	2.02261e-15	up	0	0	671	703
PITG_04590	-2.04143	2.61608e-16	2.05383e-15	down	419	382	113	79
PITG_02104	1.28707	3.00808e-16	2.35602e-15	up	279	213	594	588
PITG_03406	11.8616	3.00902e-16	2.35602e-15	up	0	0	652	701
MSTRG.5286.1	-1.08408	3.09844e-16	2.42475e-15	down	642	636	292	304
MSTRG.10929.1	-11.8248	3.6069e-16	2.81216e-15	down	709	643	0	0
PITG_21502	-2.26685	3.9349e-16	3.06626e-15	down	259	243	58	45
PITG_14226	-11.8098	4.1577e-16	3.23472e-15	down	727	613	0	0
PITG_12958	1.68619	4.18499e-16	3.25423e-15	up	144	178	514	514
PITG_01963	11.859	4.30114e-16	3.34277e-15	up	0	0	594	757
PITG_12894	-11.7934	4.3782e-16	3.39907e-15	down	682	640	0	0
PITG_08785	1.97595	5.08758e-16	3.94563e-15	up	315	185	1043	882
PITG_01031	-1.1121	5.09998e-16	3.95315e-15	down	2328	2344	934	1205
PITG_13102	-11.759	5.37261e-16	4.16228e-15	down	667	624	0	0
PITG_15414	-1.46881	5.44916e-16	4.21936e-15	down	403	360	141	131
PITG_08374	-2.33447	5.52965e-16	4.27717e-15	down	363	400	60	90
PITG_18037	-11.742	6.08016e-16	4.69557e-15	down	648	627	0	0
PITG_03404	1.52088	6.29297e-16	4.85736e-15	up	183	216	583	552
PITG_15790	1.36929	6.99186e-16	5.3855e-15	up	162	147	394	394
PITG_13123	11.5261	7.59244e-16	5.8389e-15	up	1	0	1431	1482
PITG_06090	11.7138	7.63927e-16	5.87184e-15	up	0	0	639	582
PITG_12664	-1.56294	7.76131e-16	5.96252e-15	down	483	393	157	135
PITG_16669	-1.26393	7.83533e-16	6.01624e-15	down	486	441	197	184
PITG_08538	-11.6967	7.88825e-16	6.05371e-15	down	660	578	0	0
PITG_04108	-1.11894	8.50696e-16	6.5149e-15	down	596	552	248	274
PITG_14026	-1.70455	8.68287e-16	6.64269e-15	down	323	288	89	96
PITG_15900	-4.51286	9.29386e-16	7.09902e-15	down	2117	1559	109	49
PITG_19938	-2.74856	9.31705e-16	7.11303e-15	down	192	169	24	29
PITG_06460	1.96328	9.63692e-16	7.34578e-15	up	89	69	281	326
PITG_07021	1.56203	1.0028e-15	7.63202e-15	up	129	108	351	339
PITG_02210	1.17161	1.12138e-15	8.51242e-15	up	333	331	683	796
PITG_20201	-1.47833	1.15099e-15	8.73265e-15	down	703	540	200	239
PITG_20300	5.31528	1.18281e-15	8.96016e-15	up	4	3	126	149
PITG_15721	-1.30214	1.20248e-15	9.1045e-15	down	619	493	228	216
PITG_16500	6.5109	1.20369e-15	9.10899e-15	up	1	3	203	158
PITG_11122	11.6222	1.2206e-15	9.23213e-15	up	0	0	571	575
PITG_03980	-1.79385	1.25267e-15	9.46982e-15	down	301	302	82	90
PITG_09243	2.02435	1.28463e-15	9.70145e-15	up	75	65	256	306
PITG_02084	1.70338	1.2928e-15	9.74815e-15	up	286	382	999	1165
PITG_05536	1.41113	1.29833e-15	9.77801e-15	up	287	344	792	873
PITG_10552	1.4014	1.33438e-15	1.0041e-14	up	171	146	395	431
PITG_23304	11.6106	1.35189e-15	1.01676e-14	up	0	0	548	589
MSTRG.14934.2	-2.26365	1.39537e-15	1.04892e-14	down	237	206	42	49
PITG_16343	-2.50288	1.41573e-15	1.06368e-14	down	373	378	82	49
PITG_13954	-5.67096	1.46457e-15	1.09925e-14	down	152	157	5	1
PITG_10139	1.23956	1.54921e-15	1.16159e-14	up	213	187	451	481
PITG_02830	1.94464	1.75703e-15	1.3154e-14	up	66	68	255	255
PITG_13030	-11.5544	1.77269e-15	1.32644e-14	down	1390	1640	0	1
PITG_00753	1.16974	1.89471e-15	1.41487e-14	up	226	222	494	502
PITG_04777	-11.6093	1.91273e-15	1.4276e-14	down	680	490	0	0
PITG_13174	2.62248	1.92121e-15	1.43319e-14	up	96	48	408	459
PITG_18238	-4.18539	2.1006e-15	1.56622e-14	down	154	141	11	5
PITG_16331	-11.511	2.82247e-15	2.10125e-14	down	523	561	0	0
PITG_06014	-2.29802	2.83237e-15	2.10756e-14	down	237	221	40	52
PITG_00607	-1.70977	2.9668e-15	2.20535e-14	down	668	604	157	227
PITG_14016	8.34087	3.0308e-15	2.25178e-14	up	1	1	353	287
PITG_16958	2.80148	3.04907e-15	2.26421e-14	up	24	29	172	194
PITG_18868	-1.13765	3.14004e-15	2.33058e-14	down	538	483	222	236
PITG_14581	-1.34046	3.25589e-15	2.41169e-14	down	614	477	214	210
PITG_03743	-2.00696	3.38245e-15	2.50417e-14	down	281	229	61	64
MSTRG.3657.1	2.39884	3.43845e-15	2.54435e-14	up	37	41	209	198
PITG_18842	-1.64348	3.47596e-15	2.57081e-14	down	420	332	112	125
MSTRG.26639.2	-11.4431	3.52443e-15	2.60534e-14	down	535	502	0	0
PITG_18230	-11.4385	3.60602e-15	2.66432e-14	down	537	497	0	0
PITG_15780	-1.46034	3.96801e-15	2.92883e-14	down	429	388	158	135
PITG_12401	4.1344	3.98506e-15	2.93993e-14	up	11	5	135	141
PITG_19429	1.06316	4.38985e-15	3.23694e-14	up	365	395	789	783
PITG_06950	5.86863	4.46786e-15	3.29115e-14	up	8	25	952	990
PITG_11009	-11.4115	4.51575e-15	3.32316e-14	down	555	462	0	0
PITG_13449	-7.03457	4.53872e-15	3.33665e-14	down	217	182	0	3
MSTRG.4081.1	6.30855	4.65431e-15	3.41991e-14	up	2	2	166	147
PITG_14570	-7.08468	4.66293e-15	3.42454e-14	down	236	178	0	3
MSTRG.18200.1	-6.38279	4.95423e-15	3.63665e-14	down	177	161	0	4
PITG_10098	-1.11317	5.01506e-15	3.67763e-14	down	524	488	230	232
PITG_15968	-11.7275	5.08008e-15	3.72159e-14	down	878	404	0	0
PITG_00043	-3.36039	5.10635e-15	3.73897e-14	down	178	175	12	22
PITG_04386	1.52438	5.11479e-15	3.74328e-14	up	191	138	451	480
PITG_08419	-2.16398	5.15267e-15	3.76537e-14	down	259	227	47	60
PITG_15237	1.56223	5.18151e-15	3.78457e-14	up	117	123	358	343
MSTRG.16349.3	-3.20189	5.21934e-15	3.8103e-14	down	156	178	16	20
PITG_13747	1.09771	5.24532e-15	3.82736e-14	up	435	488	999	958
PITG_01010	-2.09612	5.4807e-15	3.99316e-14	down	230	220	50	54
PITG_06194	-11.3643	6.22728e-15	4.53036e-14	down	482	498	0	0
PITG_07786	11.3619	6.30659e-15	4.58579e-14	up	0	0	449	508
PITG_03904	-1.39723	6.52251e-15	4.74045e-14	down	775	598	232	281
PITG_22157	-11.3451	6.57074e-15	4.77314e-14	down	527	444	0	0
PITG_20381	1.57263	6.74417e-15	4.89185e-14	up	140	122	353	416
PITG_02433	-7.04401	6.96455e-15	5.04922e-14	down	235	168	1	2
MSTRG.18334.2	-2.22482	7.37791e-15	5.34098e-14	down	318	293	77	52
PITG_01064	11.3144	8.08753e-15	5.84316e-14	up	0	0	439	487
PITG_10096	-1.44918	8.18716e-15	5.91223e-14	down	680	731	226	286
PITG_15916	-1.66913	8.3822e-15	6.0474e-14	down	369	389	108	128
PITG_20088	1.36884	8.38257e-15	6.0474e-14	up	497	335	1087	1022
PITG_06425	-11.2988	8.45573e-15	6.09419e-14	down	506	434	0	0
MSTRG.18876.1	-2.49141	8.79014e-15	6.32899e-14	down	199	188	30	38
PITG_03865	1.17886	8.79564e-15	6.32984e-14	up	240	252	538	564
PITG_17356	1.6157	9.36984e-15	6.73317e-14	up	141	132	453	373
PITG_16517	11.2798	9.45512e-15	6.79113e-14	up	0	0	438	466
MSTRG.27295.1	11.0851	9.57385e-15	6.87304e-14	up	0	1	1053	1093
PITG_14716	11.301	1.0123e-14	7.26372e-14	up	0	0	497	420
PITG_10544	1.12073	1.03031e-14	7.38932e-14	up	276	235	526	570
PITG_09527	-1.06708	1.03476e-14	7.41766e-14	down	749	645	349	307
PITG_20819	-11.2755	1.04138e-14	7.46147e-14	down	511	415	0	0
PITG_02654	1.23354	1.06355e-14	7.61289e-14	up	194	184	426	452
PITG_09248	-1.02638	1.07265e-14	7.67429e-14	down	976	990	440	515
PITG_16294	2.38499	1.11109e-14	7.94537e-14	up	41	33	195	186
PITG_09199	2.13081	1.13586e-14	8.1186e-14	up	77	51	267	284
PITG_07728	-11.2515	1.13879e-14	8.13554e-14	down	455	452	0	0
PITG_02362	11.2411	1.16065e-14	8.28768e-14	up	0	0	436	444
PITG_20902	-3.08117	1.18837e-14	8.48153e-14	down	197	180	16	28
PITG_00871	1.0227	1.20926e-14	8.618e-14	up	371	391	742	790
PITG_06407	-1.8079	1.22551e-14	8.72534e-14	down	1252	1354	286	452
PITG_11938	-3.15628	1.22953e-14	8.74972e-14	down	170	155	14	22
PITG_14206	-1.34805	1.24488e-14	8.85466e-14	down	483	393	167	172
PITG_11459	11.249	1.25324e-14	8.90986e-14	up	0	0	412	473
MSTRG.10301.3	1.87435	1.25999e-14	8.95352e-14	up	94	70	280	312
PITG_18441	-11.2606	1.26995e-14	9.01555e-14	down	436	475	0	0
PITG_09985	11.3339	1.29103e-14	9.16075e-14	up	0	0	391	548
PITG_04939	-1.64493	1.35439e-14	9.59178e-14	down	413	318	116	114
MSTRG.8999.1	-11.2081	1.40039e-14	9.9128e-14	down	466	416	0	0
PITG_12916	1.50392	1.46032e-14	1.03271e-13	up	123	112	318	340
PITG_23067	-1.46202	1.55306e-14	1.09565e-13	down	491	484	155	195
PITG_14356	2.80084	1.59095e-14	1.12184e-13	up	62	30	295	332
PITG_17237	1.4402	1.64058e-14	1.15573e-13	up	150	166	416	433
PITG_22136	-2.63926	1.64407e-14	1.15763e-13	down	177	188	31	27
MSTRG.24055.1	-3.03351	1.92882e-14	1.35294e-13	down	268	222	20	39
PITG_01869	11.1604	1.93737e-14	1.35829e-13	up	0	0	430	402
PITG_14087	-2.02814	1.94128e-14	1.36038e-13	down	275	218	60	59
PITG_16715	-1.09876	1.94444e-14	1.36194e-13	down	729	593	315	293
PITG_14616	1.28243	1.95849e-14	1.37113e-13	up	243	196	555	497
PITG_19025	1.00985	2.00791e-14	1.40506e-13	up	312	268	579	573
PITG_16033	-1.31815	2.13e-14	1.48837e-13	down	588	512	239	196
PITG_07653	1.13477	2.13114e-14	1.48845e-13	up	314	328	655	740
PITG_12293	-1.91309	2.17363e-14	1.51741e-13	down	312	331	94	75
MSTRG.3021.32	-3.41335	2.28721e-14	1.59594e-13	down	143	127	14	11
PITG_20077	-11.1837	2.28844e-14	1.59604e-13	down	505	366	0	0
PITG_02459	-11.1238	2.29111e-14	1.59714e-13	down	440	392	0	0
PITG_14980	-1.09697	2.34585e-14	1.63375e-13	down	552	543	259	247
PITG_08395	-1.81874	2.41308e-14	1.67898e-13	down	268	250	76	69
PITG_14124	-11.2383	2.43685e-14	1.69471e-13	down	553	354	0	0
PITG_00287	11.1307	2.4829e-14	1.72592e-13	up	0	0	432	383
PITG_13286	2.54467	2.57162e-14	1.7859e-13	up	49	80	395	355
PITG_01249	-1.39541	2.63596e-14	1.82885e-13	down	438	373	142	162
PITG_10308	1.90505	2.92492e-14	2.02551e-13	up	95	66	290	303
PITG_05727	1.05641	3.02681e-14	2.09508e-13	up	350	282	664	631
PITG_16963	-1.05341	3.07388e-14	2.12465e-13	down	637	645	295	316
PITG_18714	-11.4376	3.08611e-14	2.1311e-13	down	723	326	0	0
PITG_14168	2.44551	3.12537e-14	2.15719e-13	up	36	31	188	172
PITG_09035	11.0996	3.15575e-14	2.17714e-13	up	0	0	366	432
MSTRG.28219.1	-7.03698	3.2178e-14	2.2189e-13	down	243	159	3	0
PITG_21852	-11.0613	3.28819e-14	2.26532e-13	down	412	384	0	0
PITG_22242	-2.17231	3.42639e-14	2.35832e-13	down	271	254	67	48
PITG_02430	-11.0505	3.50578e-14	2.41183e-13	down	408	382	0	0
PITG_06152	1.36247	3.54137e-14	2.43403e-13	up	165	136	374	389
PITG_10793	1.95811	3.55931e-14	2.44522e-13	up	153	93	492	445
MSTRG.5414.24	-11.0917	3.81586e-14	2.62023e-13	down	472	345	0	0
MSTRG.3226.1	-6.9059	4.1686e-14	2.85978e-13	down	209	157	3	0
PITG_14946	-1.28809	4.28207e-14	2.93625e-13	down	416	371	162	156
PITG_05211	-1.12213	4.34894e-14	2.97932e-13	down	622	526	245	275
PITG_02818	-1.0767	4.4477e-14	3.04555e-13	down	705	750	338	345
PITG_02314	-1.24639	4.47678e-14	3.06403e-13	down	649	725	288	286
PITG_07156	-1.15547	4.55891e-14	3.11879e-13	down	548	462	216	231
PITG_07143	-3.36653	4.67809e-14	3.19586e-13	down	160	123	12	15
PITG_14359	-5.83359	4.72525e-14	3.22508e-13	down	202	146	0	6
PITG_22126	-1.37173	4.83728e-14	3.29847e-13	down	427	368	142	161
PITG_22038	10.9911	4.97734e-14	3.39083e-13	up	0	0	369	371
PITG_22557	2.51586	5.13806e-14	3.49718e-13	up	72	38	298	318
PITG_08217	-1.22065	5.15531e-14	3.50557e-13	down	501	421	189	201
PITG_08592	-1.81235	6.02075e-14	4.0846e-13	down	257	234	70	68
PITG_05835	-2.36432	6.20142e-14	4.20522e-13	down	229	179	36	42
PITG_17789	-1.62675	6.27732e-14	4.25276e-13	down	331	349	103	115
PITG_06846	1.09084	6.34792e-14	4.29465e-13	up	260	254	518	564
PITG_00474	1.48287	6.55402e-14	4.43204e-13	up	121	125	331	349
PITG_16696	-2.19776	6.56083e-14	4.4346e-13	down	268	203	47	54
PITG_04799	2.50194	6.62847e-14	4.47826e-13	up	40	62	280	295
PITG_04837	10.9416	6.63397e-14	4.47991e-13	up	0	0	356	359
PITG_20079	-10.9353	7.20147e-14	4.85813e-13	down	398	333	0	0
MSTRG.12372.1	10.9274	7.20365e-14	4.85813e-13	up	0	0	354	354
PITG_05457	-10.9302	7.32507e-14	4.93753e-13	down	365	361	0	0
PITG_13281	10.969	8.13042e-14	5.47284e-13	up	0	0	320	409
PITG_06694	-10.9011	8.3302e-14	5.60475e-13	down	377	336	0	0
MSTRG.809.1	-5.32836	8.42781e-14	5.66782e-13	down	138	107	3	3
PITG_05300	1.42146	8.56369e-14	5.75394e-13	up	210	249	639	580
PITG_20504	-1.68607	8.81252e-14	5.91842e-13	down	386	307	115	97
PITG_12981	1.64701	8.93937e-14	6.00087e-13	up	138	175	496	477
PITG_02893	-1.57058	8.96098e-14	6.01262e-13	down	723	741	202	286
MSTRG.21352.1	-6.81955	9.15874e-14	6.1397e-13	down	165	177	0	3
PITG_12283	-10.8949	9.21539e-14	6.17247e-13	down	389	322	0	0
PITG_17142	2.68318	9.21602e-14	6.17247e-13	up	69	34	300	347
PITG_09847	-2.70988	9.53047e-14	6.37435e-13	down	187	171	32	22
PITG_21639	1.35581	1.04027e-13	6.94823e-13	up	178	182	485	426
PITG_20831	-11.1175	1.09517e-13	7.30826e-13	down	313	505	0	0
MSTRG.16760.1	-3.32623	1.12019e-13	7.47186e-13	down	133	121	12	13
PITG_01746	-10.8669	1.14617e-13	7.63816e-13	down	339	355	0	0
PITG_19175	-10.8627	1.17417e-13	7.82126e-13	down	338	354	0	0
MSTRG.5493.2	-1.30704	1.18149e-13	7.85928e-13	down	454	452	193	169
PITG_19201	-1.9802	1.18444e-13	7.87536e-13	down	267	306	75	69
PITG_01421	-10.7373	1.18607e-13	7.88259e-13	down	914	816	1	0
PITG_13505	-10.8373	1.22627e-13	8.14612e-13	down	346	335	0	0
PITG_06529	-10.8687	1.27852e-13	8.48935e-13	down	329	365	0	0
PITG_21313	10.8261	1.2956e-13	8.59886e-13	up	0	0	332	328
PITG_14840	-1.60322	1.3086e-13	8.68126e-13	down	316	314	109	96
PITG_06189	1.19463	1.36756e-13	9.06418e-13	up	238	199	516	470
PITG_03908	-1.63312	1.4464e-13	9.57375e-13	down	290	257	86	88
PITG_12552	-10.8874	1.45035e-13	9.59556e-13	down	420	290	0	0
PITG_08723	1.51134	1.46061e-13	9.65909e-13	up	114	118	336	318
PITG_11341	-10.8223	1.46129e-13	9.65925e-13	down	330	343	0	0
PITG_10837	-1.2846	1.50798e-13	9.94998e-13	down	421	405	176	159
PITG_13713	1.47942	1.54284e-13	1.01708e-12	up	189	222	607	529
PITG_16712	-1.76965	1.6077e-13	1.05936e-12	down	275	240	70	79
MSTRG.12147.1	2.50031	1.69217e-13	1.11402e-12	up	33	26	165	164
MSTRG.20292.1	-2.15906	1.69956e-13	1.11839e-12	down	210	223	45	51
PITG_13695	-10.8854	1.71409e-13	1.12745e-12	down	308	392	0	0
PITG_13274	-10.7777	1.73175e-13	1.13851e-12	down	352	303	0	0
PITG_05362	1.08062	1.73247e-13	1.13851e-12	up	298	292	652	581
PITG_02349	2.22663	1.74434e-13	1.1458e-12	up	156	81	561	523
PITG_21181	-10.7973	1.78617e-13	1.17275e-12	down	319	342	0	0
PITG_20138	-2.22786	1.8001e-13	1.18137e-12	down	258	222	59	42
PITG_22057	-1.0085	1.8082e-13	1.18615e-12	down	580	511	273	262
PITG_16342	-10.7635	1.8344e-13	1.20281e-12	down	341	307	0	0
PITG_11613	2.31685	1.86415e-13	1.22177e-12	up	48	33	197	200
PITG_05748	1.02907	1.94365e-13	1.27274e-12	up	521	392	939	894
PITG_10764	-1.09641	2.04331e-13	1.3368e-12	down	542	535	237	261
PITG_05714	-3.09796	2.09545e-13	1.3703e-12	down	168	128	19	15
PITG_09628	2.80688	2.26978e-13	1.48364e-12	up	34	22	216	169
PITG_16024	1.21363	2.34643e-13	1.53306e-12	up	190	187	446	418
PITG_11612	-10.7162	2.40462e-13	1.57038e-12	down	329	298	0	0
PITG_16427	-10.7175	2.41875e-13	1.57891e-12	down	335	293	0	0
PITG_16074	-1.35602	2.47498e-13	1.6149e-12	down	2559	2419	1146	774
PITG_04519	1.63182	2.48849e-13	1.62299e-12	up	160	119	384	467
PITG_01124	3.28981	2.5469e-13	1.65961e-12	up	16	22	150	219
PITG_22662	-1.30936	2.57407e-13	1.67657e-12	down	448	401	182	156
PITG_19563	-10.6935	2.73799e-13	1.78176e-12	down	321	296	0	0
PITG_00935	-5.82606	2.90457e-13	1.88682e-12	down	156	132	5	0
PITG_16375	2.95997	3.05239e-13	1.98196e-12	up	22	18	135	172
PITG_20083	-2.44389	3.07388e-13	1.99503e-12	down	181	182	29	37
PITG_09885	-4.13831	3.12699e-13	2.0286e-12	down	181	107	9	7
PITG_23316	-10.6716	3.31425e-13	2.14819e-12	down	333	276	0	0
PITG_21110	-10.5413	3.39153e-13	2.19634e-12	down	782	727	0	1
PITG_16136	-2.40165	3.49223e-13	2.25856e-12	down	180	178	30	37
MSTRG.17749.5	-5.88399	3.51954e-13	2.27523e-12	down	140	158	5	0
PITG_08655	10.6494	3.70731e-13	2.39345e-12	up	0	0	280	304
PITG_05091	-3.57012	3.78097e-13	2.43886e-12	down	118	122	9	11
PITG_19229	-3.57012	3.78097e-13	2.43886e-12	down	118	122	9	11
MSTRG.20208.3	-10.6309	4.07291e-13	2.62486e-12	down	297	293	0	0
PITG_11912	1.05211	4.23857e-13	2.72803e-12	up	423	319	764	750
PITG_17603	-10.9788	4.24127e-13	2.72857e-12	down	261	480	0	0
PITG_20387	1.70586	4.40585e-13	2.83198e-12	up	148	101	423	375
PITG_09270	-2.17756	4.69364e-13	3.01564e-12	down	394	270	82	62
PITG_01778	2.94051	4.81955e-13	3.09383e-12	up	52	117	665	637
PITG_14388	10.5968	4.83982e-13	3.10548e-12	up	0	0	284	279
PITG_11651	-1.83528	4.87613e-13	3.12741e-12	down	274	250	64	81
PITG_14694	1.82596	4.99267e-13	3.20076e-12	up	91	114	383	338
PITG_11813	3.42898	5.13727e-13	3.29059e-12	up	87	26	578	601
PITG_17957	-1.701	5.31778e-13	3.40176e-12	down	271	243	82	74
PITG_02452	1.00506	5.38449e-13	3.44293e-12	up	304	318	610	625
PITG_13950	-10.5661	5.67197e-13	3.62517e-12	down	296	269	0	0
PITG_14114	-1.42176	5.73639e-13	3.66316e-12	down	831	608	236	292
MSTRG.8752.1	-4.71902	5.83163e-13	3.72236e-12	down	106	107	4	4
PITG_09522	-1.16068	5.83512e-13	3.72296e-12	down	923	1037	463	406
PITG_13881	-1.2315	6.01785e-13	3.83788e-12	down	438	374	165	176
MSTRG.13126.2	-2.60574	6.56691e-13	4.18259e-12	down	236	244	49	29
PITG_10472	-10.5382	6.65245e-13	4.23524e-12	down	288	266	0	0
PITG_11249	-1.5577	6.89822e-13	4.3898e-12	down	526	488	197	143
PITG_20303	10.5339	6.90372e-13	4.3914e-12	up	0	0	268	271
PITG_02764	1.0358	6.94374e-13	4.41112e-12	up	264	227	487	506
PITG_02816	-10.5315	6.98667e-13	4.43647e-12	down	294	258	0	0
PITG_01204	-1.49787	7.243e-13	4.59725e-12	down	311	284	99	109
PITG_07796	2.21653	7.64879e-13	4.85272e-12	up	108	61	418	351
PITG_20285	-10.5195	7.79896e-13	4.94585e-12	down	273	273	0	0
PITG_00130	2.33767	7.83243e-13	4.96493e-12	up	79	43	291	313
PITG_20489	2.01462	7.93003e-13	5.02463e-12	up	59	73	248	281
MSTRG.16900.1	4.05603	8.2414e-13	5.21967e-12	up	10	5	137	108
PITG_21652	-10.6015	8.60024e-13	5.44225e-12	down	253	322	0	0
PITG_17228	1.9457	8.9276e-13	5.64697e-12	up	100	77	381	290
PITG_13560	3.19043	9.10325e-13	5.75064e-12	up	15	12	125	118
PITG_08046	-1.21081	9.22261e-13	5.82353e-12	down	441	455	191	192
PITG_06908	-3.14665	9.23589e-13	5.82941e-12	down	177	164	25	13
PITG_15672	10.5263	9.28879e-13	5.86028e-12	up	0	0	294	242
PITG_08798	6.07353	9.45449e-13	5.96226e-12	up	0	4	128	140
PITG_03419	-1.04751	1.00733e-12	6.34704e-12	down	1210	1319	654	558
PITG_22872	10.233	1.04876e-12	6.60527e-12	up	0	1	575	614
PITG_13955	-10.4592	1.05099e-12	6.61648e-12	down	279	246	0	0
PITG_18117	-10.4566	1.06514e-12	6.70269e-12	down	278	246	0	0
PITG_01383	-2.116	1.08056e-12	6.79385e-12	down	223	186	42	51
PITG_11322	-10.4511	1.09937e-12	6.90918e-12	down	277	245	0	0
PITG_09287	-1.04472	1.14097e-12	7.1524e-12	down	1255	1385	681	587
MSTRG.2266.1	-10.4475	1.14099e-12	7.1524e-12	down	280	241	0	0
PITG_18899	-10.4359	1.19227e-12	7.46748e-12	down	267	249	0	0
PITG_14252	-10.4274	1.25024e-12	7.82051e-12	down	266	247	0	0
PITG_20043	1.07523	1.26115e-12	7.88542e-12	up	275	223	527	507
PITG_05929	-10.4305	1.26682e-12	7.91751e-12	down	278	237	0	0
MSTRG.12709.1	-2.44118	1.2721e-12	7.94375e-12	down	209	166	29	39
MSTRG.19932.4	-10.427	1.33102e-12	8.30462e-12	down	255	257	0	0
PITG_04591	-10.7217	1.33851e-12	8.34775e-12	down	229	392	0	0
PITG_10903	10.5089	1.38825e-12	8.65429e-12	up	0	0	223	307
PITG_00831	-4.1904	1.42711e-12	8.8928e-12	down	118	104	4	8
MSTRG.6876.1	1.74081	1.45989e-12	9.09319e-12	up	637	342	1540	1656
PITG_04263	-1.32793	1.52362e-12	9.46603e-12	down	351	313	131	130
PITG_16381	-2.3768	1.53319e-12	9.52146e-12	down	244	189	48	34
MSTRG.4755.2	10.4231	1.58685e-12	9.84641e-12	up	0	0	271	228
PITG_11916	-2.55129	1.59685e-12	9.90427e-12	down	158	179	28	29
PITG_14214	2.77367	1.62866e-12	1.0093e-11	up	32	30	166	253
PITG_13947	-5.68346	1.69746e-12	1.04928e-11	down	143	168	6	0
MSTRG.6157.1	-3.23112	1.70566e-12	1.05391e-11	down	313	222	17	39
PITG_09473	-1.47253	1.75441e-12	1.08344e-11	down	324	281	112	103
PITG_18339	7.67175	1.75494e-12	1.08344e-11	up	0	2	171	233
MSTRG.4588.1	1.25752	1.78453e-12	1.10079e-11	up	174	189	433	426
PITG_21389	10.3577	1.89067e-12	1.1643e-11	up	0	0	241	236
PITG_01929	-2.51931	1.8987e-12	1.16876e-11	down	427	281	75	46
PITG_13461	-1.79391	2.02867e-12	1.24771e-11	down	285	263	88	68
PITG_14459	-2.12931	2.14569e-12	1.31913e-11	down	211	222	43	55
PITG_00861	1.44241	2.14859e-12	1.31993e-11	up	185	232	561	564
PITG_01131	1.21217	2.14878e-12	1.31993e-11	up	331	360	865	720
PITG_10121	-4.311	2.17468e-12	1.33526e-11	down	220	106	9	7
MSTRG.10337.4	-1.26865	2.20365e-12	1.35139e-11	down	427	353	163	156
PITG_08476	-3.22595	2.20368e-12	1.35139e-11	down	181	197	27	13
PITG_11668	2.31885	2.25401e-12	1.38167e-11	up	38	53	216	235
MSTRG.9018.1	-3.32453	2.34287e-12	1.43435e-11	down	134	110	10	14
PITG_01443	-10.5623	2.35057e-12	1.43846e-11	down	216	341	0	0
PITG_04464	-10.387	2.53379e-12	1.54929e-11	down	298	204	0	0
PITG_18429	-10.3055	2.54877e-12	1.5578e-11	down	239	232	0	0
MSTRG.16011.1	2.70358	2.66736e-12	1.62826e-11	up	21	27	146	164
MSTRG.15179.1	-3.85228	2.67222e-12	1.63054e-11	down	109	138	7	10
PITG_22427	-2.35648	2.73896e-12	1.66988e-11	down	201	153	34	34
PITG_07138	-10.1424	2.78554e-12	1.69757e-11	down	587	557	0	1
PITG_08750	-10.2941	2.80834e-12	1.71005e-11	down	233	234	0	0
PITG_16001	-10.328	2.81163e-12	1.71134e-11	down	225	252	0	0
MSTRG.10424.1	-10.2867	2.82825e-12	1.72003e-11	down	250	216	0	0
PITG_02807	-10.2832	2.91568e-12	1.77173e-11	down	251	214	0	0
PITG_01840	-10.3443	2.92032e-12	1.77382e-11	down	285	202	0	0
PITG_03018	-2.14638	3.20975e-12	1.9456e-11	down	4943	3533	771	1110
PITG_13160	2.02634	3.22004e-12	1.95103e-11	up	49	59	214	222
PITG_18662	10.3884	3.26695e-12	1.97864e-11	up	0	0	287	200
PITG_09250	-1.83996	3.30257e-12	1.99938e-11	down	613	507	188	120
PITG_11960	-10.4874	3.36785e-12	2.03806e-11	down	207	322	0	0
PITG_16458	-2.14911	3.40475e-12	2.05954e-11	down	633	538	167	93
PITG_20345	-10.2548	3.44694e-12	2.0842e-11	down	247	209	0	0
PITG_06519	-2.41152	3.46414e-12	2.09374e-11	down	939	739	209	101
PITG_11607	-10.2489	3.48202e-12	2.10368e-11	down	231	222	0	0
PITG_09620	10.2858	3.56245e-12	2.15051e-11	up	0	0	204	250
PITG_02260	1.35178	3.7513e-12	2.26265e-11	up	274	191	609	557
PITG_11196	-3.25526	3.79051e-12	2.28442e-11	down	198	142	12	23
PITG_16235	-2.82773	3.85331e-12	2.32131e-11	down	150	186	26	21
PITG_11537	1.32269	3.88836e-12	2.34147e-11	up	252	268	570	718
PITG_17906	-4.23773	3.89674e-12	2.34556e-11	down	240	109	10	8
PITG_08016	10.334	4.01808e-12	2.41562e-11	up	0	0	273	196
PITG_00740	-10.2258	4.09135e-12	2.45766e-11	down	243	204	0	0
PITG_15857	-1.86383	4.15261e-12	2.4914e-11	down	251	253	60	77
PITG_11748	1.00647	4.32718e-12	2.59401e-11	up	262	225	486	479
PITG_14458	-2.98921	4.38319e-12	2.62651e-11	down	189	165	15	29
PITG_19114	-10.2301	4.43069e-12	2.6539e-11	down	252	197	0	0
PITG_22069	1.13431	4.45293e-12	2.66613e-11	up	254	226	479	561
MSTRG.11709.1	3.02064	4.46251e-12	2.67078e-11	up	17	18	121	160
PITG_00303	-2.30228	4.51614e-12	2.70177e-11	down	279	217	39	60
MSTRG.3083.2	-10.1949	4.66802e-12	2.79036e-11	down	231	206	0	0
MSTRG.8769.3	-7.44177	4.6896e-12	2.80212e-11	down	182	170	0	2
MSTRG.28116.1	-10.2411	4.73938e-12	2.83071e-11	down	261	192	0	0
PITG_17524	-1.28252	4.79691e-12	2.8639e-11	down	424	453	171	186
PITG_19621	1.11588	5.04928e-12	3.01213e-11	up	199	176	396	406
PITG_01154	10.1841	5.24011e-12	3.12343e-11	up	0	0	202	221
PITG_08725	-1.34885	5.44084e-12	3.24045e-11	down	1184	1164	372	540
PITG_19596	-1.0914	5.44815e-12	3.24348e-11	down	1020	854	381	486
PITG_00323	-3.0228	6.32036e-12	3.75209e-11	down	246	160	18	31
PITG_00352	1.09377	6.3259e-12	3.75386e-11	up	253	231	474	546
MSTRG.21488.1	-2.80998	6.45378e-12	3.8282e-11	down	157	121	21	18
PITG_03704	-10.1518	6.50242e-12	3.85549e-11	down	235	190	0	0
MSTRG.3392.1	10.1391	6.53815e-12	3.87355e-11	up	0	0	200	210
PITG_19320	4.62796	7.07222e-12	4.1849e-11	up	3	5	92	104
PITG_15956	2.04378	7.19051e-12	4.25146e-11	up	89	139	470	467
PITG_05620	-2.45679	7.81324e-12	4.61223e-11	down	158	137	25	28
PITG_13129	-1.59752	7.97684e-12	4.70502e-11	down	268	238	78	87
PITG_10865	-10.1183	8.08692e-12	4.76612e-11	down	201	212	0	0
PITG_06228	1.50209	8.1473e-12	4.79978e-11	up	195	130	457	447
PITG_05285	-2.71848	8.22224e-12	4.84198e-11	down	158	142	18	27
PITG_10162	-10.1071	8.30009e-12	4.88587e-11	down	202	208	0	0
PITG_02839	-10.0909	8.47229e-12	4.98524e-11	down	207	199	0	0
MSTRG.18885.1	1.43916	8.55064e-12	5.0253e-11	up	136	107	338	311
PITG_16606	-5.31307	8.65894e-12	5.08691e-11	down	101	100	2	3
PITG_08331	-3.03443	8.92769e-12	5.2427e-11	down	143	115	18	13
MSTRG.3909.1	-10.0691	9.5183e-12	5.57837e-11	down	205	195	0	0
PITG_09631	10.0858	9.57883e-12	5.6116e-11	up	0	0	209	186
PITG_00530	2.08339	1.01771e-11	5.95973e-11	up	54	74	253	286
PITG_02788	-10.0552	1.04136e-11	6.09578e-11	down	201	195	0	0
MSTRG.15848.1	5.37596	1.07059e-11	6.26189e-11	up	4	1	103	101
PITG_20194	-2.78921	1.07474e-11	6.28367e-11	down	227	140	26	26
MSTRG.18854.1	-1.05263	1.07889e-11	6.30538e-11	down	526	452	220	245
PITG_02474	-3.55121	1.08103e-11	6.31292e-11	down	102	111	9	9
PITG_00597	1.78737	1.10043e-11	6.42108e-11	up	68	56	208	214
PITG_15917	-3.0718	1.13536e-11	6.61962e-11	down	190	184	14	30
MSTRG.27112.1	10.0372	1.14745e-11	6.68478e-11	up	0	0	190	192
PITG_03700	1.14084	1.15218e-11	6.70969e-11	up	1049	1358	2517	2762
PITG_21894	1.19696	1.1955e-11	6.95922e-11	up	405	289	730	834
PITG_05879	-1.99453	1.19624e-11	6.96077e-11	down	283	219	53	71
PITG_07042	-2.16849	1.20473e-11	7.00741e-11	down	168	164	36	37
PITG_15170	5.99872	1.21337e-11	7.05487e-11	up	0	4	110	145
PITG_18250	10.0259	1.23676e-11	7.18799e-11	up	0	0	193	186
PITG_15575	1.34448	1.24712e-11	7.24532e-11	up	131	130	341	314
MSTRG.946.6	-4.78326	1.3089e-11	7.59824e-11	down	112	84	3	4
PITG_13264	-1.41165	1.31898e-11	7.65374e-11	down	353	331	114	140
PITG_20447	10.1967	1.33339e-11	7.73123e-11	up	0	0	164	263
PITG_06710	1.13736	1.36147e-11	7.89091e-11	up	210	183	403	450
PITG_04593	1.00379	1.36292e-11	7.89621e-11	up	369	282	643	642
PITG_20118	-10.1581	1.40262e-11	8.12304e-11	down	176	246	0	0
PITG_21222	-9.99141	1.47287e-11	8.52254e-11	down	194	185	0	0
PITG_22472	-5.49256	1.47755e-11	8.54351e-11	down	151	123	0	6
MSTRG.26492.17	-9.97977	1.56766e-11	9.05736e-11	down	193	183	0	0
PITG_06404	1.83638	1.72376e-11	9.94756e-11	up	69	89	276	284
MSTRG.9027.1	-9.96559	1.74701e-11	1.00738e-10	down	187	185	0	0
MSTRG.20021.2	-10.0718	1.77849e-11	1.02494e-10	down	246	158	0	0
PITG_21668	9.95583	1.89987e-11	1.09295e-10	up	0	0	188	173
PITG_07652	-1.95268	2.00242e-11	1.15014e-10	down	328	254	61	87
PITG_16702	9.93541	2.04678e-11	1.17516e-10	up	0	0	174	182
PITG_00121	-1.6903	2.05121e-11	1.17724e-10	down	301	315	82	107
PITG_10516	1.37805	2.06601e-11	1.18481e-10	up	114	105	281	281
PITG_09040	4.14482	2.18225e-11	1.25e-10	up	4	7	96	97
PITG_22684	2.38075	2.19062e-11	1.25431e-10	up	47	77	293	351
PITG_08437	-9.95012	2.22078e-11	1.27108e-10	down	210	160	0	0
PITG_20760	-10.0178	2.24917e-11	1.28633e-10	down	235	154	0	0
MSTRG.3085.1	-3.1706	2.33344e-11	1.33349e-10	down	193	163	12	27
PITG_03215	-9.99145	2.33739e-11	1.33522e-10	down	169	208	0	0
PITG_11852	11.4918	2.37381e-11	1.3555e-10	up	0	6	8805	8892
PITG_12248	-9.90341	2.38717e-11	1.3626e-10	down	188	169	0	0
PITG_19659	1.18769	2.39331e-11	1.36557e-10	up	166	164	358	385
MSTRG.19141.1	-9.93338	2.43912e-11	1.39117e-10	down	173	190	0	0
MSTRG.8038.1	9.92294	2.46154e-11	1.40341e-10	up	0	0	163	190
PITG_19249	9.89859	2.49562e-11	1.42119e-10	up	0	0	174	173
MSTRG.5492.1	-1.28991	2.57729e-11	1.46656e-10	down	409	326	149	147
PITG_09304	-9.89038	2.59563e-11	1.47642e-10	down	189	165	0	0
PITG_13426	-9.89586	2.76762e-11	1.57121e-10	down	198	158	0	0
PITG_11388	-9.87796	2.87711e-11	1.63273e-10	down	175	175	0	0
PITG_07039	1.19333	3.05132e-11	1.73093e-10	up	161	143	348	338
PITG_09845	2.91767	3.13452e-11	1.77744e-10	up	19	13	116	122
PITG_10750	1.33323	3.23163e-11	1.8318e-10	up	499	336	1133	931
MSTRG.18219.5	-9.84727	3.28413e-11	1.86012e-10	down	176	167	0	0
PITG_20591	-1.47906	3.30298e-11	1.87007e-10	down	297	314	103	114
PITG_17894	9.83912	3.47679e-11	1.96696e-10	up	0	0	165	168
PITG_02421	-1.26222	3.54279e-11	2.00353e-10	down	367	347	157	137
PITG_01749	-1.27655	3.55863e-11	2.01172e-10	down	389	350	163	138
PITG_00726	-1.00271	3.5756e-11	2.02053e-10	down	576	483	247	274
PITG_18574	-9.8778	3.59968e-11	2.03335e-10	down	163	186	0	0
PITG_06909	-9.82929	3.60118e-11	2.03342e-10	down	177	162	0	0
PITG_16287	-9.83033	3.60782e-11	2.03639e-10	down	174	165	0	0
PITG_05292	-2.85063	3.67281e-11	2.07227e-10	down	544	488	101	40
PITG_19865	5.60288	3.67457e-11	2.07247e-10	up	2	2	92	100
PITG_16950	-9.82248	3.81811e-11	2.1526e-10	down	171	166	0	0
PITG_03144	10.1302	3.83091e-11	2.15899e-10	up	0	0	266	141
PITG_09452	1.88518	3.92888e-11	2.21335e-10	up	52	59	200	206
MSTRG.17465.1	9.53384	3.96512e-11	2.23291e-10	up	1	0	367	365
PITG_07992	-1.63792	4.00777e-11	2.25606e-10	down	267	283	80	95
PITG_07363	1.03749	4.10401e-11	2.30847e-10	up	215	210	439	423
PITG_10534	1.00333	4.16931e-11	2.3443e-10	up	292	278	524	605
PITG_15459	-9.80037	4.27098e-11	2.39963e-10	down	170	162	0	0
PITG_06855	1.71006	4.43448e-11	2.48958e-10	up	156	98	433	382
PITG_21767	-9.81224	4.48923e-11	2.51936e-10	down	162	172	0	0
PITG_02010	9.91011	4.53408e-11	2.54355e-10	up	0	0	143	207
PITG_12844	-9.82367	4.53604e-11	2.54368e-10	down	193	146	0	0
MSTRG.946.9	-9.77936	4.89234e-11	2.7393e-10	down	165	162	0	0
PITG_17496	-9.77936	4.89234e-11	2.7393e-10	down	165	162	0	0
PITG_00358	3.24734	4.96108e-11	2.77673e-10	up	15	9	119	105
PITG_05221	-9.81405	4.98115e-11	2.7869e-10	down	157	177	0	0
PITG_22435	-9.78539	5.02816e-11	2.81213e-10	down	161	167	0	0
MSTRG.16727.1	-9.77504	5.03364e-11	2.81412e-10	down	177	150	0	0
PITG_05738	3.26148	5.05731e-11	2.82628e-10	up	12	13	136	101
PITG_02799	-10.0112	5.06297e-11	2.82836e-10	down	255	134	0	0
PITG_07794	1.18326	5.10173e-11	2.84894e-10	up	269	203	494	561
PITG_01083	-9.80051	5.17813e-11	2.8894e-10	down	157	174	0	0
PITG_00874	-9.75978	5.3016e-11	2.95413e-10	down	168	155	0	0
MSTRG.22142.1	-7.22765	5.30219e-11	2.95413e-10	down	139	163	0	2
PITG_11057	9.79114	5.57709e-11	3.10494e-10	up	0	0	176	146
PITG_07086	1.17752	5.63714e-11	3.13718e-10	up	166	168	360	387
PITG_05226	9.75874	5.75685e-11	3.19895e-10	up	0	0	149	166
PITG_12993	9.74966	5.79929e-11	3.22131e-10	up	0	0	152	161
PITG_22630	1.86265	5.87736e-11	3.26345e-10	up	63	50	190	215
PITG_21905	-4.00907	6.1452e-11	3.40959e-10	down	107	89	4	8
PITG_10650	-1.32321	6.1503e-11	3.41113e-10	down	488	362	168	166
PITG_09007	3.14077	6.29523e-11	3.48624e-10	up	12	13	118	100
MSTRG.14515.1	-2.06862	6.56236e-11	3.63007e-10	down	184	181	48	38
PITG_03042	-9.77834	6.84169e-11	3.78173e-10	down	193	136	0	0
PITG_03634	-9.71546	6.85222e-11	3.78613e-10	down	160	153	0	0
MSTRG.27562.5	-1.80979	7.12665e-11	3.93628e-10	down	448	472	101	159
PITG_12731	1.24482	7.13908e-11	3.94166e-10	up	150	126	316	329
PITG_12497	-9.70431	7.22409e-11	3.9871e-10	down	164	147	0	0
MSTRG.25351.5	-9.74812	7.34897e-11	4.0545e-10	down	149	170	0	0
PITG_12753	-1.84278	7.4235e-11	4.09408e-10	down	659	417	125	169
PITG_05558	-2.13282	7.50092e-11	4.13522e-10	down	190	204	38	51
MSTRG.16835.1	-5.80248	7.67528e-11	4.22817e-10	down	106	119	0	4
PITG_07749	-9.68145	8.1799e-11	4.49941e-10	down	160	146	0	0
PITG_00232	-1.03004	8.31174e-11	4.57021e-10	down	473	461	237	215
PITG_22522	-9.716	8.69811e-11	4.77193e-10	down	146	166	0	0
PITG_16319	1.44617	8.89865e-11	4.87831e-10	up	102	95	277	253
PITG_20907	-9.74101	8.95156e-11	4.90365e-10	down	143	174	0	0
PITG_02468	9.73055	9.67867e-11	5.29801e-10	up	0	0	132	177
PITG_07427	-9.69814	9.82724e-11	5.37332e-10	down	180	131	0	0
MSTRG.4392.16	-1.4821	9.85522e-11	5.38661e-10	down	615	483	161	226
PITG_07910	-9.71954	9.97185e-11	5.44631e-10	down	187	129	0	0
PITG_02287	1.69247	1.03645e-10	5.65444e-10	up	95	67	246	269
PITG_08769	-9.64593	1.04027e-10	5.67319e-10	down	149	149	0	0
MSTRG.23203.1	-9.64544	1.04589e-10	5.70174e-10	down	163	136	0	0
PITG_01513	-9.68886	1.07794e-10	5.87425e-10	down	141	165	0	0
PITG_04325	1.22687	1.11657e-10	6.08028e-10	up	155	128	323	330
PITG_12339	-9.71353	1.17576e-10	6.39071e-10	down	190	125	0	0
MSTRG.17598.14	-9.69007	1.18365e-10	6.43121e-10	down	138	168	0	0
PITG_09833	-9.61497	1.18887e-10	6.45722e-10	down	150	142	0	0
MSTRG.22293.1	2.38415	1.19231e-10	6.47351e-10	up	26	25	130	133
PITG_03491	9.62444	1.20535e-10	6.54187e-10	up	0	0	136	151
PITG_11700	-1.5894	1.23106e-10	6.67398e-10	down	289	336	105	101
PITG_05004	-2.34548	1.26536e-10	6.85489e-10	down	180	170	41	27
PITG_02024	-1.32028	1.28562e-10	6.9621e-10	down	662	474	206	241
PITG_17937	9.59419	1.35245e-10	7.3213e-10	up	0	0	140	141
MSTRG.7956.4	-9.60534	1.35499e-10	7.33235e-10	down	161	130	0	0
PITG_20371	4.11745	1.36654e-10	7.39213e-10	up	5	6	79	110
PITG_09626	11.0373	1.39345e-10	7.53491e-10	up	0	6	6427	6488
MSTRG.1426.1	-9.58375	1.40367e-10	7.58737e-10	down	150	136	0	0
MSTRG.15309.1	7.00704	1.44802e-10	7.82422e-10	up	1	1	127	127
PITG_13579	-2.4774	1.4558e-10	7.86335e-10	down	171	178	38	24
PITG_11816	1.14037	1.47821e-10	7.97561e-10	up	277	326	683	635
PITG_18364	1.61413	1.49366e-10	8.05601e-10	up	125	94	292	368
MSTRG.22924.5	-9.57277	1.50222e-10	8.09622e-10	down	151	133	0	0
PITG_04397	-9.37364	1.51504e-10	8.16233e-10	down	377	297	1	0
PITG_09890	-9.57121	1.5595e-10	8.39567e-10	down	142	141	0	0
PITG_19632	-9.57734	1.56549e-10	8.42486e-10	down	140	144	0	0
PITG_11000	9.80983	1.57167e-10	8.45502e-10	up	0	0	207	119
MSTRG.10251.24	9.77143	1.58149e-10	8.5047e-10	up	0	0	119	199
PITG_03950	-9.58955	1.63434e-10	8.7825e-10	down	136	150	0	0
PITG_02643	9.58351	1.63845e-10	8.80135e-10	up	0	0	128	151
PITG_15821	-1.09242	1.65046e-10	8.86262e-10	down	390	351	166	177
PITG_10412	1.42177	1.66275e-10	8.92207e-10	up	112	95	258	289
MSTRG.19932.5	-9.5552	1.67506e-10	8.98486e-10	down	142	138	0	0
PITG_08547	-7.0223	1.73217e-10	9.28778e-10	down	145	119	2	0
MSTRG.7806.1	-1.93531	1.74349e-10	9.34509e-10	down	178	189	48	47
PITG_11804	9.55805	1.76025e-10	9.43146e-10	up	0	0	144	130
PITG_04401	-1.50239	1.7672e-10	9.46526e-10	down	293	261	86	107
PITG_06682	-1.57542	1.77189e-10	9.48693e-10	down	465	336	147	117
PITG_02865	-9.69944	1.79247e-10	9.59361e-10	down	127	180	0	0
PITG_21132	9.59361	1.83591e-10	9.81897e-10	up	0	0	123	158
PITG_04787	3.14548	1.83734e-10	9.82302e-10	up	14	14	100	145
PITG_11591	-4.16832	1.85405e-10	9.90873e-10	down	126	76	5	6
PITG_07145	1.37292	1.85944e-10	9.93204e-10	up	372	510	1067	1207
PITG_09652	-9.78628	1.85985e-10	9.93204e-10	down	220	113	0	0
PITG_09230	9.54174	1.86044e-10	9.93204e-10	up	0	0	130	141
PITG_21146	-9.64444	1.88076e-10	1.00332e-09	down	128	168	0	0
PITG_01672	2.4256	1.9274e-10	1.02746e-09	up	41	25	190	158
PITG_10915	-1.18119	2.01376e-10	1.07272e-09	down	360	360	150	164
PITG_21295	9.52569	2.02204e-10	1.07673e-09	up	0	0	129	139
MSTRG.24022.1	-4.88158	2.09009e-10	1.11216e-09	down	105	75	2	4
MSTRG.3577.1	-9.52382	2.11337e-10	1.12333e-09	down	152	123	0	0
PITG_18777	-1.38351	2.11762e-10	1.12518e-09	down	287	250	105	98
PITG_17357	1.4599	2.12581e-10	1.12913e-09	up	98	83	251	240
PITG_01839	9.53698	2.1581e-10	1.14545e-09	up	0	0	146	124
PITG_04398	6.13144	2.17268e-10	1.15277e-09	up	0	3	110	99
PITG_13084	1.20924	2.18592e-10	1.15867e-09	up	144	146	322	341
PITG_05140	-1.10488	2.2303e-10	1.18163e-09	down	438	382	200	176
PITG_15619	1.18554	2.28979e-10	1.21228e-09	up	178	198	409	438
PITG_00118	-1.66134	2.30239e-10	1.21851e-09	down	290	283	103	76
PITG_10173	1.19587	2.30487e-10	1.21938e-09	up	145	140	330	315
MSTRG.27496.1	-2.26744	2.32178e-10	1.22788e-09	down	144	148	32	28
PITG_16962	9.49313	2.36723e-10	1.25102e-09	up	0	0	129	133
MSTRG.18009.1	3.90787	2.36967e-10	1.25186e-09	up	8	4	88	89
PITG_15282	5.35965	2.37946e-10	1.25658e-09	up	7	0	120	159
PITG_06886	9.71585	2.42702e-10	1.28031e-09	up	0	0	112	194
MSTRG.14955.57	-9.52623	2.45196e-10	1.293e-09	down	159	117	0	0
PITG_16553	9.48785	2.50561e-10	1.32082e-09	up	0	0	135	126
PITG_02119	-1.62842	2.51471e-10	1.32514e-09	down	592	502	136	213
PITG_17841	-9.6112	2.56716e-10	1.35181e-09	down	122	167	0	0
PITG_08477	-3.37	2.58681e-10	1.36118e-09	down	105	84	9	9
MSTRG.11120.3	-2.52812	2.65433e-10	1.39521e-09	down	134	123	19	25
PITG_02444	-1.54789	2.68219e-10	1.40834e-09	down	244	221	73	84
PITG_15254	-2.42047	2.71801e-10	1.42613e-09	down	142	124	27	22
PITG_12553	-9.45748	2.80874e-10	1.47268e-09	down	137	125	0	0
PITG_04949	2.45046	2.87392e-10	1.50578e-09	up	25	21	120	128
PITG_04609	-9.44822	3.00847e-10	1.5746e-09	down	132	128	0	0
MSTRG.2069.1	-9.46877	3.09855e-10	1.62058e-09	down	150	115	0	0
PITG_07861	1.00121	3.17635e-10	1.66068e-09	up	467	338	812	772
PITG_15419	-9.45824	3.20807e-10	1.67667e-09	down	148	115	0	0
PITG_00055	-6.9517	3.29316e-10	1.72053e-09	down	122	128	0	2
PITG_15753	2.42254	3.30034e-10	1.72367e-09	up	24	28	147	129
PITG_15910	-9.44276	3.31085e-10	1.72854e-09	down	144	116	0	0
PITG_01270	1.14576	3.41236e-10	1.78027e-09	up	1262	787	2281	2159
MSTRG.27561.4	9.1004	3.51712e-10	1.83427e-09	up	1	0	270	272
PITG_21021	1.44625	3.53194e-10	1.8407e-09	up	158	208	498	493
PITG_08296	6.7872	3.61215e-10	1.88183e-09	up	16	2	950	960
PITG_12887	-9.49402	3.62613e-10	1.88777e-09	down	119	148	0	0
PITG_03663	-9.42181	3.6467e-10	1.89781e-09	down	126	129	0	0
PITG_02032	2.90111	3.65848e-10	1.90326e-09	up	14	18	106	131
PITG_17566	-9.4884	3.67045e-10	1.90882e-09	down	119	147	0	0
PITG_06765	-1.34919	3.85278e-10	2.00151e-09	down	308	288	125	106
PITG_03691	-9.39713	3.95781e-10	2.05535e-09	down	128	123	0	0
PITG_03891	9.4703	4.01535e-10	2.08375e-09	up	0	0	110	148
PITG_12082	1.61562	4.30344e-10	2.22853e-09	up	92	73	269	229
PITG_15948	1.56689	4.46191e-10	2.30978e-09	up	145	97	375	329
MSTRG.23631.1	-9.40154	4.56749e-10	2.3636e-09	down	144	109	0	0
PITG_00233	1.05793	4.66082e-10	2.40945e-09	up	260	295	555	590
PITG_03291	-1.77229	4.70638e-10	2.43119e-09	down	190	170	52	52
PITG_03181	-1.25482	4.71682e-10	2.43573e-09	down	315	280	128	118
PITG_09636	9.40763	4.72035e-10	2.43669e-09	up	0	0	110	137
PITG_08807	-1.24058	4.75042e-10	2.45135e-09	down	382	318	135	157
MSTRG.8291.1	-6.14958	4.80028e-10	2.47621e-09	down	130	87	0	3
PITG_15263	-2.2872	5.16946e-10	2.66197e-09	down	158	172	28	39
PITG_01029	1.54982	5.33497e-10	2.74143e-09	up	81	78	215	245
PITG_05955	2.00128	5.48234e-10	2.81617e-09	up	63	40	194	211
PITG_14945	9.64623	5.72659e-10	2.93753e-09	up	0	0	192	99
PITG_12579	-1.37027	5.8387e-10	2.99086e-09	down	656	506	254	188
PITG_18421	-9.53762	5.86049e-10	3.00097e-09	down	182	98	0	0
PITG_19667	-9.49247	5.89747e-10	3.01886e-09	down	172	99	0	0
PITG_03104	6.38959	5.94567e-10	3.04247e-09	up	0	4	94	243
PITG_10125	-1.36834	6.05944e-10	3.0996e-09	down	283	291	104	116
MSTRG.19810.2	-9.36008	6.09082e-10	3.11457e-09	down	142	104	0	0
MSTRG.6717.2	-3.62453	6.12584e-10	3.13139e-09	down	155	157	19	6
PITG_21141	-9.63744	6.2338e-10	3.1846e-09	down	206	95	0	0
PITG_09480	-9.38152	6.23427e-10	3.1846e-09	down	148	102	0	0
MSTRG.12824.1	1.50349	6.24752e-10	3.19025e-09	up	80	75	217	217
PITG_16341	-9.32937	6.30934e-10	3.2207e-09	down	116	123	0	0
PITG_07810	-9.31127	6.33957e-10	3.23501e-09	down	127	110	0	0
PITG_10055	-2.12472	6.34943e-10	3.23892e-09	down	197	153	34	45
PITG_11252	-1.73787	6.43495e-10	3.2814e-09	down	192	173	55	53
MSTRG.20373.1	3.0969	6.53174e-10	3.3296e-09	up	11	14	94	118
PITG_19671	9.54587	6.56621e-10	3.34601e-09	up	0	0	98	174
PITG_08773	-1.27332	6.74914e-10	3.43684e-09	down	329	272	125	120
PITG_21517	-9.29901	6.78192e-10	3.45234e-09	down	126	109	0	0
MSTRG.21829.1	-9.29461	6.83806e-10	3.4785e-09	down	122	112	0	0
PITG_20805	-9.31777	6.89954e-10	3.50856e-09	down	114	123	0	0
MSTRG.26439.1	-2.90798	6.97915e-10	3.54781e-09	down	108	112	17	12
PITG_14353	-9.33051	7.11543e-10	3.61584e-09	down	139	102	0	0
PITG_05444	-11.7666	7.2729e-10	3.69458e-09	down	347	923	0	0
PITG_14166	-9.29157	7.30556e-10	3.70989e-09	down	128	106	0	0
PITG_02480	1.07499	7.36194e-10	3.73723e-09	up	226	176	421	413
MSTRG.22497.1	-9.28118	7.39378e-10	3.75209e-09	down	123	109	0	0
PITG_09909	1.17412	7.4228e-10	3.76552e-09	up	151	135	305	332
PITG_02067	-9.48985	7.45775e-10	3.78194e-09	down	104	161	0	0
PITG_09949	-2.38314	7.49619e-10	3.79881e-09	down	125	123	23	24
PITG_10249	3.27792	7.51002e-10	3.80451e-09	up	8	15	109	113
MSTRG.26384.20	-1.46307	7.54737e-10	3.82211e-09	down	296	260	88	111
PITG_01243	-9.50547	7.76414e-10	3.93053e-09	down	180	94	0	0
PITG_16836	9.33693	7.89223e-10	3.99399e-09	up	0	0	133	102
PITG_17899	-9.40612	7.9737e-10	4.03245e-09	down	159	96	0	0
PITG_12440	9.34169	8.24367e-10	4.1661e-09	up	0	0	100	136
PITG_01866	2.54351	8.28251e-10	4.18429e-09	up	32	18	139	147
PITG_02356	-9.29428	8.33198e-10	4.20784e-09	down	110	123	0	0
PITG_04957	-1.53666	8.48683e-10	4.28457e-09	down	296	226	92	85
PITG_00903	-2.72176	8.50733e-10	4.29344e-09	down	340	231	27	58
PITG_17750	1.93103	8.60213e-10	4.33979e-09	up	48	46	193	161
PITG_11136	1.44016	8.65626e-10	4.3656e-09	up	132	108	286	356
MSTRG.17521.1	1.15721	8.71761e-10	4.39503e-09	up	146	147	325	321
MSTRG.6526.1	-6.02787	8.74771e-10	4.40869e-09	down	114	85	0	3
PITG_14903	-1.87384	8.9422e-10	4.50362e-09	down	206	159	49	49
PITG_17478	-6.84471	8.96547e-10	4.51379e-09	down	110	122	2	0
MSTRG.18554.1	5.56337	9.00901e-10	4.53416e-09	up	4	0	94	91
PITG_14599	-9.63481	9.21087e-10	4.6294e-09	down	212	89	0	0
PITG_10192	-2.2172	9.28997e-10	4.66756e-09	down	145	142	34	27
PITG_19117	-9.23766	9.32504e-10	4.68358e-09	down	118	107	0	0
PITG_14292	8.89992	9.47631e-10	4.7563e-09	up	0	1	240	232
PITG_22281	2.82893	9.59628e-10	4.81322e-09	up	15	26	154	136
PITG_12215	-1.17839	9.75925e-10	4.88995e-09	down	724	560	311	247
PITG_08143	-9.24187	9.9421e-10	4.97817e-09	down	110	115	0	0
PITG_19108	-1.84851	1.00219e-09	5.0164e-09	down	230	271	77	61
MSTRG.16892.1	9.22801	1.00943e-09	5.05094e-09	up	0	0	110	108
PITG_20250	-9.2128	1.07046e-09	5.35264e-09	down	114	107	0	0
MSTRG.597.1	-4.76214	1.08006e-09	5.39883e-09	down	75	89	2	4
MSTRG.27072.3	9.22109	1.09139e-09	5.4534e-09	up	0	0	103	114
MSTRG.20971.1	-8.95833	1.09172e-09	5.4534e-09	down	278	227	0	1
MSTRG.7642.1	-8.95302	1.10614e-09	5.5198e-09	down	249	252	1	0
PITG_13346	-1.10781	1.15094e-09	5.73943e-09	down	343	312	152	148
PITG_14582	-1.49337	1.19285e-09	5.93891e-09	down	367	280	125	101
PITG_09240	-1.87884	1.19688e-09	5.95638e-09	down	185	151	45	45
PITG_20454	1.7174	1.23403e-09	6.13089e-09	up	84	58	240	219
PITG_10769	2.44743	1.24263e-09	6.16738e-09	up	21	24	116	127
PITG_05401	9.2009	1.28624e-09	6.38162e-09	up	0	0	99	115
PITG_03232	-1.45348	1.28808e-09	6.38859e-09	down	407	452	133	178
PITG_12110	1.494	1.29107e-09	6.39913e-09	up	161	222	554	519
PITG_12523	-9.1822	1.33237e-09	6.60161e-09	down	107	109	0	0
MSTRG.6109.1	9.2872	1.34391e-09	6.65654e-09	up	0	0	134	93
MSTRG.24837.2	9.24697	1.34599e-09	6.66457e-09	up	0	0	94	127
PITG_00101	-3.30772	1.36187e-09	6.73865e-09	down	243	285	13	40
MSTRG.19896.29	1.563	1.36936e-09	6.77345e-09	up	84	104	274	277
MSTRG.22512.2	-3.06228	1.37888e-09	6.81823e-09	down	95	91	12	10
PITG_17552	-3.08606	1.41452e-09	6.98034e-09	down	138	137	22	10
PITG_03944	1.38188	1.41946e-09	7.00004e-09	up	266	367	777	865
PITG_01123	-9.20523	1.42417e-09	7.02088e-09	down	128	93	0	0
PITG_11520	-9.16934	1.45858e-09	7.18811e-09	down	105	109	0	0
PITG_08365	-1.32577	1.45995e-09	7.19244e-09	down	441	336	138	167
PITG_17017	-2.32346	1.47943e-09	7.28599e-09	down	150	168	26	37
PITG_00080	2.10469	1.56234e-09	7.68397e-09	up	55	90	295	327
PITG_15320	-9.20732	1.57821e-09	7.75943e-09	down	99	120	0	0
PITG_00913	2.32107	1.58753e-09	7.80265e-09	up	29	22	129	122
MSTRG.12018.6	-4.66327	1.58896e-09	7.80707e-09	down	113	93	7	1
PITG_20228	-9.15452	1.62189e-09	7.96355e-09	down	119	94	0	0
PITG_03977	-1.38956	1.62947e-09	7.99807e-09	down	259	273	99	102
PITG_06788	1.12959	1.63015e-09	7.99875e-09	up	181	202	403	427
PITG_12806	-2.54794	1.71101e-09	8.38152e-09	down	130	153	28	20
PITG_01868	1.19842	1.71643e-09	8.40524e-09	up	206	249	499	537
PITG_03114	-9.15933	1.75915e-09	8.60869e-09	down	123	91	0	0
MSTRG.5205.3	-9.58983	1.7612e-09	8.61586e-09	down	88	194	0	0
PITG_08774	-1.44704	1.77978e-09	8.70387e-09	down	234	232	81	88
PITG_22471	-9.30412	1.79436e-09	8.77221e-09	down	153	85	0	0
PITG_07090	9.24206	1.81798e-09	8.88178e-09	up	0	0	131	89
PITG_08154	2.15449	1.84578e-09	9.01459e-09	up	39	33	177	139
PITG_22708	5.29211	1.86072e-09	9.08456e-09	up	5	0	97	94
PITG_20934	9.44675	1.94143e-09	9.46288e-09	up	0	0	83	171
PITG_20936	9.44675	1.94143e-09	9.46288e-09	up	0	0	83	171
PITG_02031	1.60661	1.94813e-09	9.49237e-09	up	137	200	512	510
PITG_11698	9.1035	2.00533e-09	9.76134e-09	up	0	0	97	103
PITG_15074	-4.00815	2.00649e-09	9.76378e-09	down	93	102	9	3
PITG_14938	1.5609	2.08143e-09	1.01217e-08	up	78	91	257	237
PITG_16404	-6.77142	2.12574e-09	1.03303e-08	down	100	120	0	2
PITG_18409	2.1917	2.12856e-09	1.03378e-08	up	50	34	215	162
MSTRG.13567.1	-3.43409	2.12869e-09	1.03378e-08	down	83	81	7	8
MSTRG.15542.1	1.69878	2.1703e-09	1.05295e-08	up	61	63	213	185
PITG_08536	-1.0372	2.2238e-09	1.07783e-08	down	400	405	186	202
PITG_11854	9.32256	2.25428e-09	1.09189e-08	up	0	0	83	150
PITG_07253	-3.13765	2.28517e-09	1.10648e-08	down	108	80	11	10
PITG_00847	-9.07811	2.31774e-09	1.12188e-08	down	100	101	0	0
PITG_07651	2.02013	2.32386e-09	1.12448e-08	up	63	95	354	284
PITG_18756	-9.07003	2.36472e-09	1.14387e-08	down	101	99	0	0
PITG_19248	-3.12958	2.37716e-09	1.14951e-08	down	130	152	10	22
PITG_02949	9.09595	2.4113e-09	1.16563e-08	up	0	0	90	109
PITG_03951	-1.409	2.42323e-09	1.17102e-08	down	246	217	89	83
MSTRG.17265.12	-9.07122	2.42895e-09	1.17339e-08	down	99	101	0	0
PITG_07005	-1.88536	2.43618e-09	1.1765e-08	down	255	239	80	52
PITG_15017	1.0717	2.4495e-09	1.18254e-08	up	268	306	560	636
PITG_10035	-2.36764	2.45558e-09	1.18509e-08	down	133	113	21	26
PITG_02815	-9.0653	2.4673e-09	1.19035e-08	down	109	91	0	0
MSTRG.12325.2	-9.21781	2.48023e-09	1.1962e-08	down	142	82	0	0
MSTRG.27017.6	-9.09665	2.57556e-09	1.24136e-08	down	119	86	0	0
PITG_02956	1.27298	2.58325e-09	1.24466e-08	up	117	115	289	265
PITG_23344	-9.04552	2.64603e-09	1.27449e-08	down	104	93	0	0
PITG_02206	1.98056	2.67522e-09	1.2877e-08	up	59	37	184	188
PITG_18540	-9.03906	2.73378e-09	1.31503e-08	down	102	94	0	0
PITG_02094	9.17985	2.78345e-09	1.33761e-08	up	0	0	83	128
PITG_01214	1.01597	2.81967e-09	1.35412e-08	up	244	237	517	444
PITG_11310	1.14671	2.85093e-09	1.36869e-08	up	148	141	329	303
MSTRG.4392.15	-9.08864	2.8753e-09	1.37949e-08	down	120	84	0	0
PITG_06145	-8.74216	2.89919e-09	1.39049e-08	down	230	204	0	1
MSTRG.5218.1	-5.87488	2.91199e-09	1.39618e-08	down	76	101	2	1
MSTRG.8009.2	1.48469	2.99998e-09	1.4379e-08	up	103	131	330	320
PITG_22020	-9.00927	3.21004e-09	1.53707e-08	down	100	92	0	0
MSTRG.13336.1	-9.01401	3.24173e-09	1.55174e-08	down	105	88	0	0
MSTRG.3217.2	-9.01111	3.24675e-09	1.5536e-08	down	97	95	0	0
PITG_22657	2.77067	3.24773e-09	1.5536e-08	up	19	21	162	108
PITG_12276	-9.0068	3.34555e-09	1.59883e-08	down	104	88	0	0
PITG_18624	9.02165	3.42239e-09	1.63449e-08	up	0	0	87	102
PITG_16456	9.06777	3.43126e-09	1.63819e-08	up	0	0	111	84
MSTRG.15157.1	-9.022	3.4833e-09	1.66196e-08	down	92	101	0	0
MSTRG.18493.8	-1.68461	3.58616e-09	1.70992e-08	down	197	165	54	57
MSTRG.17749.3	-5.89681	3.64511e-09	1.7369e-08	down	105	77	3	0
PITG_17679	-8.99787	3.69054e-09	1.75797e-08	down	93	97	0	0
PITG_06723	-2.78146	3.69921e-09	1.76153e-08	down	277	285	23	58
PITG_15810	9.76071	3.76818e-09	1.79322e-08	up	0	0	69	247
PITG_08569	-1.55851	3.77174e-09	1.79433e-08	down	390	342	146	99
MSTRG.3920.1	-8.99058	3.8885e-09	1.84808e-08	down	92	97	0	0
PITG_21350	-9.11813	4.04317e-09	1.9191e-08	down	132	77	0	0
PITG_14613	-1.04496	4.08464e-09	1.93816e-08	down	365	331	159	174
PITG_13027	1.05584	4.1002e-09	1.94491e-08	up	233	265	492	534
PITG_03030	2.84164	4.17187e-09	1.97763e-08	up	21	49	255	248
PITG_11691	-5.29247	4.21189e-09	1.99531e-08	down	95	103	5	0
PITG_00747	-11.368	4.21761e-09	1.99738e-08	down	258	705	0	0
PITG_08009	1.17442	4.27191e-09	2.02244e-08	up	150	122	308	297
MSTRG.5967.1	-8.95655	4.28667e-09	2.02877e-08	down	95	90	0	0
PITG_09495	-1.78094	4.39386e-09	2.07749e-08	down	194	185	47	62
PITG_17171	-1.993	4.48755e-09	2.11975e-08	down	148	142	33	39
PITG_13365	9.35268	4.51505e-09	2.13205e-08	up	0	0	73	165
PITG_02163	-8.96636	4.52413e-09	2.13565e-08	down	105	82	0	0
MSTRG.20145.1	-2.28111	4.59722e-09	2.16946e-08	down	171	121	32	27
PITG_17423	1.53957	4.70186e-09	2.21812e-08	up	133	85	307	315
MSTRG.7494.3	8.564	4.84437e-09	2.28462e-08	up	0	1	191	183
PITG_14990	9.18229	4.95885e-09	2.33786e-08	up	0	0	136	75
PITG_18883	-1.94767	5.07618e-09	2.3901e-08	down	224	258	50	74
MSTRG.3088.1	6.58183	5.1572e-09	2.42669e-08	up	0	2	94	96
PITG_12955	-2.82452	5.20239e-09	2.44639e-08	down	147	140	27	13
PITG_12964	-2.82452	5.20239e-09	2.44639e-08	down	147	140	27	13
PITG_21482	-5.15397	5.20487e-09	2.44677e-08	down	72	72	2	2
PITG_21167	1.83617	5.30625e-09	2.49284e-08	up	46	56	185	176
PITG_04794	-8.93718	5.43106e-09	2.54704e-08	down	87	95	0	0
MSTRG.19594.1	-8.62169	5.43204e-09	2.54704e-08	down	221	179	1	0
MSTRG.9304.1	-8.91336	5.5722e-09	2.61109e-08	down	98	82	0	0
MSTRG.2280.1	1.96904	5.62066e-09	2.63296e-08	up	38	46	154	172
PITG_18343	1.76942	5.68984e-09	2.66367e-08	up	93	58	268	237
MSTRG.11358.1	3.1101	5.69179e-09	2.66373e-08	up	9	11	82	89
MSTRG.11341.2	-2.05313	5.86103e-09	2.74031e-08	down	152	126	35	31
MSTRG.7467.3	-8.91907	5.89186e-09	2.75385e-08	down	102	79	0	0
PITG_10484	-1.39328	5.91545e-09	2.764e-08	down	273	223	98	88
PITG_15197	1.70813	6.26101e-09	2.9236e-08	up	61	55	203	171
PITG_03637	-9.01169	6.35703e-09	2.96655e-08	down	121	73	0	0
MSTRG.19932.1	-8.91773	6.37825e-09	2.9755e-08	down	104	77	0	0
PITG_01353	-8.94871	6.45408e-09	3.00801e-08	down	82	101	0	0
PITG_01261	-2.06055	6.57663e-09	3.06318e-08	down	192	135	37	40
MSTRG.16916.3	-8.98264	6.7205e-09	3.12722e-08	down	117	73	0	0
MSTRG.25613.9	-8.87832	6.78289e-09	3.15291e-08	down	87	88	0	0
PITG_17863	-1.31137	6.79867e-09	3.15859e-08	down	264	280	108	109
PITG_14177	-8.86631	6.94085e-09	3.22362e-08	down	92	82	0	0
PITG_15049	1.64581	6.99531e-09	3.24789e-08	up	71	74	199	250
PITG_00757	-1.76562	7.08029e-09	3.2863e-08	down	404	288	80	120
PITG_11133	-5.64569	7.27343e-09	3.37488e-08	down	81	120	4	0
PITG_11760	8.84761	7.35649e-09	3.41234e-08	up	1	0	141	314
PITG_11026	-2.45098	7.38593e-09	3.42491e-08	down	160	118	20	30
PITG_09851	1.06538	7.39023e-09	3.42583e-08	up	189	151	354	347
MSTRG.27184.1	-4.80432	7.39557e-09	3.42722e-08	down	67	74	3	2
MSTRG.7188.1	-3.54482	7.42859e-09	3.44144e-08	down	92	74	9	5
PITG_21763	-8.54445	7.69038e-09	3.55935e-08	down	208	171	0	1
PITG_13115	-1.3705	8.29565e-09	3.83465e-08	down	234	234	86	93
PITG_09535	-2.81793	8.35389e-09	3.86036e-08	down	118	138	23	13
PITG_02212	-8.91834	8.5565e-09	3.95274e-08	down	78	101	0	0
MSTRG.24050.2	-8.90995	8.71516e-09	4.02477e-08	down	78	100	0	0
MSTRG.15394.10	2.62645	8.90511e-09	4.10861e-08	up	31	15	142	136
PITG_11426	-8.81627	9.04631e-09	4.17113e-08	down	88	80	0	0
PITG_14717	9.0876	9.23767e-09	4.25536e-08	up	0	0	68	130
PITG_11500	-2.17796	9.30872e-09	4.2854e-08	down	132	129	32	25
PITG_12181	-1.70351	9.42191e-09	4.33615e-08	down	174	156	48	52
PITG_17039	-2.31061	9.48584e-09	4.3642e-08	down	130	155	32	25
MSTRG.25529.1	-2.09444	9.60897e-09	4.41669e-08	down	233	204	37	64
PITG_20791	-1.96901	9.68584e-09	4.45064e-08	down	270	306	55	91
PITG_17317	-8.88521	9.74347e-09	4.47572e-08	down	77	98	0	0
PITG_04006	-3.72864	9.85707e-09	4.52507e-08	down	436	395	10	52
MSTRG.13654.1	-8.49012	9.86713e-09	4.52827e-08	down	200	165	1	0
PITG_03915	1.32106	9.87115e-09	4.5287e-08	up	121	143	311	343
MSTRG.6046.2	-9.02643	9.88764e-09	4.53484e-08	down	73	119	0	0
PITG_13316	-8.79967	9.8951e-09	4.53685e-08	down	86	80	0	0
MSTRG.23403.1	-1.89522	9.90653e-09	4.54067e-08	down	170	154	37	49
PITG_09895	-1.25896	9.96718e-09	4.56562e-08	down	372	408	145	178
PITG_06670	1.34648	1.02255e-08	4.6825e-08	up	94	88	237	220
PITG_18680	-1.02656	1.02647e-08	4.69898e-08	down	340	314	156	161
PITG_05315	9.17898	1.05773e-08	4.83755e-08	up	0	0	65	146
PITG_10446	-3.50104	1.09364e-08	4.99401e-08	down	76	95	9	6
PITG_07410	-1.93437	1.09615e-08	5.00392e-08	down	149	156	36	43
PITG_07473	-8.81441	1.1201e-08	5.11008e-08	down	78	89	0	0
MSTRG.4749.1	2.47179	1.12711e-08	5.14046e-08	up	20	21	100	125
PITG_04885	-3.56812	1.14294e-08	5.21103e-08	down	92	65	7	6
PITG_07066	-8.77441	1.14419e-08	5.21378e-08	down	83	80	0	0
PITG_02230	8.79922	1.14458e-08	5.21378e-08	up	0	0	74	88
PITG_07637	2.50742	1.15564e-08	5.26238e-08	up	40	19	171	157
MSTRG.8646.1	-8.78626	1.15718e-08	5.26776e-08	down	92	73	0	0
PITG_02819	-2.21978	1.17045e-08	5.32654e-08	down	188	130	38	29
PITG_01440	3.7897	1.17644e-08	5.35215e-08	up	5	20	186	162
MSTRG.3580.1	-4.24902	1.17733e-08	5.3545e-08	down	73	62	3	4
PITG_10768	8.46439	1.18062e-08	5.36782e-08	up	0	1	203	146
PITG_17396	-1.59702	1.20683e-08	5.48021e-08	down	258	265	99	72
PITG_22430	-8.76735	1.24028e-08	5.6286e-08	down	80	82	0	0
PITG_03974	-1.07661	1.2606e-08	5.71554e-08	down	315	306	144	147
PITG_01865	-8.82416	1.2971e-08	5.8792e-08	down	102	68	0	0
PITG_14711	3.67892	1.34442e-08	6.08993e-08	up	6	5	66	73
MSTRG.12055.1	1.93343	1.35574e-08	6.13743e-08	up	278	124	727	768
PITG_05272	2.10088	1.36136e-08	6.16094e-08	up	54	40	161	236
PITG_14407	-8.76102	1.43484e-08	6.47864e-08	down	76	85	0	0
PITG_12506	-1.03551	1.43553e-08	6.47864e-08	down	413	338	172	189
MSTRG.15895.2	-1.65749	1.44103e-08	6.50148e-08	down	177	171	58	51
PITG_02348	-8.76636	1.44193e-08	6.50353e-08	down	94	69	0	0
PITG_19735	8.81815	1.49747e-08	6.7478e-08	up	0	0	96	68
PITG_19165	-8.81447	1.50283e-08	6.7699e-08	down	103	66	0	0
PITG_10846	8.75485	1.51908e-08	6.83888e-08	up	0	0	86	71
MSTRG.5208.1	-8.71875	1.52138e-08	6.84714e-08	down	82	75	0	0
PITG_03079	-1.71814	1.53485e-08	6.90535e-08	down	212	204	52	73
PITG_19293	-1.36541	1.53525e-08	6.90535e-08	down	253	235	102	85
MSTRG.17597.4	-4.3013	1.5618e-08	7.02259e-08	down	63	76	3	4
PITG_03184	-8.40654	1.59388e-08	7.16029e-08	down	196	149	0	1
PITG_00603	-8.75318	1.5984e-08	7.1784e-08	down	74	86	0	0
MSTRG.13712.2	1.52728	1.61887e-08	7.26588e-08	up	75	65	212	186
PITG_19109	-2.3748	1.65092e-08	7.40291e-08	down	108	102	19	21
PITG_20615	-8.77262	1.658e-08	7.43014e-08	down	98	66	0	0
MSTRG.28144.1	-2.79995	1.6987e-08	7.60789e-08	down	114	98	19	11
PITG_08427	-2.16664	1.70191e-08	7.61991e-08	down	126	115	24	29
PITG_10936	8.77191	1.72356e-08	7.7098e-08	up	0	0	67	92
[truncated: 2,537 more rows]

## Sheet: 88069_vs_88069_E13a
#Transcripts	log2FC	pvalue	FDR	regulations	X88069repA	X88069repB	X88069xE13arepA	X88069xE13arepB
PITG_02505	9.96316	0	0	up	27	24	19688	36887
MSTRG.27587.1	8.48469	0	0	up	37	36	11326	16956
MSTRG.3180.1	-4.46125	1.34727e-300	6.49158e-297	down	15386	13361	514	925
PITG_09767	4.38363	6.86746e-259	2.48173e-255	up	820	760	12817	23806
PITG_14568	-3.00656	2.09477e-248	6.05599e-245	down	20853	18727	2025	3367
PITG_02525	6.96245	3.79161e-241	9.13463e-238	up	174	193	21147	27652
PITG_09403	4.7283	1.87492e-239	3.87171e-236	up	381	326	8102	12141
PITG_18326	-3.83955	1.47803e-229	2.67061e-226	down	6979	6208	377	632
PITG_06189	4.78129	9.363e-206	1.5038e-202	up	238	199	4714	8575
PITG_22082	8.38535	6.56314e-204	9.48702e-201	up	51	26	11252	16317
PITG_22781	9.82797	5.71685e-202	7.51247e-199	up	14	10	9242	14461
PITG_17302	10.1256	1.13343e-171	1.36531e-168	up	21	13	12644	30771
PITG_17037	6.84887	2.16735e-169	2.40992e-166	up	102	76	7232	15953
PITG_18578	-4.78918	2.0848e-164	2.15255e-161	down	53227	48443	1319	2830
PITG_03712	-2.20868	5.38688e-150	5.19116e-147	down	327349	297865	54373	94571
PITG_01055	-4.51533	7.14906e-140	6.45873e-137	down	2466	2320	84	146
MSTRG.9506.3	-4.95078	3.82634e-138	3.25352e-135	down	4607	3770	99	202
PITG_20413	-3.17146	3.49751e-129	2.80869e-126	down	3998	3637	340	592
PITG_18382	-3.3944	2.05478e-126	1.56326e-123	down	3865	3720	286	510
PITG_00124	-4.10638	2.85261e-121	2.06173e-118	down	2227	2045	101	171
PITG_22707	6.15674	2.77997e-117	1.91355e-114	up	37	50	2743	3967
PITG_00708	2.02104	1.74174e-114	1.1444e-111	up	5376	4850	16810	28803
PITG_11755	2.38512	9.28236e-112	5.83376e-109	up	2178	1875	8802	14293
PITG_14496	-4.49014	1.3103e-111	7.89182e-109	down	7584	7063	228	508
PITG_11454	7.64121	2.69044e-105	1.55561e-102	up	44	37	8344	8227
PITG_15471	-3.49694	2.04606e-102	1.13753e-99	down	3621	3386	235	455
PITG_14349	6.06042	3.90313e-100	2.08962e-97	up	86	64	4823	5637
PITG_20221	-3.09474	7.56679e-100	3.90635e-97	down	8394	8005	854	1213
PITG_17675	-4.03047	6.4922e-97	3.23603e-94	down	1723	1562	83	137
PITG_16199	-4.82315	8.15961e-95	3.93157e-92	down	6987	6494	234	267
PITG_01860	-5.2975	3.78689e-94	1.76579e-91	down	1996	1931	49	58
PITG_04536	-2.80611	1.46833e-89	6.63273e-87	down	2976	2854	349	562
PITG_21516	3.9114	1.19178e-87	5.22037e-85	up	114	108	1423	2207
PITG_01080	6.01694	2.6515e-87	1.12728e-84	up	20	23	1181	1852
PITG_06370	8.44163	3.09957e-86	1.28012e-83	up	9	6	1972	3846
PITG_09983	-3.02518	9.1084e-86	3.65728e-83	down	2673	2499	249	453
PITG_10884	-1.99769	2.40248e-81	9.38592e-79	down	6074	5623	1192	2024
PITG_00867	4.16071	7.98161e-79	3.03616e-76	up	371	375	4699	10466
PITG_17002	-3.53121	3.86654e-78	1.4331e-75	down	2109	1803	130	244
PITG_06146	-2.18099	6.18215e-78	2.23407e-75	down	11830	10644	1937	3551
PITG_04121	-3.33314	1.56864e-77	5.5304e-75	down	364241	338738	32526	41378
PITG_05746	-4.18927	4.56769e-76	1.57205e-73	down	1691	1695	68	139
PITG_15546	5.23851	1.23896e-75	4.16493e-73	up	69	54	1629	3626
PITG_09886	5.00627	7.29895e-75	2.39787e-72	up	86	73	2424	2956
PITG_01333	-4.27626	8.15454e-75	2.61942e-72	down	3219	2885	107	249
PITG_22818	5.35743	1.6593e-73	5.21416e-71	up	33	27	1084	1561
PITG_00937	-5.47462	2.20168e-73	6.77134e-71	down	3495	3129	44	127
PITG_16752	9.09864	6.66167e-73	2.00613e-70	up	4	7	2816	3587
PITG_08311	-1.91581	2.52236e-72	7.44096e-70	down	15564	14209	3112	5613
PITG_10033	4.81363	2.54111e-67	7.34636e-65	up	74	104	1964	3626
PITG_10934	-2.91924	4.18807e-66	1.18703e-63	down	1783	1590	188	298
PITG_09211	2.9517	6.00872e-66	1.67031e-63	up	2287	2423	16446	22657
MSTRG.16120.1	6.11195	4.63749e-65	1.26481e-62	up	21	12	890	1631
PITG_05707	-3.23239	2.08533e-63	5.58211e-61	down	2976	2636	218	450
PITG_05533	4.88482	1.4964e-62	3.93282e-60	up	34	44	981	1534
PITG_15358	3.39146	2.53313e-61	6.53863e-59	up	2891	2421	26349	32309
PITG_03240	-2.55391	3.40264e-60	8.62897e-58	down	2416	2434	343	562
PITG_16466	-3.54947	2.04619e-59	5.0996e-57	down	1871	1612	108	224
PITG_10077	-3.42445	2.92915e-59	7.17641e-57	down	1317	1231	105	152
PITG_19489	-5.23227	5.56162e-59	1.33989e-56	down	5514	4952	80	244
PITG_03602	6.97327	7.63802e-59	1.80996e-56	up	9	7	834	1362
PITG_04335	-2.69912	3.80469e-58	8.87046e-56	down	4724	4450	525	1056
PITG_08044	1.62512	3.94709e-58	9.05638e-56	up	5627	5339	14375	22408
PITG_06955	3.04651	4.59386e-58	1.03757e-55	up	162	148	1049	1759
PITG_07878	5.14666	5.25942e-58	1.16961e-55	up	34	30	820	1734
MSTRG.23555.1	7.88409	1.61256e-57	3.53175e-55	up	3	10	1168	2279
PITG_01958	4.42027	1.33519e-56	2.88061e-54	up	85	69	1540	1945
PITG_07423	10.51	4.65607e-56	9.89757e-54	up	4	4	3058	10875
MSTRG.6728.1	2.82408	7.29669e-56	1.5286e-53	up	235	229	1405	2165
PITG_07958	-2.27192	1.13551e-55	2.34482e-53	down	3934	3487	594	1109
PITG_02509	-1.93608	1.66473e-55	3.38925e-53	down	3310	3012	691	1112
PITG_14280	5.46741	2.16617e-54	4.34888e-52	up	95	66	2204	6029
PITG_16916	1.79622	2.21679e-54	4.38954e-52	up	2128	1976	5631	10135
PITG_20209	-1.64568	9.83798e-54	1.92173e-51	down	6119	5876	1590	2606
PITG_14054	3.75038	2.69719e-53	5.19837e-51	up	94	73	967	1461
PITG_16233	-2.43602	4.78105e-53	9.09343e-51	down	4349	3775	666	948
PITG_16118	4.68793	6.86162e-53	1.28811e-50	up	49	38	1027	1356
PITG_03278	-1.65912	8.61856e-53	1.5972e-50	down	5105	4548	1263	2079
PITG_14194	2.20352	1.6259e-52	2.97498e-50	up	736	740	2899	4498
PITG_14343	2.59989	2.84157e-52	5.13437e-50	up	2036	1767	10497	14056
PITG_15312	7.64482	1.37279e-51	2.44985e-49	up	8	5	1233	1505
PITG_00262	-3.72681	2.00037e-51	3.52626e-49	down	1131	1020	59	122
PITG_20709	2.46277	2.38552e-51	4.15454e-49	up	391	374	1818	2753
PITG_14567	-4.45636	3.10064e-51	5.33568e-49	down	8815	7688	228	644
PITG_13484	4.47355	3.3645e-51	5.72162e-49	up	51	39	747	1485
PITG_08103	4.94687	3.58295e-51	6.02227e-49	up	32	40	815	1692
PITG_16112	-2.2674	5.02441e-51	8.34803e-49	down	1893	1757	311	520
PITG_06741	-5.0948	5.26494e-51	8.64827e-49	down	45985	41150	710	2301
PITG_05898	12.6829	5.86184e-51	9.52055e-49	up	3	0	8328	13125
PITG_16061	-3.07332	6.55153e-51	1.05225e-48	down	4398	3772	345	748
PITG_11803	-3.76293	8.21651e-51	1.30516e-48	down	1369	1238	91	114
PITG_08409	-8.93453	3.72329e-50	5.85002e-48	down	1630	1450	0	7
PITG_22791	9.0869	4.35366e-50	6.7669e-48	up	2	5	1771	2277
PITG_09597	1.4637	4.84013e-50	7.44298e-48	up	4017	3761	8619	15023
PITG_13588	3.61989	9.22584e-50	1.40378e-47	up	90	70	823	1317
MSTRG.27593.1	6.10912	1.22121e-49	1.83881e-47	up	10	11	615	963
PITG_05900	12.7999	2.1662e-49	3.22809e-47	up	0	3	7517	16813
PITG_06309	-3.29353	9.27937e-49	1.36871e-46	down	971	949	80	135
PITG_17503	-1.98014	1.07196e-48	1.56518e-46	down	3150	2851	601	1078
PITG_03612	-2.4049	2.24685e-48	3.24781e-46	down	1981	1875	284	522
PITG_15863	-1.18021	6.19067e-48	8.86001e-46	down	34303	31019	11777	19836
PITG_20212	-1.90883	5.92147e-47	8.39165e-45	down	3057	2825	668	1035
PITG_14084	-2.24904	6.72676e-46	9.44032e-44	down	1671	1558	282	461
PITG_17129	1.50416	1.55855e-45	2.16624e-43	up	1804	1703	4123	6761
PITG_05516	1.5453	2.31915e-44	3.19269e-42	up	3901	3583	9377	14295
PITG_19802	2.34755	2.54927e-44	3.47639e-42	up	499	410	1821	3286
PITG_17342	-2.25963	9.99415e-44	1.35014e-41	down	1633	1466	261	450
PITG_12878	-2.71585	1.5304e-43	2.04833e-41	down	1832	1705	200	401
MSTRG.6476.1	7.94372	3.44915e-43	4.57408e-41	up	12	2	1656	1913
PITG_08199	-1.56448	4.89312e-43	6.43001e-41	down	4170	3944	1146	1851
PITG_08612	-4.04354	5.74161e-43	7.47702e-41	down	1617	1479	60	154
PITG_03273	-3.5121	2.16919e-42	2.79961e-40	down	1538	1489	91	209
PITG_02399	-2.09526	2.26386e-42	2.89594e-40	down	2189	1966	382	692
PITG_09872	-1.41492	2.58445e-42	3.27704e-40	down	5072	4688	1514	2491
PITG_22779	11.8	2.73262e-42	3.43478e-40	up	2	1	4984	6344
PITG_04521	-2.28734	3.57342e-42	4.45291e-40	down	5012	4413	717	1442
PITG_19624	7.06115	3.75077e-42	4.63397e-40	up	6	5	570	1060
PITG_07248	-2.5644	6.73491e-42	8.25026e-40	down	2158	2055	265	531
PITG_09086	-3.76408	1.73064e-41	2.10222e-39	down	788	785	53	72
PITG_12812	-3.97622	1.96256e-41	2.36406e-39	down	933	965	58	71
PITG_10663	3.796	3.21512e-41	3.84088e-39	up	353	409	5227	5860
PITG_20619	4.40304	3.44773e-41	4.08499e-39	up	61	48	1102	1318
MSTRG.14563.1	2.12661	4.12207e-41	4.84426e-39	up	423	389	1412	2501
PITG_11855	-3.50741	6.1864e-41	7.21164e-39	down	2800	2733	161	395
PITG_18385	-2.76394	7.81391e-41	9.036e-39	down	4355	3958	432	951
PITG_13082	8.86655	9.33199e-41	1.07059e-38	up	7	4	2969	2064
PITG_02197	1.97968	9.76062e-41	1.11094e-38	up	1337	1075	4035	6273
PITG_04609	4.18465	1.00622e-40	1.13632e-38	up	132	128	2374	2531
PITG_06718	-5.88445	1.05438e-40	1.18148e-38	down	667	717	13	12
PITG_05603	4.77222	3.44034e-40	3.82539e-38	up	128	89	3047	3009
PITG_15469	-2.47161	4.75464e-40	5.24644e-38	down	1233	1205	179	304
PITG_04470	1.05844	1.66446e-39	1.82271e-37	up	22769	20822	36917	62794
PITG_15278	-4.68845	1.72462e-39	1.87439e-37	down	1689	1500	35	108
PITG_07120	-3.77785	2.0072e-38	2.16523e-36	down	797	625	43	70
PITG_07203	6.49502	2.07638e-38	2.22326e-36	up	8	5	496	777
PITG_08953	2.16018	2.94163e-38	3.12657e-36	up	693	626	2613	3722
PITG_02050	2.40979	5.1763e-38	5.42523e-36	up	2377	2243	8797	18968
PITG_12211	-2.28424	5.1794e-38	5.42523e-36	down	2633	2464	391	778
MSTRG.25010.1	9.36415	9.79511e-38	1.01862e-35	up	5	1	2083	1919
PITG_04894	4.0726	1.64206e-37	1.69542e-35	up	81	54	1043	1360
PITG_00607	-3.85138	2.73169e-37	2.80047e-35	down	668	604	32	66
MSTRG.26639.2	-4.22503	3.38389e-37	3.44466e-35	down	535	502	22	39
PITG_09428	-3.66573	3.8391e-37	3.88071e-35	down	1016	973	53	124
PITG_14405	4.53413	4.01709e-37	4.03244e-35	up	50	37	971	1137
PITG_11140	4.08972	4.9456e-37	4.93025e-35	up	51	34	621	940
PITG_07949	2.87476	5.43558e-37	5.38159e-35	up	826	773	5615	6720
PITG_04471	-2.20415	5.70949e-37	5.61433e-35	down	5661	4908	845	1724
PITG_17425	-1.34938	6.33228e-37	6.18467e-35	down	5559	5081	1757	2793
PITG_02460	-2.47507	9.10861e-37	8.83657e-35	down	1057	1010	152	256
PITG_03064	-3.13491	9.56845e-37	9.2208e-35	down	2216	2005	232	275
PITG_05890	13.0251	1.05162e-36	1.0067e-34	up	2	0	6799	11493
PITG_09053	5.00377	1.66818e-36	1.58641e-34	up	74	98	2926	2738
PITG_16549	6.12359	2.23534e-36	2.11188e-34	up	24	11	767	2033
PITG_09043	3.49918	2.37525e-36	2.2295e-34	up	113	117	1222	1536
PITG_04900	-1.98976	2.64533e-36	2.46698e-34	down	3784	3707	719	1384
PITG_05512	1.82106	2.83142e-36	2.6236e-34	up	613	560	1657	2912
PITG_12222	-3.87121	3.24272e-36	2.98557e-34	down	677	604	41	53
PITG_22782	11.5229	3.45762e-36	3.16328e-34	up	3	0	4625	4345
PITG_17477	-2.94405	4.19093e-36	3.81005e-34	down	782	724	79	136
MSTRG.11149.1	4.13068	4.29482e-36	3.88011e-34	up	46	33	615	866
PITG_04690	2.47465	5.3859e-36	4.8356e-34	up	871	792	4282	5528
PITG_15649	2.24462	1.00468e-35	8.96458e-34	up	272	265	1071	1705
PITG_22333	-1.58504	1.0599e-35	9.39926e-34	down	3910	3343	1007	1629
PITG_10530	8.82706	1.18282e-35	1.04254e-33	up	3	2	826	1729
PITG_15616	-4.45064	1.53431e-35	1.34415e-33	down	2329	2219	113	100
PITG_07996	-2.29378	1.5889e-35	1.38359e-33	down	2974	2847	438	893
PITG_13914	2.60481	2.80489e-35	2.42783e-33	up	164	148	755	1339
PITG_09295	2.14477	5.4682e-35	4.70493e-33	up	546	443	1714	3117
PITG_15862	4.34389	8.22723e-35	7.03696e-33	up	77	59	891	2282
PITG_03309	-3.17714	1.25992e-34	1.0713e-32	down	2716	2704	294	336
PITG_15201	7.16174	1.74984e-34	1.47918e-32	up	11	5	659	2016
PITG_03301	1.83485	2.66879e-34	2.24287e-32	up	585	517	1666	2606
PITG_03778	1.75179	2.98644e-34	2.49531e-32	up	1185	1113	3380	4976
PITG_07148	5.79989	5.6157e-34	4.66523e-32	up	95	84	5881	3860
PITG_20766	-2.73256	1.31771e-33	1.08843e-31	down	2934	2743	297	671
PITG_09595	3.87611	1.82129e-33	1.49583e-31	up	124	91	1536	1751
PITG_22777	12.3756	5.86061e-33	4.78616e-31	up	1	1	4636	6834
PITG_02519	12.3646	6.64257e-33	5.39429e-31	up	2	0	4579	6810
PITG_22756	9.31695	7.64617e-33	6.1746e-31	up	2	2	910	1975
PITG_13587	1.85016	1.00621e-32	8.08045e-31	up	670	672	1915	3443
PITG_06785	-2.54696	1.02634e-32	8.19655e-31	down	1386	1261	167	339
PITG_06855	3.49659	2.05293e-32	1.6305e-30	up	156	98	1083	2094
MSTRG.3227.1	-5.34916	3.57972e-32	2.82759e-30	down	888	525	13	25
PITG_05427	-2.64065	3.71572e-32	2.91906e-30	down	943	791	112	193
PITG_06404	4.8075	4.89002e-32	3.82082e-30	up	69	89	2362	2166
PITG_09716	3.14067	6.14803e-32	4.77794e-30	up	155	107	891	1663
PITG_18016	-3.14675	1.53957e-31	1.19008e-29	down	602	578	55	91
PITG_05591	1.45163	2.68107e-31	2.06143e-29	up	1002	902	2132	3576
PITG_07424	12.9818	3.60655e-31	2.75834e-29	up	2	0	4108	15213
PITG_17947	1.60725	4.64371e-31	3.53289e-29	up	2107	1904	4691	8906
PITG_10922	-1.57565	5.60416e-31	4.24126e-29	down	7482	7142	2158	3134
PITG_02784	-2.49642	6.53748e-31	4.92184e-29	down	866	823	119	211
PITG_14237	-3.60816	8.3863e-31	6.28103e-29	down	1100	1028	56	143
PITG_07938	16.6936	1.01419e-30	7.55674e-29	up	0	0	16591	25806
PITG_07422	5.3939	1.64711e-30	1.22098e-28	up	144	77	2420	8553
PITG_10837	3.61009	1.75399e-30	1.29357e-28	up	421	405	5232	5117
PITG_00123	-4.38703	2.04476e-30	1.50035e-28	down	5940	5580	145	509
PITG_15552	2.15881	2.30003e-30	1.67914e-28	up	2732	2322	8101	17346
PITG_15661	1.13964	2.32337e-30	1.6839e-28	up	3134	2800	5438	8835
PITG_13889	-2.29946	2.32986e-30	1.6839e-28	down	1014	882	157	265
PITG_14023	-3.85638	2.43774e-30	1.75311e-28	down	650	492	35	50
PITG_00089	1.46123	2.48285e-30	1.77672e-28	up	1304	1120	2795	4473
PITG_10968	1.89438	3.97819e-30	2.83274e-28	up	631	509	1782	2822
PITG_12715	-2.65999	9.82006e-30	6.95828e-28	down	753	691	90	162
PITG_14713	3.72679	1.21577e-29	8.57264e-28	up	103	60	832	1546
PITG_06155	-3.85829	1.82226e-29	1.27868e-27	down	1472	1318	101	98
PITG_15545	5.3921	3.48059e-29	2.43053e-27	up	18	9	528	665
PITG_04535	1.87781	4.53272e-29	3.15002e-27	up	750	710	2379	3393
PITG_06181	6.69402	5.31044e-29	3.67284e-27	up	5	7	632	656
PITG_16089	-1.88419	6.92469e-29	4.7665e-27	down	1419	1234	294	493
PITG_07817	4.68855	9.60635e-29	6.58103e-27	up	274	275	8109	5926
PITG_16213	-1.71485	1.14884e-28	7.83322e-27	down	1535	1423	373	613
PITG_16698	3.50445	1.23276e-28	8.366e-27	up	80	108	809	1591
PITG_18065	-8.66714	1.65687e-28	1.11916e-26	down	746	1035	0	5
PITG_12549	-4.73734	1.76603e-28	1.18734e-26	down	365	363	11	19
PITG_14107	2.88414	1.91585e-28	1.28211e-26	up	119	110	764	1045
PITG_22988	5.1178	2.29046e-28	1.52574e-26	up	26	16	730	773
PITG_01547	3.24361	3.40179e-28	2.25564e-26	up	58	61	487	736
PITG_13148	5.93053	3.85683e-28	2.54568e-26	up	5	10	411	576
PITG_18934	-1.46234	5.0242e-28	3.30113e-26	down	17224	14930	4468	8508
PITG_01363	-2.97503	1.03353e-27	6.76004e-26	down	709	782	75	135
PITG_01289	5.19845	1.25278e-27	8.15718e-26	up	17	24	474	1281
PITG_18144	4.24044	1.45756e-27	9.44798e-26	up	140	89	2234	2170
PITG_09052	1.95949	1.70477e-27	1.10011e-25	up	645	662	1942	3736
PITG_19151	3.57333	1.89028e-27	1.2144e-25	up	352	269	3800	3762
PITG_11224	-2.4589	1.94987e-27	1.24714e-25	down	754	709	113	177
PITG_22792	9.82401	2.36468e-27	1.50579e-25	up	3	0	1323	1510
PITG_20759	-2.25062	3.0175e-27	1.91307e-25	down	1493	1308	218	439
PITG_10838	-3.38679	3.46157e-27	2.18502e-25	down	541	546	38	78
PITG_15388	2.10107	3.48835e-27	2.19235e-25	up	353	336	1126	2171
PITG_11395	-3.23519	3.6571e-27	2.28846e-25	down	554	483	49	70
PITG_16058	-1.5136	4.25204e-27	2.64928e-25	down	4246	4111	1135	2117
PITG_18325	5.58249	4.56122e-27	2.82972e-25	up	10	10	472	529
PITG_03942	-2.80573	1.19317e-26	7.37066e-25	down	922	1078	116	200
[truncated: 3,592 more rows]

## Sheet: E13a_vs_8811_E13a
#Transcripts	log2FC	pvalue	FDR	regulations	E13arepA	E13arepB	X8811xE13arepA	X8811xE13arepB	X8811xE13arepC
[truncated: 3,447 more rows]

[truncated: 4 more sheets: E13a_vs_88069_E13a, self_fertile_vs_8811_E13a, self_fertile_vs_88069_6636, self_fertile_vs_88069_E13a]
